# Supplementary material for: Extracellular vesicles-coupled miRNAs from oviduct and uterus modulate signaling pathways related to lipid metabolism and bovine early embryo development
Source: J Anim Sci Biotechnol. 2024 Apr 4;15:51. doi: 10.1186/s40104-024-01008-5 (PMC10993494; doi:10.1186/s40104-024-01008-5)
Supplement: Supplementary file 2 — Additional file 2: A. All enriched signaling pathways and number of genes (hits) predicted to be regulated by miRNAs exclusive in OF-EVs. B. All enriched signaling pathways and number of genes (hits) predicted to be regulated by miRNAs exclusive in UF-EVs. C. All enriched signaling pathways and number of genes (hits) predicted to be regulated by the miRNA up regulated in OF-EVs. D. All enriched signaling pathways and number of genes (hits) predicted to be regulated by miRNAs up regulated in UF-EVs. [file 40104_2024_1008_MOESM2_ESM.xlsx]

## Sheet: (A) KeggPaths_MiRNA_EXCL OF-EVs
Additional file 2A. All enriched signaling pathways and number of genes (hits) predicted to be regulated by miRNAs exclusive in OF-EVs. Bold font indicates pathways considered as significantly enriched (P-value ≤ 0.05).
n	Name	Hits	Hits Total	Percent of genes (%)	Pvalue
1	bta04360 Axon guidance	48	178	26.9663	0.0002
2	bta01521 EGFR tyrosine kinase inhibitor resistance	27	80	33.75	0.0003
3	bta04072 Phospholipase D signaling pathway	42	152	27.6316	0.0003
4	bta04144 Endocytosis	59	245	24.0816	0.0005
5	bta04810 Regulation of actin cytoskeleton	51	211	24.1706	0.0011
6	bta04014 Ras signaling pathway	56	242	23.1405	0.0015
7	bta04012 ErbB signaling pathway	25	84	29.7619	0.002
8	bta01522 Endocrine resistance	27	94	28.7234	0.0021
9	bta04510 Focal adhesion	47	198	23.7374	0.0022
10	bta04530 Tight junction	43	177	24.2938	0.0023
11	bta04919 Thyroid hormone signaling pathway	31	118	26.2712	0.0033
12	bta04933 AGE-RAGE signaling pathway in diabetic complications	28	103	27.1845	0.0034
13	bta04910 Insulin signaling pathway	35	140	25	0.0037
14	bta05231 Choline metabolism in cancer	27	99	27.2727	0.0038
15	bta05205 Proteoglycans in cancer	47	205	22.9268	0.0039
16	bta05202 Transcriptional misregulation in cancer	44	191	23.0366	0.0047
17	bta04924 Renin secretion	21	72	29.1667	0.0053
18	bta05214 Glioma	22	77	28.5714	0.0053
19	bta05220 Chronic myeloid leukemia	22	77	28.5714	0.0053
20	bta04010 MAPK signaling pathway	61	292	20.8904	0.0069
21	bta04020 Calcium signaling pathway	45	202	22.2772	0.0071
22	bta04722 Neurotrophin signaling pathway	30	122	24.5902	0.0082
23	bta05211 Renal cell carcinoma	20	71	28.169	0.0086
24	bta05212 Pancreatic cancer	21	76	27.6316	0.0086
25	bta00900 Terpenoid backbone biosynthesis	9	21	42.8571	0.0093
26	bta04710 Circadian rhythm	11	31	35.4839	0.0127
27	bta04390 Hippo signaling pathway	35	156	22.4359	0.0145
28	bta00310 Lysine degradation	18	66	27.2727	0.0158
29	bta05200 Pathways in cancer	100	542	18.4502	0.0164
30	bta05219 Bladder cancer	13	42	30.9524	0.017
31	bta04130 SNARE interactions in vesicular transport	11	33	33.3333	0.018
32	bta05100 Bacterial invasion of epithelial cells	19	73	26.0274	0.0195
33	bta00410 beta-Alanine metabolism	11	34	32.3529	0.0212
34	bta04215 Apoptosis	11	34	32.3529	0.0212
35	bta04015 Rap1 signaling pathway	44	216	20.3704	0.0257
36	bta05410 Hypertrophic cardiomyopathy (HCM)	22	92	23.913	0.0265
37	bta04068 FoxO signaling pathway	29	131	22.1374	0.0274
38	bta00240 Pyrimidine metabolism	15	56	26.7857	0.0291
39	bta04340 Hedgehog signaling pathway	14	51	27.451	0.0294
40	bta04917 Prolactin signaling pathway	20	83	24.0964	0.0312
41	bta00071 Fatty acid degradation	12	42	28.5714	0.0335
42	bta01212 Fatty acid metabolism	15	58	25.8621	0.0364
43	bta04668 TNF signaling pathway	26	118	22.0339	0.0365
44	bta00760 Nicotinate and nicotinamide metabolism	11	39	28.2051	0.0434
45	bta04640 Hematopoietic cell lineage	24	110	21.8182	0.0466
46	bta05225 Hepatocellular carcinoma	35	174	20.1149	0.0477
47	bta00514 Other types of O-glycan biosynthesis	12	45	26.6667	0.0486
48	bta05222 Small cell lung cancer	21	94	22.3404	0.0499
49	bta04920 Adipocytokine signaling pathway	17	72	23.6111	0.0505
50	bta04514 Cell adhesion molecules (CAMs)	32	158	20.2532	0.0525
51	bta01230 Biosynthesis of amino acids	17	73	23.2877	0.0553
52	bta04140 Autophagy	29	142	20.4225	0.0577
53	bta04670 Leukocyte transendothelial migration	24	113	21.2389	0.0577
54	bta04071 Sphingolipid signaling pathway	25	120	20.8333	0.0627
55	bta04370 VEGF signaling pathway	14	58	24.1379	0.0628
56	bta04750 Inflammatory mediator regulation of TRP channels	22	103	21.3592	0.0641
57	bta05215 Prostate cancer	21	98	21.4286	0.0675
58	bta04024 cAMP signaling pathway	43	229	18.7773	0.0685
59	bta04662 B cell receptor signaling pathway	19	87	21.8391	0.0696
60	bta04931 Insulin resistance	23	110	20.9091	0.0698
61	bta04666 Fc gamma R-mediated phagocytosis	20	93	21.5054	0.0711
62	bta05414 Dilated cardiomyopathy (DCM)	21	99	21.2121	0.0725
63	bta00640 Propanoate metabolism	9	33	27.2727	0.0736
64	bta04730 Long-term depression	14	60	23.3333	0.0757
65	bta05014 Amyotrophic lateral sclerosis (ALS)	14	60	23.3333	0.0757
66	bta05210 Colorectal cancer	19	89	21.3483	0.0807
67	bta05163 Human cytomegalovirus infection	45	245	18.3673	0.0809
68	bta04926 Relaxin signaling pathway	26	130	20	0.0813
69	bta04210 Apoptosis	28	142	19.7183	0.0818
70	bta04660 T cell receptor signaling pathway	22	107	20.5607	0.0841
71	bta04659 Th17 cell differentiation	23	113	20.354	0.0848
72	bta05166 Human T-cell leukemia virus 1 infection	43	234	18.3761	0.0856
73	bta05223 Non-small cell lung cancer	15	67	22.3881	0.0856
74	bta04216 Ferroptosis	11	45	24.4444	0.0865
75	bta00562 Inositol phosphate metabolism	16	73	21.9178	0.0881
76	bta00280 Valine, leucine and isoleucine degradation	12	51	23.5294	0.0912
77	bta05224 Breast cancer	29	150	19.3333	0.0914
78	bta04930 Type II diabetes mellitus	11	46	23.913	0.0956
79	bta04150 mTOR signaling pathway	30	157	19.1083	0.0961
80	bta05032 Morphine addiction	19	92	20.6522	0.0995
81	bta00380 Tryptophan metabolism	11	47	23.4043	0.1052
82	bta04350 TGF-beta signaling pathway	19	93	20.4301	0.1064
83	bta04912 GnRH signaling pathway	19	93	20.4301	0.1064
84	bta05235 PD-L1 expression and PD-1 checkpoint pathway in cancer	19	93	20.4301	0.1064
85	bta04070 Phosphatidylinositol signaling system	20	99	20.202	0.1071
86	bta04664 Fc epsilon RI signaling pathway	15	70	21.4286	0.1086
87	bta05321 Inflammatory bowel disease (IBD)	15	70	21.4286	0.1086
88	bta04330 Notch signaling pathway	12	53	22.6415	0.1093
89	bta05412 Arrhythmogenic right ventricular cardiomyopathy (ARVC)	16	76	21.0526	0.1104
90	bta04218 Cellular senescence	31	166	18.6747	0.111
91	bta04614 Renin-angiotensin system	7	26	26.9231	0.1118
92	bta05213 Endometrial cancer	13	59	22.0339	0.1125
93	bta05135 Yersinia infection	25	130	19.2308	0.1141
94	bta04935 Growth hormone synthesis, secretion and action	23	118	19.4915	0.1145
95	bta05165 Human papillomavirus infection	59	345	17.1014	0.1258
96	bta04915 Estrogen signaling pathway	26	138	18.8406	0.1261
97	bta04744 Phototransduction	7	27	25.9259	0.1263
98	bta01524 Platinum drug resistance	16	78	20.5128	0.127
99	bta04270 Vascular smooth muscle contraction	25	133	18.797	0.1335
100	bta00561 Glycerolipid metabolism	14	67	20.8955	0.1336
101	bta05160 Hepatitis C	30	164	18.2927	0.1348
102	bta04911 Insulin secretion	17	85	20	0.1363
103	bta04921 Oxytocin signaling pathway	28	152	18.4211	0.1371
104	bta04961 Endocrine and other factor-regulated calcium reabsorption	11	50	22	0.1373
105	bta04371 Apelin signaling pathway	26	140	18.5714	0.1393
106	bta00230 Purine metabolism	25	134	18.6567	0.1403
107	bta04728 Dopaminergic synapse	25	134	18.6567	0.1403
108	bta00650 Butanoate metabolism	7	28	25	0.1418
109	bta05226 Gastric cancer	28	153	18.3007	0.1436
110	bta00564 Glycerophospholipid metabolism	20	104	19.2308	0.1444
111	bta04080 Neuroactive ligand-receptor interaction	61	363	16.8044	0.1471
112	bta04550 Signaling pathways regulating pluripotency of stem cells	26	142	18.3099	0.1533
113	bta01210 2-Oxocarboxylic acid metabolism	5	18	27.7778	0.1534
114	bta03320 PPAR signaling pathway	16	81	19.7531	0.1544
115	bta05132 Salmonella infection	39	224	17.4107	0.1556
116	bta04392 Hippo signaling pathway	7	29	24.1379	0.158
117	bta04625 C-type lectin receptor signaling pathway	20	106	18.8679	0.1611
118	bta04151 PI3K-Akt signaling pathway	62	373	16.622	0.1626
119	bta04923 Regulation of lipolysis in adipocytes	12	58	20.6897	0.1629
120	bta04520 Adherens junction	14	70	20	0.1644
121	bta04022 cGMP-PKG signaling pathway	30	169	17.7515	0.1674
122	bta04062 Chemokine signaling pathway	33	188	17.5532	0.1679
123	bta05145 Toxoplasmosis	21	113	18.5841	0.1684
124	bta04512 ECM-receptor interaction	17	89	19.1011	0.1734
125	bta00770 Pantothenate and CoA biosynthesis	5	19	26.3158	0.1749
126	bta04115 p53 signaling pathway	15	77	19.4805	0.175
127	bta04146 Peroxisome	16	84	19.0476	0.1848
128	bta01100 Metabolic pathways	235	1527	15.3897	0.1852
129	bta00512 Mucin type O-glycan biosynthesis	7	31	22.5806	0.1929
130	bta04726 Serotonergic synapse	21	116	18.1034	0.1951
131	bta04066 HIF-1 signaling pathway	20	110	18.1818	0.1975
132	bta05218 Melanoma	14	73	19.1781	0.1984
133	bta04152 AMPK signaling pathway	22	123	17.8862	0.2018
134	bta04310 Wnt signaling pathway	28	162	17.284	0.2101
135	bta04934 Cushing syndrome	27	156	17.3077	0.2132
136	bta04650 Natural killer cell mediated cytotoxicity	23	131	17.5573	0.2173
137	bta04713 Circadian entrainment	18	100	18	0.2232
138	bta01200 Carbon metabolism	20	113	17.6991	0.2272
139	bta05418 Fluid shear stress and atherosclerosis	25	145	17.2414	0.2287
140	bta04914 Progesterone-mediated oocyte maturation	16	88	18.1818	0.2293
141	bta05161 Hepatitis B	29	171	16.9591	0.2313
142	bta05416 Viral myocarditis	14	76	18.4211	0.2354
143	bta05152 Tuberculosis	33	198	16.6667	0.2403
144	bta00010 Glycolysis Gluconeogenesis	12	64	18.75	0.2412
145	bta04120 Ubiquitin mediated proteolysis	24	140	17.1429	0.2417
146	bta04611 Platelet activation	21	121	17.3554	0.2439
147	bta05017 Spinocerebellar ataxia	17	96	17.7083	0.2491
148	bta04064 NF-kappa B signaling pathway	19	109	17.4312	0.2522
149	bta04540 Gap junction	16	90	17.7778	0.2532
150	bta04110 Cell cycle	21	123	17.0732	0.2647
151	bta05230 Central carbon metabolism in cancer	12	66	18.1818	0.2701
152	bta00340 Histidine metabolism	5	23	21.7391	0.2703
153	bta05169 Epstein-Barr virus infection	37	228	16.2281	0.2703
154	bta00592 alpha-Linolenic acid metabolism	6	29	20.6897	0.2713
155	bta04658 Th1 and Th2 cell differentiation	17	98	17.3469	0.2728
156	bta04261 Adrenergic signaling in cardiomyocytes	25	150	16.6667	0.2756
157	bta00330 Arginine and proline metabolism	9	48	18.75	0.283
158	bta00020 Citrate cycle (TCA cycle)	6	30	20	0.2939
159	bta01040 Biosynthesis of unsaturated fatty acids	6	30	20	0.2939
160	bta04978 Mineral absorption	10	55	18.1818	0.2954
161	bta00534 Glycosaminoglycan biosynthesis	5	24	20.8333	0.2958
162	bta05221 Acute myeloid leukemia	12	68	17.6471	0.2999
163	bta00600 Sphingolipid metabolism	9	49	18.3673	0.3008
164	bta04141 Protein processing in endoplasmic reticulum	27	166	16.2651	0.3036
165	bta04213 Longevity regulating pathway	11	62	17.7419	0.306
166	bta00513 Various types of N-glycan biosynthesis	8	43	18.6047	0.3063
167	bta05167 Kaposi sarcoma-associated herpesvirus infection	33	206	16.0194	0.3066
168	bta04720 Long-term potentiation	12	69	17.3913	0.3152
169	bta00053 Ascorbate and aldarate metabolism	5	25	20	0.3216
170	bta04922 Glucagon signaling pathway	17	103	16.5049	0.3351
171	bta04211 Longevity regulating pathway	15	90	16.6667	0.3369
172	bta04950 Maturity onset diabetes of the young	5	26	19.2308	0.3477
173	bta04929 GnRH secretion	11	65	16.9231	0.3549
174	bta05144 Malaria	10	59	16.9492	0.3642
175	bta04137 Mitophagy	11	66	16.6667	0.3715
176	bta04724 Glutamatergic synapse	18	113	15.9292	0.3781
177	bta05164 Influenza A	28	181	15.4696	0.3859
178	bta00140 Steroid hormone biosynthesis	11	67	16.4179	0.3881
179	bta04380 Osteoclast differentiation	21	134	15.6716	0.3885
180	bta04975 Fat digestion and absorption	8	48	16.6667	0.405
181	bta03013 RNA transport	27	178	15.1685	0.4246
182	bta00270 Cysteine and methionine metabolism	8	49	16.3265	0.4249
183	bta04962 Vasopressin-regulated water reabsorption	8	49	16.3265	0.4249
184	bta05170 Human immunodeficiency virus 1 infection	35	234	14.9573	0.4361
185	bta05162 Measles	23	152	15.1316	0.4393
186	bta00630 Glyoxylate and dicarboxylate metabolism	5	30	16.6667	0.4518
187	bta04960 Aldosterone-regulated sodium reabsorption	6	37	16.2162	0.4572
188	bta03022 Basal transcription factors	7	44	15.9091	0.4613
189	bta05134 Legionellosis	9	58	15.5172	0.4673
190	bta03018 RNA degradation	12	79	15.1899	0.4732
191	bta00565 Ether lipid metabolism	8	52	15.3846	0.4841
192	bta03460 Fanconi anemia pathway	8	52	15.3846	0.4841
193	bta05020 Prion diseases	5	32	15.625	0.5023
194	bta05146 Amoebiasis	17	117	14.5299	0.5186
195	bta04925 Aldosterone synthesis and secretion	14	96	14.5833	0.5194
196	bta05216 Thyroid cancer	6	40	15	0.5251
197	bta04630 JAK-STAT signaling pathway	29	202	14.3564	0.5271
198	bta04142 Lysosome	19	132	14.3939	0.5304
199	bta04928 Parathyroid hormone synthesis, secretion and action	15	104	14.4231	0.5328
200	bta04976 Bile secretion	12	83	14.4578	0.5355
201	bta00983 Drug metabolism	11	76	14.4737	0.5367
202	bta04971 Gastric acid secretion	11	76	14.4737	0.5367
203	bta05332 Graft-versus-host disease	7	48	14.5833	0.544
204	bta04114 Oocyte meiosis	17	119	14.2857	0.5442
205	bta04672 Intestinal immune network for IgA production	8	56	14.2857	0.5602
206	bta04657 IL-17 signaling pathway	13	92	14.1304	0.5636
207	bta04612 Antigen processing and presentation	12	85	14.1176	0.5657
208	bta05140 Leishmaniasis	11	78	14.1026	0.5682
209	bta05142 Chagas disease (American trypanosomiasis)	16	115	13.913	0.584
210	bta04927 Cortisol synthesis and secretion	9	65	13.8462	0.5914
211	bta00591 Linoleic acid metabolism	5	36	13.8889	0.597
212	bta00790 Folate biosynthesis	5	36	13.8889	0.597
213	bta04217 Necroptosis	24	174	13.7931	0.6019
214	bta00510 N-Glycan biosynthesis	7	52	13.4615	0.6208
215	bta04260 Cardiac muscle contraction	12	89	13.4831	0.6236
216	bta04145 Phagosome	23	170	13.5294	0.6343
217	bta00620 Pyruvate metabolism	5	38	13.1579	0.6403
218	bta04727 GABAergic synapse	12	91	13.1868	0.6511
219	bta05031 Amphetamine addiction	9	69	13.0435	0.6557
220	bta04974 Protein digestion and absorption	16	121	13.2231	0.657
221	bta04970 Salivary secretion	12	93	12.9032	0.6774
222	bta04721 Synaptic vesicle cycle	10	78	12.8205	0.6776
223	bta05217 Basal cell carcinoma	8	63	12.6984	0.6796
224	bta00830 Retinol metabolism	8	64	12.5	0.6949
225	bta04916 Melanogenesis	13	102	12.7451	0.6959
226	bta04621 NOD-like receptor signaling pathway	24	184	13.0435	0.6975
227	bta00520 Amino sugar and nucleotide sugar metabolism	6	50	12	0.719
228	bta04979 Cholesterol metabolism	6	50	12	0.719
229	bta05206 MicroRNAs in cancer	38	292	13.0137	0.7336
230	bta00260 Glycine, serine and threonine metabolism	5	43	11.6279	0.7351
231	bta04940 Type I diabetes mellitus	7	59	11.8644	0.736
232	bta04725 Cholinergic synapse	14	114	12.2807	0.7451
233	bta04973 Carbohydrate digestion and absorption	5	44	11.3636	0.7517
234	bta04972 Pancreatic secretion	12	102	11.7647	0.7804
235	bta04742 Taste transduction	9	79	11.3924	0.7881
236	bta00982 Drug metabolism	7	63	11.1111	0.7897
237	bta05323 Rheumatoid arthritis	12	104	11.5385	0.7998
238	bta05330 Allograft rejection	6	56	10.7143	0.805
239	bta05150 Staphylococcus aureus infection	12	105	11.4286	0.809
240	bta05030 Cocaine addiction	5	48	10.4167	0.8102
241	bta03008 Ribosome biogenesis in eukaryotes	9	83	10.8434	0.8291
242	bta00980 Metabolism of xenobiotics by cytochrome P450	7	67	10.4478	0.8347
243	bta05203 Viral carcinogenesis	29	241	12.0332	0.8347
244	bta02010 ABC transporters	6	60	10	0.8499
245	bta04932 Non-alcoholic fatty liver disease (NAFLD)	18	158	11.3924	0.8499
246	bta05133 Pertussis	8	77	10.3896	0.8501
247	bta05204 Chemical carcinogenesis	8	77	10.3896	0.8501
248	bta04061 Viral protein interaction with cytokine and cytokine receptor	10	95	10.5263	0.861
249	bta00590 Arachidonic acid metabolism	8	82	9.7561	0.8896
250	bta04610 Complement and coagulation cascades	9	92	9.78261	0.8987
251	bta05168 Herpes simplex virus 1 infection	48	403	11.9107	0.8987
252	bta00970 Aminoacyl-tRNA biosynthesis	6	66	9.09091	0.901
253	bta05010 Alzheimer disease	19	180	10.5556	0.919
254	bta05034 Alcoholism	25	229	10.917	0.9197
255	bta04714 Thermogenesis	26	239	10.8787	0.9258
256	bta05320 Autoimmune thyroid disease	6	71	8.4507	0.9314
257	bta04620 Toll-like receptor signaling pathway	10	110	9.09091	0.9429
258	bta03040 Spliceosome	14	147	9.52381	0.9492
259	bta03015 mRNA surveillance pathway	8	95	8.42105	0.9537
260	bta04623 Cytosolic DNA-sensing pathway	5	67	7.46269	0.956
261	bta04060 Cytokine-cytokine receptor interaction	34	323	10.5263	0.9659
262	bta04622 RIG-I-like receptor signaling pathway	8	102	7.84314	0.9721
263	bta04723 Retrograde endocannabinoid signaling	12	152	7.89474	0.988
264	bta05016 Huntington disease	24	274	8.75912	0.9942
265	bta05012 Parkinson disease	10	150	6.66667	0.9968
266	bta05322 Systemic lupus erythematosus	9	182	4.94505	0.9999
267	bta04740 Olfactory transduction	28	1145	2.44541	1.0

## Sheet: (B) KeggPaths_MiRNA_EXCL UF-EVs
Additional file 2B. All enriched signaling pathways and number of genes (hits) predicted to be regulated by miRNAs exclusive in UF-EVs. Bold font indicates pathways considered as significantly enriched (P-value ≤ 0.05).
n	Name	Hits	Hits Total	Percent of genes (%)	Pvalue
1	bta01100 Metabolic pathways	900	1527	58.9391	0.0
2	bta04144 Endocytosis	177	245	72.2449	0.0001
3	bta05200 Pathways in cancer	347	542	64.0221	0.0001
4	bta04810 Regulation of actin cytoskeleton	153	211	72.5118	0.0002
5	bta04010 MAPK signaling pathway	200	292	68.4932	0.0003
6	bta04360 Axon guidance	130	178	73.0337	0.0005
7	bta05205 Proteoglycans in cancer	145	205	70.7317	0.0006
8	bta04014 Ras signaling pathway	166	242	68.595	0.0007
9	bta04310 Wnt signaling pathway	118	162	72.8395	0.0009
10	bta04015 Rap1 signaling pathway	147	216	68.0556	0.0017
11	bta04514 Cell adhesion molecules (CAMs)	112	158	70.8861	0.0022
12	bta04910 Insulin signaling pathway	101	140	72.1429	0.0024
13	bta04390 Hippo signaling pathway	110	156	70.5128	0.0027
14	bta04666 Fc gamma R-mediated phagocytosis	71	93	76.3441	0.0038
15	bta04120 Ubiquitin mediated proteolysis	99	140	70.7143	0.0039
16	bta04934 Cushing syndrome	108	156	69.2308	0.0043
17	bta05212 Pancreatic cancer	60	76	78.9474	0.0044
18	bta04270 Vascular smooth muscle contraction	94	133	70.6767	0.0049
19	bta04921 Oxytocin signaling pathway	104	152	68.4211	0.0063
20	bta04072 Phospholipase D signaling pathway	104	152	68.4211	0.0063
21	bta04520 Adherens junction	55	70	78.5714	0.0066
22	bta04142 Lysosome	92	132	69.697	0.0069
23	bta04510 Focal adhesion	130	198	65.6566	0.0069
24	bta04062 Chemokine signaling pathway	124	188	65.9574	0.0074
25	bta04070 Phosphatidylinositol signaling system	72	99	72.7273	0.0078
26	bta04550 Signaling pathways regulating pluripotency of stem cells	97	142	68.3099	0.0083
27	bta04150 mTOR signaling pathway	105	157	66.879	0.0096
28	bta05224 Breast cancer	101	150	67.3333	0.0096
29	bta05220 Chronic myeloid leukemia	58	77	75.3247	0.0097
30	bta05211 Renal cell carcinoma	54	71	76.0563	0.0108
31	bta05225 Hepatocellular carcinoma	114	174	65.5172	0.0111
32	bta00562 Inositol phosphate metabolism	55	73	75.3425	0.0115
33	bta05100 Bacterial invasion of epithelial cells	55	73	75.3425	0.0115
34	bta05231 Choline metabolism in cancer	70	99	70.7071	0.0132
35	bta04668 TNF signaling pathway	81	118	68.6441	0.0135
36	bta05210 Colorectal cancer	64	89	71.9101	0.0136
37	bta04012 ErbB signaling pathway	61	84	72.619	0.0137
38	bta05132 Salmonella infection	141	224	62.9464	0.0137
39	bta04071 Sphingolipid signaling pathway	82	120	68.3333	0.014
40	bta05215 Prostate cancer	69	98	70.4082	0.0147
41	bta05202 Transcriptional misregulation in cancer	122	191	63.8743	0.0151
42	bta04611 Platelet activation	82	121	67.7686	0.016
43	bta04928 Parathyroid hormone synthesis, secretion and action	72	104	69.2308	0.0166
44	bta04022 cGMP-PKG signaling pathway	109	169	64.497	0.0171
45	bta04670 Leukocyte transendothelial migration	77	113	68.1416	0.0175
46	bta05418 Fluid shear stress and atherosclerosis	95	145	65.5172	0.0187
47	bta04140 Autophagy	93	142	65.493	0.0199
48	bta04916 Melanogenesis	70	102	68.6275	0.0204
49	bta05226 Gastric cancer	99	153	64.7059	0.0208
50	bta00564 Glycerophospholipid metabolism	71	104	68.2692	0.0211
51	bta04919 Thyroid hormone signaling pathway	79	118	66.9492	0.0214
52	bta04659 Th17 cell differentiation	76	113	67.2566	0.022
53	bta05214 Glioma	55	77	71.4286	0.0225
54	bta04066 HIF-1 signaling pathway	74	110	67.2727	0.0235
55	bta04350 TGF-beta signaling pathway	64	93	68.8172	0.0246
56	bta04912 GnRH signaling pathway	64	93	68.8172	0.0246
57	bta04721 Synaptic vesicle cycle	55	78	70.5128	0.0262
58	bta01200 Carbon metabolism	75	113	66.3717	0.0275
59	bta04722 Neurotrophin signaling pathway	80	122	65.5738	0.0282
60	bta01522 Endocrine resistance	64	94	68.0851	0.0283
61	bta04068 FoxO signaling pathway	85	131	64.8855	0.0287
62	bta04931 Insulin resistance	73	110	66.3636	0.0293
63	bta05412 Arrhythmogenic right ventricular cardiomyopathy (ARVC)	53	76	69.7368	0.0325
64	bta05230 Central carbon metabolism in cancer	47	66	71.2121	0.0338
65	bta01230 Biosynthesis of amino acids	51	73	69.863	0.0347
66	bta01521 EGFR tyrosine kinase inhibitor resistance	55	80	68.75	0.0352
67	bta05217 Basal cell carcinoma	45	63	71.4286	0.036
68	bta04330 Notch signaling pathway	39	53	73.5849	0.0368
69	bta05135 Yersinia infection	83	130	63.8462	0.0383
70	bta04530 Tight junction	109	177	61.5819	0.0386
71	bta04152 AMPK signaling pathway	79	123	64.2276	0.0389
72	bta05165 Human papillomavirus infection	199	345	57.6812	0.0427
73	bta00310 Lysine degradation	46	66	69.697	0.044
74	bta00600 Sphingolipid metabolism	36	49	73.4694	0.044
75	bta05163 Human cytomegalovirus infection	145	245	59.1837	0.045
76	bta04933 AGE-RAGE signaling pathway in diabetic complications	67	103	65.0485	0.0455
77	bta04146 Peroxisome	56	84	66.6667	0.048
78	bta04064 NF-kappa B signaling pathway	70	109	64.2202	0.0492
79	bta04730 Long-term depression	42	60	70	0.0503
80	bta04750 Inflammatory mediator regulation of TRP channels	66	103	64.0777	0.0561
81	bta04020 Calcium signaling pathway	120	202	59.4059	0.0585
82	bta04658 Th1 and Th2 cell differentiation	63	98	64.2857	0.0585
83	bta04660 T cell receptor signaling pathway	68	107	63.5514	0.0588
84	bta05221 Acute myeloid leukemia	46	68	67.6471	0.0588
85	bta05235 PD-L1 expression and PD-1 checkpoint pathway in cancer	60	93	64.5161	0.061
86	bta04371 Apelin signaling pathway	86	140	61.4286	0.0613
87	bta04340 Hedgehog signaling pathway	36	51	70.5882	0.0615
88	bta04024 cAMP signaling pathway	134	229	58.5153	0.063
89	bta04625 C-type lectin receptor signaling pathway	67	106	63.2075	0.0642
90	bta05223 Non-small cell lung cancer	45	67	67.1642	0.0653
91	bta04720 Long-term potentiation	46	69	66.6667	0.0675
92	bta04130 SNARE interactions in vesicular transport	25	33	75.7576	0.0682
93	bta04922 Glucagon signaling pathway	65	103	63.1068	0.0686
94	bta00230 Purine metabolism	82	134	61.194	0.0695
95	bta04925 Aldosterone synthesis and secretion	61	96	63.5417	0.0701
96	bta04216 Ferroptosis	32	45	71.1111	0.0706
97	bta05213 Endometrial cancer	40	59	67.7966	0.0725
98	bta04151 PI3K-Akt signaling pathway	209	373	56.0322	0.0738
99	bta04218 Cellular senescence	99	166	59.6386	0.0741
100	bta05219 Bladder cancer	30	42	71.4286	0.0756
101	bta05020 Prion diseases	24	32	75	0.0776
102	bta04370 VEGF signaling pathway	39	58	67.2414	0.0806
103	bta04380 Osteoclast differentiation	81	134	60.4478	0.0824
104	bta04392 Hippo signaling pathway	22	29	75.8621	0.0828
105	bta05017 Spinocerebellar ataxia	60	96	62.5	0.0855
106	bta05218 Melanoma	47	73	64.3836	0.0897
107	bta04961 Endocrine and other factor-regulated calcium reabsorption	34	50	68	0.0898
108	bta05166 Human T-cell leukemia virus 1 infection	134	234	57.265	0.0898
109	bta04137 Mitophagy	43	66	65.1515	0.0913
110	bta00640 Propanoate metabolism	24	33	72.7273	0.0934
111	bta05161 Hepatitis B	100	171	58.4795	0.0955
112	bta04728 Dopaminergic synapse	80	134	59.7015	0.0973
113	bta04211 Longevity regulating pathway	56	90	62.2222	0.0979
114	bta04920 Adipocytokine signaling pathway	46	72	63.8889	0.0988
115	bta05410 Hypertrophic cardiomyopathy (HCM)	57	92	61.9565	0.0998
116	bta04927 Cortisol synthesis and secretion	42	65	64.6154	0.1008
117	bta05031 Amphetamine addiction	44	69	63.7681	0.1061
118	bta04744 Phototransduction	20	27	74.0741	0.1078
119	bta04930 Type II diabetes mellitus	31	46	67.3913	0.108
120	bta00533 Glycosaminoglycan biosynthesis	12	14	85.7143	0.1119
121	bta05340 Primary immunodeficiency	28	41	68.2927	0.1122
122	bta03015 mRNA surveillance pathway	58	95	61.0526	0.1126
123	bta00220 Arginine biosynthesis	15	19	78.9474	0.1157
124	bta04115 p53 signaling pathway	48	77	62.3377	0.1158
125	bta00260 Glycine, serine and threonine metabolism	29	43	67.4419	0.1165
126	bta04914 Progesterone-mediated oocyte maturation	54	88	61.3636	0.1165
127	bta04664 Fc epsilon RI signaling pathway	44	70	62.8571	0.1193
128	bta04710 Circadian rhythm	22	31	70.9677	0.1199
129	bta00514 Other types of O-glycan biosynthesis	30	45	66.6667	0.1206
130	bta04935 Growth hormone synthesis, secretion and action	70	118	59.322	0.1217
131	bta04261 Adrenergic signaling in cardiomyocytes	87	150	58	0.1239
132	bta05216 Thyroid cancer	27	40	67.5	0.1258
133	bta04966 Collecting duct acid secretion	20	28	71.4286	0.1296
134	bta04141 Protein processing in endoplasmic reticulum	95	166	57.2289	0.1328
135	bta04110 Cell cycle	72	123	58.5366	0.1356
136	bta05414 Dilated cardiomyopathy (DCM)	59	99	59.596	0.1385
137	bta05133 Pertussis	47	77	61.039	0.1409
138	bta00330 Arginine and proline metabolism	31	48	64.5833	0.1425
139	bta05222 Small cell lung cancer	56	94	59.5745	0.146
140	bta00410 beta-Alanine metabolism	23	34	67.6471	0.1474
141	bta04917 Prolactin signaling pathway	50	83	60.241	0.1478
142	bta00565 Ether lipid metabolism	33	52	63.4615	0.1499
143	bta04926 Relaxin signaling pathway	75	130	57.6923	0.1513
144	bta00910 Nitrogen metabolism	13	17	76.4706	0.1546
145	bta01524 Platinum drug resistance	47	78	60.2564	0.1561
146	bta00534 Glycosaminoglycan biosynthesis	17	24	70.8333	0.1597
147	bta00512 Mucin type O-glycan biosynthesis	21	31	67.7419	0.1599
148	bta01212 Fatty acid metabolism	36	58	62.069	0.16
149	bta04061 Viral protein interaction with cytokine and cytokine receptor	56	95	58.9474	0.16
150	bta05170 Human immunodeficiency virus 1 infection	129	234	55.1282	0.1617
151	bta00270 Cysteine and methionine metabolism	31	49	63.2653	0.162
152	bta00071 Fatty acid degradation	27	42	64.2857	0.1669
153	bta00010 Glycolysis Gluconeogenesis	39	64	60.9375	0.169
154	bta05032 Morphine addiction	54	92	58.6957	0.1709
155	bta05321 Inflammatory bowel disease (IBD)	42	70	60	0.1772
156	bta04911 Insulin secretion	50	85	58.8235	0.1786
157	bta04924 Renin secretion	43	72	59.7222	0.1797
158	bta04114 Oocyte meiosis	68	119	57.1429	0.1798
159	bta00020 Citrate cycle (TCA cycle)	20	30	66.6667	0.1802
160	bta04662 B cell receptor signaling pathway	51	87	58.6207	0.1807
161	bta00760 Nicotinate and nicotinamide metabolism	25	39	64.1026	0.1811
162	bta00340 Histidine metabolism	16	23	69.5652	0.182
163	bta04210 Apoptosis	80	142	56.338	0.1822
164	bta04971 Gastric acid secretion	45	76	59.2105	0.1845
165	bta04215 Apoptosis	22	34	64.7059	0.1916
166	bta03420 Nucleotide excision repair	28	45	62.2222	0.194
167	bta05160 Hepatitis C	91	164	55.4878	0.194
168	bta00380 Tryptophan metabolism	29	47	61.7021	0.1979
169	bta00100 Steroid biosynthesis	14	20	70	0.1989
170	bta00532 Glycosaminoglycan biosynthesis	14	20	70	0.1989
171	bta00592 alpha-Linolenic acid metabolism	19	29	65.5172	0.203
172	bta04724 Glutamatergic synapse	64	113	56.6372	0.203
173	bta00511 Other glycan degradation	15	22	68.1818	0.2074
174	bta04122 Sulfur relay system	8	10	80	0.2124
175	bta04913 Ovarian steroidogenesis	34	57	59.6491	0.2147
176	bta04640 Hematopoietic cell lineage	62	110	56.3636	0.2157
177	bta00561 Glycerolipid metabolism	39	67	58.209	0.2282
178	bta00650 Butanoate metabolism	18	28	64.2857	0.2283
179	bta03460 Fanconi anemia pathway	31	52	59.6154	0.2286
180	bta04540 Gap junction	51	90	56.6667	0.2328
181	bta04915 Estrogen signaling pathway	76	138	55.0725	0.2329
182	bta05145 Toxoplasmosis	63	113	55.7522	0.2333
183	bta04657 IL-17 signaling pathway	52	92	56.5217	0.2344
184	bta00240 Pyrimidine metabolism	33	56	58.9286	0.2347
185	bta00900 Terpenoid backbone biosynthesis	14	21	66.6667	0.2361
186	bta05164 Influenza A	98	181	54.1436	0.2381
187	bta04713 Circadian entrainment	56	100	56	0.2407
188	bta05169 Epstein-Barr virus infection	122	228	53.5088	0.2407
189	bta03320 PPAR signaling pathway	46	81	56.7901	0.243
190	bta00515 Mannose type O-glycan biosynthesis	15	23	65.2174	0.2437
191	bta04962 Vasopressin-regulated water reabsorption	29	49	59.1837	0.2472
192	bta03013 RNA transport	96	178	53.9326	0.25
193	bta00280 Valine, leucine and isoleucine degradation	30	51	58.8235	0.2504
194	bta00620 Pyruvate metabolism	23	38	60.5263	0.2533
195	bta03440 Homologous recombination	25	42	59.5238	0.261
196	bta00052 Galactose metabolism	19	31	61.2903	0.2672
197	bta05142 Chagas disease (American trypanosomiasis)	63	115	54.7826	0.2674
198	bta05030 Cocaine addiction	28	48	58.3333	0.2708
199	bta03410 Base excision repair	20	33	60.6061	0.2718
200	bta04136 Autophagy	20	33	60.6061	0.2718
201	bta00440 Phosphonate and phosphinate metabolism	5	6	83.3333	0.279
202	bta04621 NOD-like receptor signaling pathway	98	184	53.2609	0.279
203	bta04960 Aldosterone-regulated sodium reabsorption	22	37	59.4595	0.2801
204	bta04923 Regulation of lipolysis in adipocytes	33	58	56.8966	0.2838
205	bta04725 Cholinergic synapse	62	114	54.386	0.2842
206	bta05167 Kaposi sarcoma-associated herpesvirus infection	109	206	52.9126	0.2845
207	bta04726 Serotonergic synapse	63	116	54.3103	0.2852
208	bta04614 Renin-angiotensin system	16	26	61.5385	0.2878
209	bta04213 Longevity regulating pathway	35	62	56.4516	0.2881
210	bta04727 GABAergic synapse	50	91	54.9451	0.2898
211	bta00630 Glyoxylate and dicarboxylate metabolism	18	30	60	0.2976
212	bta05140 Leishmaniasis	43	78	55.1282	0.3019
213	bta05146 Amoebiasis	63	117	53.8462	0.3034
214	bta00770 Pantothenate and CoA biosynthesis	12	19	63.1579	0.3055
215	bta04929 GnRH secretion	36	65	55.3846	0.315
216	bta00360 Phenylalanine metabolism	14	23	60.8696	0.3175
217	bta04512 ECM-receptor interaction	48	89	53.9326	0.3301
218	bta03020 RNA polymerase	17	29	58.6207	0.3308
219	bta05162 Measles	80	152	52.6316	0.3314
220	bta05014 Amyotrophic lateral sclerosis (ALS)	33	60	55	0.3364
221	bta00250 Alanine, aspartate and glutamate metabolism	21	37	56.7568	0.3433
222	bta00061 Fatty acid biosynthesis	11	18	61.1111	0.3469
223	bta00730 Thiamine metabolism	11	18	61.1111	0.3469
224	bta01210 2-Oxocarboxylic acid metabolism	11	18	61.1111	0.3469
225	bta04972 Pancreatic secretion	54	102	52.9412	0.3561
226	bta04964 Proximal tubule bicarbonate reclamation	13	22	59.0909	0.3567
227	bta05323 Rheumatoid arthritis	55	104	52.8846	0.3567
228	bta00563 Glycosylphosphatidylinositol (GPI)-anchor biosynthesis	15	26	57.6923	0.364
229	bta04977 Vitamin digestion and absorption	15	26	57.6923	0.364
230	bta04145 Phagosome	88	170	51.7647	0.367
231	bta05152 Tuberculosis	102	198	51.5152	0.3687
232	bta00051 Fructose and mannose metabolism	19	34	55.8824	0.3744
233	bta00591 Linoleic acid metabolism	20	36	55.5556	0.3764
234	bta00072 Synthesis and degradation of ketone bodies	7	11	63.6364	0.3774
235	bta00510 N-Glycan biosynthesis	28	52	53.8462	0.3873
236	bta00601 Glycosphingolipid biosynthesis	16	29	55.1724	0.408
237	bta00350 Tyrosine metabolism	21	39	53.8462	0.4137
238	bta00513 Various types of N-glycan biosynthesis	23	43	53.4884	0.4152
239	bta04978 Mineral absorption	29	55	52.7273	0.4181
240	bta03008 Ribosome biogenesis in eukaryotes	43	83	51.8072	0.4205
241	bta00750 Vitamin B6 metabolism	5	8	62.5	0.4355
242	bta00604 Glycosphingolipid biosynthesis	9	16	56.25	0.4453
243	bta05416 Viral myocarditis	39	76	51.3158	0.4461
244	bta00670 One carbon pool by folate	10	18	55.5556	0.4463
245	bta00531 Glycosaminoglycan degradation	12	22	54.5455	0.4478
246	bta04979 Cholesterol metabolism	26	50	52	0.4487
247	bta01040 Biosynthesis of unsaturated fatty acids	16	30	53.3333	0.4491
248	bta04973 Carbohydrate digestion and absorption	23	44	52.2727	0.4491
249	bta00790 Folate biosynthesis	19	36	52.7778	0.4493
250	bta03030 DNA replication	19	36	52.7778	0.4493
251	bta05033 Nicotine addiction	21	40	52.5	0.4493
252	bta04976 Bile secretion	42	83	50.6024	0.4702
253	bta03018 RNA degradation	40	79	50.6329	0.4713
254	bta04060 Cytokine-cytokine receptor interaction	160	323	49.5356	0.4808
255	bta00062 Fatty acid elongation	15	29	51.7241	0.4913
256	bta03430 Mismatch repair	12	23	52.1739	0.4954
257	bta00590 Arachidonic acid metabolism	41	82	50	0.4959
258	bta00983 Drug metabolism	38	76	50	0.4986
259	bta04918 Thyroid hormone synthesis	37	74	50	0.4996
260	bta03450 Non-homologous end-joining	7	13	53.8462	0.5052
261	bta05134 Legionellosis	29	58	50	0.5083
262	bta00520 Amino sugar and nucleotide sugar metabolism	25	50	50	0.5137
263	bta04975 Fat digestion and absorption	24	48	50	0.5152
264	bta03022 Basal transcription factors	22	44	50	0.5184
265	bta04620 Toll-like receptor signaling pathway	54	110	49.0909	0.5295
266	bta04940 Type I diabetes mellitus	29	59	49.1525	0.5379
267	bta04650 Natural killer cell mediated cytotoxicity	64	131	48.855	0.5395
268	bta04610 Complement and coagulation cascades	45	92	48.913	0.5401
269	bta04714 Thermogenesis	116	239	48.5356	0.5595
270	bta04970 Salivary secretion	45	93	48.3871	0.5635
271	bta03040 Spliceosome	71	147	48.2993	0.5698
272	bta04672 Intestinal immune network for IgA production	27	56	48.2143	0.5716
273	bta00130 Ubiquinone and other terpenoid-quinone biosynthesis	5	10	50	0.5828
274	bta00053 Ascorbate and aldarate metabolism	12	25	48	0.5868
275	bta03060 Protein export	11	23	47.8261	0.5922
276	bta05144 Malaria	28	59	47.4576	0.5982
277	bta00500 Starch and sucrose metabolism	15	32	46.875	0.6125
278	bta00603 Glycosphingolipid biosynthesis	8	17	47.0588	0.6133
279	bta04612 Antigen processing and presentation	40	85	47.0588	0.6198
280	bta00480 Glutathione metabolism	28	60	46.6667	0.6264
281	bta04217 Necroptosis	82	174	47.1264	0.6414
282	bta05332 Graft-versus-host disease	22	48	45.8333	0.6482
283	bta04630 JAK-STAT signaling pathway	95	202	47.0297	0.6544
284	bta04723 Retrograde endocannabinoid signaling	71	152	46.7105	0.6582
285	bta00860 Porphyrin and chlorophyll metabolism	18	40	45	0.6673
286	bta04932 Non-alcoholic fatty liver disease (NAFLD)	73	158	46.2025	0.6876
287	bta00030 Pentose phosphate pathway	12	28	42.8571	0.7079
288	bta04950 Maturity onset diabetes of the young	11	26	42.3077	0.717
289	bta05143 African trypanosomiasis	19	44	43.1818	0.7225
290	bta00120 Primary bile acid biosynthesis	7	17	41.1765	0.7228
291	bta04080 Neuroactive ligand-receptor interaction	169	363	46.5565	0.7262
292	bta00830 Retinol metabolism	28	64	43.75	0.729
293	bta01523 Antifolate resistance	18	43	41.8605	0.7564
294	bta00430 Taurine and hypotaurine metabolism	5	13	38.4615	0.7576
295	bta04623 Cytosolic DNA-sensing pathway	28	67	41.791	0.7936
296	bta05203 Viral carcinogenesis	108	241	44.8133	0.7975
297	bta00982 Drug metabolism	26	63	41.2698	0.803
298	bta04742 Taste transduction	33	79	41.7722	0.8091
299	bta05010 Alzheimer disease	79	180	43.8889	0.8125
300	bta00140 Steroid hormone biosynthesis	27	67	40.2985	0.8349
301	bta00450 Selenocompound metabolism	6	18	33.3333	0.8522
302	bta00970 Aminoacyl-tRNA biosynthesis	26	66	39.3939	0.8559
303	bta04260 Cardiac muscle contraction	36	89	40.4494	0.8587
304	bta00040 Pentose and glucuronate interconversions	11	31	35.4839	0.8636
305	bta02010 ABC transporters	23	60	38.3333	0.8706
306	bta00980 Metabolism of xenobiotics by cytochrome P450	26	67	38.806	0.871
307	bta05330 Allograft rejection	21	56	37.5	0.8811
308	bta05168 Herpes simplex virus 1 infection	177	403	43.9206	0.8955
309	bta05016 Huntington disease	117	274	42.7007	0.904
310	bta05204 Chemical carcinogenesis	28	77	36.3636	0.9305
311	bta05310 Asthma	12	38	31.5789	0.9355
312	bta05012 Parkinson disease	58	150	38.6667	0.9479
313	bta05206 MicroRNAs in cancer	120	292	41.0959	0.9537
314	bta00190 Oxidative phosphorylation	53	140	37.8571	0.9554
315	bta05150 Staphylococcus aureus infection	38	105	36.1905	0.9573
316	bta04974 Protein digestion and absorption	44	121	36.3636	0.9647
317	bta04622 RIG-I-like receptor signaling pathway	34	102	33.3333	0.9817
318	bta05034 Alcoholism	87	229	37.9913	0.9823
319	bta03050 Proteasome	12	46	26.087	0.9859
320	bta05320 Autoimmune thyroid disease	21	71	29.5775	0.987
321	bta03010 Ribosome	34	160	21.25	1.0
322	bta04740 Olfactory transduction	67	1145	5.85153	1.0
323	bta05322 Systemic lupus erythematosus	44	182	24.1758	1.0

## Sheet: (C) Kegg Paths_MiRNA_UP OF-EVs
Additional file 2C. All enriched signaling pathways and number of genes (hits) predicted to be regulated by the miRNA up regulated in OF-EVs. Bold font indicates pathways considered as significantly enriched (P-value ≤ 0.05).
n	Name	Hits	Hits Total	Percent of genes (%)	P-value
1	bta04360 Axon guidance	12	178	6.74157	0.0025
2	bta04144 Endocytosis	14	245	5.71429	0.0047
3	bta00230 Purine metabolism	9	134	6.71642	0.0082
4	bta05223 Non-small cell lung cancer	6	67	8.95522	0.0083
5	bta05202 Transcriptional misregulation in cancer	11	191	5.75916	0.0106
6	bta04722 Neurotrophin signaling pathway	8	122	6.55738	0.0138
7	bta04152 AMPK signaling pathway	8	123	6.50407	0.0144
8	bta05214 Glioma	6	77	7.79221	0.0151
9	bta05226 Gastric cancer	9	153	5.88235	0.0173
10	bta04014 Ras signaling pathway	12	242	4.95868	0.0217
11	bta04310 Wnt signaling pathway	9	162	5.55556	0.0235
12	bta04120 Ubiquitin mediated proteolysis	8	140	5.71429	0.0274
13	bta04910 Insulin signaling pathway	8	140	5.71429	0.0274
14	bta04211 Longevity regulating pathway	6	90	6.66667	0.0285
15	bta05224 Breast cancer	8	150	5.33333	0.038
16	bta04916 Melanogenesis	6	102	5.88235	0.0463
17	bta04721 Synaptic vesicle cycle	5	78	6.41026	0.0495
18	bta04660 T cell receptor signaling pathway	6	107	5.60748	0.0553
19	bta03320 PPAR signaling pathway	5	81	6.17284	0.0561
20	bta04012 ErbB signaling pathway	5	84	5.95238	0.0631
21	bta05225 Hepatocellular carcinoma	8	174	4.5977	0.0737
22	bta04071 Sphingolipid signaling pathway	6	120	5	0.0835
23	bta04350 TGF-beta signaling pathway	5	93	5.37634	0.0869
24	bta05222 Small cell lung cancer	5	94	5.31915	0.0898
25	bta04925 Aldosterone synthesis and secretion	5	96	5.20833	0.0958
26	bta04390 Hippo signaling pathway	7	156	4.48718	0.0988
27	bta04934 Cushing syndrome	7	156	4.48718	0.0988
28	bta04150 mTOR signaling pathway	7	157	4.4586	0.1011
29	bta05215 Prostate cancer	5	98	5.10204	0.1019
30	bta04068 FoxO signaling pathway	6	131	4.58015	0.1124
31	bta04625 C-type lectin receptor signaling pathway	5	106	4.71698	0.1283
32	bta04022 cGMP-PKG signaling pathway	7	169	4.14201	0.1319
33	bta04915 Estrogen signaling pathway	6	138	4.34783	0.1332
34	bta04020 Calcium signaling pathway	8	202	3.9604	0.1343
35	bta05200 Pathways in cancer	18	542	3.32103	0.1345
36	bta04371 Apelin signaling pathway	6	140	4.28571	0.1394
37	bta01100 Metabolic pathways	45	1527	2.94695	0.1437
38	bta04810 Regulation of actin cytoskeleton	8	211	3.79147	0.1579
39	bta04921 Oxytocin signaling pathway	6	152	3.94737	0.1794
40	bta04140 Autophagy	5	142	3.52113	0.2755
41	bta04550 Signaling pathways regulating pluripotency of stem cells	5	142	3.52113	0.2755
42	bta05418 Fluid shear stress and atherosclerosis	5	145	3.44828	0.2892
43	bta04010 MAPK signaling pathway	9	292	3.08219	0.2953
44	bta04072 Phospholipase D signaling pathway	5	152	3.28947	0.3215
45	bta05169 Epstein-Barr virus infection	7	228	3.07018	0.3309
46	bta05165 Human papillomavirus infection	10	345	2.89855	0.3436
47	bta05166 Human T-cell leukemia virus 1 infection	7	234	2.99145	0.3536
48	bta05170 Human immunodeficiency virus 1 infection	7	234	2.99145	0.3536
49	bta05160 Hepatitis C	5	164	3.04878	0.3774
50	bta04141 Protein processing in endoplasmic reticulum	5	166	3.01205	0.3868
51	bta05205 Proteoglycans in cancer	6	205	2.92683	0.39
52	bta05167 Kaposi sarcoma-associated herpesvirus infection	6	206	2.91262	0.3942
53	bta05168 Herpes simplex virus 1 infection	11	403	2.72953	0.4018
54	bta03013 RNA transport	5	178	2.80899	0.4424
55	bta05016 Huntington disease	7	274	2.55474	0.505
56	bta05163 Human cytomegalovirus infection	6	245	2.44898	0.5522
57	bta04015 Rap1 signaling pathway	5	216	2.31481	0.606
58	bta05034 Alcoholism	5	229	2.18341	0.655
59	bta04151 PI3K-Akt signaling pathway	8	373	2.14477	0.6844
60	bta04714 Thermogenesis	5	239	2.09205	0.69
61	bta05206 MicroRNAs in cancer	6	292	2.05479	0.7119
62	bta04080 Neuroactive ligand-receptor interaction	5	363	1.37741	0.9356

## Sheet: (D) Kegg Paths_MiRNAs_UP UF-EVs
Additional file 2D. All enriched signaling pathways and number of genes (hits) predicted to be regulated by miRNAs up regulated in UF-EVs. Bold font indicates pathways considered as significantly enriched (P-value ≤ 0.05).
n	Name	Hits	Hits Total	Percent of genes (%)	Pvalue
1	bta01100 Metabolic pathways	727	1527	47.6097	0
2	bta04010 MAPK signaling pathway	175	292	59.9315	0
3	bta04014 Ras signaling pathway	145	242	59.9174	0
4	bta04360 Axon guidance	117	178	65.7303	0
5	bta04071 Sphingolipid signaling pathway	82	120	68.3333	0.0001
6	bta04810 Regulation of actin cytoskeleton	126	211	59.7156	0.0001
7	bta05200 Pathways in cancer	281	542	51.845	0.0001
8	bta05205 Proteoglycans in cancer	124	205	60.4878	0.0001
9	bta04144 Endocytosis	141	245	57.551	0.0002
10	bta04910 Insulin signaling pathway	88	140	62.8571	0.0004
11	bta04310 Wnt signaling pathway	97	162	59.8765	0.0006
12	bta04072 Phospholipase D signaling pathway	92	152	60.5263	0.0007
13	bta04015 Rap1 signaling pathway	122	216	56.4815	0.0008
14	bta04150 mTOR signaling pathway	94	157	59.8726	0.0008
15	bta04666 Fc gamma R-mediated phagocytosis	62	93	66.6667	0.0009
16	bta05100 Bacterial invasion of epithelial cells	51	73	69.863	0.0011
17	bta04722 Neurotrophin signaling pathway	75	122	61.4754	0.0014
18	bta05225 Hepatocellular carcinoma	100	174	57.4713	0.0014
19	bta04012 ErbB signaling pathway	56	84	66.6667	0.0015
20	bta05231 Choline metabolism in cancer	63	99	63.6364	0.0018
21	bta00230 Purine metabolism	80	134	59.7015	0.0019
22	bta04390 Hippo signaling pathway	90	156	57.6923	0.0022
23	bta04022 cGMP-PKG signaling pathway	96	169	56.8047	0.0023
24	bta05211 Renal cell carcinoma	48	71	67.6056	0.0025
25	bta05214 Glioma	51	77	66.2338	0.0026
26	bta00564 Glycerophospholipid metabolism	64	104	61.5385	0.003
27	bta04928 Parathyroid hormone synthesis, secretion and action	64	104	61.5385	0.003
28	bta01521 EGFR tyrosine kinase inhibitor resistance	52	80	65	0.0031
29	bta04750 Inflammatory mediator regulation of TRP channels	63	103	61.165	0.0035
30	bta04070 Phosphatidylinositol signaling system	61	99	61.6162	0.0036
31	bta04668 TNF signaling pathway	70	118	59.322	0.0038
32	bta04921 Oxytocin signaling pathway	86	152	56.5789	0.0039
33	bta05224 Breast cancer	85	150	56.6667	0.004
34	bta04916 Melanogenesis	62	102	60.7843	0.0041
35	bta05017 Spinocerebellar ataxia	59	96	61.4583	0.0043
36	bta05212 Pancreatic cancer	49	76	64.4737	0.0045
37	bta04514 Cell adhesion molecules (CAMs)	88	158	55.6962	0.0049
38	bta05165 Human papillomavirus infection	172	345	49.8551	0.0053
39	bta05220 Chronic myeloid leukemia	49	77	63.6364	0.0053
40	bta04611 Platelet activation	70	121	57.8512	0.0058
41	bta04370 VEGF signaling pathway	39	58	67.2414	0.0063
42	bta04520 Adherens junction	45	70	64.2857	0.0064
43	bta04934 Cushing syndrome	86	156	55.1282	0.0065
44	bta04510 Focal adhesion	105	198	53.0303	0.0069
45	bta04270 Vascular smooth muscle contraction	75	133	56.391	0.007
46	bta04140 Autophagy	79	142	55.6338	0.0074
47	bta05226 Gastric cancer	84	153	54.902	0.0076
48	bta04062 Chemokine signaling pathway	100	188	53.1915	0.0077
49	bta05223 Non-small cell lung cancer	43	67	64.1791	0.0077
50	bta05163 Human cytomegalovirus infection	125	245	51.0204	0.0089
51	bta00240 Pyrimidine metabolism	37	56	66.0714	0.0093
52	bta04068 FoxO signaling pathway	73	131	55.7252	0.0094
53	bta05167 Kaposi sarcoma-associated herpesvirus infection	107	206	51.9417	0.01
54	bta04024 cAMP signaling pathway	117	229	51.0917	0.0106
55	bta04142 Lysosome	73	132	55.303	0.0107
56	bta05135 Yersinia infection	72	130	55.3846	0.0109
57	bta00600 Sphingolipid metabolism	33	49	67.3469	0.0111
58	bta05170 Human immunodeficiency virus 1 infection	119	234	50.8547	0.0111
59	bta04530 Tight junction	93	177	52.5424	0.0123
60	bta04550 Signaling pathways regulating pluripotency of stem cells	77	142	54.2254	0.0125
61	bta04066 HIF-1 signaling pathway	62	110	56.3636	0.0132
62	bta04730 Long-term depression	38	60	63.3333	0.0135
63	bta04659 Th17 cell differentiation	63	113	55.7522	0.0147
64	bta04670 Leukocyte transendothelial migration	63	113	55.7522	0.0147
65	bta00562 Inositol phosphate metabolism	44	73	60.274	0.0152
66	bta04660 T cell receptor signaling pathway	60	107	56.0748	0.0156
67	bta04935 Growth hormone synthesis, secretion and action	65	118	55.0847	0.016
68	bta05217 Basal cell carcinoma	39	63	61.9048	0.016
69	bta04931 Insulin resistance	61	110	55.4545	0.0174
70	bta05418 Fluid shear stress and atherosclerosis	77	145	53.1034	0.0175
71	bta04924 Renin secretion	43	72	59.7222	0.018
72	bta04664 Fc epsilon RI signaling pathway	42	70	60	0.0182
73	bta05210 Colorectal cancer	51	89	57.3034	0.0184
74	bta05032 Morphine addiction	52	92	56.5217	0.0207
75	bta04710 Circadian rhythm	22	31	70.9677	0.0234
76	bta04261 Adrenergic signaling in cardiomyocytes	78	150	52	0.0235
77	bta04912 GnRH signaling pathway	52	93	55.914	0.0237
78	bta05166 Human T-cell leukemia virus 1 infection	115	234	49.1453	0.0243
79	bta04371 Apelin signaling pathway	73	140	52.1429	0.0265
80	bta01522 Endocrine resistance	52	94	55.3191	0.0269
81	bta04919 Thyroid hormone signaling pathway	63	118	53.3898	0.0269
82	bta05132 Salmonella infection	110	224	49.1071	0.0274
83	bta04728 Dopaminergic synapse	70	134	52.2388	0.0284
84	bta04152 AMPK signaling pathway	65	123	52.8455	0.0287
85	bta04720 Long-term potentiation	40	69	57.971	0.0297
86	bta05161 Hepatitis B	86	171	50.2924	0.0316
87	bta05412 Arrhythmogenic right ventricular cardiomyopathy (ARVC)	43	76	56.5789	0.0324
88	bta04658 Th1 and Th2 cell differentiation	53	98	54.0816	0.0338
89	bta05215 Prostate cancer	53	98	54.0816	0.0338
90	bta04911 Insulin secretion	47	85	55.2941	0.0341
91	bta04960 Aldosterone-regulated sodium reabsorption	24	37	64.8649	0.0362
92	bta04922 Glucagon signaling pathway	55	103	53.3981	0.0363
93	bta04923 Regulation of lipolysis in adipocytes	34	58	58.6207	0.0383
94	bta04961 Endocrine and other factor-regulated calcium reabsorption	30	50	60	0.0408
95	bta05235 PD-L1 expression and PD-1 checkpoint pathway in cancer	50	93	53.7634	0.0408
96	bta04713 Circadian entrainment	53	100	53	0.0427
97	bta04020 Calcium signaling pathway	98	202	48.5149	0.0428
98	bta04064 NF-kappa B signaling pathway	57	109	52.2936	0.0433
99	bta05169 Epstein-Barr virus infection	109	228	47.807	0.0447
100	bta04933 AGE-RAGE signaling pathway in diabetic complications	54	103	52.4272	0.0466
101	bta04926 Relaxin signaling pathway	66	130	50.7692	0.0471
102	bta04625 C-type lectin receptor signaling pathway	55	106	51.8868	0.0506
103	bta04120 Ubiquitin mediated proteolysis	70	140	50	0.0514
104	bta00340 Histidine metabolism	16	23	69.5652	0.0542
105	bta04380 Osteoclast differentiation	67	134	50	0.0555
106	bta01524 Platinum drug resistance	42	78	53.8462	0.0557
107	bta04151 PI3K-Akt signaling pathway	169	373	45.3083	0.0565
108	bta04971 Gastric acid secretion	41	76	53.9474	0.0571
109	bta05213 Endometrial cancer	33	59	55.9322	0.0605
110	bta05221 Acute myeloid leukemia	37	68	54.4118	0.0629
111	bta00533 Glycosaminoglycan biosynthesis	11	14	78.5714	0.063
112	bta00410 beta-Alanine metabolism	21	34	61.7647	0.0651
113	bta01040 Biosynthesis of unsaturated fatty acids	19	30	63.3333	0.0665
114	bta04146 Peroxisome	44	84	52.381	0.0671
115	bta05160 Hepatitis C	79	164	48.1707	0.0685
116	bta04727 GABAergic synapse	47	91	51.6484	0.0692
117	bta05014 Amyotrophic lateral sclerosis (ALS)	33	60	55	0.0693
118	bta04726 Serotonergic synapse	58	116	50	0.0701
119	bta00760 Nicotinate and nicotinamide metabolism	23	39	58.9744	0.0748
120	bta04920 Adipocytokine signaling pathway	38	72	52.7778	0.0784
121	bta04650 Natural killer cell mediated cytotoxicity	64	131	48.855	0.0786
122	bta04130 SNARE interactions in vesicular transport	20	33	60.6061	0.0788
123	bta04211 Longevity regulating pathway	46	90	51.1111	0.0791
124	bta04218 Cellular senescence	79	166	47.5904	0.0801
125	bta00062 Fatty acid elongation	18	29	62.069	0.0812
126	bta04392 Hippo signaling pathway	18	29	62.069	0.0812
127	bta04914 Progesterone-mediated oocyte maturation	45	88	51.1364	0.0812
128	bta05133 Pertussis	40	77	51.9481	0.0834
129	bta04137 Mitophagy	35	66	53.0303	0.0849
130	bta05230 Central carbon metabolism in cancer	35	66	53.0303	0.0849
131	bta04350 TGF-beta signaling pathway	47	93	50.5376	0.0853
132	bta04978 Mineral absorption	30	55	54.5455	0.0853
133	bta05164 Influenza A	85	181	46.9613	0.086
134	bta04330 Notch signaling pathway	29	53	54.717	0.0875
135	bta05216 Thyroid cancer	23	40	57.5	0.0876
136	bta05218 Melanoma	38	73	52.0548	0.088
137	bta04215 Apoptosis	20	34	58.8235	0.0934
138	bta01212 Fatty acid metabolism	31	58	53.4483	0.0945
139	bta05410 Hypertrophic cardiomyopathy (HCM)	46	92	50	0.0969
140	bta04929 GnRH secretion	34	65	52.3077	0.0983
141	bta04724 Glutamatergic synapse	55	113	48.6726	0.0999
142	bta04061 Viral protein interaction with cytokine and cytokine receptor	47	95	49.4737	0.1038
143	bta00670 One carbon pool by folate	12	18	66.6667	0.1051
144	bta01210 2-Oxocarboxylic acid metabolism	12	18	66.6667	0.1051
145	bta00330 Arginine and proline metabolism	26	48	54.1667	0.1082
146	bta04114 Oocyte meiosis	57	119	47.8992	0.1122
147	bta04925 Aldosterone synthesis and secretion	47	96	48.9583	0.114
148	bta05219 Bladder cancer	23	42	54.7619	0.1174
149	bta04340 Hedgehog signaling pathway	27	51	52.9412	0.1196
150	bta04744 Phototransduction	16	27	59.2593	0.1201
151	bta04657 IL-17 signaling pathway	45	92	48.913	0.1206
152	bta05145 Toxoplasmosis	54	113	47.7876	0.1218
153	bta04917 Prolactin signaling pathway	41	83	49.3976	0.1231
154	bta04540 Gap junction	44	90	48.8889	0.1241
155	bta00360 Phenylalanine metabolism	14	23	60.8696	0.1252
156	bta00591 Linoleic acid metabolism	20	36	55.5556	0.1274
157	bta04972 Pancreatic secretion	49	102	48.0392	0.1287
158	bta00514 Other types of O-glycan biosynthesis	24	45	53.3333	0.1305
159	bta04725 Cholinergic synapse	54	114	47.3684	0.1322
160	bta04115 p53 signaling pathway	38	77	49.3506	0.1343
161	bta04640 Hematopoietic cell lineage	52	110	47.2727	0.1397
162	bta00310 Lysine degradation	33	66	50	0.1409
163	bta04966 Collecting duct acid secretion	16	28	57.1429	0.1418
164	bta05202 Transcriptional misregulation in cancer	86	191	45.0262	0.1423
165	bta00534 Glycosaminoglycan biosynthesis	14	24	58.3333	0.1494
166	bta00512 Mucin type O-glycan biosynthesis	17	31	54.8387	0.1606
167	bta04915 Estrogen signaling pathway	63	138	45.6522	0.1618
168	bta00601 Glycosphingolipid biosynthesis	16	29	55.1724	0.1655
169	bta00400 Phenylalanine, tyrosine and tryptophan biosynthesis	5	6	83.3333	0.1675
170	bta00440 Phosphonate and phosphinate metabolism	5	6	83.3333	0.1675
171	bta04122 Sulfur relay system	7	10	70	0.1709
172	bta04216 Ferroptosis	23	45	51.1111	0.1723
173	bta00565 Ether lipid metabolism	26	52	50	0.1751
174	bta04662 B cell receptor signaling pathway	41	87	47.1264	0.1764
175	bta01230 Biosynthesis of amino acids	35	73	47.9452	0.1776
176	bta05414 Dilated cardiomyopathy (DCM)	46	99	46.4646	0.1792
177	bta04210 Apoptosis	64	142	45.0704	0.18
178	bta04979 Cholesterol metabolism	25	50	50	0.1809
179	bta00515 Mannose type O-glycan biosynthesis	13	23	56.5217	0.1814
180	bta04721 Synaptic vesicle cycle	37	78	47.4359	0.1826
181	bta05162 Measles	68	152	44.7368	0.1844
182	bta05020 Prion diseases	17	32	53.125	0.1849
183	bta05152 Tuberculosis	87	198	43.9394	0.185
184	bta05031 Amphetamine addiction	33	69	47.8261	0.1889
185	bta04621 NOD-like receptor signaling pathway	81	184	44.0217	0.1907
186	bta00220 Arginine biosynthesis	11	19	57.8947	0.1927
187	bta04930 Type II diabetes mellitus	23	46	50	0.1932
188	bta00561 Glycerolipid metabolism	32	67	47.7612	0.195
189	bta05142 Chagas disease (American trypanosomiasis)	52	115	45.2174	0.2028
190	bta05222 Small cell lung cancer	43	94	45.7447	0.211
191	bta04110 Cell cycle	55	123	44.7154	0.2137
192	bta04964 Proximal tubule bicarbonate reclamation	12	22	54.5455	0.2194
193	bta05140 Leishmaniasis	36	78	46.1538	0.2227
194	bta00510 N-Glycan biosynthesis	25	52	48.0769	0.2228
195	bta00592 alpha-Linolenic acid metabolism	15	29	51.7241	0.2266
196	bta00100 Steroid biosynthesis	11	20	55	0.2274
197	bta00532 Glycosaminoglycan biosynthesis	11	20	55	0.2274
198	bta00513 Various types of N-glycan biosynthesis	21	43	48.8372	0.2309
199	bta04970 Salivary secretion	42	93	45.1613	0.2337
200	bta04141 Protein processing in endoplasmic reticulum	72	166	43.3735	0.236
201	bta00590 Arachidonic acid metabolism	37	82	45.122	0.252
202	bta00650 Butanoate metabolism	14	28	50	0.2674
203	bta00770 Pantothenate and CoA biosynthesis	10	19	52.6316	0.2754
204	bta04913 Ovarian steroidogenesis	26	57	45.614	0.283
205	bta00910 Nitrogen metabolism	9	17	52.9412	0.2874
206	bta03018 RNA degradation	35	79	44.3038	0.2879
207	bta00790 Folate biosynthesis	17	36	47.2222	0.2974
208	bta04975 Fat digestion and absorption	22	48	45.8333	0.2984
209	bta03015 mRNA surveillance pathway	41	95	43.1579	0.3139
210	bta04723 Retrograde endocannabinoid signaling	64	152	42.1053	0.3155
211	bta03022 Basal transcription factors	20	44	45.4545	0.3211
212	bta00250 Alanine, aspartate and glutamate metabolism	17	37	45.9459	0.3284
213	bta04940 Type I diabetes mellitus	26	59	44.0678	0.3317
214	bta00730 Thiamine metabolism	9	18	50	0.3319
215	bta04918 Thyroid hormone synthesis	32	74	43.2432	0.338
216	bta04512 ECM-receptor interaction	38	89	42.6966	0.3418
217	bta04213 Longevity regulating pathway	27	62	43.5484	0.3453
218	bta00604 Glycosphingolipid biosynthesis	8	16	50	0.3487
219	bta00480 Glutathione metabolism	26	60	43.3333	0.3569
220	bta04927 Cortisol synthesis and secretion	28	65	43.0769	0.3584
221	bta04620 Toll-like receptor signaling pathway	46	110	41.8182	0.3634
222	bta05030 Cocaine addiction	21	48	43.75	0.3657
223	bta04950 Maturity onset diabetes of the young	12	26	46.1538	0.3664
224	bta04976 Bile secretion	35	83	42.1687	0.3726
225	bta00280 Valine, leucine and isoleucine degradation	22	51	43.1373	0.3807
226	bta03320 PPAR signaling pathway	34	81	41.9753	0.3836
227	bta03020 RNA polymerase	13	29	44.8276	0.3877
228	bta05323 Rheumatoid arthritis	43	104	41.3462	0.3927
229	bta04962 Vasopressin-regulated water reabsorption	21	49	42.8571	0.3945
230	bta00120 Primary bile acid biosynthesis	8	17	47.0588	0.3976
231	bta04145 Phagosome	69	170	40.5882	0.3996
232	bta00531 Glycosaminoglycan degradation	10	22	45.4545	0.4026
233	bta00380 Tryptophan metabolism	20	47	42.5532	0.4091
234	bta04612 Antigen processing and presentation	35	85	41.1765	0.4169
235	bta05321 Inflammatory bowel disease (IBD)	29	70	41.4286	0.42
236	bta01200 Carbon metabolism	46	113	40.708	0.4207
237	bta03420 Nucleotide excision repair	19	45	42.2222	0.4244
238	bta00860 Porphyrin and chlorophyll metabolism	17	40	42.5	0.4249
239	bta05033 Nicotine addiction	17	40	42.5	0.4249
240	bta00630 Glyoxylate and dicarboxylate metabolism	13	30	43.3333	0.4253
241	bta00983 Drug metabolism	31	76	40.7895	0.4427
242	bta05416 Viral myocarditis	31	76	40.7895	0.4427
243	bta04136 Autophagy	14	33	42.4242	0.4434
244	bta03430 Mismatch repair	10	23	43.4783	0.4459
245	bta00061 Fatty acid biosynthesis	8	18	44.4444	0.4466
246	bta04672 Intestinal immune network for IgA production	23	56	41.0714	0.4506
247	bta05340 Primary immunodeficiency	17	41	41.4634	0.4575
248	bta03030 DNA replication	15	36	41.6667	0.4601
249	bta00270 Cysteine and methionine metabolism	20	49	40.8163	0.4689
250	bta00900 Terpenoid backbone biosynthesis	9	21	42.8571	0.4691
251	bta00140 Steroid hormone biosynthesis	27	67	40.2985	0.4721
252	bta04973 Carbohydrate digestion and absorption	18	44	40.9091	0.4721
253	bta00072 Synthesis and degradation of ketone bodies	5	11	45.4545	0.4768
254	bta03460 Fanconi anemia pathway	21	52	40.3846	0.4819
255	bta05146 Amoebiasis	46	117	39.3162	0.4983
256	bta04217 Necroptosis	68	174	39.0805	0.5029
257	bta00511 Other glycan degradation	9	22	40.9091	0.514
258	bta05332 Graft-versus-host disease	19	48	39.5833	0.5161
259	bta00260 Glycine, serine and threonine metabolism	17	43	39.5349	0.522
260	bta01523 Antifolate resistance	17	43	39.5349	0.522
261	bta00603 Glycosphingolipid biosynthesis	7	17	41.1765	0.5237
262	bta04932 Non-alcoholic fatty liver disease (NAFLD)	61	158	38.6076	0.5371
263	bta05143 African trypanosomiasis	17	44	38.6364	0.5535
264	bta00350 Tyrosine metabolism	15	39	38.4615	0.5621
265	bta03013 RNA transport	68	178	38.2022	0.5654
266	bta00071 Fatty acid degradation	16	42	38.0952	0.5736
267	bta00430 Taurine and hypotaurine metabolism	5	13	38.4615	0.5947
268	bta03450 Non-homologous end-joining	5	13	38.4615	0.5947
269	bta00010 Glycolysis Gluconeogenesis	24	64	37.5	0.5954
270	bta00500 Starch and sucrose metabolism	12	32	37.5	0.596
271	bta05168 Herpes simplex virus 1 infection	153	403	37.9653	0.6021
272	bta00980 Metabolism of xenobiotics by cytochrome P450	25	67	37.3134	0.604
273	bta00020 Citrate cycle (TCA cycle)	11	30	36.6667	0.6212
274	bta00640 Propanoate metabolism	12	33	36.3636	0.6308
275	bta00982 Drug metabolism	23	63	36.5079	0.6373
276	bta05203 Viral carcinogenesis	90	241	37.3444	0.6384
277	bta00053 Ascorbate and aldarate metabolism	9	25	36	0.6393
278	bta00030 Pentose phosphate pathway	10	28	35.7143	0.6481
279	bta05204 Chemical carcinogenesis	28	77	36.3636	0.6499
280	bta00520 Amino sugar and nucleotide sugar metabolism	18	50	36	0.6508
281	bta03440 Homologous recombination	15	42	35.7143	0.6561
282	bta03008 Ribosome biogenesis in eukaryotes	30	83	36.1446	0.663
283	bta04060 Cytokine-cytokine receptor interaction	120	323	37.1517	0.6701
284	bta04080 Neuroactive ligand-receptor interaction	135	363	37.1901	0.6739
285	bta04260 Cardiac muscle contraction	32	89	35.9551	0.6752
286	bta00563 Glycosylphosphatidylinositol (GPI)-anchor biosynthesis	9	26	34.6154	0.6768
287	bta04614 Renin-angiotensin system	9	26	34.6154	0.6768
288	bta04977 Vitamin digestion and absorption	9	26	34.6154	0.6768
289	bta05010 Alzheimer disease	65	180	36.1111	0.7093
290	bta00830 Retinol metabolism	22	64	34.375	0.724
291	bta00052 Galactose metabolism	10	31	32.2581	0.747
292	bta04630 JAK-STAT signaling pathway	72	202	35.6436	0.7484
293	bta00051 Fructose and mannose metabolism	11	34	32.3529	0.7499
294	bta03050 Proteasome	15	46	32.6087	0.7624
295	bta04714 Thermogenesis	85	239	35.5649	0.7685
296	bta00620 Pyruvate metabolism	12	38	31.5789	0.7787
297	bta05330 Allograft rejection	18	56	32.1429	0.7924
298	bta00040 Pentose and glucuronate interconversions	9	31	29.0323	0.8262
299	bta05134 Legionellosis	18	58	31.0345	0.8292
300	bta04623 Cytosolic DNA-sensing pathway	21	67	31.3433	0.8334
301	bta04742 Taste transduction	25	79	31.6456	0.8396
302	bta05310 Asthma	11	38	28.9474	0.8452
303	bta05206 MicroRNAs in cancer	101	292	34.589	0.8491
304	bta03060 Protein export	6	23	26.087	0.8607
305	bta03040 Spliceosome	48	147	32.6531	0.8666
306	bta05144 Malaria	17	59	28.8136	0.8884
307	bta04622 RIG-I-like receptor signaling pathway	31	102	30.3922	0.9018
308	bta05016 Huntington disease	91	274	33.2117	0.9081
309	bta04974 Protein digestion and absorption	37	121	30.5785	0.9132
310	bta03410 Base excision repair	8	33	24.2424	0.92
311	bta05150 Staphylococcus aureus infection	31	105	29.5238	0.9255
312	bta02010 ABC transporters	16	60	26.6667	0.9317
313	bta05320 Autoimmune thyroid disease	18	71	25.3521	0.9623
314	bta04610 Complement and coagulation cascades	24	92	26.087	0.97
315	bta00970 Aminoacyl-tRNA biosynthesis	15	66	22.7273	0.9812
316	bta05034 Alcoholism	65	229	28.3843	0.9897
317	bta00190 Oxidative phosphorylation	33	140	23.5714	0.9971
318	bta05012 Parkinson disease	32	150	21.3333	0.9995
319	bta03010 Ribosome	28	160	17.5	1
320	bta04740 Olfactory transduction	56	1145	4.89083	1
321	bta05322 Systemic lupus erythematosus	31	182	17.033	1
