# Supplementary material for: Extracellular vesicles-coupled miRNAs from oviduct and uterus modulate signaling pathways related to lipid metabolism and bovine early embryo development
Source: J Anim Sci Biotechnol. 2024 Apr 4;15:51. doi: 10.1186/s40104-024-01008-5 (PMC10993494; doi:10.1186/s40104-024-01008-5)
Supplement: Supplementary file 3 — Additional file 3. miRNA-mRNA target interactions by miRNAs up-regulated in OF-EVs and UF-EVs. [file 40104_2024_1008_MOESM3_ESM.xlsx]

## Sheet: MiRTarBase (UP OF-EVS)
MiRTarBase list of genes modulated by the miRNA up regulated in OF-EVs
ID	Species(miRNA)	Species(Target)	miRNA	Target	Validation methods								Sum	Number of paper
					Strong evidence			Less strong evidence
					Reporter assay	Western blot	qPCR	Microarray	NGS	pSILAC	Other	CLIP-Seq
MIRT473769	hsa	hsa	hsa-miR-148b-3p	MAP3K9	1	1	1	0	1	0	0	0	4	2
MIRT541198	hsa	hsa	hsa-miR-148b-3p	HSP90AA1	1	1	1	0	1	0	0	0	4	2
MIRT005759	hsa	hsa	hsa-miR-148b-3p	CCKBR	1	1	1	0	0	0	0	0	3	2
MIRT053167	hsa	hsa	hsa-miR-148b-3p	ALCAM	1	1	1	0	0	0	0	0	3	1
MIRT053237	hsa	hsa	hsa-miR-148b-3p	PRKAB1	1	1	1	0	0	0	0	0	3	1
MIRT000295	hsa	hsa	hsa-miR-148b-3p	HLA-G	1	0	0	0	0	0	1	0	2	1
MIRT007314	hsa	hsa	hsa-miR-148b-3p	ITGA5	1	1	0	0	0	0	0	0	2	2
MIRT007315	hsa	hsa	hsa-miR-148b-3p	ROCK1	1	1	0	0	0	0	0	0	2	3
MIRT007316	hsa	hsa	hsa-miR-148b-3p	PIK3CA	1	1	0	0	0	0	0	0	2	2
MIRT007317	hsa	hsa	hsa-miR-148b-3p	NRAS	1	1	0	0	0	0	0	0	2	2
MIRT007318	hsa	hsa	hsa-miR-148b-3p	CSF1	1	1	0	0	0	0	0	0	2	2
MIRT019272	hsa	hsa	hsa-miR-148b-3p	YPEL1	0	0	0	1	1	0	0	0	2	2
MIRT019302	hsa	hsa	hsa-miR-148b-3p	SLC12A7	0	0	0	1	1	0	0	0	2	2
MIRT019308	hsa	hsa	hsa-miR-148b-3p	ZDHHC17	0	0	0	1	1	0	0	0	2	2
MIRT019385	hsa	hsa	hsa-miR-148b-3p	VPS37A	0	0	0	1	1	0	0	0	2	2
MIRT019388	hsa	hsa	hsa-miR-148b-3p	ARL8B	0	0	0	1	1	0	0	0	2	2
MIRT019400	hsa	hsa	hsa-miR-148b-3p	RNF219	0	0	0	1	1	0	0	0	2	2
MIRT019424	hsa	hsa	hsa-miR-148b-3p	HLA-A	0	0	0	1	1	0	0	0	2	2
MIRT019473	hsa	hsa	hsa-miR-148b-3p	KIF2C	0	0	0	1	1	0	0	0	2	2
MIRT019486	hsa	hsa	hsa-miR-148b-3p	TXNIP	0	0	0	1	1	0	0	0	2	3
MIRT019498	hsa	hsa	hsa-miR-148b-3p	BTBD3	0	0	0	1	1	0	0	0	2	7
MIRT054060	hsa	hsa	hsa-miR-148b-3p	ACVR1	1	0	1	0	0	0	0	0	2	1
MIRT260128	hsa	hsa	hsa-miR-148b-3p	GADD45A	0	0	1	0	1	0	0	0	2	1
MIRT448954	hsa	hsa	hsa-miR-148b-3p	CDK19	0	0	0	0	1	0	0	1	2	1
MIRT731793	hsa	hsa	hsa-miR-148b-3p	HOTAIR	1	0	1	0	0	0	0	0	2	1
MIRT732260	hsa	hsa	hsa-miR-148b-3p	MLH1	1	1	0	0	0	0	0	0	2	1
MIRT019247	hsa	hsa	hsa-miR-148b-3p	RAB3B	0	0	0	1	0	0	0	0	1	1
MIRT019248	hsa	hsa	hsa-miR-148b-3p	TRDN	0	0	0	1	0	0	0	0	1	1
MIRT019249	hsa	hsa	hsa-miR-148b-3p	KLRK1	0	0	0	1	0	0	0	0	1	1
MIRT019250	hsa	hsa	hsa-miR-148b-3p	SPINT4	0	0	0	1	0	0	0	0	1	1
MIRT019251	hsa	hsa	hsa-miR-148b-3p	GFRA1	0	0	0	1	0	0	0	0	1	1
MIRT019252	hsa	hsa	hsa-miR-148b-3p	MYF5	0	0	0	1	0	0	0	0	1	1
MIRT019253	hsa	hsa	hsa-miR-148b-3p	AGTR2	0	0	0	1	0	0	0	0	1	1
MIRT019254	hsa	hsa	hsa-miR-148b-3p	SYNE2	0	0	0	1	0	0	0	0	1	1
MIRT019255	hsa	hsa	hsa-miR-148b-3p	RHOF	0	0	0	1	0	0	0	0	1	1
MIRT019256	hsa	hsa	hsa-miR-148b-3p	OR1A1	0	0	0	1	0	0	0	0	1	1
MIRT019257	hsa	hsa	hsa-miR-148b-3p	PSG2	0	0	0	1	0	0	0	0	1	1
MIRT019258	hsa	hsa	hsa-miR-148b-3p	ADAM33	0	0	0	1	0	0	0	0	1	1
MIRT019259	hsa	hsa	hsa-miR-148b-3p	LCN9	0	0	0	1	0	0	0	0	1	1
MIRT019260	hsa	hsa	hsa-miR-148b-3p	SAG	0	0	0	1	0	0	0	0	1	1
MIRT019261	hsa	hsa	hsa-miR-148b-3p	LAMC2	0	0	0	1	0	0	0	0	1	1
MIRT019262	hsa	hsa	hsa-miR-148b-3p	PCDHA4	0	0	0	1	0	0	0	0	1	1
MIRT019263	hsa	hsa	hsa-miR-148b-3p	CLUAP1	0	0	0	1	0	0	0	0	1	1
MIRT019264	hsa	hsa	hsa-miR-148b-3p	PLXDC2	0	0	0	1	0	0	0	0	1	1
MIRT019265	hsa	hsa	hsa-miR-148b-3p	CCNC	0	0	0	1	0	0	0	0	1	1
MIRT019266	hsa	hsa	hsa-miR-148b-3p	LIPC	0	0	0	1	0	0	0	0	1	1
MIRT019267	hsa	hsa	hsa-miR-148b-3p	MEP1B	0	0	0	1	0	0	0	0	1	1
MIRT019268	hsa	hsa	hsa-miR-148b-3p	TEX13A	0	0	0	1	0	0	0	0	1	1
MIRT019269	hsa	hsa	hsa-miR-148b-3p	NCKIPSD	0	0	0	1	0	0	0	0	1	1
MIRT019270	hsa	hsa	hsa-miR-148b-3p	CPNE5	0	0	0	1	0	0	0	0	1	1
MIRT019271	hsa	hsa	hsa-miR-148b-3p	RAPH1	0	0	0	1	0	0	0	0	1	1
MIRT019273	hsa	hsa	hsa-miR-148b-3p	MCM10	0	0	0	1	0	0	0	0	1	1
MIRT019274	hsa	hsa	hsa-miR-148b-3p	SUMF2	0	0	0	1	0	0	0	0	1	1
MIRT019275	hsa	hsa	hsa-miR-148b-3p	GSTCD	0	0	0	1	0	0	0	0	1	1
MIRT019276	hsa	hsa	hsa-miR-148b-3p	TGM7	0	0	0	1	0	0	0	0	1	1
MIRT019277	hsa	hsa	hsa-miR-148b-3p	BTNL3	0	0	0	1	0	0	0	0	1	1
MIRT019278	hsa	hsa	hsa-miR-148b-3p	KLRC1	0	0	0	1	0	0	0	0	1	1
MIRT019279	hsa	hsa	hsa-miR-148b-3p	CLSPN	0	0	0	1	0	0	0	0	1	1
MIRT019280	hsa	hsa	hsa-miR-148b-3p	TUBAL3	0	0	0	1	0	0	0	0	1	1
MIRT019281	hsa	hsa	hsa-miR-148b-3p	CSTF2T	0	0	0	1	0	0	0	0	1	1
MIRT019282	hsa	hsa	hsa-miR-148b-3p	FBXW11	0	0	0	1	0	0	0	0	1	1
MIRT019283	hsa	hsa	hsa-miR-148b-3p	APBB2	0	0	0	1	0	0	0	0	1	1
MIRT019284	hsa	hsa	hsa-miR-148b-3p	KLHL12	0	0	0	1	0	0	0	0	1	1
MIRT019285	hsa	hsa	hsa-miR-148b-3p	ENPP6	0	0	0	1	0	0	0	0	1	1
MIRT019286	hsa	hsa	hsa-miR-148b-3p	BTBD7	0	0	0	1	0	0	0	0	1	1
MIRT019287	hsa	hsa	hsa-miR-148b-3p	MRPL28	0	0	0	1	0	0	0	0	1	1
MIRT019288	hsa	hsa	hsa-miR-148b-3p	EPB41	0	0	0	1	0	0	0	0	1	1
MIRT019289	hsa	hsa	hsa-miR-148b-3p	LHCGR	0	0	0	1	0	0	0	0	1	1
MIRT019290	hsa	hsa	hsa-miR-148b-3p	YPEL4	0	0	0	1	0	0	0	0	1	1
MIRT019291	hsa	hsa	hsa-miR-148b-3p	PRKD3	0	0	0	1	0	0	0	0	1	1
MIRT019292	hsa	hsa	hsa-miR-148b-3p	NIN	0	0	0	1	0	0	0	0	1	1
MIRT019293	hsa	hsa	hsa-miR-148b-3p	ADAMTS6	0	0	0	1	0	0	0	0	1	1
MIRT019294	hsa	hsa	hsa-miR-148b-3p	IGSF10	0	0	0	1	0	0	0	0	1	1
MIRT019295	hsa	hsa	hsa-miR-148b-3p	FLOT2	0	0	0	1	0	0	0	0	1	1
MIRT019296	hsa	hsa	hsa-miR-148b-3p	DCK	0	0	0	1	0	0	0	0	1	1
MIRT019297	hsa	hsa	hsa-miR-148b-3p	NOL10	0	0	0	1	0	0	0	0	1	1
MIRT019298	hsa	hsa	hsa-miR-148b-3p	CDH20	0	0	0	1	0	0	0	0	1	1
MIRT019299	hsa	hsa	hsa-miR-148b-3p	AKAP11	0	0	0	1	0	0	0	0	1	1
MIRT019300	hsa	hsa	hsa-miR-148b-3p	DNAJB4	0	0	0	1	0	0	0	0	1	1
MIRT019301	hsa	hsa	hsa-miR-148b-3p	C1GALT1	0	0	0	1	0	0	0	0	1	1
MIRT019303	hsa	hsa	hsa-miR-148b-3p	C15orf27	0	0	0	1	0	0	0	0	1	1
MIRT019304	hsa	hsa	hsa-miR-148b-3p	UGT8	0	0	0	1	0	0	0	0	1	1
MIRT019305	hsa	hsa	hsa-miR-148b-3p	DLG2	0	0	0	1	0	0	0	0	1	1
MIRT019306	hsa	hsa	hsa-miR-148b-3p	TBL1XR1	0	0	0	1	0	0	0	0	1	1
MIRT019307	hsa	hsa	hsa-miR-148b-3p	USP33	0	0	0	1	0	0	0	0	1	1
MIRT019309	hsa	hsa	hsa-miR-148b-3p	SESTD1	0	0	0	1	0	0	0	0	1	1
MIRT019310	hsa	hsa	hsa-miR-148b-3p	UHMK1	0	0	0	1	0	0	0	0	1	1
MIRT019311	hsa	hsa	hsa-miR-148b-3p	DLX6	0	0	0	1	0	0	0	0	1	1
MIRT019312	hsa	hsa	hsa-miR-148b-3p	HAVCR1	0	0	0	1	0	0	0	0	1	1
MIRT019313	hsa	hsa	hsa-miR-148b-3p	ZCCHC2	0	0	0	1	0	0	0	0	1	1
MIRT019314	hsa	hsa	hsa-miR-148b-3p	SUMF1	0	0	0	1	0	0	0	0	1	1
MIRT019315	hsa	hsa	hsa-miR-148b-3p	CCL11	0	0	0	1	0	0	0	0	1	1
MIRT019316	hsa	hsa	hsa-miR-148b-3p	DMRT2	0	0	0	1	0	0	0	0	1	1
MIRT019317	hsa	hsa	hsa-miR-148b-3p	RHOV	0	0	0	1	0	0	0	0	1	1
MIRT019318	hsa	hsa	hsa-miR-148b-3p	PROX1	0	0	0	1	0	0	0	0	1	1
MIRT019319	hsa	hsa	hsa-miR-148b-3p	BPGM	0	0	0	1	0	0	0	0	1	1
MIRT019320	hsa	hsa	hsa-miR-148b-3p	KHDRBS2	0	0	0	1	0	0	0	0	1	1
MIRT019321	hsa	hsa	hsa-miR-148b-3p	MKX	0	0	0	1	0	0	0	0	1	1
MIRT019322	hsa	hsa	hsa-miR-148b-3p	CAPN13	0	0	0	1	0	0	0	0	1	1
MIRT019323	hsa	hsa	hsa-miR-148b-3p	PDZK1	0	0	0	1	0	0	0	0	1	1
MIRT019324	hsa	hsa	hsa-miR-148b-3p	PIH1D3	0	0	0	1	0	0	0	0	1	1
MIRT019325	hsa	hsa	hsa-miR-148b-3p	PPP1R3A	0	0	0	1	0	0	0	0	1	1
MIRT019326	hsa	hsa	hsa-miR-148b-3p	CCL17	0	0	0	1	0	0	0	0	1	1
MIRT019327	hsa	hsa	hsa-miR-148b-3p	IZUMO2	0	0	0	1	0	0	0	0	1	1
MIRT019328	hsa	hsa	hsa-miR-148b-3p	PDSS1	0	0	0	1	0	0	0	0	1	1
MIRT019329	hsa	hsa	hsa-miR-148b-3p	CTHRC1	0	0	0	1	0	0	0	0	1	1
MIRT019330	hsa	hsa	hsa-miR-148b-3p	ALPI	0	0	0	1	0	0	0	0	1	1
MIRT019331	hsa	hsa	hsa-miR-148b-3p	CCL19	0	0	0	1	0	0	0	0	1	1
MIRT019332	hsa	hsa	hsa-miR-148b-3p	MAST1	0	0	0	1	0	0	0	0	1	1
MIRT019333	hsa	hsa	hsa-miR-148b-3p	NDN	0	0	0	1	0	0	0	0	1	1
MIRT019334	hsa	hsa	hsa-miR-148b-3p	STS	0	0	0	1	0	0	0	0	1	1
MIRT019335	hsa	hsa	hsa-miR-148b-3p	LPL	0	0	0	1	0	0	0	0	1	1
MIRT019336	hsa	hsa	hsa-miR-148b-3p	LACRT	0	0	0	1	0	0	0	0	1	1
MIRT019337	hsa	hsa	hsa-miR-148b-3p	ZDHHC15	0	0	0	1	0	0	0	0	1	1
MIRT019338	hsa	hsa	hsa-miR-148b-3p	GDF9	0	0	0	1	0	0	0	0	1	1
MIRT019339	hsa	hsa	hsa-miR-148b-3p	RASSF6	0	0	0	1	0	0	0	0	1	1
MIRT019340	hsa	hsa	hsa-miR-148b-3p	SMARCA1	0	0	0	1	0	0	0	0	1	1
MIRT019341	hsa	hsa	hsa-miR-148b-3p	RHAG	0	0	0	1	0	0	0	0	1	1
MIRT019342	hsa	hsa	hsa-miR-148b-3p	ATP10B	0	0	0	1	0	0	0	0	1	1
MIRT019343	hsa	hsa	hsa-miR-148b-3p	CALN1	0	0	0	1	0	0	0	0	1	1
MIRT019344	hsa	hsa	hsa-miR-148b-3p	GPHB5	0	0	0	1	0	0	0	0	1	1
MIRT019345	hsa	hsa	hsa-miR-148b-3p	AGGF1	0	0	0	1	0	0	0	0	1	1
MIRT019346	hsa	hsa	hsa-miR-148b-3p	TPTE2	0	0	0	1	0	0	0	0	1	1
MIRT019347	hsa	hsa	hsa-miR-148b-3p	APBA2	0	0	0	1	0	0	0	0	1	1
MIRT019348	hsa	hsa	hsa-miR-148b-3p	TMEM47	0	0	0	1	0	0	0	0	1	1
MIRT019349	hsa	hsa	hsa-miR-148b-3p	PIK3CG	0	0	0	1	0	0	0	0	1	1
MIRT019350	hsa	hsa	hsa-miR-148b-3p	PSG9	0	0	0	1	0	0	0	0	1	1
MIRT019351	hsa	hsa	hsa-miR-148b-3p	SYNE1	0	0	0	1	0	0	0	0	1	1
MIRT019352	hsa	hsa	hsa-miR-148b-3p	ZCCHC5	0	0	0	1	0	0	0	0	1	1
MIRT019353	hsa	hsa	hsa-miR-148b-3p	KCNJ6	0	0	0	1	0	0	0	0	1	1
MIRT019354	hsa	hsa	hsa-miR-148b-3p	FCAR	0	0	0	1	0	0	0	0	1	1
MIRT019355	hsa	hsa	hsa-miR-148b-3p	SSR3	0	0	0	1	0	0	0	0	1	1
MIRT019356	hsa	hsa	hsa-miR-148b-3p	APBB1	0	0	0	1	0	0	0	0	1	1
MIRT019357	hsa	hsa	hsa-miR-148b-3p	SPZ1	0	0	0	1	0	0	0	0	1	1
MIRT019358	hsa	hsa	hsa-miR-148b-3p	HRH4	0	0	0	1	0	0	0	0	1	1
MIRT019359	hsa	hsa	hsa-miR-148b-3p	PROKR2	0	0	0	1	0	0	0	0	1	1
MIRT019360	hsa	hsa	hsa-miR-148b-3p	NLGN4X	0	0	0	1	0	0	0	0	1	1
MIRT019361	hsa	hsa	hsa-miR-148b-3p	MYOM1	0	0	0	1	0	0	0	0	1	1
MIRT019362	hsa	hsa	hsa-miR-148b-3p	LOXL1	0	0	0	1	0	0	0	0	1	1
MIRT019363	hsa	hsa	hsa-miR-148b-3p	STON2	0	0	0	1	0	0	0	0	1	1
MIRT019364	hsa	hsa	hsa-miR-148b-3p	ACACB	0	0	0	1	0	0	0	0	1	1
MIRT019365	hsa	hsa	hsa-miR-148b-3p	RUNX3	0	0	0	1	0	0	0	0	1	1
MIRT019366	hsa	hsa	hsa-miR-148b-3p	FETUB	0	0	0	1	0	0	0	0	1	1
MIRT019367	hsa	hsa	hsa-miR-148b-3p	GPR143	0	0	0	1	0	0	0	0	1	1
MIRT019368	hsa	hsa	hsa-miR-148b-3p	HMOX1	0	0	0	1	0	0	0	0	1	1
MIRT019369	hsa	hsa	hsa-miR-148b-3p	SLCO4C1	0	0	0	1	0	0	0	0	1	1
MIRT019370	hsa	hsa	hsa-miR-148b-3p	TUBA8	0	0	0	1	0	0	0	0	1	1
MIRT019371	hsa	hsa	hsa-miR-148b-3p	RFX3	0	0	0	1	0	0	0	0	1	1
MIRT019372	hsa	hsa	hsa-miR-148b-3p	NR3C2	0	0	0	1	0	0	0	0	1	1
MIRT019373	hsa	hsa	hsa-miR-148b-3p	NCS1	0	0	0	1	0	0	0	0	1	1
MIRT019374	hsa	hsa	hsa-miR-148b-3p	C1orf168	0	0	0	1	0	0	0	0	1	1
MIRT019375	hsa	hsa	hsa-miR-148b-3p	ITSN2	0	0	0	1	0	0	0	0	1	1
MIRT019376	hsa	hsa	hsa-miR-148b-3p	GMPPB	0	0	0	1	0	0	0	0	1	1
MIRT019377	hsa	hsa	hsa-miR-148b-3p	MARCH2	0	0	0	1	0	0	0	0	1	1
MIRT019378	hsa	hsa	hsa-miR-148b-3p	SLC22A5	0	0	0	1	0	0	0	0	1	1
MIRT019379	hsa	hsa	hsa-miR-148b-3p	RGMA	0	0	0	1	0	0	0	0	1	1
MIRT019380	hsa	hsa	hsa-miR-148b-3p	FAM81A	0	0	0	1	0	0	0	0	1	1
MIRT019381	hsa	hsa	hsa-miR-148b-3p	MTMR10	0	0	0	1	0	0	0	0	1	1
MIRT019382	hsa	hsa	hsa-miR-148b-3p	FBXO28	0	0	0	1	0	0	0	0	1	1
MIRT019383	hsa	hsa	hsa-miR-148b-3p	PTGER2	0	0	0	1	0	0	0	0	1	1
MIRT019384	hsa	hsa	hsa-miR-148b-3p	SLC39A11	0	0	0	1	0	0	0	0	1	1
MIRT019386	hsa	hsa	hsa-miR-148b-3p	LYSMD1	0	0	0	1	0	0	0	0	1	1
MIRT019387	hsa	hsa	hsa-miR-148b-3p	CYB5R4	0	0	0	1	0	0	0	0	1	1
MIRT019389	hsa	hsa	hsa-miR-148b-3p	MECP2	0	0	0	1	0	0	0	0	1	1
MIRT019390	hsa	hsa	hsa-miR-148b-3p	HIF1AN	0	0	0	1	0	0	0	0	1	1
MIRT019391	hsa	hsa	hsa-miR-148b-3p	NPEPL1	0	0	0	1	0	0	0	0	1	1
MIRT019392	hsa	hsa	hsa-miR-148b-3p	DCP2	0	0	0	1	0	0	0	0	1	1
MIRT019393	hsa	hsa	hsa-miR-148b-3p	PRKAA1	0	0	0	1	0	0	0	0	1	1
MIRT019394	hsa	hsa	hsa-miR-148b-3p	LRP4	0	0	0	1	0	0	0	0	1	1
MIRT019395	hsa	hsa	hsa-miR-148b-3p	2001-08-01	0	0	0	1	0	0	0	0	1	1
MIRT019396	hsa	hsa	hsa-miR-148b-3p	DNMT1	0	0	0	1	0	0	0	0	1	1
MIRT019397	hsa	hsa	hsa-miR-148b-3p	ABCB7	0	0	0	1	0	0	0	0	1	1
MIRT019398	hsa	hsa	hsa-miR-148b-3p	PRNP	0	0	0	1	0	0	0	0	1	1
MIRT019399	hsa	hsa	hsa-miR-148b-3p	C3orf58	0	0	0	1	0	0	0	0	1	1
MIRT019401	hsa	hsa	hsa-miR-148b-3p	USP48	0	0	0	1	0	0	0	0	1	1
MIRT019402	hsa	hsa	hsa-miR-148b-3p	ATP6AP2	0	0	0	1	0	0	0	0	1	1
MIRT019403	hsa	hsa	hsa-miR-148b-3p	CUL5	0	0	0	1	0	0	0	0	1	1
MIRT019404	hsa	hsa	hsa-miR-148b-3p	OSBPL11	0	0	0	1	0	0	0	0	1	1
MIRT019405	hsa	hsa	hsa-miR-148b-3p	OSBP2	0	0	0	1	0	0	0	0	1	1
MIRT019406	hsa	hsa	hsa-miR-148b-3p	CA10	0	0	0	1	0	0	0	0	1	1
MIRT019407	hsa	hsa	hsa-miR-148b-3p	TMPRSS11A	0	0	0	1	0	0	0	0	1	1
MIRT019408	hsa	hsa	hsa-miR-148b-3p	AVPI1	0	0	0	1	0	0	0	0	1	1
MIRT019409	hsa	hsa	hsa-miR-148b-3p	CIDEA	0	0	0	1	0	0	0	0	1	1
MIRT019410	hsa	hsa	hsa-miR-148b-3p	MORF4L1	0	0	0	1	0	0	0	0	1	1
MIRT019411	hsa	hsa	hsa-miR-148b-3p	ADAMTS4	0	0	0	1	0	0	0	0	1	1
MIRT019412	hsa	hsa	hsa-miR-148b-3p	DPT	0	0	0	1	0	0	0	0	1	1
MIRT019413	hsa	hsa	hsa-miR-148b-3p	PNLIPRP2	0	0	0	1	0	0	0	0	1	1
MIRT019414	hsa	hsa	hsa-miR-148b-3p	BIK	0	0	0	1	0	0	0	0	1	1
MIRT019415	hsa	hsa	hsa-miR-148b-3p	FXYD2	0	0	0	1	0	0	0	0	1	1
MIRT019416	hsa	hsa	hsa-miR-148b-3p	KCNQ2	0	0	0	1	0	0	0	0	1	1
MIRT019417	hsa	hsa	hsa-miR-148b-3p	PKP1	0	0	0	1	0	0	0	0	1	1
MIRT019418	hsa	hsa	hsa-miR-148b-3p	FSCB	0	0	0	1	0	0	0	0	1	1
MIRT019419	hsa	hsa	hsa-miR-148b-3p	C8orf47	0	0	0	1	0	0	0	0	1	1
MIRT019420	hsa	hsa	hsa-miR-148b-3p	IQCG	0	0	0	1	0	0	0	0	1	1
MIRT019421	hsa	hsa	hsa-miR-148b-3p	LPHN2	0	0	0	1	0	0	0	0	1	1
MIRT019422	hsa	hsa	hsa-miR-148b-3p	LINC00521	0	0	0	1	0	0	0	0	1	1
MIRT019423	hsa	hsa	hsa-miR-148b-3p	IL13RA2	0	0	0	1	0	0	0	0	1	1
MIRT019425	hsa	hsa	hsa-miR-148b-3p	C12orf40	0	0	0	1	0	0	0	0	1	1
MIRT019426	hsa	hsa	hsa-miR-148b-3p	C17orf77	0	0	0	1	0	0	0	0	1	1
MIRT019427	hsa	hsa	hsa-miR-148b-3p	ROPN1L	0	0	0	1	0	0	0	0	1	1
MIRT019428	hsa	hsa	hsa-miR-148b-3p	TKTL2	0	0	0	1	0	0	0	0	1	1
MIRT019429	hsa	hsa	hsa-miR-148b-3p	MTX3	0	0	0	1	0	0	0	0	1	1
MIRT019430	hsa	hsa	hsa-miR-148b-3p	TMEM14A	0	0	0	1	0	0	0	0	1	1
MIRT019431	hsa	hsa	hsa-miR-148b-3p	CKLF	0	0	0	1	0	0	0	0	1	1
MIRT019432	hsa	hsa	hsa-miR-148b-3p	MAZ	0	0	0	1	0	0	0	0	1	1
MIRT019433	hsa	hsa	hsa-miR-148b-3p	MUC13	0	0	0	1	0	0	0	0	1	1
MIRT019434	hsa	hsa	hsa-miR-148b-3p	CPNE4	0	0	0	1	0	0	0	0	1	1
MIRT019435	hsa	hsa	hsa-miR-148b-3p	CD300A	0	0	0	1	0	0	0	0	1	1
MIRT019436	hsa	hsa	hsa-miR-148b-3p	BAX	0	0	0	1	0	0	0	0	1	1
MIRT019437	hsa	hsa	hsa-miR-148b-3p	SLC32A1	0	0	0	1	0	0	0	0	1	1
MIRT019438	hsa	hsa	hsa-miR-148b-3p	GDNF	0	0	0	1	0	0	0	0	1	1
MIRT019439	hsa	hsa	hsa-miR-148b-3p	GTSF1L	0	0	0	1	0	0	0	0	1	1
MIRT019440	hsa	hsa	hsa-miR-148b-3p	RNF150	0	0	0	1	0	0	0	0	1	1
MIRT019441	hsa	hsa	hsa-miR-148b-3p	UTS2	0	0	0	1	0	0	0	0	1	1
MIRT019442	hsa	hsa	hsa-miR-148b-3p	KCTD14	0	0	0	1	0	0	0	0	1	1
MIRT019443	hsa	hsa	hsa-miR-148b-3p	NTN1	0	0	0	1	0	0	0	0	1	1
MIRT019444	hsa	hsa	hsa-miR-148b-3p	SLC22A3	0	0	0	1	0	0	0	0	1	1
MIRT019445	hsa	hsa	hsa-miR-148b-3p	SNAI2	0	0	0	1	0	0	0	0	1	1
MIRT019446	hsa	hsa	hsa-miR-148b-3p	NME5	0	0	0	1	0	0	0	0	1	1
MIRT019447	hsa	hsa	hsa-miR-148b-3p	IGFBPL1	0	0	0	1	0	0	0	0	1	1
MIRT019448	hsa	hsa	hsa-miR-148b-3p	IL21R	0	0	0	1	0	0	0	0	1	1
MIRT019449	hsa	hsa	hsa-miR-148b-3p	ANKUB1	0	0	0	1	0	0	0	0	1	1
MIRT019450	hsa	hsa	hsa-miR-148b-3p	SERAC1	0	0	0	1	0	0	0	0	1	1
MIRT019451	hsa	hsa	hsa-miR-148b-3p	HEMGN	0	0	0	1	0	0	0	0	1	1
MIRT019452	hsa	hsa	hsa-miR-148b-3p	TPGS2	0	0	0	1	0	0	0	0	1	1
MIRT019453	hsa	hsa	hsa-miR-148b-3p	CXCL5	0	0	0	1	0	0	0	0	1	1
MIRT019454	hsa	hsa	hsa-miR-148b-3p	POU4F3	0	0	0	1	0	0	0	0	1	1
MIRT019455	hsa	hsa	hsa-miR-148b-3p	ALDH3B2	0	0	0	1	0	0	0	0	1	1
MIRT019456	hsa	hsa	hsa-miR-148b-3p	HEY2	0	0	0	1	0	0	0	0	1	1
MIRT019457	hsa	hsa	hsa-miR-148b-3p	INHBA	0	0	0	1	0	0	0	0	1	1
MIRT019458	hsa	hsa	hsa-miR-148b-3p	MT4	0	0	0	1	0	0	0	0	1	1
MIRT019459	hsa	hsa	hsa-miR-148b-3p	RPIA	0	0	0	1	0	0	0	0	1	1
MIRT019460	hsa	hsa	hsa-miR-148b-3p	KCNJ16	0	0	0	1	0	0	0	0	1	1
MIRT019461	hsa	hsa	hsa-miR-148b-3p	ASB13	0	0	0	1	0	0	0	0	1	1
MIRT019462	hsa	hsa	hsa-miR-148b-3p	DSG1	0	0	0	1	0	0	0	0	1	1
MIRT019463	hsa	hsa	hsa-miR-148b-3p	EYA4	0	0	0	1	0	0	0	0	1	1
MIRT019464	hsa	hsa	hsa-miR-148b-3p	CPA3	0	0	0	1	0	0	0	0	1	1
MIRT019465	hsa	hsa	hsa-miR-148b-3p	C6orf211	0	0	0	1	0	0	0	0	1	1
MIRT019466	hsa	hsa	hsa-miR-148b-3p	CCL28	0	0	0	1	0	0	0	0	1	1
MIRT019467	hsa	hsa	hsa-miR-148b-3p	PNPLA2	0	0	0	1	0	0	0	0	1	1
MIRT019468	hsa	hsa	hsa-miR-148b-3p	RORC	0	0	0	1	0	0	0	0	1	1
MIRT019469	hsa	hsa	hsa-miR-148b-3p	ABCA13	0	0	0	1	0	0	0	0	1	1
MIRT019470	hsa	hsa	hsa-miR-148b-3p	HMGB3	0	0	0	1	0	0	0	0	1	1
MIRT019471	hsa	hsa	hsa-miR-148b-3p	FOXN4	0	0	0	1	0	0	0	0	1	1
MIRT019472	hsa	hsa	hsa-miR-148b-3p	SLC25A18	0	0	0	1	0	0	0	0	1	1
MIRT019474	hsa	hsa	hsa-miR-148b-3p	SOX11	0	0	0	1	0	0	0	0	1	1
MIRT019475	hsa	hsa	hsa-miR-148b-3p	CCDC92	0	0	0	1	0	0	0	0	1	1
MIRT019476	hsa	hsa	hsa-miR-148b-3p	SLC6A19	0	0	0	1	0	0	0	0	1	1
MIRT019477	hsa	hsa	hsa-miR-148b-3p	NOX4	0	0	0	1	0	0	0	0	1	1
MIRT019478	hsa	hsa	hsa-miR-148b-3p	LCA5	0	0	0	1	0	0	0	0	1	1
MIRT019479	hsa	hsa	hsa-miR-148b-3p	MATN3	0	0	0	1	0	0	0	0	1	1
MIRT019480	hsa	hsa	hsa-miR-148b-3p	DNAH3	0	0	0	1	0	0	0	0	1	1
MIRT019481	hsa	hsa	hsa-miR-148b-3p	BCL11A	0	0	0	1	0	0	0	0	1	1
MIRT019482	hsa	hsa	hsa-miR-148b-3p	PPP2R3A	0	0	0	1	0	0	0	0	1	1
MIRT019483	hsa	hsa	hsa-miR-148b-3p	ST6GALNAC5	0	0	0	1	0	0	0	0	1	1
MIRT019484	hsa	hsa	hsa-miR-148b-3p	TOM1L2	0	0	0	1	0	0	0	0	1	1
MIRT019485	hsa	hsa	hsa-miR-148b-3p	AHI1	0	0	0	1	0	0	0	0	1	1
MIRT019487	hsa	hsa	hsa-miR-148b-3p	KDM1B	0	0	0	1	0	0	0	0	1	1
MIRT019488	hsa	hsa	hsa-miR-148b-3p	STEAP4	0	0	0	1	0	0	0	0	1	1
MIRT019489	hsa	hsa	hsa-miR-148b-3p	CLCN3	0	0	0	1	0	0	0	0	1	1
MIRT019490	hsa	hsa	hsa-miR-148b-3p	SNRPD1	0	0	0	1	0	0	0	0	1	1
MIRT019491	hsa	hsa	hsa-miR-148b-3p	RTN4	0	0	0	1	0	0	0	0	1	1
MIRT019492	hsa	hsa	hsa-miR-148b-3p	ZPLD1	0	0	0	1	0	0	0	0	1	1
MIRT019493	hsa	hsa	hsa-miR-148b-3p	CRISP1	0	0	0	1	0	0	0	0	1	1
MIRT019494	hsa	hsa	hsa-miR-148b-3p	NXPE3	0	0	0	1	0	0	0	0	1	1
MIRT019495	hsa	hsa	hsa-miR-148b-3p	ATP7A	0	0	0	1	0	0	0	0	1	1
MIRT019496	hsa	hsa	hsa-miR-148b-3p	SLC7A11	0	0	0	1	0	0	0	0	1	1
MIRT019497	hsa	hsa	hsa-miR-148b-3p	LEPROTL1	0	0	0	1	0	0	0	0	1	1
MIRT019499	hsa	hsa	hsa-miR-148b-3p	TOMM70A	0	0	0	1	0	0	0	0	1	1
MIRT019500	hsa	hsa	hsa-miR-148b-3p	AP4E1	0	0	0	1	0	0	0	0	1	1
MIRT035564	hsa	hsa	hsa-miR-148b-3p	DNMT3B	0	0	0	0	0	0	1	0	1	1
MIRT043575	hsa	hsa	hsa-miR-148b-3p	ND2	0	0	0	0	1	0	0	0	1	1
MIRT043576	hsa	hsa	hsa-miR-148b-3p	IGSF1	0	0	0	0	1	0	0	0	1	1
MIRT043577	hsa	hsa	hsa-miR-148b-3p	COX7A2	0	0	0	0	1	0	0	0	1	1
MIRT043578	hsa	hsa	hsa-miR-148b-3p	RBM8A	0	0	0	0	1	0	0	0	1	1
MIRT043579	hsa	hsa	hsa-miR-148b-3p	LARP4	0	0	0	0	1	0	0	0	1	1
MIRT043580	hsa	hsa	hsa-miR-148b-3p	PCNX	0	0	0	0	1	0	0	0	1	1
MIRT043581	hsa	hsa	hsa-miR-148b-3p	TUBG1	0	0	0	0	1	0	0	0	1	1
MIRT043582	hsa	hsa	hsa-miR-148b-3p	H2AFY	0	0	0	0	1	0	0	0	1	1
MIRT043583	hsa	hsa	hsa-miR-148b-3p	TCF7L2	0	0	0	0	1	0	0	0	1	1
MIRT043584	hsa	hsa	hsa-miR-148b-3p	H2AFZ	0	0	0	0	1	0	0	0	1	1
MIRT043585	hsa	hsa	hsa-miR-148b-3p	KIAA2013	0	0	0	0	1	0	0	0	1	1
MIRT043586	hsa	hsa	hsa-miR-148b-3p	SYNCRIP	0	0	0	0	1	0	0	0	1	1
MIRT043587	hsa	hsa	hsa-miR-148b-3p	HMGB1	0	0	0	0	1	0	0	0	1	1
MIRT043588	hsa	hsa	hsa-miR-148b-3p	GNAI2	0	0	0	0	1	0	0	0	1	1
MIRT043589	hsa	hsa	hsa-miR-148b-3p	KLF6	0	0	0	0	1	0	0	0	1	2
MIRT043590	hsa	hsa	hsa-miR-148b-3p	GLI3	0	0	0	0	1	0	0	0	1	1
MIRT043591	hsa	hsa	hsa-miR-148b-3p	SRSF10	0	0	0	0	1	0	0	0	1	1
MIRT043592	hsa	hsa	hsa-miR-148b-3p	NONO	0	0	0	0	1	0	0	0	1	1
MIRT043593	hsa	hsa	hsa-miR-148b-3p	TACC1	0	0	0	0	1	0	0	0	1	1
MIRT043594	hsa	hsa	hsa-miR-148b-3p	SIRT4	0	0	0	0	1	0	0	0	1	1
MIRT043595	hsa	hsa	hsa-miR-148b-3p	TMEM66	0	0	0	0	1	0	0	0	1	1
MIRT043596	hsa	hsa	hsa-miR-148b-3p	EML4	0	0	0	0	1	0	0	0	1	1
MIRT043597	hsa	hsa	hsa-miR-148b-3p	JMJD4	0	0	0	0	1	0	0	0	1	1
MIRT057498	hsa	hsa	hsa-miR-148b-3p	CEP55	0	0	0	0	1	0	0	0	1	2
MIRT062713	hsa	hsa	hsa-miR-148b-3p	MLEC	0	0	0	0	1	0	0	0	1	2
MIRT074397	hsa	hsa	hsa-miR-148b-3p	TNRC6A	0	0	0	0	1	0	0	0	1	1
MIRT080878	hsa	hsa	hsa-miR-148b-3p	RAB12	0	0	0	0	1	0	0	0	1	1
MIRT097463	hsa	hsa	hsa-miR-148b-3p	PAPD4	0	0	0	0	1	0	0	0	1	1
MIRT152420	hsa	hsa	hsa-miR-148b-3p	ARID3A	0	0	0	0	1	0	0	0	1	1
MIRT155763	hsa	hsa	hsa-miR-148b-3p	SIK1	0	0	0	0	1	0	0	0	1	3
MIRT222275	hsa	hsa	hsa-miR-148b-3p	CCT6A	0	0	0	0	1	0	0	0	1	1
MIRT270941	hsa	hsa	hsa-miR-148b-3p	GPRC5A	0	0	0	0	1	0	0	0	1	1
MIRT280559	hsa	hsa	hsa-miR-148b-3p	GLRX5	0	0	0	0	1	0	0	0	1	1
MIRT296531	hsa	hsa	hsa-miR-148b-3p	STX16	0	0	0	0	1	0	0	0	1	1
MIRT301577	hsa	hsa	hsa-miR-148b-3p	TNRC6B	0	0	0	0	1	0	0	0	1	1
MIRT320179	hsa	hsa	hsa-miR-148b-3p	ITGB8	0	0	0	0	1	0	0	0	1	1
MIRT347402	hsa	hsa	hsa-miR-148b-3p	CEBPG	0	0	0	0	1	0	0	0	1	1
MIRT382246	hsa	hsa	hsa-miR-148b-3p	SH3PXD2A	0	0	0	0	1	0	0	0	1	1
MIRT399586	hsa	hsa	hsa-miR-148b-3p	RBM38	0	0	0	0	1	0	0	0	1	1
MIRT453163	hsa	hsa	hsa-miR-148b-3p	CNOT4	0	0	0	0	1	0	0	0	1	3
MIRT456195	hsa	hsa	hsa-miR-148b-3p	ZDHHC6	0	0	0	0	1	0	0	0	1	1
MIRT458102	hsa	hsa	hsa-miR-148b-3p	TTLL1	0	0	0	0	1	0	0	0	1	1
MIRT459957	hsa	hsa	hsa-miR-148b-3p	POC1A	0	0	0	0	1	0	0	0	1	1
MIRT461328	hsa	hsa	hsa-miR-148b-3p	MRPS27	0	0	0	0	1	0	0	0	1	1
MIRT462847	hsa	hsa	hsa-miR-148b-3p	B4GALT7	0	0	0	0	1	0	0	0	1	1
MIRT463246	hsa	hsa	hsa-miR-148b-3p	ZIC5	0	0	0	0	1	0	0	0	1	1
MIRT464040	hsa	hsa	hsa-miR-148b-3p	WASL	0	0	0	0	1	0	0	0	1	1
MIRT466868	hsa	hsa	hsa-miR-148b-3p	STX6	0	0	0	0	1	0	0	0	1	1
MIRT467453	hsa	hsa	hsa-miR-148b-3p	SNAPIN	0	0	0	0	1	0	0	0	1	1
MIRT467696	hsa	hsa	hsa-miR-148b-3p	SLC38A2	0	0	0	0	1	0	0	0	1	2
MIRT468658	hsa	hsa	hsa-miR-148b-3p	SECISBP2L	0	0	0	0	1	0	0	0	1	3
MIRT468918	hsa	hsa	hsa-miR-148b-3p	RPS6KA4	0	0	0	0	1	0	0	0	1	1
MIRT469507	hsa	hsa	hsa-miR-148b-3p	RCC2	0	0	0	0	1	0	0	0	1	1
MIRT469816	hsa	hsa	hsa-miR-148b-3p	RAB14	0	0	0	0	1	0	0	0	1	1
MIRT470328	hsa	hsa	hsa-miR-148b-3p	PPP6R1	0	0	0	0	1	0	0	0	1	1
MIRT477362	hsa	hsa	hsa-miR-148b-3p	EOGT	0	0	0	0	1	0	0	0	1	2
MIRT478217	hsa	hsa	hsa-miR-148b-3p	DDX6	0	0	0	0	1	0	0	0	1	1
MIRT479814	hsa	hsa	hsa-miR-148b-3p	CCNA2	0	0	0	0	1	0	0	0	1	3
MIRT484938	hsa	hsa	hsa-miR-148b-3p	ZFYVE26	0	0	0	0	1	0	0	0	1	2
MIRT485644	hsa	hsa	hsa-miR-148b-3p	DICER1	0	0	0	0	1	0	0	0	1	2
MIRT487937	hsa	hsa	hsa-miR-148b-3p	HLA-C	0	0	0	0	1	0	0	0	1	1
MIRT488936	hsa	hsa	hsa-miR-148b-3p	ETV7	0	0	0	0	1	0	0	0	1	1
MIRT492823	hsa	hsa	hsa-miR-148b-3p	PATL1	0	0	0	0	1	0	0	0	1	1
MIRT494319	hsa	hsa	hsa-miR-148b-3p	CDKN1B	0	0	0	0	1	0	0	0	1	2
MIRT496748	hsa	hsa	hsa-miR-148b-3p	PDIK1L	0	0	0	0	1	0	0	0	1	1
MIRT500916	hsa	hsa	hsa-miR-148b-3p	STARD13	0	0	0	0	1	0	0	0	1	2
MIRT503174	hsa	hsa	hsa-miR-148b-3p	2002-08-01	0	0	0	0	1	0	0	0	1	2
MIRT505101	hsa	hsa	hsa-miR-148b-3p	YWHAB	0	0	0	0	1	0	0	0	1	1
MIRT505255	hsa	hsa	hsa-miR-148b-3p	UBE2D3	0	0	0	0	1	0	0	0	1	1
MIRT511218	hsa	hsa	hsa-miR-148b-3p	LNPEP	0	0	0	0	1	0	0	0	1	2
MIRT511896	hsa	hsa	hsa-miR-148b-3p	GAS1	0	0	0	0	1	0	0	0	1	3
MIRT513208	hsa	hsa	hsa-miR-148b-3p	RFT1	0	0	0	0	1	0	0	0	1	1
MIRT513616	hsa	hsa	hsa-miR-148b-3p	VPS37B	0	0	0	0	1	0	0	0	1	1
MIRT522803	hsa	hsa	hsa-miR-148b-3p	KPNA4	0	0	0	0	1	0	0	0	1	2
MIRT525442	hsa	hsa	hsa-miR-148b-3p	RBM23	0	0	0	0	1	0	0	0	1	1
MIRT530301	hsa	hsa	hsa-miR-148b-3p	AKAP17A	0	0	0	0	1	0	0	0	1	1
MIRT531688	hsa	hsa	hsa-miR-148b-3p	MYO3A	0	0	0	0	1	0	0	0	1	1
MIRT537299	hsa	hsa	hsa-miR-148b-3p	FZD5	0	0	0	0	1	0	0	0	1	1
MIRT541130	hsa	hsa	hsa-miR-148b-3p	RAB34	0	0	0	0	1	0	0	0	1	1
MIRT544731	hsa	hsa	hsa-miR-148b-3p	NDRG1	0	0	0	0	1	0	0	0	1	1
MIRT549176	hsa	hsa	hsa-miR-148b-3p	BMP3	0	0	0	0	1	0	0	0	1	1
MIRT549230	hsa	hsa	hsa-miR-148b-3p	BAZ2B	0	0	0	0	1	0	0	0	1	1
MIRT551863	hsa	hsa	hsa-miR-148b-3p	ASB6	0	0	0	0	1	0	0	0	1	1
MIRT559686	hsa	hsa	hsa-miR-148b-3p	2003-08-01	0	0	0	0	1	0	0	0	1	1
MIRT561855	hsa	hsa	hsa-miR-148b-3p	NPTX1	0	0	0	0	1	0	0	0	1	1
MIRT565734	hsa	hsa	hsa-miR-148b-3p	SESN3	0	0	0	0	1	0	0	0	1	1
MIRT566567	hsa	hsa	hsa-miR-148b-3p	OTUD4	0	0	0	0	1	0	0	0	1	1
MIRT567185	hsa	hsa	hsa-miR-148b-3p	IGFBP5	0	0	0	0	1	0	0	0	1	1
MIRT567835	hsa	hsa	hsa-miR-148b-3p	DCUN1D3	0	0	0	0	1	0	0	0	1	1
MIRT574795	hsa	hsa	hsa-miR-148b-3p	FAM104A	0	0	0	0	1	0	0	0	1	1
MIRT576773	mmu	mmu	hsa-miR-148b-3p	Tmem127	0	0	0	0	1	0	0	0	1	1
MIRT610544	hsa	hsa	hsa-miR-148b-3p	WNT2B	0	0	0	0	1	0	0	0	1	2
MIRT613041	hsa	hsa	hsa-miR-148b-3p	FOXP1	0	0	0	0	1	0	0	0	1	1
MIRT615072	hsa	hsa	hsa-miR-148b-3p	COLEC12	0	0	0	0	1	0	0	0	1	1
MIRT617480	hsa	hsa	hsa-miR-148b-3p	AP5B1	0	0	0	0	1	0	0	0	1	1
MIRT622752	hsa	hsa	hsa-miR-148b-3p	PHACTR2	0	0	0	0	1	0	0	0	1	1
MIRT625515	hsa	hsa	hsa-miR-148b-3p	PPAPDC1A	0	0	0	0	1	0	0	0	1	1
MIRT628640	hsa	hsa	hsa-miR-148b-3p	ABLIM1	0	0	0	0	1	0	0	0	1	1
MIRT630233	hsa	hsa	hsa-miR-148b-3p	SORD	0	0	0	0	1	0	0	0	1	1
MIRT635945	hsa	hsa	hsa-miR-148b-3p	PLA2G12A	0	0	0	0	1	0	0	0	1	1
MIRT646775	hsa	hsa	hsa-miR-148b-3p	IL23R	0	0	0	0	1	0	0	0	1	1
MIRT648162	hsa	hsa	hsa-miR-148b-3p	CHRFAM7A	0	0	0	0	1	0	0	0	1	1
MIRT653243	hsa	hsa	hsa-miR-148b-3p	SOS2	0	0	0	0	1	0	0	0	1	1
MIRT661181	hsa	hsa	hsa-miR-148b-3p	S1PR2	0	0	0	0	1	0	0	0	1	1
MIRT693233	hsa	hsa	hsa-miR-148b-3p	KIAA0907	0	0	0	0	1	0	0	0	1	2
MIRT693775	hsa	hsa	hsa-miR-148b-3p	VGLL2	0	0	0	0	1	0	0	0	1	1
MIRT702590	hsa	hsa	hsa-miR-148b-3p	JARID2	0	0	0	0	1	0	0	0	1	1
MIRT715174	hsa	hsa	hsa-miR-148b-3p	DTX4	0	0	0	0	1	0	0	0	1	1
MIRT722870	hsa	hsa	hsa-miR-148b-3p	FAM212B	0	0	0	0	1	0	0	0	1	1
MIRT723185	hsa	hsa	hsa-miR-148b-3p	OVOL1	0	0	0	0	1	0	0	0	1	1
MIRT4891822	hsa	hsa	hsa-miR-148b-3p	OVOL1	0	0	0	0	0	0	0	1	1	0
MIRT4891914	hsa	hsa	hsa-miR-148b-3p	YPEL1	0	0	0	0	0	0	0	1	1	0
MIRT4892299	hsa	hsa	hsa-miR-148b-3p	FAM212B	0	0	0	0	0	0	0	1	1	0
MIRT4903794	hsa	hsa	hsa-miR-148b-3p	DTX4	0	0	0	0	0	0	0	1	1	0
MIRT4908697	hsa	hsa	hsa-miR-148b-3p	WNT2B	0	0	0	0	0	0	0	1	1	0
MIRT4913974	hsa	hsa	hsa-miR-148b-3p	BTBD3	0	0	0	0	0	0	0	1	1	0
MIRT4915125	hsa	hsa	hsa-miR-148b-3p	KPNA4	0	0	0	0	0	0	0	1	1	0
MIRT4922082	hsa	hsa	hsa-miR-148b-3p	KIAA0907	0	0	0	0	0	0	0	1	1	0
MIRT4929391	hsa	hsa	hsa-miR-148b-3p	JARID2	0	0	0	0	0	0	0	1	1	0
MIRT4941746	hsa	hsa	hsa-miR-148b-3p	VGLL2	0	0	0	0	0	0	0	1	1	0
MIRT4942617	hsa	hsa	hsa-miR-148b-3p	KIAA0907	0	0	0	0	0	0	0	1	1	0
MIRT4979259	hsa	hsa	hsa-miR-148b-3p	FOXP1	0	0	0	0	0	0	0	1	1	0
MIRT4980362	hsa	hsa	hsa-miR-148b-3p	PLA2G12A	0	0	0	0	0	0	0	1	1	0
MIRT5005532	hsa	hsa	hsa-miR-148b-3p	CHRFAM7A	0	0	0	0	0	0	0	1	1	0
MIRT5015841	hsa	hsa	hsa-miR-148b-3p	WNT2B	0	0	0	0	0	0	0	1	1	0
MIRT5020258	hsa	hsa	hsa-miR-148b-3p	FOXP1	0	0	0	0	0	0	0	1	1	0
MIRT5024891	hsa	hsa	hsa-miR-148b-3p	PPAPDC1A	0	0	0	0	0	0	0	1	1	0
MIRT5026680	hsa	hsa	hsa-miR-148b-3p	AP5B1	0	0	0	0	0	0	0	1	1	0
MIRT5027527	hsa	hsa	hsa-miR-148b-3p	S1PR2	0	0	0	0	0	0	0	1	1	0
MIRT5032961	hsa	hsa	hsa-miR-148b-3p	FOXP1	0	0	0	0	0	0	0	1	1	0
MIRT5038808	hsa	hsa	hsa-miR-148b-3p	PPAPDC1A	0	0	0	0	0	0	0	1	1	0
MIRT5041543	hsa	hsa	hsa-miR-148b-3p	SOS2	0	0	0	0	0	0	0	1	1	0
MIRT5044324	hsa	hsa	hsa-miR-148b-3p	WNT2B	0	0	0	0	0	0	0	1	1	0
MIRT5050034	hsa	hsa	hsa-miR-148b-3p	CHRFAM7A	0	0	0	0	0	0	0	1	1	0
MIRT5052595	hsa	hsa	hsa-miR-148b-3p	IL23R	0	0	0	0	0	0	0	1	1	0
MIRT5059200	hsa	hsa	hsa-miR-148b-3p	AP5B1	0	0	0	0	0	0	0	1	1	0
MIRT5064568	hsa	hsa	hsa-miR-148b-3p	FOXP1	0	0	0	0	0	0	0	1	1	0
MIRT5068060	hsa	hsa	hsa-miR-148b-3p	AP5B1	0	0	0	0	0	0	0	1	1	0
MIRT5069095	hsa	hsa	hsa-miR-148b-3p	COLEC12	0	0	0	0	0	0	0	1	1	0
MIRT5069325	hsa	hsa	hsa-miR-148b-3p	FOXP1	0	0	0	0	0	0	0	1	1	0
MIRT5076520	hsa	hsa	hsa-miR-148b-3p	FOXP1	0	0	0	0	0	0	0	1	1	0
MIRT5079068	hsa	hsa	hsa-miR-148b-3p	WNT2B	0	0	0	0	0	0	0	1	1	0
MIRT5084875	hsa	hsa	hsa-miR-148b-3p	COLEC12	0	0	0	0	0	0	0	1	1	0
MIRT5087345	hsa	hsa	hsa-miR-148b-3p	WNT2B	0	0	0	0	0	0	0	1	1	0
MIRT5087817	hsa	hsa	hsa-miR-148b-3p	PLA2G12A	0	0	0	0	0	0	0	1	1	0
MIRT5089203	hsa	hsa	hsa-miR-148b-3p	FOXP1	0	0	0	0	0	0	0	1	1	0
MIRT5108884	hsa	hsa	hsa-miR-148b-3p	FOXP1	0	0	0	0	0	0	0	1	1	0
MIRT5111681	hsa	hsa	hsa-miR-148b-3p	SORD	0	0	0	0	0	0	0	1	1	0
MIRT5111926	hsa	hsa	hsa-miR-148b-3p	WNT2B	0	0	0	0	0	0	0	1	1	0
MIRT5116951	hsa	hsa	hsa-miR-148b-3p	WNT2B	0	0	0	0	0	0	0	1	1	0
MIRT5118928	hsa	hsa	hsa-miR-148b-3p	ABLIM1	0	0	0	0	0	0	0	1	1	0
MIRT5120383	hsa	hsa	hsa-miR-148b-3p	COLEC12	0	0	0	0	0	0	0	1	1	0
MIRT5120860	hsa	hsa	hsa-miR-148b-3p	FOXP1	0	0	0	0	0	0	0	1	1	0
MIRT5122214	hsa	hsa	hsa-miR-148b-3p	PHACTR2	0	0	0	0	0	0	0	1	1	0
MIRT5123932	hsa	hsa	hsa-miR-148b-3p	WNT2B	0	0	0	0	0	0	0	1	1	0
MIRT5128917	hsa	hsa	hsa-miR-148b-3p	PPAPDC1A	0	0	0	0	0	0	0	1	1	0
MIRT5131916	hsa	hsa	hsa-miR-148b-3p	COLEC12	0	0	0	0	0	0	0	1	1	0
MIRT5132650	hsa	hsa	hsa-miR-148b-3p	FOXP1	0	0	0	0	0	0	0	1	1	0
MIRT5134621	hsa	hsa	hsa-miR-148b-3p	PHACTR2	0	0	0	0	0	0	0	1	1	0
MIRT5136731	hsa	hsa	hsa-miR-148b-3p	WNT2B	0	0	0	0	0	0	0	1	1	0
MIRT5143726	hsa	hsa	hsa-miR-148b-3p	AP5B1	0	0	0	0	0	0	0	1	1	0
MIRT5146382	hsa	hsa	hsa-miR-148b-3p	FOXP1	0	0	0	0	0	0	0	1	1	0
MIRT5150916	hsa	hsa	hsa-miR-148b-3p	FOXP1	0	0	0	0	0	0	0	1	1	0
MIRT5153807	hsa	hsa	hsa-miR-148b-3p	COLEC12	0	0	0	0	0	0	0	1	1	0
MIRT5156194	hsa	hsa	hsa-miR-148b-3p	FOXP1	0	0	0	0	0	0	0	1	1	0
MIRT5159427	hsa	hsa	hsa-miR-148b-3p	FOXP1	0	0	0	0	0	0	0	1	1	0
MIRT5162751	hsa	hsa	hsa-miR-148b-3p	WNT2B	0	0	0	0	0	0	0	1	1	0
MIRT5243677	hsa	hsa	hsa-miR-148b-3p	TMEM127	0	0	0	0	0	0	0	1	1	0
MIRT5246827	hsa	hsa	hsa-miR-148b-3p	BTBD3	0	0	0	0	0	0	0	1	1	0
MIRT5248122	hsa	hsa	hsa-miR-148b-3p	FAM104A	0	0	0	0	0	0	0	1	1	0
MIRT5248454	hsa	hsa	hsa-miR-148b-3p	GAS1	0	0	0	0	0	0	0	1	1	0
MIRT5264147	hsa	hsa	hsa-miR-148b-3p	BTBD3	0	0	0	0	0	0	0	1	1	0
MIRT5265199	hsa	hsa	hsa-miR-148b-3p	DCUN1D3	0	0	0	0	0	0	0	1	1	0
MIRT5266075	hsa	hsa	hsa-miR-148b-3p	GAS1	0	0	0	0	0	0	0	1	1	0
MIRT5267910	hsa	hsa	hsa-miR-148b-3p	MLEC	0	0	0	0	0	0	0	1	1	0
MIRT5269823	hsa	hsa	hsa-miR-148b-3p	SECISBP2L	0	0	0	0	0	0	0	1	1	0
MIRT5286246	hsa	hsa	hsa-miR-148b-3p	BTBD3	0	0	0	0	0	0	0	1	1	0
MIRT5287091	hsa	hsa	hsa-miR-148b-3p	CCNA2	0	0	0	0	0	0	0	1	1	0
MIRT5287567	hsa	hsa	hsa-miR-148b-3p	CEBPG	0	0	0	0	0	0	0	1	1	0
MIRT5288719	hsa	hsa	hsa-miR-148b-3p	DCUN1D3	0	0	0	0	0	0	0	1	1	0
MIRT5290491	hsa	hsa	hsa-miR-148b-3p	GAS1	0	0	0	0	0	0	0	1	1	0
MIRT5292411	hsa	hsa	hsa-miR-148b-3p	IGFBP5	0	0	0	0	0	0	0	1	1	0
MIRT5294223	hsa	hsa	hsa-miR-148b-3p	MLEC	0	0	0	0	0	0	0	1	1	0
MIRT5295002	hsa	hsa	hsa-miR-148b-3p	NPTX1	0	0	0	0	0	0	0	1	1	0
MIRT5295394	hsa	hsa	hsa-miR-148b-3p	OTUD4	0	0	0	0	0	0	0	1	1	0
MIRT5298381	hsa	hsa	hsa-miR-148b-3p	SECISBP2L	0	0	0	0	0	0	0	1	1	0
MIRT5298572	hsa	hsa	hsa-miR-148b-3p	SESN3	0	0	0	0	0	0	0	1	1	0
MIRT5299849	hsa	hsa	hsa-miR-148b-3p	STARD13	0	0	0	0	0	0	0	1	1	0
MIRT5309084	hsa	hsa	hsa-miR-148b-3p	CNOT4	0	0	0	0	0	0	0	1	1	0
MIRT5311069	hsa	hsa	hsa-miR-148b-3p	BTBD3	0	0	0	0	0	0	0	1	1	0
MIRT5311546	hsa	hsa	hsa-miR-148b-3p	CCNA2	0	0	0	0	0	0	0	1	1	0
MIRT5311891	hsa	hsa	hsa-miR-148b-3p	CEP55	0	0	0	0	0	0	0	1	1	0
MIRT5313101	hsa	hsa	hsa-miR-148b-3p	GAS1	0	0	0	0	0	0	0	1	1	0
MIRT5314706	hsa	hsa	hsa-miR-148b-3p	LNPEP	0	0	0	0	0	0	0	1	1	0
MIRT5315606	hsa	hsa	hsa-miR-148b-3p	NPTX1	0	0	0	0	0	0	0	1	1	0
MIRT5317023	hsa	hsa	hsa-miR-148b-3p	RNF219	0	0	0	0	0	0	0	1	1	0
MIRT5324336	hsa	hsa	hsa-miR-148b-3p	2002-08-01	0	0	0	0	0	0	0	1	1	0
MIRT5324362	hsa	hsa	hsa-miR-148b-3p	2003-08-01	0	0	0	0	0	0	0	1	1	0
MIRT5326056	hsa	hsa	hsa-miR-148b-3p	BTBD3	0	0	0	0	0	0	0	1	1	0
MIRT5326899	hsa	hsa	hsa-miR-148b-3p	CCNA2	0	0	0	0	0	0	0	1	1	0
MIRT5327091	hsa	hsa	hsa-miR-148b-3p	CCT6A	0	0	0	0	0	0	0	1	1	0
MIRT5327482	hsa	hsa	hsa-miR-148b-3p	CEP55	0	0	0	0	0	0	0	1	1	0
MIRT5330844	hsa	hsa	hsa-miR-148b-3p	GAS1	0	0	0	0	0	0	0	1	1	0
MIRT5331083	hsa	hsa	hsa-miR-148b-3p	GLRX5	0	0	0	0	0	0	0	1	1	0
MIRT5335614	hsa	hsa	hsa-miR-148b-3p	MLEC	0	0	0	0	0	0	0	1	1	0
MIRT5336990	hsa	hsa	hsa-miR-148b-3p	PAPD4	0	0	0	0	0	0	0	1	1	0
MIRT5339367	hsa	hsa	hsa-miR-148b-3p	RAB12	0	0	0	0	0	0	0	1	1	0
MIRT5341806	hsa	hsa	hsa-miR-148b-3p	SLC38A2	0	0	0	0	0	0	0	1	1	0
MIRT5345621	hsa	hsa	hsa-miR-148b-3p	VPS37A	0	0	0	0	0	0	0	1	1	0
MIRT5348759	hsa	hsa	hsa-miR-148b-3p	ASB6	0	0	0	0	0	0	0	1	1	0
MIRT5353176	hsa	hsa	hsa-miR-148b-3p	CNOT4	0	0	0	0	0	0	0	1	1	0
MIRT5355346	hsa	hsa	hsa-miR-148b-3p	2002-08-01	0	0	0	0	0	0	0	1	1	0
MIRT5355958	hsa	hsa	hsa-miR-148b-3p	BAZ2B	0	0	0	0	0	0	0	1	1	0
MIRT5356131	hsa	hsa	hsa-miR-148b-3p	BMP3	0	0	0	0	0	0	0	1	1	0
MIRT5356210	hsa	hsa	hsa-miR-148b-3p	BTBD3	0	0	0	0	0	0	0	1	1	0
MIRT5356752	hsa	hsa	hsa-miR-148b-3p	CCNA2	0	0	0	0	0	0	0	1	1	0
MIRT5357286	hsa	hsa	hsa-miR-148b-3p	CEP55	0	0	0	0	0	0	0	1	1	0
MIRT5358116	hsa	hsa	hsa-miR-148b-3p	DICER1	0	0	0	0	0	0	0	1	1	0
MIRT5358684	hsa	hsa	hsa-miR-148b-3p	EOGT	0	0	0	0	0	0	0	1	1	0
MIRT5359449	hsa	hsa	hsa-miR-148b-3p	GAS1	0	0	0	0	0	0	0	1	1	0
MIRT5363998	hsa	hsa	hsa-miR-148b-3p	RAB12	0	0	0	0	0	0	0	1	1	0
MIRT5364751	hsa	hsa	hsa-miR-148b-3p	SECISBP2L	0	0	0	0	0	0	0	1	1	0
MIRT5364962	hsa	hsa	hsa-miR-148b-3p	SIK1	0	0	0	0	0	0	0	1	1	0
MIRT5370912	hsa	hsa	hsa-miR-148b-3p	NDRG1	0	0	0	0	0	0	0	1	1	0
MIRT5376342	hsa	hsa	hsa-miR-148b-3p	RAB34	0	0	0	0	0	0	0	1	1	0
MIRT5380503	hsa	hsa	hsa-miR-148b-3p	CDKN1B	0	0	0	0	0	0	0	1	1	0
MIRT5380865	hsa	hsa	hsa-miR-148b-3p	HSP90AA1	0	0	0	0	0	0	0	1	1	0
MIRT5381122	hsa	hsa	hsa-miR-148b-3p	RAB34	0	0	0	0	0	0	0	1	1	0
MIRT5385088	hsa	hsa	hsa-miR-148b-3p	BTBD3	0	0	0	0	0	0	0	1	1	0
MIRT5387744	hsa	hsa	hsa-miR-148b-3p	FZD5	0	0	0	0	0	0	0	1	1	0
MIRT5394128	hsa	hsa	hsa-miR-148b-3p	TNRC6A	0	0	0	0	0	0	0	1	1	0
MIRT5395185	hsa	hsa	hsa-miR-148b-3p	ZFYVE26	0	0	0	0	0	0	0	1	1	0
MIRT5396973	hsa	hsa	hsa-miR-148b-3p	MYO3A	0	0	0	0	0	0	0	1	1	0
MIRT5398599	hsa	hsa	hsa-miR-148b-3p	AKAP17A	0	0	0	0	0	0	0	1	1	0
MIRT5404700	hsa	hsa	hsa-miR-148b-3p	RBM23	0	0	0	0	0	0	0	1	1	0
MIRT5406180	hsa	hsa	hsa-miR-148b-3p	BTBD3	0	0	0	0	0	0	0	1	1	0
MIRT5410623	hsa	hsa	hsa-miR-148b-3p	KPNA4	0	0	0	0	0	0	0	1	1	0
MIRT5425763	hsa	hsa	hsa-miR-148b-3p	BTBD3	0	0	0	0	0	0	0	1	1	0
MIRT5426400	hsa	hsa	hsa-miR-148b-3p	GAS1	0	0	0	0	0	0	0	1	1	0
MIRT5428071	hsa	hsa	hsa-miR-148b-3p	VPS37B	0	0	0	0	0	0	0	1	1	0
MIRT5428986	hsa	hsa	hsa-miR-148b-3p	RFT1	0	0	0	0	0	0	0	1	1	0
MIRT5433341	hsa	hsa	hsa-miR-148b-3p	GAS1	0	0	0	0	0	0	0	1	1	0
MIRT5434711	hsa	hsa	hsa-miR-148b-3p	LNPEP	0	0	0	0	0	0	0	1	1	0
MIRT5442697	hsa	hsa	hsa-miR-148b-3p	BTBD3	0	0	0	0	0	0	0	1	1	0
MIRT5447799	hsa	hsa	hsa-miR-148b-3p	SIK1	0	0	0	0	0	0	0	1	1	0
MIRT5448615	hsa	hsa	hsa-miR-148b-3p	TXNIP	0	0	0	0	0	0	0	1	1	0
MIRT5448697	hsa	hsa	hsa-miR-148b-3p	UBE2D3	0	0	0	0	0	0	0	1	1	0
MIRT5448963	hsa	hsa	hsa-miR-148b-3p	YWHAB	0	0	0	0	0	0	0	1	1	0
MIRT5452226	hsa	hsa	hsa-miR-148b-3p	2002-08-01	0	0	0	0	0	0	0	1	1	0
MIRT5452616	hsa	hsa	hsa-miR-148b-3p	BTBD3	0	0	0	0	0	0	0	1	1	0
MIRT5457176	hsa	hsa	hsa-miR-148b-3p	STARD13	0	0	0	0	0	0	0	1	1	0
MIRT5457813	hsa	hsa	hsa-miR-148b-3p	TXNIP	0	0	0	0	0	0	0	1	1	0
MIRT5462893	hsa	hsa	hsa-miR-148b-3p	SLC12A7	0	0	0	0	0	0	0	1	1	0
MIRT5464433	hsa	hsa	hsa-miR-148b-3p	PDIK1L	0	0	0	0	0	0	0	1	1	0
MIRT5467214	hsa	hsa	hsa-miR-148b-3p	ARID3A	0	0	0	0	0	0	0	1	1	0
MIRT5468060	hsa	hsa	hsa-miR-148b-3p	CDKN1B	0	0	0	0	0	0	0	1	1	0
MIRT5470533	hsa	hsa	hsa-miR-148b-3p	PATL1	0	0	0	0	0	0	0	1	1	0
MIRT5471380	hsa	hsa	hsa-miR-148b-3p	SIK1	0	0	0	0	0	0	0	1	1	0
MIRT5475807	hsa	hsa	hsa-miR-148b-3p	ETV7	0	0	0	0	0	0	0	1	1	0
MIRT5477327	hsa	hsa	hsa-miR-148b-3p	HLA-C	0	0	0	0	0	0	0	1	1	0
MIRT5480277	hsa	hsa	hsa-miR-148b-3p	BTBD3	0	0	0	0	0	0	0	1	1	0
MIRT5480467	hsa	hsa	hsa-miR-148b-3p	DICER1	0	0	0	0	0	0	0	1	1	0
MIRT5480519	hsa	hsa	hsa-miR-148b-3p	EOGT	0	0	0	0	0	0	0	1	1	0
MIRT5480894	hsa	hsa	hsa-miR-148b-3p	KLF6	0	0	0	0	0	0	0	1	1	0
MIRT5481279	hsa	hsa	hsa-miR-148b-3p	PPP6R1	0	0	0	0	0	0	0	1	1	0
MIRT5481476	hsa	hsa	hsa-miR-148b-3p	SECISBP2L	0	0	0	0	0	0	0	1	1	0
MIRT5481940	hsa	hsa	hsa-miR-148b-3p	ZFYVE26	0	0	0	0	0	0	0	1	1	0
MIRT5482116	hsa	hsa	hsa-miR-148b-3p	GPRC5A	0	0	0	0	0	0	0	1	1	0
MIRT5486109	hsa	hsa	hsa-miR-148b-3p	ARL8B	0	0	0	0	0	0	0	1	1	0
MIRT5488232	hsa	hsa	hsa-miR-148b-3p	CCNA2	0	0	0	0	0	0	0	1	1	0
MIRT5490124	hsa	hsa	hsa-miR-148b-3p	DDX6	0	0	0	0	0	0	0	1	1	0
MIRT5491117	hsa	hsa	hsa-miR-148b-3p	EOGT	0	0	0	0	0	0	0	1	1	0
MIRT5493804	hsa	hsa	hsa-miR-148b-3p	ITGB8	0	0	0	0	0	0	0	1	1	0
MIRT5495363	hsa	hsa	hsa-miR-148b-3p	MAP3K9	0	0	0	0	0	0	0	1	1	0
MIRT5499526	hsa	hsa	hsa-miR-148b-3p	PPP6R1	0	0	0	0	0	0	0	1	1	0
MIRT5500070	hsa	hsa	hsa-miR-148b-3p	RAB14	0	0	0	0	0	0	0	1	1	0
MIRT5500495	hsa	hsa	hsa-miR-148b-3p	RCC2	0	0	0	0	0	0	0	1	1	0
MIRT5501136	hsa	hsa	hsa-miR-148b-3p	RPS6KA4	0	0	0	0	0	0	0	1	1	0
MIRT5501486	hsa	hsa	hsa-miR-148b-3p	SECISBP2L	0	0	0	0	0	0	0	1	1	0
MIRT5502118	hsa	hsa	hsa-miR-148b-3p	SH3PXD2A	0	0	0	0	0	0	0	1	1	0
MIRT5502706	hsa	hsa	hsa-miR-148b-3p	SLC38A2	0	0	0	0	0	0	0	1	1	0
MIRT5503050	hsa	hsa	hsa-miR-148b-3p	SNAPIN	0	0	0	0	0	0	0	1	1	0
MIRT5503741	hsa	hsa	hsa-miR-148b-3p	STX16	0	0	0	0	0	0	0	1	1	0
MIRT5503760	hsa	hsa	hsa-miR-148b-3p	STX6	0	0	0	0	0	0	0	1	1	0
MIRT5505322	hsa	hsa	hsa-miR-148b-3p	TNRC6B	0	0	0	0	0	0	0	1	1	0
MIRT5507147	hsa	hsa	hsa-miR-148b-3p	WASL	0	0	0	0	0	0	0	1	1	0
MIRT5508178	hsa	hsa	hsa-miR-148b-3p	ZIC5	0	0	0	0	0	0	0	1	1	0
MIRT5508640	hsa	hsa	hsa-miR-148b-3p	B4GALT7	0	0	0	0	0	0	0	1	1	0
MIRT5510262	hsa	hsa	hsa-miR-148b-3p	MRPS27	0	0	0	0	0	0	0	1	1	0
MIRT5511706	hsa	hsa	hsa-miR-148b-3p	POC1A	0	0	0	0	0	0	0	1	1	0
MIRT5513616	hsa	hsa	hsa-miR-148b-3p	TTLL1	0	0	0	0	0	0	0	1	1	0
MIRT5514609	hsa	hsa	hsa-miR-148b-3p	RBM38	0	0	0	0	0	0	0	1	1	0
MIRT5515613	hsa	hsa	hsa-miR-148b-3p	ZDHHC6	0	0	0	0	0	0	0	1	1	0
MIRT5515903	hsa	hsa	hsa-miR-148b-3p	KIF2C	0	0	0	0	0	0	0	1	1	0
MIRT5517740	hsa	hsa	hsa-miR-148b-3p	HLA-A	0	0	0	0	0	0	0	1	1	0
MIRT5518857	hsa	hsa	hsa-miR-148b-3p	CNOT4	0	0	0	0	0	0	0	1	1	0
MIRT5521343	hsa	hsa	hsa-miR-148b-3p	CDK19	0	0	0	0	0	0	0	1	1	0
MIRT5526565	hsa	hsa	hsa-miR-148b-3p	CDK19	0	0	0	0	0	0	0	1	1	0

## Sheet: TarBase v.8 (UP OF-EVS)
TarBase v.8 list of genes modulated by the miRNA up regulated in OF-EVs
gene Id	geneName	mirna	species	cell_line	tissue	category	method	positive_negative	direct_indirect	up_down	condition
ENSG00000001084	GCLC	hsa-miR-148b-3p	Homo sapiens	NA	Brain	Cancer/Malignant	HITS-CLIP	POSITIVE	DIRECT	DOWN	NA
ENSG00000001167	NFYA	hsa-miR-148b-3p	Homo sapiens	BETA Cells	Pancreas	Normal/Primary	HITS-CLIP	POSITIVE	DIRECT	DOWN	NA
ENSG00000002919	SNX11	hsa-miR-148b-3p	Homo sapiens	TZMBL	Cervix	Cancer/Malignant	PAR-CLIP	POSITIVE	DIRECT	DOWN	shRNAs against HIV-1
ENSG00000003393	ALS2	hsa-miR-148b-3p	Homo sapiens	TZMBL	Cervix	Cancer/Malignant	PAR-CLIP	POSITIVE	DIRECT	DOWN	shRNAs against HIV-1
ENSG00000003436	TFPI	hsa-miR-148b-3p	Homo sapiens	HELA	Cervix	Cancer/Malignant	Microarrays	NEGATIVE	INDIRECT	NA	24hrs post-transfection
ENSG00000004142	POLDIP2	hsa-miR-148b-3p	Homo sapiens	BC1	Pleura	Cancer/Malignant	PAR-CLIP	POSITIVE	DIRECT	DOWN	NA
ENSG00000004487	KDM1A	hsa-miR-148b-3p	Homo sapiens	TZMBL	Cervix	Cancer/Malignant	PAR-CLIP	POSITIVE	DIRECT	DOWN	shRNAs against HIV-1
ENSG00000004799	PDK4	hsa-miR-148b-3p	Homo sapiens	BETA Cells	Pancreas	Normal/Primary	HITS-CLIP	POSITIVE	DIRECT	DOWN	NA
ENSG00000004799	PDK4	hsa-miR-148b-3p	Homo sapiens	NA	Brain	Cancer/Malignant	HITS-CLIP	POSITIVE	DIRECT	DOWN	NA
ENSG00000004897	CDC27	hsa-miR-148b-3p	Homo sapiens	NA	Brain	Cancer/Malignant	HITS-CLIP	POSITIVE	DIRECT	DOWN	NA
ENSG00000004961	HCCS	hsa-miR-148b-3p	Homo sapiens	BC1	Pleura	Cancer/Malignant	PAR-CLIP	POSITIVE	DIRECT	DOWN	NA
ENSG00000004961	HCCS	hsa-miR-148b-3p	Homo sapiens	BC3	Pleura	Cancer/Malignant	PAR-CLIP	POSITIVE	DIRECT	DOWN	NA
ENSG00000004961	HCCS	hsa-miR-148b-3p	Homo sapiens	BCBL1	Bone Marrow	Cancer/Malignant	HITS-CLIP	POSITIVE	DIRECT	DOWN	NA
ENSG00000004961	HCCS	hsa-miR-148b-3p	Homo sapiens	HEK293	Kidney	Embryonic/Fetal	PAR-CLIP	POSITIVE	DIRECT	DOWN	mild MNase digestion
ENSG00000004961	HCCS	hsa-miR-148b-3p	Homo sapiens	HEK293	Kidney	Embryonic/Fetal	PAR-CLIP	POSITIVE	DIRECT	DOWN	NA
ENSG00000004961	HCCS	hsa-miR-148b-3p	Homo sapiens	BT474	Mammary Gland	Cancer/Malignant	HITS-CLIP	POSITIVE	DIRECT	DOWN	NA
ENSG00000004961	HCCS	hsa-miR-148b-3p	Homo sapiens	EF3DAGO2	NA	Normal/Primary	PAR-CLIP	POSITIVE	DIRECT	DOWN	NA
ENSG00000004961	HCCS	hsa-miR-148b-3p	Homo sapiens	LCL35	NA	Normal/Primary	PAR-CLIP	POSITIVE	DIRECT	DOWN	NA
ENSG00000004961	HCCS	hsa-miR-148b-3p	Homo sapiens	LCLBAC	NA	Normal/Primary	PAR-CLIP	POSITIVE	DIRECT	DOWN	NA
ENSG00000004961	HCCS	hsa-miR-148b-3p	Homo sapiens	TZMBL	Cervix	Cancer/Malignant	PAR-CLIP	POSITIVE	DIRECT	DOWN	shRNAs against HIV-1
ENSG00000004961	HCCS	hsa-miR-148b-3p	Homo sapiens	HELA	Cervix	Cancer/Malignant	HITS-CLIP	POSITIVE	DIRECT	DOWN	Hela cells were treated with control shRNA.
ENSG00000005810	MYCBP2	hsa-miR-148b-3p	Homo sapiens	NA	Brain	Cancer/Malignant	HITS-CLIP	POSITIVE	DIRECT	DOWN	NA
ENSG00000005812	FBXL3	hsa-miR-148b-3p	Homo sapiens	HEK293	Kidney	Embryonic/Fetal	PAR-CLIP	POSITIVE	DIRECT	DOWN	mild MNase digestion
ENSG00000005893	LAMP2	hsa-miR-148b-3p	Homo sapiens	NA	Brain	Cancer/Malignant	HITS-CLIP	POSITIVE	DIRECT	DOWN	NA
ENSG00000006377	DLX6	hsa-miR-148b-3p	Homo sapiens	NA	NA	Cancer/Malignant	Microarrays	POSITIVE	INDIRECT	DOWN	NA
ENSG00000006432	MAP3K9	hsa-miR-148b-3p	Homo sapiens	293S	Kidney	Embryonic/Fetal	HITS-CLIP	POSITIVE	DIRECT	DOWN	no treatment (control)
ENSG00000006432	MAP3K9	hsa-miR-148b-3p	Homo sapiens	HEK293	Kidney	Embryonic/Fetal	PAR-CLIP	POSITIVE	DIRECT	DOWN	mild MNase digestion
ENSG00000006432	MAP3K9	hsa-miR-148b-3p	Homo sapiens	LCLBAC	NA	Normal/Primary	PAR-CLIP	POSITIVE	DIRECT	DOWN	NA
ENSG00000006576	PHTF2	hsa-miR-148b-3p	Homo sapiens	HEK293	Kidney	Embryonic/Fetal	PAR-CLIP	POSITIVE	DIRECT	DOWN	mild MNase digestion
ENSG00000006747	SCIN	hsa-miR-148b-3p	Homo sapiens	HELA	Cervix	Cancer/Malignant	Microarrays	POSITIVE	INDIRECT	DOWN	24hrs post-transfection
ENSG00000007168	PAFAH1B1	hsa-miR-148b-3p	Homo sapiens	HMSC	Bone Marrow	Stem/Progenitor	HITS-CLIP	POSITIVE	DIRECT	DOWN	NA
ENSG00000007168	PAFAH1B1	hsa-miR-148b-3p	Homo sapiens	293S	Kidney	Embryonic/Fetal	HITS-CLIP	POSITIVE	DIRECT	DOWN	treatment: arsenite
ENSG00000007202	KIAA0100	hsa-miR-148b-3p	Homo sapiens	293S	Kidney	Embryonic/Fetal	HITS-CLIP	POSITIVE	DIRECT	DOWN	treatment:emetine
ENSG00000008083	JARID2	hsa-miR-148b-3p	Homo sapiens	HEK293	Kidney	Embryonic/Fetal	PAR-CLIP	POSITIVE	DIRECT	DOWN	mild MNase digestion
ENSG00000008083	JARID2	hsa-miR-148b-3p	Homo sapiens	BT474	Mammary Gland	Cancer/Malignant	HITS-CLIP	POSITIVE	DIRECT	DOWN	NA
ENSG00000008256	CYTH3	hsa-miR-148b-3p	Homo sapiens	BETA Cells	Pancreas	Normal/Primary	HITS-CLIP	POSITIVE	DIRECT	DOWN	NA
ENSG00000008277	ADAM22	hsa-miR-148b-3p	Homo sapiens	NA	Brain	Cancer/Malignant	HITS-CLIP	POSITIVE	DIRECT	DOWN	NA
ENSG00000009307	CSDE1	hsa-miR-148b-3p	Homo sapiens	HEK293	Kidney	Embryonic/Fetal	PAR-CLIP	POSITIVE	DIRECT	DOWN	NA
ENSG00000009335	UBE3C	hsa-miR-148b-3p	Homo sapiens	BCBL1	Bone Marrow	Cancer/Malignant	HITS-CLIP	POSITIVE	DIRECT	DOWN	NA
ENSG00000009335	UBE3C	hsa-miR-148b-3p	Homo sapiens	293S	Kidney	Embryonic/Fetal	HITS-CLIP	POSITIVE	DIRECT	DOWN	treatment: arsenite
ENSG00000009335	UBE3C	hsa-miR-148b-3p	Homo sapiens	BT474	Mammary Gland	Cancer/Malignant	HITS-CLIP	POSITIVE	DIRECT	DOWN	NA
ENSG00000009335	UBE3C	hsa-miR-148b-3p	Homo sapiens	TZMBL	Cervix	Cancer/Malignant	PAR-CLIP	POSITIVE	DIRECT	DOWN	shRNAs against HIV-1
ENSG00000009413	REV3L	hsa-miR-148b-3p	Homo sapiens	293S	Kidney	Embryonic/Fetal	HITS-CLIP	POSITIVE	DIRECT	DOWN	treatment: arsenite
ENSG00000010292	NCAPD2	hsa-miR-148b-3p	Homo sapiens	BT474	Mammary Gland	Cancer/Malignant	HITS-CLIP	POSITIVE	DIRECT	DOWN	NA
ENSG00000010810	FYN	hsa-miR-148b-3p	Homo sapiens	NA	Brain	Cancer/Malignant	HITS-CLIP	POSITIVE	DIRECT	DOWN	NA
ENSG00000010818	HIVEP2	hsa-miR-148b-3p	Homo sapiens	NA	Brain	Cancer/Malignant	HITS-CLIP	POSITIVE	DIRECT	DOWN	NA
ENSG00000011007	TCEB3	hsa-miR-148b-3p	Homo sapiens	BC1	Pleura	Cancer/Malignant	PAR-CLIP	POSITIVE	DIRECT	DOWN	NA
ENSG00000011007	TCEB3	hsa-miR-148b-3p	Homo sapiens	LCLBAC	NA	Normal/Primary	PAR-CLIP	POSITIVE	DIRECT	DOWN	NA
ENSG00000011021	CLCN6	hsa-miR-148b-3p	Homo sapiens	BT474	Mammary Gland	Cancer/Malignant	HITS-CLIP	POSITIVE	DIRECT	DOWN	NA
ENSG00000011021	CLCN6	hsa-miR-148b-3p	Homo sapiens	NA	Brain	Cancer/Malignant	HITS-CLIP	POSITIVE	DIRECT	DOWN	NA
ENSG00000011114	BTBD7	hsa-miR-148b-3p	Homo sapiens	NA	NA	Cancer/Malignant	Microarrays	POSITIVE	INDIRECT	DOWN	NA
ENSG00000011198	ABHD5	hsa-miR-148b-3p	Homo sapiens	TZMBL	Cervix	Cancer/Malignant	PAR-CLIP	POSITIVE	DIRECT	DOWN	shRNAs against HIV-1
ENSG00000011295	TTC19	hsa-miR-148b-3p	Homo sapiens	BT474	Mammary Gland	Cancer/Malignant	HITS-CLIP	POSITIVE	DIRECT	DOWN	NA
ENSG00000011566	MAP4K3	hsa-miR-148b-3p	Homo sapiens	BC1	Pleura	Cancer/Malignant	PAR-CLIP	POSITIVE	DIRECT	DOWN	NA
ENSG00000011566	MAP4K3	hsa-miR-148b-3p	Homo sapiens	TZMBL	Cervix	Cancer/Malignant	PAR-CLIP	POSITIVE	DIRECT	DOWN	shRNAs against HIV-1
ENSG00000012232	EXTL3	hsa-miR-148b-3p	Homo sapiens	ESC	Embryo	Embryonic/Fetal	Stem/Progenitor	PAR-CLIP	POSITIVE	DIRECT	DOWN
ENSG00000012660	ELOVL5	hsa-miR-148b-3p	Homo sapiens	BT474	Mammary Gland	Cancer/Malignant	HITS-CLIP	POSITIVE	DIRECT	DOWN	NA
ENSG00000012660	ELOVL5	hsa-miR-148b-3p	Homo sapiens	NA	Brain	Cancer/Malignant	HITS-CLIP	POSITIVE	DIRECT	DOWN	NA
ENSG00000013016	EHD3	hsa-miR-148b-3p	Homo sapiens	HEK293	Kidney	Embryonic/Fetal	PAR-CLIP	POSITIVE	DIRECT	DOWN	mild MNase digestion
ENSG00000013588	GPRC5A	hsa-miR-148b-3p	Homo sapiens	TZMBL	Cervix	Cancer/Malignant	PAR-CLIP	POSITIVE	DIRECT	DOWN	shRNAs against HIV-1
ENSG00000015153	YAF2	hsa-miR-148b-3p	Homo sapiens	293S	Kidney	Embryonic/Fetal	HITS-CLIP	POSITIVE	DIRECT	DOWN	no treatment (control)
ENSG00000015479	MATR3	hsa-miR-148b-3p	Homo sapiens	BT474	Mammary Gland	Cancer/Malignant	HITS-CLIP	POSITIVE	DIRECT	DOWN	NA
ENSG00000015532	XYLT2	hsa-miR-148b-3p	Homo sapiens	BT474	Mammary Gland	Cancer/Malignant	HITS-CLIP	POSITIVE	DIRECT	DOWN	NA
ENSG00000017797	RALBP1	hsa-miR-148b-3p	Homo sapiens	HELA	Cervix	Cancer/Malignant	Microarrays	POSITIVE	INDIRECT	DOWN	24hrs post-transfection
ENSG00000019505	SYT13	hsa-miR-148b-3p	Homo sapiens	NA	Brain	Cancer/Malignant	HITS-CLIP	POSITIVE	DIRECT	DOWN	NA
ENSG00000019549	SNAI2	hsa-miR-148b-3p	Homo sapiens	NA	NA	Cancer/Malignant	Microarrays	POSITIVE	INDIRECT	DOWN	NA
ENSG00000019549	SNAI2	hsa-miR-148b-3p	Homo sapiens	HELA	Cervix	Cancer/Malignant	Microarrays	POSITIVE	INDIRECT	DOWN	24hrs post-transfection
ENSG00000020256	ZFP64	hsa-miR-148b-3p	Homo sapiens	HEK293	Kidney	Embryonic/Fetal	PAR-CLIP	POSITIVE	DIRECT	DOWN	mild MNase digestion
ENSG00000020633	RUNX3	hsa-miR-148b-3p	Homo sapiens	NA	NA	Cancer/Malignant	Microarrays	POSITIVE	INDIRECT	DOWN	NA
ENSG00000022267	FHL1	hsa-miR-148b-3p	Homo sapiens	HMSC	Bone Marrow	Stem/Progenitor	HITS-CLIP	POSITIVE	DIRECT	DOWN	NA
ENSG00000022840	RNF10	hsa-miR-148b-3p	Homo sapiens	NA	Brain	Cancer/Malignant	HITS-CLIP	POSITIVE	DIRECT	DOWN	NA
ENSG00000023041	ZDHHC6	hsa-miR-148b-3p	Homo sapiens	TZMBL	Cervix	Cancer/Malignant	PAR-CLIP	POSITIVE	DIRECT	DOWN	shRNAs against HIV-1
ENSG00000023516	AKAP11	hsa-miR-148b-3p	Homo sapiens	NA	NA	Cancer/Malignant	Microarrays	POSITIVE	INDIRECT	DOWN	NA
ENSG00000023516	AKAP11	hsa-miR-148b-3p	Homo sapiens	HEK293	Kidney	Embryonic/Fetal	PAR-CLIP	POSITIVE	DIRECT	DOWN	mild MNase digestion
ENSG00000023516	AKAP11	hsa-miR-148b-3p	Homo sapiens	NA	Brain	Cancer/Malignant	HITS-CLIP	POSITIVE	DIRECT	DOWN	NA
ENSG00000023516	AKAP11	hsa-miR-148b-3p	Homo sapiens	HEK293	Kidney	Embryonic/Fetal	Chimeric fragments	POSITIVE	DIRECT	DOWN	NA
ENSG00000023516	AKAP11	hsa-miR-148b-3p	Homo sapiens	HELA	Cervix	Cancer/Malignant	Microarrays	POSITIVE	INDIRECT	DOWN	24hrs post-transfection
ENSG00000024862	CCDC28A	hsa-miR-148b-3p	Homo sapiens	BETA Cells	Pancreas	Normal/Primary	HITS-CLIP	POSITIVE	DIRECT	DOWN	NA
ENSG00000024862	CCDC28A	hsa-miR-148b-3p	Homo sapiens	293S	Kidney	Embryonic/Fetal	HITS-CLIP	POSITIVE	DIRECT	DOWN	treatment: arsenite
ENSG00000026950	BTN3A1	hsa-miR-148b-3p	Homo sapiens	293S	Kidney	Embryonic/Fetal	HITS-CLIP	POSITIVE	DIRECT	DOWN	treatment: emetine
ENSG00000029363	BCLAF1	hsa-miR-148b-3p	Homo sapiens	NA	Brain	Cancer/Malignant	HITS-CLIP	POSITIVE	DIRECT	DOWN	NA
ENSG00000029725	RABEP1	hsa-miR-148b-3p	Homo sapiens	NA	Brain	Cancer/Malignant	HITS-CLIP	POSITIVE	DIRECT	DOWN	NA
ENSG00000029993	HMGB3	hsa-miR-148b-3p	Homo sapiens	NA	NA	Cancer/Malignant	Microarrays	POSITIVE	INDIRECT	DOWN	NA
ENSG00000029993	HMGB3	hsa-miR-148b-3p	Homo sapiens	HELA	Cervix	Cancer/Malignant	Microarrays	POSITIVE	INDIRECT	DOWN	24hrs post-transfection
ENSG00000031003	FAM13B	hsa-miR-148b-3p	Homo sapiens	BETA Cells	Pancreas	Normal/Primary	HITS-CLIP	POSITIVE	DIRECT	DOWN	NA
ENSG00000032444	PNPLA6	hsa-miR-148b-3p	Homo sapiens	BT474	Mammary Gland	Cancer/Malignant	HITS-CLIP	POSITIVE	DIRECT	DOWN	NA
ENSG00000033800	PIAS1	hsa-miR-148b-3p	Homo sapiens	NA	Brain	Cancer/Malignant	HITS-CLIP	POSITIVE	DIRECT	DOWN	NA
ENSG00000034053	APBA2	hsa-miR-148b-3p	Homo sapiens	NA	NA	Cancer/Malignant	Microarrays	POSITIVE	INDIRECT	DOWN	NA
ENSG00000036054	TBC1D23	hsa-miR-148b-3p	Homo sapiens	TZMBL	Cervix	Cancer/Malignant	PAR-CLIP	POSITIVE	DIRECT	DOWN	shRNAs against HIV-1
ENSG00000036257	CUL3	hsa-miR-148b-3p	Homo sapiens	NA	Brain	Cancer/Malignant	HITS-CLIP	POSITIVE	DIRECT	DOWN	NA
ENSG00000036549	ZZZ3	hsa-miR-148b-3p	Homo sapiens	NA	Brain	Cancer/Malignant	HITS-CLIP	POSITIVE	DIRECT	DOWN	NA
ENSG00000039068	CDH1	hsa-miR-148b-3p	Homo sapiens	HELA	Cervix	Cancer/Malignant	Microarrays	NEGATIVE	INDIRECT	NA	24hrs post-transfection
ENSG00000039560	RAI14	hsa-miR-148b-3p	Homo sapiens	HMSC	Bone Marrow	Stem/Progenitor	HITS-CLIP	POSITIVE	DIRECT	DOWN	NA
ENSG00000040341	STAU2	hsa-miR-148b-3p	Homo sapiens	BC1	Pleura	Cancer/Malignant	PAR-CLIP	POSITIVE	DIRECT	DOWN	NA
ENSG00000044090	CUL7	hsa-miR-148b-3p	Homo sapiens	293S	Kidney	Embryonic/Fetal	HITS-CLIP	POSITIVE	DIRECT	DOWN	treatment: emetine
ENSG00000044115	CTNNA1	hsa-miR-148b-3p	Homo sapiens	NA	Brain	Cancer/Malignant	HITS-CLIP	POSITIVE	DIRECT	DOWN	NA
ENSG00000044574	HSPA5	hsa-miR-148b-3p	Homo sapiens	HELA	Cervix	Cancer/Malignant	Microarrays	NEGATIVE	INDIRECT	NA	24hrs post-transfection
ENSG00000046604	DSG2	hsa-miR-148b-3p	Homo sapiens	TZMBL	Cervix	Cancer/Malignant	PAR-CLIP	POSITIVE	DIRECT	DOWN	shRNAs against HIV-1
ENSG00000047617	ANO2	hsa-miR-148b-3p	Homo sapiens	HELA	Cervix	Cancer/Malignant	Microarrays	POSITIVE	INDIRECT	DOWN	24hrs post-transfection
ENSG00000047621	C12orf4	hsa-miR-148b-3p	Homo sapiens	HELA	Cervix	Cancer/Malignant	Microarrays	POSITIVE	INDIRECT	DOWN	24hrs post-transfection
ENSG00000047634	SCML1	hsa-miR-148b-3p	Homo sapiens	HELA	Cervix	Cancer/Malignant	Microarrays	NEGATIVE	INDIRECT	NA	24hrs post-transfection
ENSG00000048140	TSPAN17	hsa-miR-148b-3p	Homo sapiens	TZMBL	Cervix	Cancer/Malignant	PAR-CLIP	POSITIVE	DIRECT	DOWN	shRNAs against HIV-1
ENSG00000048392	RRM2B	hsa-miR-148b-3p	Homo sapiens	NA	Brain	Cancer/Malignant	HITS-CLIP	POSITIVE	DIRECT	DOWN	NA
ENSG00000048544	MRPS10	hsa-miR-148b-3p	Homo sapiens	HELA	Cervix	Cancer/Malignant	Microarrays	POSITIVE	INDIRECT	DOWN	24hrs post-transfection
ENSG00000048828	FAM120A	hsa-miR-148b-3p	Homo sapiens	293S	Kidney	Embryonic/Fetal	HITS-CLIP	POSITIVE	DIRECT	DOWN	treatment: arsenite
ENSG00000048828	FAM120A	hsa-miR-148b-3p	Homo sapiens	ESC	Embryo	Embryonic/Fetal	Stem/Progenitor	PAR-CLIP	POSITIVE	DIRECT	DOWN
ENSG00000048828	FAM120A	hsa-miR-148b-3p	Homo sapiens	C8166	Bone Marrow	Cancer/Malignant	PAR-CLIP	POSITIVE	DIRECT	DOWN	NA
ENSG00000048828	FAM120A	hsa-miR-148b-3p	Homo sapiens	TZMBL	Cervix	Cancer/Malignant	PAR-CLIP	POSITIVE	DIRECT	DOWN	shRNAs against HIV-1
ENSG00000049192	ADAMTS6	hsa-miR-148b-3p	Homo sapiens	NA	NA	Cancer/Malignant	Microarrays	POSITIVE	INDIRECT	DOWN	NA
ENSG00000049247	UTS2	hsa-miR-148b-3p	Homo sapiens	NA	NA	Cancer/Malignant	Microarrays	POSITIVE	INDIRECT	DOWN	NA
ENSG00000049323	LTBP1	hsa-miR-148b-3p	Homo sapiens	HEK293	Kidney	Embryonic/Fetal	PAR-CLIP	POSITIVE	DIRECT	DOWN	mild MNase digestion
ENSG00000049323	LTBP1	hsa-miR-148b-3p	Homo sapiens	TZMBL	Cervix	Cancer/Malignant	PAR-CLIP	POSITIVE	DIRECT	DOWN	shRNAs against HIV-1
ENSG00000051108	HERPUD1	hsa-miR-148b-3p	Homo sapiens	HEK293	Kidney	Embryonic/Fetal	PAR-CLIP	POSITIVE	DIRECT	DOWN	mild MNase digestion
ENSG00000052802	MSMO1	hsa-miR-148b-3p	Homo sapiens	HELA	Cervix	Cancer/Malignant	Microarrays	NEGATIVE	INDIRECT	NA	24hrs post-transfection
ENSG00000053372	MRTO4	hsa-miR-148b-3p	Homo sapiens	HEK293	Kidney	Embryonic/Fetal	PAR-CLIP	POSITIVE	DIRECT	DOWN	mild MNase digestion
ENSG00000053438	NNAT	hsa-miR-148b-3p	Homo sapiens	NA	Brain	Cancer/Malignant	HITS-CLIP	POSITIVE	DIRECT	DOWN	NA
ENSG00000053918	KCNQ1	hsa-miR-148b-3p	Homo sapiens	HELA	Cervix	Cancer/Malignant	Microarrays	POSITIVE	INDIRECT	DOWN	24hrs post-transfection
ENSG00000054116	TRAPPC3	hsa-miR-148b-3p	Homo sapiens	HEK293	Kidney	Embryonic/Fetal	PAR-CLIP	POSITIVE	DIRECT	DOWN	mild MNase digestion
ENSG00000054392	HHAT	hsa-miR-148b-3p	Homo sapiens	HELA	Cervix	Cancer/Malignant	Microarrays	NEGATIVE	INDIRECT	NA	24hrs post-transfection
ENSG00000054654	SYNE2	hsa-miR-148b-3p	Homo sapiens	NA	NA	Cancer/Malignant	Microarrays	POSITIVE	INDIRECT	DOWN	NA
ENSG00000054654	SYNE2	hsa-miR-148b-3p	Homo sapiens	HELA	Cervix	Cancer/Malignant	Microarrays	POSITIVE	INDIRECT	DOWN	24hrs post-transfection
ENSG00000054967	RELT	hsa-miR-148b-3p	Homo sapiens	293S	Kidney	Embryonic/Fetal	HITS-CLIP	POSITIVE	DIRECT	DOWN	treatment:emetine
ENSG00000055070	SZRD1	hsa-miR-148b-3p	Homo sapiens	BETA Cells	Pancreas	Normal/Primary	HITS-CLIP	POSITIVE	DIRECT	DOWN	NA
ENSG00000055070	SZRD1	hsa-miR-148b-3p	Homo sapiens	HEK293	Kidney	Embryonic/Fetal	PAR-CLIP	POSITIVE	DIRECT	DOWN	mild MNase digestion
ENSG00000055130	CUL1	hsa-miR-148b-3p	Homo sapiens	MDAMB231	Mammary Gland	Cancer/Malignant	HITS-CLIP	POSITIVE	DIRECT	DOWN	NA
ENSG00000055917	PUM2	hsa-miR-148b-3p	Homo sapiens	BT474	Mammary Gland	Cancer/Malignant	HITS-CLIP	POSITIVE	DIRECT	DOWN	NA
ENSG00000055917	PUM2	hsa-miR-148b-3p	Homo sapiens	NA	Brain	Cancer/Malignant	HITS-CLIP	POSITIVE	DIRECT	DOWN	NA
ENSG00000056586	RC3H2	hsa-miR-148b-3p	Homo sapiens	BT474	Mammary Gland	Cancer/Malignant	HITS-CLIP	POSITIVE	DIRECT	DOWN	NA
ENSG00000056586	RC3H2	hsa-miR-148b-3p	Homo sapiens	MDAMB231	Mammary Gland	Cancer/Malignant	HITS-CLIP	POSITIVE	DIRECT	DOWN	NA
ENSG00000057019	DCBLD2	hsa-miR-148b-3p	Homo sapiens	293S	Kidney	Embryonic/Fetal	HITS-CLIP	POSITIVE	DIRECT	DOWN	treatment: arsenite
ENSG00000057019	DCBLD2	hsa-miR-148b-3p	Homo sapiens	TZMBL	Cervix	Cancer/Malignant	PAR-CLIP	POSITIVE	DIRECT	DOWN	shRNAs against HIV-1
ENSG00000057935	MTA3	hsa-miR-148b-3p	Homo sapiens	HELA	Cervix	Cancer/Malignant	Microarrays	NEGATIVE	INDIRECT	NA	24hrs post-transfection
ENSG00000058085	LAMC2	hsa-miR-148b-3p	Homo sapiens	NA	NA	Cancer/Malignant	Microarrays	POSITIVE	INDIRECT	DOWN	NA
ENSG00000058091	CDK14	hsa-miR-148b-3p	Homo sapiens	HELA	Cervix	Cancer/Malignant	Microarrays	POSITIVE	INDIRECT	DOWN	24hrs post-transfection
ENSG00000058272	PPP1R12A	hsa-miR-148b-3p	Homo sapiens	BT474	Mammary Gland	Cancer/Malignant	HITS-CLIP	POSITIVE	DIRECT	DOWN	NA
ENSG00000058272	PPP1R12A	hsa-miR-148b-3p	Homo sapiens	NA	Brain	Cancer/Malignant	HITS-CLIP	POSITIVE	DIRECT	DOWN	NA
ENSG00000058668	ATP2B4	hsa-miR-148b-3p	Homo sapiens	BT474	Mammary Gland	Cancer/Malignant	HITS-CLIP	POSITIVE	DIRECT	DOWN	NA
ENSG00000058804	NDC1	hsa-miR-148b-3p	Homo sapiens	ESC	Embryo	Embryonic/Fetal	Stem/Progenitor	PAR-CLIP	POSITIVE	DIRECT	DOWN
ENSG00000059378	PARP12	hsa-miR-148b-3p	Homo sapiens	TZMBL	Cervix	Cancer/Malignant	PAR-CLIP	POSITIVE	DIRECT	DOWN	shRNAs against HIV-1
ENSG00000059804	SLC2A3	hsa-miR-148b-3p	Homo sapiens	HELA	Cervix	Cancer/Malignant	Microarrays	NEGATIVE	INDIRECT	NA	24hrs post-transfection
ENSG00000060749	QSER1	hsa-miR-148b-3p	Homo sapiens	293S	Kidney	Embryonic/Fetal	HITS-CLIP	POSITIVE	DIRECT	DOWN	treatment: arsenite
ENSG00000060982	BCAT1	hsa-miR-148b-3p	Homo sapiens	NA	Brain	Cancer/Malignant	HITS-CLIP	POSITIVE	DIRECT	DOWN	NA
ENSG00000061676	NCKAP1	hsa-miR-148b-3p	Homo sapiens	293S	Kidney	Embryonic/Fetal	HITS-CLIP	POSITIVE	DIRECT	DOWN	treatment: arsenite
ENSG00000061676	NCKAP1	hsa-miR-148b-3p	Homo sapiens	BT474	Mammary Gland	Cancer/Malignant	HITS-CLIP	POSITIVE	DIRECT	DOWN	NA
ENSG00000061676	NCKAP1	hsa-miR-148b-3p	Homo sapiens	TZMBL	Cervix	Cancer/Malignant	PAR-CLIP	POSITIVE	DIRECT	DOWN	shRNAs against HIV-1
ENSG00000061676	NCKAP1	hsa-miR-148b-3p	Homo sapiens	NA	Brain	Cancer/Malignant	HITS-CLIP	POSITIVE	DIRECT	DOWN	NA
ENSG00000062524	LTK	hsa-miR-148b-3p	Homo sapiens	293S	Kidney	Embryonic/Fetal	HITS-CLIP	POSITIVE	DIRECT	DOWN	treatment:emetine
ENSG00000062716	VMP1	hsa-miR-148b-3p	Homo sapiens	HEK293	Kidney	Embryonic/Fetal	PAR-CLIP	POSITIVE	DIRECT	DOWN	mild MNase digestion
ENSG00000063046	EIF4B	hsa-miR-148b-3p	Homo sapiens	TZMBL	Cervix	Cancer/Malignant	PAR-CLIP	POSITIVE	DIRECT	DOWN	shRNAs against HIV-1
ENSG00000063601	MTMR1	hsa-miR-148b-3p	Homo sapiens	NA	Brain	Cancer/Malignant	HITS-CLIP	POSITIVE	DIRECT	DOWN	NA
ENSG00000063601	MTMR1	hsa-miR-148b-3p	Homo sapiens	HELA	Cervix	Cancer/Malignant	Microarrays	POSITIVE	INDIRECT	DOWN	24hrs post-transfection
ENSG00000064419	TNPO3	hsa-miR-148b-3p	Homo sapiens	BT474	Mammary Gland	Cancer/Malignant	HITS-CLIP	POSITIVE	DIRECT	DOWN	NA
ENSG00000064601	CTSA	hsa-miR-148b-3p	Homo sapiens	BETA Cells	Pancreas	Normal/Primary	HITS-CLIP	POSITIVE	DIRECT	DOWN	NA
ENSG00000064601	CTSA	hsa-miR-148b-3p	Homo sapiens	BT474	Mammary Gland	Cancer/Malignant	HITS-CLIP	POSITIVE	DIRECT	DOWN	NA
ENSG00000064601	CTSA	hsa-miR-148b-3p	Homo sapiens	HELA	Cervix	Cancer/Malignant	Microarrays	POSITIVE	INDIRECT	DOWN	24hrs post-transfection
ENSG00000064651	SLC12A2	hsa-miR-148b-3p	Homo sapiens	NA	Brain	Cancer/Malignant	HITS-CLIP	POSITIVE	DIRECT	DOWN	NA
ENSG00000064655	EYA2	hsa-miR-148b-3p	Homo sapiens	HELA	Cervix	Cancer/Malignant	Microarrays	NEGATIVE	INDIRECT	NA	24hrs post-transfection
ENSG00000064726	BTBD1	hsa-miR-148b-3p	Homo sapiens	TZMBL	Cervix	Cancer/Malignant	PAR-CLIP	POSITIVE	DIRECT	DOWN	shRNAs against HIV-1
ENSG00000064961	HMG20B	hsa-miR-148b-3p	Homo sapiens	TZMBL	Cervix	Cancer/Malignant	PAR-CLIP	POSITIVE	DIRECT	DOWN	shRNAs against HIV-1
ENSG00000065150	IPO5	hsa-miR-148b-3p	Homo sapiens	BETA Cells	Pancreas	Normal/Primary	HITS-CLIP	POSITIVE	DIRECT	DOWN	NA
ENSG00000065183	WDR3	hsa-miR-148b-3p	Homo sapiens	ESC	Embryo	Embryonic/Fetal	Stem/Progenitor	PAR-CLIP	POSITIVE	DIRECT	DOWN
ENSG00000065320	NTN1	hsa-miR-148b-3p	Homo sapiens	NA	NA	Cancer/Malignant	Microarrays	POSITIVE	INDIRECT	DOWN	NA
ENSG00000065328	MCM10	hsa-miR-148b-3p	Homo sapiens	NA	NA	Cancer/Malignant	Microarrays	POSITIVE	INDIRECT	DOWN	NA
ENSG00000065328	MCM10	hsa-miR-148b-3p	Homo sapiens	HELA	Cervix	Cancer/Malignant	Microarrays	POSITIVE	INDIRECT	DOWN	24hrs post-transfection
ENSG00000065413	ANKRD44	hsa-miR-148b-3p	Homo sapiens	HMSC	Bone Marrow	Stem/Progenitor	HITS-CLIP	POSITIVE	DIRECT	DOWN	NA
ENSG00000065413	ANKRD44	hsa-miR-148b-3p	Homo sapiens	EF3DAGO2	NA	Normal/Primary	PAR-CLIP	POSITIVE	DIRECT	DOWN	NA
ENSG00000065427	KARS	hsa-miR-148b-3p	Homo sapiens	HEK293	Kidney	Embryonic/Fetal	PAR-CLIP	POSITIVE	DIRECT	DOWN	mild MNase digestion
ENSG00000065613	SLK	hsa-miR-148b-3p	Homo sapiens	BETA Cells	Pancreas	Normal/Primary	HITS-CLIP	POSITIVE	DIRECT	DOWN	NA
ENSG00000065615	CYB5R4	hsa-miR-148b-3p	Homo sapiens	NA	NA	Cancer/Malignant	Microarrays	POSITIVE	INDIRECT	DOWN	NA
ENSG00000065615	CYB5R4	hsa-miR-148b-3p	Homo sapiens	HELA	Cervix	Cancer/Malignant	Microarrays	POSITIVE	INDIRECT	DOWN	24hrs post-transfection
ENSG00000066084	DIP2B	hsa-miR-148b-3p	Homo sapiens	TZMBL	Cervix	Cancer/Malignant	PAR-CLIP	POSITIVE	DIRECT	DOWN	NA
ENSG00000066322	ELOVL1	hsa-miR-148b-3p	Homo sapiens	TZMBL	Cervix	Cancer/Malignant	PAR-CLIP	POSITIVE	DIRECT	DOWN	shRNAs against HIV-1
ENSG00000066629	EML1	hsa-miR-148b-3p	Homo sapiens	NA	Brain	Cancer/Malignant	HITS-CLIP	POSITIVE	DIRECT	DOWN	NA
ENSG00000066777	ARFGEF1	hsa-miR-148b-3p	Homo sapiens	BETA Cells	Pancreas	Normal/Primary	HITS-CLIP	POSITIVE	DIRECT	DOWN	NA
ENSG00000066777	ARFGEF1	hsa-miR-148b-3p	Homo sapiens	HELA	Cervix	Cancer/Malignant	Microarrays	POSITIVE	INDIRECT	DOWN	24hrs post-transfection
ENSG00000066933	MYO9A	hsa-miR-148b-3p	Homo sapiens	BCBL1	Bone Marrow	Cancer/Malignant	HITS-CLIP	POSITIVE	DIRECT	DOWN	NA
ENSG00000067064	IDI1	hsa-miR-148b-3p	Homo sapiens	TZMBL	Cervix	Cancer/Malignant	PAR-CLIP	POSITIVE	DIRECT	DOWN	shRNAs against HIV-1
ENSG00000067082	KLF6	hsa-miR-148b-3p	Homo sapiens	HEK293	Kidney	Embryonic/Fetal	PAR-CLIP	POSITIVE	DIRECT	DOWN	mild MNase digestion
ENSG00000067177	PHKA1	hsa-miR-148b-3p	Homo sapiens	BETA Cells	Pancreas	Normal/Primary	HITS-CLIP	POSITIVE	DIRECT	DOWN	NA
ENSG00000067533	RRP15	hsa-miR-148b-3p	Homo sapiens	TZMBL	Cervix	Cancer/Malignant	PAR-CLIP	POSITIVE	DIRECT	DOWN	shRNAs against HIV-1
ENSG00000067900	ROCK1	hsa-miR-148b-3p	Homo sapiens	BT474	Mammary Gland	Cancer/Malignant	HITS-CLIP	POSITIVE	DIRECT	DOWN	NA
ENSG00000067900	ROCK1	hsa-miR-148b-3p	Homo sapiens	MDAMB231	Mammary Gland	Cancer/Malignant	Luciferase Reporter Assay	POSITIVE	DIRECT	DOWN	NA
ENSG00000067900	ROCK1	hsa-miR-148b-3p	Homo sapiens	HELA	Cervix	Cancer/Malignant	Microarrays	POSITIVE	INDIRECT	DOWN	24hrs post-transfection
ENSG00000068650	ATP11A	hsa-miR-148b-3p	Homo sapiens	293S	Kidney	Embryonic/Fetal	HITS-CLIP	POSITIVE	DIRECT	DOWN	treatment: arsenite
ENSG00000069020	MAST4	hsa-miR-148b-3p	Homo sapiens	BETA Cells	Pancreas	Normal/Primary	HITS-CLIP	POSITIVE	DIRECT	DOWN	NA
ENSG00000069248	NUP133	hsa-miR-148b-3p	Homo sapiens	BT474	Mammary Gland	Cancer/Malignant	HITS-CLIP	POSITIVE	DIRECT	DOWN	NA
ENSG00000069248	NUP133	hsa-miR-148b-3p	Homo sapiens	HEK293	Kidney	Embryonic/Fetal	Chimeric fragments	POSITIVE	DIRECT	DOWN	NA
ENSG00000069275	NUCKS1	hsa-miR-148b-3p	Homo sapiens	293S	Kidney	Embryonic/Fetal	HITS-CLIP	POSITIVE	DIRECT	DOWN	treatment: arsenite
ENSG00000069399	BCL3	hsa-miR-148b-3p	Homo sapiens	HELA	Cervix	Cancer/Malignant	Microarrays	NEGATIVE	INDIRECT	NA	24hrs post-transfection
ENSG00000069667	RORA	hsa-miR-148b-3p	Homo sapiens	TZMBL	Cervix	Cancer/Malignant	PAR-CLIP	POSITIVE	DIRECT	DOWN	shRNAs against HIV-1
ENSG00000069702	TGFBR3	hsa-miR-148b-3p	Homo sapiens	HELA	Cervix	Cancer/Malignant	Microarrays	NEGATIVE	INDIRECT	NA	24hrs post-transfection
ENSG00000069956	MAPK6	hsa-miR-148b-3p	Homo sapiens	293S	Kidney	Embryonic/Fetal	HITS-CLIP	POSITIVE	DIRECT	DOWN	treatment: arsenite
ENSG00000069966	GNB5	hsa-miR-148b-3p	Homo sapiens	HELA	Cervix	Cancer/Malignant	Microarrays	POSITIVE	INDIRECT	DOWN	24hrs post-transfection
ENSG00000070444	MNT	hsa-miR-148b-3p	Homo sapiens	BC1	Pleura	Cancer/Malignant	PAR-CLIP	POSITIVE	DIRECT	DOWN	NA
ENSG00000070444	MNT	hsa-miR-148b-3p	Homo sapiens	TZMBL	Cervix	Cancer/Malignant	PAR-CLIP	POSITIVE	DIRECT	DOWN	shRNAs against HIV-1
ENSG00000070444	MNT	hsa-miR-148b-3p	Homo sapiens	HELA	Cervix	Cancer/Malignant	HITS-CLIP	POSITIVE	DIRECT	DOWN	Hela cells were treated with control shRNA.
ENSG00000071246	VASH1	hsa-miR-148b-3p	Homo sapiens	HEK293	Kidney	Embryonic/Fetal	PAR-CLIP	POSITIVE	DIRECT	DOWN	mild MNase digestion
ENSG00000071575	TRIB2	hsa-miR-148b-3p	Homo sapiens	HEK293	Kidney	Embryonic/Fetal	PAR-CLIP	POSITIVE	DIRECT	DOWN	mild MNase digestion
ENSG00000071655	MBD3	hsa-miR-148b-3p	Homo sapiens	293S	Kidney	Embryonic/Fetal	HITS-CLIP	POSITIVE	DIRECT	DOWN	no treatment (control)
ENSG00000071967	CYBRD1	hsa-miR-148b-3p	Homo sapiens	TZMBL	Cervix	Cancer/Malignant	PAR-CLIP	POSITIVE	DIRECT	DOWN	shRNAs against HIV-1
ENSG00000071994	PDCD2	hsa-miR-148b-3p	Homo sapiens	293S	Kidney	Embryonic/Fetal	HITS-CLIP	POSITIVE	DIRECT	DOWN	treatment: arsenite
ENSG00000072121	ZFYVE26	hsa-miR-148b-3p	Homo sapiens	BC3	Pleura	Cancer/Malignant	PAR-CLIP	POSITIVE	DIRECT	DOWN	NA
ENSG00000072121	ZFYVE26	hsa-miR-148b-3p	Homo sapiens	BCBL1	Bone Marrow	Cancer/Malignant	HITS-CLIP	POSITIVE	DIRECT	DOWN	NA
ENSG00000072121	ZFYVE26	hsa-miR-148b-3p	Homo sapiens	HEK293	Kidney	Embryonic/Fetal	PAR-CLIP	POSITIVE	DIRECT	DOWN	mild MNase digestion
ENSG00000072121	ZFYVE26	hsa-miR-148b-3p	Homo sapiens	BT474	Mammary Gland	Cancer/Malignant	HITS-CLIP	POSITIVE	DIRECT	DOWN	NA
ENSG00000072121	ZFYVE26	hsa-miR-148b-3p	Homo sapiens	EF3DAGO2	NA	Normal/Primary	PAR-CLIP	POSITIVE	DIRECT	DOWN	NA
ENSG00000072121	ZFYVE26	hsa-miR-148b-3p	Homo sapiens	TZMBL	Cervix	Cancer/Malignant	PAR-CLIP	POSITIVE	DIRECT	DOWN	shRNAs against HIV-1
ENSG00000072121	ZFYVE26	hsa-miR-148b-3p	Homo sapiens	HELA	Cervix	Cancer/Malignant	HITS-CLIP	POSITIVE	DIRECT	DOWN	Hela cells were treated with control shRNA.
ENSG00000072121	ZFYVE26	hsa-miR-148b-3p	Homo sapiens	NA	Brain	Cancer/Malignant	HITS-CLIP	POSITIVE	DIRECT	DOWN	NA
ENSG00000072274	TFRC	hsa-miR-148b-3p	Homo sapiens	BT474	Mammary Gland	Cancer/Malignant	HITS-CLIP	POSITIVE	DIRECT	DOWN	NA
ENSG00000072274	TFRC	hsa-miR-148b-3p	Homo sapiens	HELA	Cervix	Cancer/Malignant	HITS-CLIP	POSITIVE	DIRECT	DOWN	Hela cells were treated with control shRNA.
ENSG00000072274	TFRC	hsa-miR-148b-3p	Homo sapiens	NA	Brain	Cancer/Malignant	HITS-CLIP	POSITIVE	DIRECT	DOWN	NA
ENSG00000072364	AFF4	hsa-miR-148b-3p	Homo sapiens	293S	Kidney	Embryonic/Fetal	HITS-CLIP	POSITIVE	DIRECT	DOWN	no treatment (control)
ENSG00000072415	MPP5	hsa-miR-148b-3p	Homo sapiens	NA	Brain	Cancer/Malignant	HITS-CLIP	POSITIVE	DIRECT	DOWN	NA
ENSG00000072803	FBXW11	hsa-miR-148b-3p	Homo sapiens	NA	NA	Cancer/Malignant	Microarrays	POSITIVE	INDIRECT	DOWN	NA
ENSG00000072803	FBXW11	hsa-miR-148b-3p	Homo sapiens	293S	Kidney	Embryonic/Fetal	HITS-CLIP	POSITIVE	DIRECT	DOWN	treatment: arsenite
ENSG00000072803	FBXW11	hsa-miR-148b-3p	Homo sapiens	NA	Brain	Cancer/Malignant	HITS-CLIP	POSITIVE	DIRECT	DOWN	NA
ENSG00000072803	FBXW11	hsa-miR-148b-3p	Homo sapiens	HELA	Cervix	Cancer/Malignant	Microarrays	POSITIVE	INDIRECT	DOWN	24hrs post-transfection
ENSG00000072849	DERL2	hsa-miR-148b-3p	Homo sapiens	HEK293	Kidney	Embryonic/Fetal	PAR-CLIP	POSITIVE	DIRECT	DOWN	mild MNase digestion
ENSG00000072864	NDE1	hsa-miR-148b-3p	Homo sapiens	TZMBL	Cervix	Cancer/Malignant	PAR-CLIP	POSITIVE	DIRECT	DOWN	shRNAs against HIV-1
ENSG00000073008	PVR	hsa-miR-148b-3p	Homo sapiens	293S	Kidney	Embryonic/Fetal	HITS-CLIP	POSITIVE	DIRECT	DOWN	treatment:emetine
ENSG00000073614	KDM5A	hsa-miR-148b-3p	Homo sapiens	TZMBL	Cervix	Cancer/Malignant	PAR-CLIP	POSITIVE	DIRECT	DOWN	shRNAs against HIV-1
ENSG00000073711	PPP2R3A	hsa-miR-148b-3p	Homo sapiens	NA	NA	Cancer/Malignant	Microarrays	POSITIVE	INDIRECT	DOWN	NA
ENSG00000073756	PTGS2	hsa-miR-148b-3p	Homo sapiens	HELA	Cervix	Cancer/Malignant	Microarrays	NEGATIVE	INDIRECT	NA	24hrs post-transfection
ENSG00000073910	FRY	hsa-miR-148b-3p	Homo sapiens	NA	Brain	Cancer/Malignant	HITS-CLIP	POSITIVE	DIRECT	DOWN	NA
ENSG00000073921	PICALM	hsa-miR-148b-3p	Homo sapiens	LCLBAC	NA	Normal/Primary	PAR-CLIP	POSITIVE	DIRECT	DOWN	NA
ENSG00000073921	PICALM	hsa-miR-148b-3p	Homo sapiens	NA	Brain	Cancer/Malignant	HITS-CLIP	POSITIVE	DIRECT	DOWN	NA
ENSG00000074590	NUAK1	hsa-miR-148b-3p	Homo sapiens	HELA	Cervix	Cancer/Malignant	Microarrays	NEGATIVE	INDIRECT	NA	24hrs post-transfection
ENSG00000074695	LMAN1	hsa-miR-148b-3p	Homo sapiens	HELA	Cervix	Cancer/Malignant	HITS-CLIP	POSITIVE	DIRECT	DOWN	Hela cells were treated with control shRNA.
ENSG00000074800	ENO1	hsa-miR-148b-3p	Homo sapiens	BT474	Mammary Gland	Cancer/Malignant	HITS-CLIP	POSITIVE	DIRECT	DOWN	NA
ENSG00000074842	C19orf10	hsa-miR-148b-3p	Homo sapiens	293S	Kidney	Embryonic/Fetal	HITS-CLIP	POSITIVE	DIRECT	DOWN	no treatment (control)
ENSG00000074935	TUBE1	hsa-miR-148b-3p	Homo sapiens	HEK293	Kidney	Embryonic/Fetal	PAR-CLIP	POSITIVE	DIRECT	DOWN	mild MNase digestion
ENSG00000075043	KCNQ2	hsa-miR-148b-3p	Homo sapiens	NA	NA	Cancer/Malignant	Microarrays	POSITIVE	INDIRECT	DOWN	NA
ENSG00000075142	SRI	hsa-miR-148b-3p	Homo sapiens	NA	Brain	Cancer/Malignant	HITS-CLIP	POSITIVE	DIRECT	DOWN	NA
ENSG00000075415	SLC25A3	hsa-miR-148b-3p	Homo sapiens	HEK293	Kidney	Embryonic/Fetal	PAR-CLIP	POSITIVE	DIRECT	DOWN	mild MNase digestion
ENSG00000075420	FNDC3B	hsa-miR-148b-3p	Homo sapiens	HELA	Cervix	Cancer/Malignant	Microarrays	NEGATIVE	INDIRECT	NA	24hrs post-transfection
ENSG00000076108	BAZ2A	hsa-miR-148b-3p	Homo sapiens	BT474	Mammary Gland	Cancer/Malignant	HITS-CLIP	POSITIVE	DIRECT	DOWN	NA
ENSG00000076201	PTPN23	hsa-miR-148b-3p	Homo sapiens	TZMBL	Cervix	Cancer/Malignant	PAR-CLIP	POSITIVE	DIRECT	DOWN	shRNAs against HIV-1
ENSG00000076351	SLC46A1	hsa-miR-148b-3p	Homo sapiens	TZMBL	Cervix	Cancer/Malignant	PAR-CLIP	POSITIVE	DIRECT	DOWN	shRNAs against HIV-1
ENSG00000076554	TPD52	hsa-miR-148b-3p	Homo sapiens	HEK293	Kidney	Embryonic/Fetal	PAR-CLIP	POSITIVE	DIRECT	DOWN	NA
ENSG00000076555	ACACB	hsa-miR-148b-3p	Homo sapiens	NA	NA	Cancer/Malignant	Microarrays	POSITIVE	INDIRECT	DOWN	NA
ENSG00000076604	TRAF4	hsa-miR-148b-3p	Homo sapiens	LCLBAC	NA	Normal/Primary	PAR-CLIP	POSITIVE	DIRECT	DOWN	NA
ENSG00000077157	PPP1R12B	hsa-miR-148b-3p	Homo sapiens	BETA Cells	Pancreas	Normal/Primary	HITS-CLIP	POSITIVE	DIRECT	DOWN	NA
ENSG00000077157	PPP1R12B	hsa-miR-148b-3p	Homo sapiens	TZMBL	Cervix	Cancer/Malignant	PAR-CLIP	POSITIVE	DIRECT	DOWN	shRNAs against HIV-1
ENSG00000077238	IL4R	hsa-miR-148b-3p	Homo sapiens	HELA	Cervix	Cancer/Malignant	Microarrays	NEGATIVE	INDIRECT	NA	24hrs post-transfection
ENSG00000077254	USP33	hsa-miR-148b-3p	Homo sapiens	NA	NA	Cancer/Malignant	Microarrays	POSITIVE	INDIRECT	DOWN	NA
ENSG00000077254	USP33	hsa-miR-148b-3p	Homo sapiens	NA	Brain	Cancer/Malignant	HITS-CLIP	POSITIVE	DIRECT	DOWN	NA
ENSG00000077254	USP33	hsa-miR-148b-3p	Homo sapiens	HELA	Cervix	Cancer/Malignant	Microarrays	POSITIVE	INDIRECT	DOWN	24hrs post-transfection
ENSG00000077721	UBE2A	hsa-miR-148b-3p	Homo sapiens	TZMBL	Cervix	Cancer/Malignant	PAR-CLIP	POSITIVE	DIRECT	DOWN	shRNAs against HIV-1
ENSG00000078053	AMPH	hsa-miR-148b-3p	Homo sapiens	NA	Brain	Cancer/Malignant	HITS-CLIP	POSITIVE	DIRECT	DOWN	NA
ENSG00000078140	UBE2K	hsa-miR-148b-3p	Homo sapiens	BT474	Mammary Gland	Cancer/Malignant	HITS-CLIP	POSITIVE	DIRECT	DOWN	NA
ENSG00000078304	PPP2R5C	hsa-miR-148b-3p	Homo sapiens	HEK293	Kidney	Embryonic/Fetal	PAR-CLIP	POSITIVE	DIRECT	DOWN	mild MNase digestion
ENSG00000078369	GNB1	hsa-miR-148b-3p	Homo sapiens	BC3	Pleura	Cancer/Malignant	HITS-CLIP	POSITIVE	DIRECT	DOWN	NA
ENSG00000078369	GNB1	hsa-miR-148b-3p	Homo sapiens	BCBL1	Bone Marrow	Cancer/Malignant	HITS-CLIP	POSITIVE	DIRECT	DOWN	NA
ENSG00000078369	GNB1	hsa-miR-148b-3p	Homo sapiens	TZMBL	Cervix	Cancer/Malignant	PAR-CLIP	POSITIVE	DIRECT	DOWN	shRNAs against HIV-1
ENSG00000078403	MLLT10	hsa-miR-148b-3p	Homo sapiens	BETA Cells	Pancreas	Normal/Primary	HITS-CLIP	POSITIVE	DIRECT	DOWN	NA
ENSG00000078403	MLLT10	hsa-miR-148b-3p	Homo sapiens	293S	Kidney	Embryonic/Fetal	HITS-CLIP	POSITIVE	DIRECT	DOWN	treatment: arsenite
ENSG00000078403	MLLT10	hsa-miR-148b-3p	Homo sapiens	HEK293	Kidney	Embryonic/Fetal	PAR-CLIP	POSITIVE	DIRECT	DOWN	mild MNase digestion
ENSG00000078687	TNRC6C	hsa-miR-148b-3p	Homo sapiens	HEK293	Kidney	Embryonic/Fetal	PAR-CLIP	POSITIVE	DIRECT	DOWN	mild MNase digestion
ENSG00000079215	SLC1A3	hsa-miR-148b-3p	Homo sapiens	HELA	Cervix	Cancer/Malignant	Microarrays	NEGATIVE	INDIRECT	NA	24hrs post-transfection
ENSG00000079308	TNS1	hsa-miR-148b-3p	Homo sapiens	BT474	Mammary Gland	Cancer/Malignant	HITS-CLIP	POSITIVE	DIRECT	DOWN	NA
ENSG00000079308	TNS1	hsa-miR-148b-3p	Homo sapiens	TZMBL	Cervix	Cancer/Malignant	PAR-CLIP	POSITIVE	DIRECT	DOWN	shRNAs against HIV-1
ENSG00000079337	RAPGEF3	hsa-miR-148b-3p	Homo sapiens	HELA	Cervix	Cancer/Malignant	Microarrays	NEGATIVE	INDIRECT	NA	24hrs post-transfection
ENSG00000079459	FDFT1	hsa-miR-148b-3p	Homo sapiens	BT474	Mammary Gland	Cancer/Malignant	HITS-CLIP	POSITIVE	DIRECT	DOWN	NA
ENSG00000079819	EPB41L2	hsa-miR-148b-3p	Homo sapiens	NA	Brain	Cancer/Malignant	HITS-CLIP	POSITIVE	DIRECT	DOWN	NA
ENSG00000080298	RFX3	hsa-miR-148b-3p	Homo sapiens	NA	NA	Cancer/Malignant	Microarrays	POSITIVE	INDIRECT	DOWN	NA
ENSG00000080572	PIH1D3	hsa-miR-148b-3p	Homo sapiens	NA	NA	Cancer/Malignant	Microarrays	POSITIVE	INDIRECT	DOWN	NA
ENSG00000080802	CNOT4	hsa-miR-148b-3p	Homo sapiens	BC1	Pleura	Cancer/Malignant	PAR-CLIP	POSITIVE	DIRECT	DOWN	NA
ENSG00000080802	CNOT4	hsa-miR-148b-3p	Homo sapiens	BC3	Pleura	Cancer/Malignant	PAR-CLIP	POSITIVE	DIRECT	DOWN	NA
ENSG00000080802	CNOT4	hsa-miR-148b-3p	Homo sapiens	BCBL1	Bone Marrow	Cancer/Malignant	HITS-CLIP	POSITIVE	DIRECT	DOWN	NA
ENSG00000080802	CNOT4	hsa-miR-148b-3p	Homo sapiens	BETA Cells	Pancreas	Normal/Primary	HITS-CLIP	POSITIVE	DIRECT	DOWN	NA
ENSG00000080802	CNOT4	hsa-miR-148b-3p	Homo sapiens	HEK293	Kidney	Embryonic/Fetal	PAR-CLIP	POSITIVE	DIRECT	DOWN	mild MNase digestion
ENSG00000080802	CNOT4	hsa-miR-148b-3p	Homo sapiens	HEK293	Kidney	Embryonic/Fetal	PAR-CLIP	POSITIVE	DIRECT	DOWN	NA
ENSG00000080802	CNOT4	hsa-miR-148b-3p	Homo sapiens	EF3DAGO2	NA	Normal/Primary	PAR-CLIP	POSITIVE	DIRECT	DOWN	NA
ENSG00000080802	CNOT4	hsa-miR-148b-3p	Homo sapiens	LCL35	NA	Normal/Primary	PAR-CLIP	POSITIVE	DIRECT	DOWN	NA
ENSG00000080802	CNOT4	hsa-miR-148b-3p	Homo sapiens	LCLBACD1	NA	Normal/Primary	PAR-CLIP	POSITIVE	DIRECT	DOWN	NA
ENSG00000080802	CNOT4	hsa-miR-148b-3p	Homo sapiens	LCLBAC	NA	Normal/Primary	PAR-CLIP	POSITIVE	DIRECT	DOWN	NA
ENSG00000080802	CNOT4	hsa-miR-148b-3p	Homo sapiens	C8166	Bone Marrow	Cancer/Malignant	PAR-CLIP	POSITIVE	DIRECT	DOWN	NA
ENSG00000080802	CNOT4	hsa-miR-148b-3p	Homo sapiens	TZMBL	Cervix	Cancer/Malignant	PAR-CLIP	POSITIVE	DIRECT	DOWN	NA
ENSG00000080802	CNOT4	hsa-miR-148b-3p	Homo sapiens	TZMBL	Cervix	Cancer/Malignant	PAR-CLIP	POSITIVE	DIRECT	DOWN	shRNAs against HIV-1
ENSG00000080815	PSEN1	hsa-miR-148b-3p	Homo sapiens	BT474	Mammary Gland	Cancer/Malignant	HITS-CLIP	POSITIVE	DIRECT	DOWN	NA
ENSG00000080823	MOK	hsa-miR-148b-3p	Homo sapiens	BETA Cells	Pancreas	Normal/Primary	HITS-CLIP	POSITIVE	DIRECT	DOWN	NA
ENSG00000080824	HSP90AA1	hsa-miR-148b-3p	Homo sapiens	293S	Kidney	Embryonic/Fetal	HITS-CLIP	POSITIVE	DIRECT	DOWN	treatment: arsenite
ENSG00000080824	HSP90AA1	hsa-miR-148b-3p	Homo sapiens	HELA	Cervix	Cancer/Malignant	HITS-CLIP	POSITIVE	DIRECT	DOWN	Hela cells were treated with control shRNA.
ENSG00000081014	AP4E1	hsa-miR-148b-3p	Homo sapiens	NA	NA	Cancer/Malignant	Microarrays	POSITIVE	INDIRECT	DOWN	NA
ENSG00000081041	CXCL2	hsa-miR-148b-3p	Homo sapiens	HELA	Cervix	Cancer/Malignant	Microarrays	NEGATIVE	INDIRECT	NA	24hrs post-transfection
ENSG00000081138	CDH7	hsa-miR-148b-3p	Homo sapiens	HELA	Cervix	Cancer/Malignant	Microarrays	POSITIVE	INDIRECT	DOWN	24hrs post-transfection
ENSG00000081277	PKP1	hsa-miR-148b-3p	Homo sapiens	NA	NA	Cancer/Malignant	Microarrays	POSITIVE	INDIRECT	DOWN	NA
ENSG00000081913	PHLPP1	hsa-miR-148b-3p	Homo sapiens	TZMBL	Cervix	Cancer/Malignant	PAR-CLIP	POSITIVE	DIRECT	DOWN	shRNAs against HIV-1
ENSG00000082175	PGR	hsa-miR-148b-3p	Homo sapiens	BT474	Mammary Gland	Cancer/Malignant	HITS-CLIP	POSITIVE	DIRECT	DOWN	NA
ENSG00000082269	FAM135A	hsa-miR-148b-3p	Homo sapiens	BCBL1	Bone Marrow	Cancer/Malignant	HITS-CLIP	POSITIVE	DIRECT	DOWN	NA
ENSG00000083093	PALB2	hsa-miR-148b-3p	Homo sapiens	HEK293	Kidney	Embryonic/Fetal	PAR-CLIP	POSITIVE	DIRECT	DOWN	mild MNase digestion
ENSG00000083312	TNPO1	hsa-miR-148b-3p	Homo sapiens	293S	Kidney	Embryonic/Fetal	HITS-CLIP	POSITIVE	DIRECT	DOWN	no treatment (control)
ENSG00000083750	RRAGB	hsa-miR-148b-3p	Homo sapiens	NA	Brain	Cancer/Malignant	HITS-CLIP	POSITIVE	DIRECT	DOWN	NA
ENSG00000083799	CYLD	hsa-miR-148b-3p	Homo sapiens	BT474	Mammary Gland	Cancer/Malignant	HITS-CLIP	POSITIVE	DIRECT	DOWN	NA
ENSG00000083799	CYLD	hsa-miR-148b-3p	Homo sapiens	NA	Brain	Cancer/Malignant	HITS-CLIP	POSITIVE	DIRECT	DOWN	NA
ENSG00000083844	ZNF264	hsa-miR-148b-3p	Homo sapiens	BT474	Mammary Gland	Cancer/Malignant	HITS-CLIP	POSITIVE	DIRECT	DOWN	NA
ENSG00000083896	YTHDC1	hsa-miR-148b-3p	Homo sapiens	NA	Brain	Cancer/Malignant	HITS-CLIP	POSITIVE	DIRECT	DOWN	NA
ENSG00000084093	REST	hsa-miR-148b-3p	Homo sapiens	HEK293	Kidney	Embryonic/Fetal	PAR-CLIP	POSITIVE	DIRECT	DOWN	mild MNase digestion
ENSG00000084234	APLP2	hsa-miR-148b-3p	Homo sapiens	BT474	Mammary Gland	Cancer/Malignant	HITS-CLIP	POSITIVE	DIRECT	DOWN	NA
ENSG00000084676	NCOA1	hsa-miR-148b-3p	Homo sapiens	NA	Brain	Cancer/Malignant	HITS-CLIP	POSITIVE	DIRECT	DOWN	NA
ENSG00000084733	RAB10	hsa-miR-148b-3p	Homo sapiens	BT474	Mammary Gland	Cancer/Malignant	HITS-CLIP	POSITIVE	DIRECT	DOWN	NA
ENSG00000084733	RAB10	hsa-miR-148b-3p	Homo sapiens	NA	Brain	Cancer/Malignant	HITS-CLIP	POSITIVE	DIRECT	DOWN	NA
ENSG00000084733	RAB10	hsa-miR-148b-3p	Homo sapiens	HELA	Cervix	Cancer/Malignant	Microarrays	POSITIVE	INDIRECT	DOWN	24hrs post-transfection
ENSG00000084764	MAPRE3	hsa-miR-148b-3p	Homo sapiens	HELA	Cervix	Cancer/Malignant	Microarrays	POSITIVE	INDIRECT	DOWN	24hrs post-transfection
ENSG00000085415	SEH1L	hsa-miR-148b-3p	Homo sapiens	TZMBL	Cervix	Cancer/Malignant	PAR-CLIP	POSITIVE	DIRECT	DOWN	shRNAs against HIV-1
ENSG00000085433	WDR47	hsa-miR-148b-3p	Homo sapiens	293S	Kidney	Embryonic/Fetal	HITS-CLIP	POSITIVE	DIRECT	DOWN	treatment: arsenite
ENSG00000085433	WDR47	hsa-miR-148b-3p	Homo sapiens	HELA	Cervix	Cancer/Malignant	Microarrays	POSITIVE	INDIRECT	DOWN	24hrs post-transfection
ENSG00000085449	WDFY1	hsa-miR-148b-3p	Homo sapiens	BT474	Mammary Gland	Cancer/Malignant	HITS-CLIP	POSITIVE	DIRECT	DOWN	NA
ENSG00000085491	SLC25A24	hsa-miR-148b-3p	Homo sapiens	BT474	Mammary Gland	Cancer/Malignant	HITS-CLIP	POSITIVE	DIRECT	DOWN	NA
ENSG00000085788	DDHD2	hsa-miR-148b-3p	Homo sapiens	NA	Brain	Cancer/Malignant	HITS-CLIP	POSITIVE	DIRECT	DOWN	NA
ENSG00000085788	DDHD2	hsa-miR-148b-3p	Homo sapiens	HELA	Cervix	Cancer/Malignant	Microarrays	POSITIVE	INDIRECT	DOWN	24hrs post-transfection
ENSG00000085832	EPS15	hsa-miR-148b-3p	Homo sapiens	LCL35	NA	Normal/Primary	PAR-CLIP	POSITIVE	DIRECT	DOWN	NA
ENSG00000085832	EPS15	hsa-miR-148b-3p	Homo sapiens	NA	Brain	Cancer/Malignant	HITS-CLIP	POSITIVE	DIRECT	DOWN	NA
ENSG00000085978	ATG16L1	hsa-miR-148b-3p	Homo sapiens	BT474	Mammary Gland	Cancer/Malignant	HITS-CLIP	POSITIVE	DIRECT	DOWN	NA
ENSG00000086062	B4GALT1	hsa-miR-148b-3p	Homo sapiens	HMSC	Bone Marrow	Stem/Progenitor	HITS-CLIP	POSITIVE	DIRECT	DOWN	NA
ENSG00000086289	EPDR1	hsa-miR-148b-3p	Homo sapiens	BC1	Pleura	Cancer/Malignant	PAR-CLIP	POSITIVE	DIRECT	DOWN	NA
ENSG00000086289	EPDR1	hsa-miR-148b-3p	Homo sapiens	HEK293	Kidney	Embryonic/Fetal	PAR-CLIP	POSITIVE	DIRECT	DOWN	mild MNase digestion
ENSG00000086289	EPDR1	hsa-miR-148b-3p	Homo sapiens	HELA	Cervix	Cancer/Malignant	Microarrays	POSITIVE	INDIRECT	DOWN	24hrs post-transfection
ENSG00000086504	MRPL28	hsa-miR-148b-3p	Homo sapiens	NA	NA	Cancer/Malignant	Microarrays	POSITIVE	INDIRECT	DOWN	NA
ENSG00000086504	MRPL28	hsa-miR-148b-3p	Homo sapiens	293S	Kidney	Embryonic/Fetal	HITS-CLIP	POSITIVE	DIRECT	DOWN	no treatment (control)
ENSG00000086504	MRPL28	hsa-miR-148b-3p	Homo sapiens	HEK293	Kidney	Embryonic/Fetal	PAR-CLIP	POSITIVE	DIRECT	DOWN	mild MNase digestion
ENSG00000086504	MRPL28	hsa-miR-148b-3p	Homo sapiens	HEK293	Kidney	Embryonic/Fetal	Chimeric fragments	POSITIVE	DIRECT	DOWN	NA
ENSG00000086504	MRPL28	hsa-miR-148b-3p	Homo sapiens	HELA	Cervix	Cancer/Malignant	Microarrays	POSITIVE	INDIRECT	DOWN	24hrs post-transfection
ENSG00000086619	ERO1LB	hsa-miR-148b-3p	Homo sapiens	HEK293	Kidney	Embryonic/Fetal	PAR-CLIP	POSITIVE	DIRECT	DOWN	mild MNase digestion
ENSG00000086758	HUWE1	hsa-miR-148b-3p	Homo sapiens	HEK293	Kidney	Embryonic/Fetal	PAR-CLIP	POSITIVE	DIRECT	DOWN	mild MNase digestion
ENSG00000086758	HUWE1	hsa-miR-148b-3p	Homo sapiens	TZMBL	Cervix	Cancer/Malignant	PAR-CLIP	POSITIVE	DIRECT	DOWN	NA
ENSG00000086758	HUWE1	hsa-miR-148b-3p	Homo sapiens	HELA	Cervix	Cancer/Malignant	HITS-CLIP	POSITIVE	DIRECT	DOWN	Hela cells were treated with control shRNA.
ENSG00000086991	NOX4	hsa-miR-148b-3p	Homo sapiens	NA	NA	Cancer/Malignant	Microarrays	POSITIVE	INDIRECT	DOWN	NA
ENSG00000087053	MTMR2	hsa-miR-148b-3p	Homo sapiens	NA	Brain	Cancer/Malignant	HITS-CLIP	POSITIVE	DIRECT	DOWN	NA
ENSG00000087088	BAX	hsa-miR-148b-3p	Homo sapiens	NA	NA	Cancer/Malignant	Microarrays	POSITIVE	INDIRECT	DOWN	NA
ENSG00000087111	PIGS	hsa-miR-148b-3p	Homo sapiens	HEK293	Kidney	Embryonic/Fetal	PAR-CLIP	POSITIVE	DIRECT	DOWN	mild MNase digestion
ENSG00000087111	PIGS	hsa-miR-148b-3p	Homo sapiens	HELA	Cervix	Cancer/Malignant	Microarrays	POSITIVE	INDIRECT	DOWN	24hrs post-transfection
ENSG00000087460	GNAS	hsa-miR-148b-3p	Homo sapiens	BC1	Pleura	Cancer/Malignant	PAR-CLIP	POSITIVE	DIRECT	DOWN	NA
ENSG00000087460	GNAS	hsa-miR-148b-3p	Homo sapiens	HEK293	Kidney	Embryonic/Fetal	PAR-CLIP	POSITIVE	DIRECT	DOWN	mild MNase digestion
ENSG00000087995	METTL2A	hsa-miR-148b-3p	Homo sapiens	HEK293	Kidney	Embryonic/Fetal	PAR-CLIP	POSITIVE	DIRECT	DOWN	mild MNase digestion
ENSG00000087995	METTL2A	hsa-miR-148b-3p	Homo sapiens	TZMBL	Cervix	Cancer/Malignant	PAR-CLIP	POSITIVE	DIRECT	DOWN	shRNAs against HIV-1
ENSG00000088256	GNA11	hsa-miR-148b-3p	Homo sapiens	TZMBL	Cervix	Cancer/Malignant	PAR-CLIP	POSITIVE	DIRECT	DOWN	shRNAs against HIV-1
ENSG00000088682	COQ9	hsa-miR-148b-3p	Homo sapiens	BT474	Mammary Gland	Cancer/Malignant	HITS-CLIP	POSITIVE	DIRECT	DOWN	NA
ENSG00000088682	COQ9	hsa-miR-148b-3p	Homo sapiens	LCLBAC	NA	Normal/Primary	PAR-CLIP	POSITIVE	DIRECT	DOWN	NA
ENSG00000088682	COQ9	hsa-miR-148b-3p	Homo sapiens	TZMBL	Cervix	Cancer/Malignant	PAR-CLIP	POSITIVE	DIRECT	DOWN	shRNAs against HIV-1
ENSG00000089053	ANAPC5	hsa-miR-148b-3p	Homo sapiens	HMSC	Bone Marrow	Stem/Progenitor	HITS-CLIP	POSITIVE	DIRECT	DOWN	NA
ENSG00000089053	ANAPC5	hsa-miR-148b-3p	Homo sapiens	BT474	Mammary Gland	Cancer/Malignant	HITS-CLIP	POSITIVE	DIRECT	DOWN	NA
ENSG00000089818	NECAP1	hsa-miR-148b-3p	Homo sapiens	HELA	Cervix	Cancer/Malignant	Microarrays	NEGATIVE	INDIRECT	NA	24hrs post-transfection
ENSG00000089902	RCOR1	hsa-miR-148b-3p	Homo sapiens	HEK293	Kidney	Embryonic/Fetal	PAR-CLIP	POSITIVE	DIRECT	DOWN	mild MNase digestion
ENSG00000089902	RCOR1	hsa-miR-148b-3p	Homo sapiens	BT474	Mammary Gland	Cancer/Malignant	HITS-CLIP	POSITIVE	DIRECT	DOWN	NA
ENSG00000090512	FETUB	hsa-miR-148b-3p	Homo sapiens	NA	NA	Cancer/Malignant	Microarrays	POSITIVE	INDIRECT	DOWN	NA
ENSG00000090565	RAB11FIP3	hsa-miR-148b-3p	Homo sapiens	293S	Kidney	Embryonic/Fetal	HITS-CLIP	POSITIVE	DIRECT	DOWN	no treatment (control)
ENSG00000090686	USP48	hsa-miR-148b-3p	Homo sapiens	NA	NA	Cancer/Malignant	Microarrays	POSITIVE	INDIRECT	DOWN	NA
ENSG00000090686	USP48	hsa-miR-148b-3p	Homo sapiens	HELA	Cervix	Cancer/Malignant	Microarrays	POSITIVE	INDIRECT	DOWN	24hrs post-transfection
ENSG00000090857	PDPR	hsa-miR-148b-3p	Homo sapiens	TZMBL	Cervix	Cancer/Malignant	PAR-CLIP	POSITIVE	DIRECT	DOWN	shRNAs against HIV-1
ENSG00000090905	TNRC6A	hsa-miR-148b-3p	Homo sapiens	BC1	Pleura	Cancer/Malignant	PAR-CLIP	POSITIVE	DIRECT	DOWN	NA
ENSG00000090905	TNRC6A	hsa-miR-148b-3p	Homo sapiens	BCBL1	Bone Marrow	Cancer/Malignant	HITS-CLIP	POSITIVE	DIRECT	DOWN	NA
ENSG00000090905	TNRC6A	hsa-miR-148b-3p	Homo sapiens	293S	Kidney	Embryonic/Fetal	HITS-CLIP	POSITIVE	DIRECT	DOWN	treatment:hippuristanol
ENSG00000090905	TNRC6A	hsa-miR-148b-3p	Homo sapiens	293S	Kidney	Embryonic/Fetal	HITS-CLIP	POSITIVE	DIRECT	DOWN	no treatment (control)
ENSG00000090905	TNRC6A	hsa-miR-148b-3p	Homo sapiens	HEK293	Kidney	Embryonic/Fetal	PAR-CLIP	POSITIVE	DIRECT	DOWN	mild MNase digestion
ENSG00000090905	TNRC6A	hsa-miR-148b-3p	Homo sapiens	ESC	Embryo	Embryonic/Fetal	Stem/Progenitor	PAR-CLIP	POSITIVE	DIRECT	DOWN
ENSG00000090905	TNRC6A	hsa-miR-148b-3p	Homo sapiens	TZMBL	Cervix	Cancer/Malignant	PAR-CLIP	POSITIVE	DIRECT	DOWN	shRNAs against HIV-1
ENSG00000090905	TNRC6A	hsa-miR-148b-3p	Homo sapiens	HEK293	Kidney	Embryonic/Fetal	Chimeric fragments	POSITIVE	DIRECT	DOWN	NA
ENSG00000090971	NAT14	hsa-miR-148b-3p	Homo sapiens	293S	Kidney	Embryonic/Fetal	HITS-CLIP	POSITIVE	DIRECT	DOWN	no treatment (control)
ENSG00000090971	NAT14	hsa-miR-148b-3p	Homo sapiens	TZMBL	Cervix	Cancer/Malignant	PAR-CLIP	POSITIVE	DIRECT	DOWN	shRNAs against HIV-1
ENSG00000090975	PITPNM2	hsa-miR-148b-3p	Homo sapiens	NA	Brain	Cancer/Malignant	HITS-CLIP	POSITIVE	DIRECT	DOWN	NA
ENSG00000091010	POU4F3	hsa-miR-148b-3p	Homo sapiens	NA	NA	Cancer/Malignant	Microarrays	POSITIVE	INDIRECT	DOWN	NA
ENSG00000091651	ORC6	hsa-miR-148b-3p	Homo sapiens	BC1	Pleura	Cancer/Malignant	PAR-CLIP	POSITIVE	DIRECT	DOWN	NA
ENSG00000091651	ORC6	hsa-miR-148b-3p	Homo sapiens	TZMBL	Cervix	Cancer/Malignant	PAR-CLIP	POSITIVE	DIRECT	DOWN	shRNAs against HIV-1
ENSG00000092148	HECTD1	hsa-miR-148b-3p	Homo sapiens	BT474	Mammary Gland	Cancer/Malignant	HITS-CLIP	POSITIVE	DIRECT	DOWN	NA
ENSG00000092470	WDR76	hsa-miR-148b-3p	Homo sapiens	TZMBL	Cervix	Cancer/Malignant	PAR-CLIP	POSITIVE	DIRECT	DOWN	shRNAs against HIV-1
ENSG00000092820	EZR	hsa-miR-148b-3p	Homo sapiens	HELA	Cervix	Cancer/Malignant	HITS-CLIP	POSITIVE	DIRECT	DOWN	Hela cells were treated with control shRNA.
ENSG00000092847	2001-08-01	hsa-miR-148b-3p	Homo sapiens	NA	NA	Cancer/Malignant	Microarrays	POSITIVE	INDIRECT	DOWN	NA
ENSG00000092847	2001-08-01	hsa-miR-148b-3p	Homo sapiens	HELA	Cervix	Cancer/Malignant	Microarrays	POSITIVE	INDIRECT	DOWN	24hrs post-transfection
ENSG00000092853	CLSPN	hsa-miR-148b-3p	Homo sapiens	NA	NA	Cancer/Malignant	Microarrays	POSITIVE	INDIRECT	DOWN	NA
ENSG00000094804	CDC6	hsa-miR-148b-3p	Homo sapiens	BT474	Mammary Gland	Cancer/Malignant	HITS-CLIP	POSITIVE	DIRECT	DOWN	NA
ENSG00000094975	SUCO	hsa-miR-148b-3p	Homo sapiens	BETA Cells	Pancreas	Normal/Primary	HITS-CLIP	POSITIVE	DIRECT	DOWN	NA
ENSG00000094975	SUCO	hsa-miR-148b-3p	Homo sapiens	HELA	Cervix	Cancer/Malignant	Microarrays	NEGATIVE	INDIRECT	NA	24hrs post-transfection
ENSG00000095002	MSH2	hsa-miR-148b-3p	Homo sapiens	TZMBL	Cervix	Cancer/Malignant	PAR-CLIP	POSITIVE	DIRECT	DOWN	shRNAs against HIV-1
ENSG00000095139	ARCN1	hsa-miR-148b-3p	Homo sapiens	BC1	Pleura	Cancer/Malignant	PAR-CLIP	POSITIVE	DIRECT	DOWN	NA
ENSG00000095139	ARCN1	hsa-miR-148b-3p	Homo sapiens	TZMBL	Cervix	Cancer/Malignant	PAR-CLIP	POSITIVE	DIRECT	DOWN	shRNAs against HIV-1
ENSG00000095209	TMEM38B	hsa-miR-148b-3p	Homo sapiens	HELA	Cervix	Cancer/Malignant	Microarrays	NEGATIVE	INDIRECT	NA	24hrs post-transfection
ENSG00000095380	NANS	hsa-miR-148b-3p	Homo sapiens	BCBL1	Bone Marrow	Cancer/Malignant	HITS-CLIP	POSITIVE	DIRECT	DOWN	NA
ENSG00000095383	TBC1D2	hsa-miR-148b-3p	Homo sapiens	293S	Kidney	Embryonic/Fetal	HITS-CLIP	POSITIVE	DIRECT	DOWN	treatment: emetine
ENSG00000095383	TBC1D2	hsa-miR-148b-3p	Homo sapiens	HELA	Cervix	Cancer/Malignant	Microarrays	POSITIVE	INDIRECT	DOWN	24hrs post-transfection
ENSG00000095787	WAC	hsa-miR-148b-3p	Homo sapiens	TZMBL	Cervix	Cancer/Malignant	PAR-CLIP	POSITIVE	DIRECT	DOWN	shRNAs against HIV-1
ENSG00000096092	TMEM14A	hsa-miR-148b-3p	Homo sapiens	NA	NA	Cancer/Malignant	Microarrays	POSITIVE	INDIRECT	DOWN	NA
ENSG00000096746	HNRNPH3	hsa-miR-148b-3p	Homo sapiens	HEK293	Kidney	Embryonic/Fetal	PAR-CLIP	POSITIVE	DIRECT	DOWN	mild MNase digestion
ENSG00000096746	HNRNPH3	hsa-miR-148b-3p	Homo sapiens	ESC	Embryo	Embryonic/Fetal	Stem/Progenitor	PAR-CLIP	POSITIVE	DIRECT	DOWN
ENSG00000097046	CDC7	hsa-miR-148b-3p	Homo sapiens	TZMBL	Cervix	Cancer/Malignant	PAR-CLIP	POSITIVE	DIRECT	DOWN	shRNAs against HIV-1
ENSG00000099194	SCD	hsa-miR-148b-3p	Homo sapiens	TZMBL	Cervix	Cancer/Malignant	PAR-CLIP	POSITIVE	DIRECT	DOWN	shRNAs against HIV-1
ENSG00000099204	ABLIM1	hsa-miR-148b-3p	Homo sapiens	NA	Brain	Cancer/Malignant	HITS-CLIP	POSITIVE	DIRECT	DOWN	NA
ENSG00000099219	ERMP1	hsa-miR-148b-3p	Homo sapiens	BT474	Mammary Gland	Cancer/Malignant	HITS-CLIP	POSITIVE	DIRECT	DOWN	NA
ENSG00000099219	ERMP1	hsa-miR-148b-3p	Homo sapiens	HELA	Cervix	Cancer/Malignant	Microarrays	POSITIVE	INDIRECT	DOWN	24hrs post-transfection
ENSG00000099250	NRP1	hsa-miR-148b-3p	Homo sapiens	BETA Cells	Pancreas	Normal/Primary	HITS-CLIP	POSITIVE	DIRECT	DOWN	NA
ENSG00000099250	NRP1	hsa-miR-148b-3p	Homo sapiens	293S	Kidney	Embryonic/Fetal	HITS-CLIP	POSITIVE	DIRECT	DOWN	treatment: arsenite
ENSG00000099250	NRP1	hsa-miR-148b-3p	Homo sapiens	HEK293	Kidney	Embryonic/Fetal	PAR-CLIP	POSITIVE	DIRECT	DOWN	mild MNase digestion
ENSG00000099783	HNRNPM	hsa-miR-148b-3p	Homo sapiens	BETA Cells	Pancreas	Normal/Primary	HITS-CLIP	POSITIVE	DIRECT	DOWN	NA
ENSG00000099783	HNRNPM	hsa-miR-148b-3p	Homo sapiens	293S	Kidney	Embryonic/Fetal	HITS-CLIP	POSITIVE	DIRECT	DOWN	no treatment (control)
ENSG00000099783	HNRNPM	hsa-miR-148b-3p	Homo sapiens	293S	Kidney	Embryonic/Fetal	HITS-CLIP	POSITIVE	DIRECT	DOWN	treatment: arsenite
ENSG00000099785	MARCH2	hsa-miR-148b-3p	Homo sapiens	NA	NA	Cancer/Malignant	Microarrays	POSITIVE	INDIRECT	DOWN	NA
ENSG00000099785	MARCH2	hsa-miR-148b-3p	Homo sapiens	HELA	Cervix	Cancer/Malignant	Microarrays	POSITIVE	INDIRECT	DOWN	24hrs post-transfection
ENSG00000099875	MKNK2	hsa-miR-148b-3p	Homo sapiens	HELA	Cervix	Cancer/Malignant	Microarrays	NEGATIVE	INDIRECT	NA	24hrs post-transfection
ENSG00000099889	ARVCF	hsa-miR-148b-3p	Homo sapiens	293S	Kidney	Embryonic/Fetal	HITS-CLIP	POSITIVE	DIRECT	DOWN	treatment:emetine
ENSG00000099942	CRKL	hsa-miR-148b-3p	Homo sapiens	C8166	Bone Marrow	Cancer/Malignant	PAR-CLIP	POSITIVE	DIRECT	DOWN	NA
ENSG00000099942	CRKL	hsa-miR-148b-3p	Homo sapiens	TZMBL	Cervix	Cancer/Malignant	PAR-CLIP	POSITIVE	DIRECT	DOWN	shRNAs against HIV-1
ENSG00000099949	LZTR1	hsa-miR-148b-3p	Homo sapiens	TZMBL	Cervix	Cancer/Malignant	PAR-CLIP	POSITIVE	DIRECT	DOWN	shRNAs against HIV-1
ENSG00000099968	BCL2L13	hsa-miR-148b-3p	Homo sapiens	NA	Brain	Cancer/Malignant	HITS-CLIP	POSITIVE	DIRECT	DOWN	NA
ENSG00000100027	YPEL1	hsa-miR-148b-3p	Homo sapiens	NA	NA	Cancer/Malignant	Microarrays	POSITIVE	INDIRECT	DOWN	NA
ENSG00000100034	PPM1F	hsa-miR-148b-3p	Homo sapiens	293S	Kidney	Embryonic/Fetal	HITS-CLIP	POSITIVE	DIRECT	DOWN	no treatment (control)
ENSG00000100077	ADRBK2	hsa-miR-148b-3p	Homo sapiens	NA	Brain	Cancer/Malignant	HITS-CLIP	POSITIVE	DIRECT	DOWN	NA
ENSG00000100084	HIRA	hsa-miR-148b-3p	Homo sapiens	TZMBL	Cervix	Cancer/Malignant	PAR-CLIP	POSITIVE	DIRECT	DOWN	shRNAs against HIV-1
ENSG00000100106	TRIOBP	hsa-miR-148b-3p	Homo sapiens	TZMBL	Cervix	Cancer/Malignant	PAR-CLIP	POSITIVE	DIRECT	DOWN	shRNAs against HIV-1
ENSG00000100211	CBY1	hsa-miR-148b-3p	Homo sapiens	HELA	Cervix	Cancer/Malignant	Microarrays	NEGATIVE	INDIRECT	NA	24hrs post-transfection
ENSG00000100284	TOM1	hsa-miR-148b-3p	Homo sapiens	NA	NA	Cancer/Malignant	Microarrays	POSITIVE	INDIRECT	DOWN	NA
ENSG00000100290	BIK	hsa-miR-148b-3p	Homo sapiens	NA	NA	Cancer/Malignant	Microarrays	POSITIVE	INDIRECT	DOWN	NA
ENSG00000100292	HMOX1	hsa-miR-148b-3p	Homo sapiens	NA	NA	Cancer/Malignant	Microarrays	POSITIVE	INDIRECT	DOWN	NA
ENSG00000100292	HMOX1	hsa-miR-148b-3p	Homo sapiens	HELA	Cervix	Cancer/Malignant	Microarrays	POSITIVE	INDIRECT	DOWN	24hrs post-transfection
ENSG00000100354	TNRC6B	hsa-miR-148b-3p	Homo sapiens	BC1	Pleura	Cancer/Malignant	PAR-CLIP	POSITIVE	DIRECT	DOWN	NA
ENSG00000100354	TNRC6B	hsa-miR-148b-3p	Homo sapiens	BC3	Pleura	Cancer/Malignant	PAR-CLIP	POSITIVE	DIRECT	DOWN	NA
ENSG00000100354	TNRC6B	hsa-miR-148b-3p	Homo sapiens	293S	Kidney	Embryonic/Fetal	HITS-CLIP	POSITIVE	DIRECT	DOWN	treatment:hippuristanol
ENSG00000100354	TNRC6B	hsa-miR-148b-3p	Homo sapiens	BT474	Mammary Gland	Cancer/Malignant	HITS-CLIP	POSITIVE	DIRECT	DOWN	NA
ENSG00000100393	EP300	hsa-miR-148b-3p	Homo sapiens	293S	Kidney	Embryonic/Fetal	HITS-CLIP	POSITIVE	DIRECT	DOWN	treatment: emetine
ENSG00000100441	KHNYN	hsa-miR-148b-3p	Homo sapiens	C8166	Bone Marrow	Cancer/Malignant	PAR-CLIP	POSITIVE	DIRECT	DOWN	NA
ENSG00000100503	NIN	hsa-miR-148b-3p	Homo sapiens	NA	NA	Cancer/Malignant	Microarrays	POSITIVE	INDIRECT	DOWN	NA
ENSG00000100503	NIN	hsa-miR-148b-3p	Homo sapiens	BT474	Mammary Gland	Cancer/Malignant	HITS-CLIP	POSITIVE	DIRECT	DOWN	NA
ENSG00000100522	GNPNAT1	hsa-miR-148b-3p	Homo sapiens	HELA	Cervix	Cancer/Malignant	HITS-CLIP	POSITIVE	DIRECT	DOWN	Hela cells were treated with control shRNA.
ENSG00000100568	VTI1B	hsa-miR-148b-3p	Homo sapiens	BT474	Mammary Gland	Cancer/Malignant	HITS-CLIP	POSITIVE	DIRECT	DOWN	NA
ENSG00000100568	VTI1B	hsa-miR-148b-3p	Homo sapiens	NA	Brain	Cancer/Malignant	HITS-CLIP	POSITIVE	DIRECT	DOWN	NA
ENSG00000100583	SAMD15	hsa-miR-148b-3p	Homo sapiens	BETA Cells	Pancreas	Normal/Primary	HITS-CLIP	POSITIVE	DIRECT	DOWN	NA
ENSG00000100605	ITPK1	hsa-miR-148b-3p	Homo sapiens	BCBL1	Bone Marrow	Cancer/Malignant	HITS-CLIP	POSITIVE	DIRECT	DOWN	NA
ENSG00000100605	ITPK1	hsa-miR-148b-3p	Homo sapiens	BETA Cells	Pancreas	Normal/Primary	HITS-CLIP	POSITIVE	DIRECT	DOWN	NA
ENSG00000100605	ITPK1	hsa-miR-148b-3p	Homo sapiens	293S	Kidney	Embryonic/Fetal	HITS-CLIP	POSITIVE	DIRECT	DOWN	treatment: arsenite
ENSG00000100605	ITPK1	hsa-miR-148b-3p	Homo sapiens	NA	Brain	Cancer/Malignant	HITS-CLIP	POSITIVE	DIRECT	DOWN	NA
ENSG00000100605	ITPK1	hsa-miR-148b-3p	Homo sapiens	HELA	Cervix	Cancer/Malignant	Microarrays	POSITIVE	INDIRECT	DOWN	24hrs post-transfection
ENSG00000100614	PPM1A	hsa-miR-148b-3p	Homo sapiens	EF3DAGO2	NA	Normal/Primary	PAR-CLIP	POSITIVE	DIRECT	DOWN	NA
ENSG00000100614	PPM1A	hsa-miR-148b-3p	Homo sapiens	C8166	Bone Marrow	Cancer/Malignant	PAR-CLIP	POSITIVE	DIRECT	DOWN	NA
ENSG00000100614	PPM1A	hsa-miR-148b-3p	Homo sapiens	NA	Brain	Cancer/Malignant	HITS-CLIP	POSITIVE	DIRECT	DOWN	NA
ENSG00000100625	SIX4	hsa-miR-148b-3p	Homo sapiens	HEK293	Kidney	Embryonic/Fetal	PAR-CLIP	POSITIVE	DIRECT	DOWN	NA
ENSG00000100625	SIX4	hsa-miR-148b-3p	Homo sapiens	HEK293	Kidney	Embryonic/Fetal	PAR-CLIP	POSITIVE	DIRECT	DOWN	mild MNase digestion
ENSG00000100625	SIX4	hsa-miR-148b-3p	Homo sapiens	TZMBL	Cervix	Cancer/Malignant	PAR-CLIP	POSITIVE	DIRECT	DOWN	shRNAs against HIV-1
ENSG00000100644	HIF1A	hsa-miR-148b-3p	Homo sapiens	TZMBL	Cervix	Cancer/Malignant	PAR-CLIP	POSITIVE	DIRECT	DOWN	shRNAs against HIV-1
ENSG00000100697	DICER1	hsa-miR-148b-3p	Homo sapiens	TZMBL	Cervix	Cancer/Malignant	PAR-CLIP	POSITIVE	DIRECT	DOWN	shRNAs against HIV-1
ENSG00000100796	SMEK1	hsa-miR-148b-3p	Homo sapiens	HEK293	Kidney	Embryonic/Fetal	PAR-CLIP	POSITIVE	DIRECT	DOWN	mild MNase digestion
ENSG00000100852	ARHGAP5	hsa-miR-148b-3p	Homo sapiens	BT474	Mammary Gland	Cancer/Malignant	HITS-CLIP	POSITIVE	DIRECT	DOWN	NA
ENSG00000100852	ARHGAP5	hsa-miR-148b-3p	Homo sapiens	NA	Brain	Cancer/Malignant	HITS-CLIP	POSITIVE	DIRECT	DOWN	NA
ENSG00000100897	DCAF11	hsa-miR-148b-3p	Homo sapiens	TZMBL	Cervix	Cancer/Malignant	PAR-CLIP	POSITIVE	DIRECT	DOWN	shRNAs against HIV-1
ENSG00000100934	SEC23A	hsa-miR-148b-3p	Homo sapiens	BETA Cells	Pancreas	Normal/Primary	HITS-CLIP	POSITIVE	DIRECT	DOWN	NA
ENSG00000100934	SEC23A	hsa-miR-148b-3p	Homo sapiens	BT474	Mammary Gland	Cancer/Malignant	HITS-CLIP	POSITIVE	DIRECT	DOWN	NA
ENSG00000100997	ABHD12	hsa-miR-148b-3p	Homo sapiens	HEK293	Kidney	Embryonic/Fetal	PAR-CLIP	POSITIVE	DIRECT	DOWN	mild MNase digestion
ENSG00000100997	ABHD12	hsa-miR-148b-3p	Homo sapiens	TZMBL	Cervix	Cancer/Malignant	PAR-CLIP	POSITIVE	DIRECT	DOWN	shRNAs against HIV-1
ENSG00000101109	STK4	hsa-miR-148b-3p	Homo sapiens	BT474	Mammary Gland	Cancer/Malignant	HITS-CLIP	POSITIVE	DIRECT	DOWN	NA
ENSG00000101115	SALL4	hsa-miR-148b-3p	Homo sapiens	HELA	Cervix	Cancer/Malignant	Microarrays	NEGATIVE	INDIRECT	NA	24hrs post-transfection
ENSG00000101126	ADNP	hsa-miR-148b-3p	Homo sapiens	BT474	Mammary Gland	Cancer/Malignant	HITS-CLIP	POSITIVE	DIRECT	DOWN	NA
ENSG00000101152	DNAJC5	hsa-miR-148b-3p	Homo sapiens	293S	Kidney	Embryonic/Fetal	HITS-CLIP	POSITIVE	DIRECT	DOWN	treatment: arsenite
ENSG00000101152	DNAJC5	hsa-miR-148b-3p	Homo sapiens	HEK293	Kidney	Embryonic/Fetal	PAR-CLIP	POSITIVE	DIRECT	DOWN	mild MNase digestion
ENSG00000101166	SLMO2	hsa-miR-148b-3p	Homo sapiens	BETA Cells	Pancreas	Normal/Primary	HITS-CLIP	POSITIVE	DIRECT	DOWN	NA
ENSG00000101182	PSMA7	hsa-miR-148b-3p	Homo sapiens	BC1	Pleura	Cancer/Malignant	PAR-CLIP	POSITIVE	DIRECT	DOWN	NA
ENSG00000101255	TRIB3	hsa-miR-148b-3p	Homo sapiens	TZMBL	Cervix	Cancer/Malignant	PAR-CLIP	POSITIVE	DIRECT	DOWN	shRNAs against HIV-1
ENSG00000101292	PROKR2	hsa-miR-148b-3p	Homo sapiens	NA	NA	Cancer/Malignant	Microarrays	POSITIVE	INDIRECT	DOWN	NA
ENSG00000101307	SIRPB1	hsa-miR-148b-3p	Homo sapiens	NA	Brain	Cancer/Malignant	HITS-CLIP	POSITIVE	DIRECT	DOWN	NA
ENSG00000101310	SEC23B	hsa-miR-148b-3p	Homo sapiens	HMSC	Bone Marrow	Stem/Progenitor	HITS-CLIP	POSITIVE	DIRECT	DOWN	NA
ENSG00000101337	TM9SF4	hsa-miR-148b-3p	Homo sapiens	TZMBL	Cervix	Cancer/Malignant	PAR-CLIP	POSITIVE	DIRECT	DOWN	shRNAs against HIV-1
ENSG00000101407	TTI1	hsa-miR-148b-3p	Homo sapiens	TZMBL	Cervix	Cancer/Malignant	PAR-CLIP	POSITIVE	DIRECT	DOWN	shRNAs against HIV-1
ENSG00000101421	CHMP4B	hsa-miR-148b-3p	Homo sapiens	NA	Brain	Cancer/Malignant	HITS-CLIP	POSITIVE	DIRECT	DOWN	NA
ENSG00000101438	SLC32A1	hsa-miR-148b-3p	Homo sapiens	NA	NA	Cancer/Malignant	Microarrays	POSITIVE	INDIRECT	DOWN	NA
ENSG00000101470	TNNC2	hsa-miR-148b-3p	Homo sapiens	HELA	Cervix	Cancer/Malignant	Microarrays	NEGATIVE	INDIRECT	NA	24hrs post-transfection
ENSG00000101542	CDH20	hsa-miR-148b-3p	Homo sapiens	NA	NA	Cancer/Malignant	Microarrays	POSITIVE	INDIRECT	DOWN	NA
ENSG00000101544	ADNP2	hsa-miR-148b-3p	Homo sapiens	HEK293	Kidney	Embryonic/Fetal	PAR-CLIP	POSITIVE	DIRECT	DOWN	NA
ENSG00000101544	ADNP2	hsa-miR-148b-3p	Homo sapiens	HEK293	Kidney	Embryonic/Fetal	PAR-CLIP	POSITIVE	DIRECT	DOWN	mild MNase digestion
ENSG00000101544	ADNP2	hsa-miR-148b-3p	Homo sapiens	BT474	Mammary Gland	Cancer/Malignant	HITS-CLIP	POSITIVE	DIRECT	DOWN	NA
ENSG00000101605	MYOM1	hsa-miR-148b-3p	Homo sapiens	NA	NA	Cancer/Malignant	Microarrays	POSITIVE	INDIRECT	DOWN	NA
ENSG00000101695	RNF125	hsa-miR-148b-3p	Homo sapiens	BETA Cells	Pancreas	Normal/Primary	HITS-CLIP	POSITIVE	DIRECT	DOWN	NA
ENSG00000101846	STS	hsa-miR-148b-3p	Homo sapiens	NA	NA	Cancer/Malignant	Microarrays	POSITIVE	INDIRECT	DOWN	NA
ENSG00000101850	GPR143	hsa-miR-148b-3p	Homo sapiens	NA	NA	Cancer/Malignant	Microarrays	POSITIVE	INDIRECT	DOWN	NA
ENSG00000101850	GPR143	hsa-miR-148b-3p	Homo sapiens	HELA	Cervix	Cancer/Malignant	Microarrays	POSITIVE	INDIRECT	DOWN	24hrs post-transfection
ENSG00000101856	PGRMC1	hsa-miR-148b-3p	Homo sapiens	NA	Brain	Cancer/Malignant	HITS-CLIP	POSITIVE	DIRECT	DOWN	NA
ENSG00000101928	MOSPD1	hsa-miR-148b-3p	Homo sapiens	HELA	Cervix	Cancer/Malignant	Microarrays	POSITIVE	INDIRECT	DOWN	24hrs post-transfection
ENSG00000102038	SMARCA1	hsa-miR-148b-3p	Homo sapiens	NA	NA	Cancer/Malignant	Microarrays	POSITIVE	INDIRECT	DOWN	NA
ENSG00000102081	FMR1	hsa-miR-148b-3p	Homo sapiens	NA	Brain	Cancer/Malignant	HITS-CLIP	POSITIVE	DIRECT	DOWN	NA
ENSG00000102081	FMR1	hsa-miR-148b-3p	Homo sapiens	HELA	Cervix	Cancer/Malignant	Microarrays	POSITIVE	INDIRECT	DOWN	24hrs post-transfection
ENSG00000102172	SMS	hsa-miR-148b-3p	Homo sapiens	HELA	Cervix	Cancer/Malignant	Microarrays	POSITIVE	INDIRECT	DOWN	24hrs post-transfection
ENSG00000102287	GABRE	hsa-miR-148b-3p	Homo sapiens	HELA	Cervix	Cancer/Malignant	Microarrays	NEGATIVE	INDIRECT	NA	24hrs post-transfection
ENSG00000102383	ZDHHC15	hsa-miR-148b-3p	Homo sapiens	NA	NA	Cancer/Malignant	Microarrays	POSITIVE	INDIRECT	DOWN	NA
ENSG00000102531	FNDC3A	hsa-miR-148b-3p	Homo sapiens	ESC	Embryo	Embryonic/Fetal	Stem/Progenitor	PAR-CLIP	POSITIVE	DIRECT	DOWN
ENSG00000102531	FNDC3A	hsa-miR-148b-3p	Homo sapiens	TZMBL	Cervix	Cancer/Malignant	PAR-CLIP	POSITIVE	DIRECT	DOWN	shRNAs against HIV-1
ENSG00000102531	FNDC3A	hsa-miR-148b-3p	Homo sapiens	HELA	Cervix	Cancer/Malignant	Microarrays	NEGATIVE	INDIRECT	NA	24hrs post-transfection
ENSG00000102554	KLF5	hsa-miR-148b-3p	Homo sapiens	HEK293	Kidney	Embryonic/Fetal	PAR-CLIP	POSITIVE	DIRECT	DOWN	mild MNase digestion
ENSG00000102580	DNAJC3	hsa-miR-148b-3p	Homo sapiens	BETA Cells	Pancreas	Normal/Primary	HITS-CLIP	POSITIVE	DIRECT	DOWN	NA
ENSG00000102710	SUPT20H	hsa-miR-148b-3p	Homo sapiens	EF3DAGO2	NA	Normal/Primary	PAR-CLIP	POSITIVE	DIRECT	DOWN	NA
ENSG00000102891	MT4	hsa-miR-148b-3p	Homo sapiens	NA	NA	Cancer/Malignant	Microarrays	POSITIVE	INDIRECT	DOWN	NA
ENSG00000102900	NUP93	hsa-miR-148b-3p	Homo sapiens	HMSC	Bone Marrow	Stem/Progenitor	HITS-CLIP	POSITIVE	DIRECT	DOWN	NA
ENSG00000102908	NFAT5	hsa-miR-148b-3p	Homo sapiens	BT474	Mammary Gland	Cancer/Malignant	HITS-CLIP	POSITIVE	DIRECT	DOWN	NA
ENSG00000102931	ARL2BP	hsa-miR-148b-3p	Homo sapiens	BT474	Mammary Gland	Cancer/Malignant	HITS-CLIP	POSITIVE	DIRECT	DOWN	NA
ENSG00000102970	CCL17	hsa-miR-148b-3p	Homo sapiens	NA	NA	Cancer/Malignant	Microarrays	POSITIVE	INDIRECT	DOWN	NA
ENSG00000103089	FA2H	hsa-miR-148b-3p	Homo sapiens	HELA	Cervix	Cancer/Malignant	Microarrays	POSITIVE	INDIRECT	DOWN	24hrs post-transfection
ENSG00000103091	WDR59	hsa-miR-148b-3p	Homo sapiens	NA	Brain	Cancer/Malignant	HITS-CLIP	POSITIVE	DIRECT	DOWN	NA
ENSG00000103121	CMC2	hsa-miR-148b-3p	Homo sapiens	C8166	Bone Marrow	Cancer/Malignant	PAR-CLIP	POSITIVE	DIRECT	DOWN	NA
ENSG00000103150	MLYCD	hsa-miR-148b-3p	Homo sapiens	BETA Cells	Pancreas	Normal/Primary	HITS-CLIP	POSITIVE	DIRECT	DOWN	NA
ENSG00000103257	SLC7A5	hsa-miR-148b-3p	Homo sapiens	BC1	Pleura	Cancer/Malignant	PAR-CLIP	POSITIVE	DIRECT	DOWN	NA
ENSG00000103257	SLC7A5	hsa-miR-148b-3p	Homo sapiens	BETA Cells	Pancreas	Normal/Primary	HITS-CLIP	POSITIVE	DIRECT	DOWN	NA
ENSG00000103257	SLC7A5	hsa-miR-148b-3p	Homo sapiens	293S	Kidney	Embryonic/Fetal	HITS-CLIP	POSITIVE	DIRECT	DOWN	treatment: arsenite
ENSG00000103257	SLC7A5	hsa-miR-148b-3p	Homo sapiens	HEK293	Kidney	Embryonic/Fetal	PAR-CLIP	POSITIVE	DIRECT	DOWN	mild MNase digestion
ENSG00000103257	SLC7A5	hsa-miR-148b-3p	Homo sapiens	ESC	Embryo	Embryonic/Fetal	Stem/Progenitor	PAR-CLIP	POSITIVE	DIRECT	DOWN
ENSG00000103257	SLC7A5	hsa-miR-148b-3p	Homo sapiens	BT474	Mammary Gland	Cancer/Malignant	HITS-CLIP	POSITIVE	DIRECT	DOWN	NA
ENSG00000103257	SLC7A5	hsa-miR-148b-3p	Homo sapiens	TZMBL	Cervix	Cancer/Malignant	PAR-CLIP	POSITIVE	DIRECT	DOWN	shRNAs against HIV-1
ENSG00000103335	PIEZO1	hsa-miR-148b-3p	Homo sapiens	293S	Kidney	Embryonic/Fetal	HITS-CLIP	POSITIVE	DIRECT	DOWN	no treatment (control)
ENSG00000103342	GSPT1	hsa-miR-148b-3p	Homo sapiens	BCBL1	Bone Marrow	Cancer/Malignant	HITS-CLIP	POSITIVE	DIRECT	DOWN	NA
ENSG00000103342	GSPT1	hsa-miR-148b-3p	Homo sapiens	HELA	Cervix	Cancer/Malignant	HITS-CLIP	POSITIVE	DIRECT	DOWN	Hela cells were treated with control shRNA.
ENSG00000103351	CLUAP1	hsa-miR-148b-3p	Homo sapiens	NA	NA	Cancer/Malignant	Microarrays	POSITIVE	INDIRECT	DOWN	NA
ENSG00000103353	UBFD1	hsa-miR-148b-3p	Homo sapiens	BT474	Mammary Gland	Cancer/Malignant	HITS-CLIP	POSITIVE	DIRECT	DOWN	NA
ENSG00000103415	HMOX2	hsa-miR-148b-3p	Homo sapiens	TZMBL	Cervix	Cancer/Malignant	PAR-CLIP	POSITIVE	DIRECT	DOWN	shRNAs against HIV-1
ENSG00000103495	MAZ	hsa-miR-148b-3p	Homo sapiens	NA	NA	Cancer/Malignant	Microarrays	POSITIVE	INDIRECT	DOWN	NA
ENSG00000103522	IL21R	hsa-miR-148b-3p	Homo sapiens	NA	NA	Cancer/Malignant	Microarrays	POSITIVE	INDIRECT	DOWN	NA
ENSG00000103540	CCP110	hsa-miR-148b-3p	Homo sapiens	NA	Brain	Cancer/Malignant	HITS-CLIP	POSITIVE	DIRECT	DOWN	NA
ENSG00000103769	RAB11A	hsa-miR-148b-3p	Homo sapiens	TZMBL	Cervix	Cancer/Malignant	PAR-CLIP	POSITIVE	DIRECT	DOWN	shRNAs against HIV-1
ENSG00000104064	GABPB1	hsa-miR-148b-3p	Homo sapiens	BT474	Mammary Gland	Cancer/Malignant	HITS-CLIP	POSITIVE	DIRECT	DOWN	NA
ENSG00000104140	RHOV	hsa-miR-148b-3p	Homo sapiens	NA	NA	Cancer/Malignant	Microarrays	POSITIVE	INDIRECT	DOWN	NA
ENSG00000104140	RHOV	hsa-miR-148b-3p	Homo sapiens	HELA	Cervix	Cancer/Malignant	Microarrays	POSITIVE	INDIRECT	DOWN	24hrs post-transfection
ENSG00000104325	DECR1	hsa-miR-148b-3p	Homo sapiens	BC3	Pleura	Cancer/Malignant	PAR-CLIP	POSITIVE	DIRECT	DOWN	NA
ENSG00000104343	UBE2W	hsa-miR-148b-3p	Homo sapiens	HEK293	Kidney	Embryonic/Fetal	PAR-CLIP	POSITIVE	DIRECT	DOWN	mild MNase digestion
ENSG00000104343	UBE2W	hsa-miR-148b-3p	Homo sapiens	NA	Brain	Cancer/Malignant	HITS-CLIP	POSITIVE	DIRECT	DOWN	NA
ENSG00000104517	UBR5	hsa-miR-148b-3p	Homo sapiens	ESC	Embryo	Embryonic/Fetal	Stem/Progenitor	PAR-CLIP	POSITIVE	DIRECT	DOWN
ENSG00000104643	MTMR9	hsa-miR-148b-3p	Homo sapiens	BC1	Pleura	Cancer/Malignant	PAR-CLIP	POSITIVE	DIRECT	DOWN	NA
ENSG00000104643	MTMR9	hsa-miR-148b-3p	Homo sapiens	HEK293	Kidney	Embryonic/Fetal	PAR-CLIP	POSITIVE	DIRECT	DOWN	mild MNase digestion
ENSG00000104643	MTMR9	hsa-miR-148b-3p	Homo sapiens	NA	Brain	Cancer/Malignant	HITS-CLIP	POSITIVE	DIRECT	DOWN	NA
ENSG00000104643	MTMR9	hsa-miR-148b-3p	Homo sapiens	HELA	Cervix	Cancer/Malignant	Microarrays	POSITIVE	INDIRECT	DOWN	24hrs post-transfection
ENSG00000104660	LEPROTL1	hsa-miR-148b-3p	Homo sapiens	NA	NA	Cancer/Malignant	Microarrays	POSITIVE	INDIRECT	DOWN	NA
ENSG00000104660	LEPROTL1	hsa-miR-148b-3p	Homo sapiens	NA	Brain	Cancer/Malignant	HITS-CLIP	POSITIVE	DIRECT	DOWN	NA
ENSG00000104660	LEPROTL1	hsa-miR-148b-3p	Homo sapiens	HELA	Cervix	Cancer/Malignant	Microarrays	POSITIVE	INDIRECT	DOWN	24hrs post-transfection
ENSG00000104738	MCM4	hsa-miR-148b-3p	Homo sapiens	HELA	Cervix	Cancer/Malignant	Microarrays	POSITIVE	INDIRECT	DOWN	24hrs post-transfection
ENSG00000104833	TUBB4A	hsa-miR-148b-3p	Homo sapiens	NA	Brain	Cancer/Malignant	HITS-CLIP	POSITIVE	DIRECT	DOWN	NA
ENSG00000104853	CLPTM1	hsa-miR-148b-3p	Homo sapiens	HEK293	Kidney	Embryonic/Fetal	PAR-CLIP	POSITIVE	DIRECT	DOWN	NA
ENSG00000104866	PPP1R37	hsa-miR-148b-3p	Homo sapiens	TZMBL	Cervix	Cancer/Malignant	PAR-CLIP	POSITIVE	DIRECT	DOWN	shRNAs against HIV-1
ENSG00000104897	SF3A2	hsa-miR-148b-3p	Homo sapiens	293S	Kidney	Embryonic/Fetal	HITS-CLIP	POSITIVE	DIRECT	DOWN	treatment: arsenite
ENSG00000104936	DMPK	hsa-miR-148b-3p	Homo sapiens	HEK293	Kidney	Embryonic/Fetal	PAR-CLIP	POSITIVE	DIRECT	DOWN	mild MNase digestion
ENSG00000105063	PPP6R1	hsa-miR-148b-3p	Homo sapiens	293S	Kidney	Embryonic/Fetal	HITS-CLIP	POSITIVE	DIRECT	DOWN	no treatment (control)
ENSG00000105063	PPP6R1	hsa-miR-148b-3p	Homo sapiens	293S	Kidney	Embryonic/Fetal	HITS-CLIP	POSITIVE	DIRECT	DOWN	treatment: arsenite
ENSG00000105063	PPP6R1	hsa-miR-148b-3p	Homo sapiens	HEK293	Kidney	Embryonic/Fetal	PAR-CLIP	POSITIVE	DIRECT	DOWN	mild MNase digestion
ENSG00000105063	PPP6R1	hsa-miR-148b-3p	Homo sapiens	TZMBL	Cervix	Cancer/Malignant	PAR-CLIP	POSITIVE	DIRECT	DOWN	NA
ENSG00000105063	PPP6R1	hsa-miR-148b-3p	Homo sapiens	HELA	Cervix	Cancer/Malignant	Microarrays	POSITIVE	INDIRECT	DOWN	24hrs post-transfection
ENSG00000105204	DYRK1B	hsa-miR-148b-3p	Homo sapiens	BETA Cells	Pancreas	Normal/Primary	HITS-CLIP	POSITIVE	DIRECT	DOWN	NA
ENSG00000105204	DYRK1B	hsa-miR-148b-3p	Homo sapiens	293S	Kidney	Embryonic/Fetal	HITS-CLIP	POSITIVE	DIRECT	DOWN	treatment: emetine
ENSG00000105204	DYRK1B	hsa-miR-148b-3p	Homo sapiens	HEK293	Kidney	Embryonic/Fetal	PAR-CLIP	POSITIVE	DIRECT	DOWN	mild MNase digestion
ENSG00000105220	GPI	hsa-miR-148b-3p	Homo sapiens	TZMBL	Cervix	Cancer/Malignant	PAR-CLIP	POSITIVE	DIRECT	DOWN	shRNAs against HIV-1
ENSG00000105393	BABAM1	hsa-miR-148b-3p	Homo sapiens	293S	Kidney	Embryonic/Fetal	HITS-CLIP	POSITIVE	DIRECT	DOWN	treatment: emetine
ENSG00000105429	MEGF8	hsa-miR-148b-3p	Homo sapiens	BETA Cells	Pancreas	Normal/Primary	HITS-CLIP	POSITIVE	DIRECT	DOWN	NA
ENSG00000105613	MAST1	hsa-miR-148b-3p	Homo sapiens	NA	NA	Cancer/Malignant	Microarrays	POSITIVE	INDIRECT	DOWN	NA
ENSG00000105656	ELL	hsa-miR-148b-3p	Homo sapiens	BC1	Pleura	Cancer/Malignant	PAR-CLIP	POSITIVE	DIRECT	DOWN	NA
ENSG00000105656	ELL	hsa-miR-148b-3p	Homo sapiens	EF3DAGO2	NA	Normal/Primary	PAR-CLIP	POSITIVE	DIRECT	DOWN	NA
ENSG00000105656	ELL	hsa-miR-148b-3p	Homo sapiens	LCL35	NA	Normal/Primary	PAR-CLIP	POSITIVE	DIRECT	DOWN	NA
ENSG00000105656	ELL	hsa-miR-148b-3p	Homo sapiens	LCLBACD1	NA	Normal/Primary	PAR-CLIP	POSITIVE	DIRECT	DOWN	NA
ENSG00000105656	ELL	hsa-miR-148b-3p	Homo sapiens	LCLBACD3	NA	Normal/Primary	PAR-CLIP	POSITIVE	DIRECT	DOWN	NA
ENSG00000105656	ELL	hsa-miR-148b-3p	Homo sapiens	LCLBAC	NA	Normal/Primary	PAR-CLIP	POSITIVE	DIRECT	DOWN	NA
ENSG00000105662	CRTC1	hsa-miR-148b-3p	Homo sapiens	293S	Kidney	Embryonic/Fetal	HITS-CLIP	POSITIVE	DIRECT	DOWN	no treatment (control)
ENSG00000105732	ZNF574	hsa-miR-148b-3p	Homo sapiens	TZMBL	Cervix	Cancer/Malignant	PAR-CLIP	POSITIVE	DIRECT	DOWN	shRNAs against HIV-1
ENSG00000105778	AVL9	hsa-miR-148b-3p	Homo sapiens	TZMBL	Cervix	Cancer/Malignant	PAR-CLIP	POSITIVE	DIRECT	DOWN	shRNAs against HIV-1
ENSG00000105810	CDK6	hsa-miR-148b-3p	Homo sapiens	293S	Kidney	Embryonic/Fetal	HITS-CLIP	POSITIVE	DIRECT	DOWN	no treatment (control)
ENSG00000105810	CDK6	hsa-miR-148b-3p	Homo sapiens	HEK293	Kidney	Embryonic/Fetal	PAR-CLIP	POSITIVE	DIRECT	DOWN	mild MNase digestion
ENSG00000105810	CDK6	hsa-miR-148b-3p	Homo sapiens	TZMBL	Cervix	Cancer/Malignant	PAR-CLIP	POSITIVE	DIRECT	DOWN	shRNAs against HIV-1
ENSG00000105851	PIK3CG	hsa-miR-148b-3p	Homo sapiens	NA	NA	Cancer/Malignant	Microarrays	POSITIVE	INDIRECT	DOWN	NA
ENSG00000105855	ITGB8	hsa-miR-148b-3p	Homo sapiens	LCL35	NA	Normal/Primary	PAR-CLIP	POSITIVE	DIRECT	DOWN	NA
ENSG00000105855	ITGB8	hsa-miR-148b-3p	Homo sapiens	TZMBL	Cervix	Cancer/Malignant	PAR-CLIP	POSITIVE	DIRECT	DOWN	NA
ENSG00000105855	ITGB8	hsa-miR-148b-3p	Homo sapiens	TZMBL	Cervix	Cancer/Malignant	PAR-CLIP	POSITIVE	DIRECT	DOWN	shRNAs against HIV-1
ENSG00000105855	ITGB8	hsa-miR-148b-3p	Homo sapiens	HELA	Cervix	Cancer/Malignant	HITS-CLIP	POSITIVE	DIRECT	DOWN	Hela cells were treated with control shRNA.
ENSG00000105856	HBP1	hsa-miR-148b-3p	Homo sapiens	HELA	Cervix	Cancer/Malignant	Microarrays	NEGATIVE	INDIRECT	NA	24hrs post-transfection
ENSG00000105939	ZC3HAV1	hsa-miR-148b-3p	Homo sapiens	BC1	Pleura	Cancer/Malignant	PAR-CLIP	POSITIVE	DIRECT	DOWN	NA
ENSG00000105971	CAV2	hsa-miR-148b-3p	Homo sapiens	NA	Brain	Cancer/Malignant	HITS-CLIP	POSITIVE	DIRECT	DOWN	NA
ENSG00000105971	CAV2	hsa-miR-148b-3p	Homo sapiens	HELA	Cervix	Cancer/Malignant	Microarrays	POSITIVE	INDIRECT	DOWN	24hrs post-transfection
ENSG00000106052	TAX1BP1	hsa-miR-148b-3p	Homo sapiens	NA	Brain	Cancer/Malignant	HITS-CLIP	POSITIVE	DIRECT	DOWN	NA
ENSG00000106052	TAX1BP1	hsa-miR-148b-3p	Homo sapiens	HELA	Cervix	Cancer/Malignant	Microarrays	POSITIVE	INDIRECT	DOWN	24hrs post-transfection
ENSG00000106211	HSPB1	hsa-miR-148b-3p	Homo sapiens	TZMBL	Cervix	Cancer/Malignant	PAR-CLIP	POSITIVE	DIRECT	DOWN	shRNAs against HIV-1
ENSG00000106299	WASL	hsa-miR-148b-3p	Homo sapiens	NA	Brain	Cancer/Malignant	HITS-CLIP	POSITIVE	DIRECT	DOWN	NA
ENSG00000106366	SERPINE1	hsa-miR-148b-3p	Homo sapiens	HMSC	Bone Marrow	Stem/Progenitor	HITS-CLIP	POSITIVE	DIRECT	DOWN	NA
ENSG00000106392	C1GALT1	hsa-miR-148b-3p	Homo sapiens	NA	NA	Cancer/Malignant	Microarrays	POSITIVE	INDIRECT	DOWN	NA
ENSG00000106392	C1GALT1	hsa-miR-148b-3p	Homo sapiens	BETA Cells	Pancreas	Normal/Primary	HITS-CLIP	POSITIVE	DIRECT	DOWN	NA
ENSG00000106392	C1GALT1	hsa-miR-148b-3p	Homo sapiens	HELA	Cervix	Cancer/Malignant	Microarrays	POSITIVE	INDIRECT	DOWN	24hrs post-transfection
ENSG00000106415	GLCCI1	hsa-miR-148b-3p	Homo sapiens	BC3	Pleura	Cancer/Malignant	PAR-CLIP	POSITIVE	DIRECT	DOWN	NA
ENSG00000106537	TSPAN13	hsa-miR-148b-3p	Homo sapiens	HEK293	Kidney	Embryonic/Fetal	PAR-CLIP	POSITIVE	DIRECT	DOWN	NA
ENSG00000106554	CHCHD3	hsa-miR-148b-3p	Homo sapiens	HEK293	Kidney	Embryonic/Fetal	PAR-CLIP	POSITIVE	DIRECT	DOWN	mild MNase digestion
ENSG00000106554	CHCHD3	hsa-miR-148b-3p	Homo sapiens	TZMBL	Cervix	Cancer/Malignant	PAR-CLIP	POSITIVE	DIRECT	DOWN	shRNAs against HIV-1
ENSG00000106609	TMEM248	hsa-miR-148b-3p	Homo sapiens	TZMBL	Cervix	Cancer/Malignant	PAR-CLIP	POSITIVE	DIRECT	DOWN	shRNAs against HIV-1
ENSG00000106635	BCL7B	hsa-miR-148b-3p	Homo sapiens	HELA	Cervix	Cancer/Malignant	Microarrays	POSITIVE	INDIRECT	DOWN	24hrs post-transfection
ENSG00000106682	EIF4H	hsa-miR-148b-3p	Homo sapiens	293S	Kidney	Embryonic/Fetal	HITS-CLIP	POSITIVE	DIRECT	DOWN	treatment: emetine
ENSG00000106683	LIMK1	hsa-miR-148b-3p	Homo sapiens	HELA	Cervix	Cancer/Malignant	Microarrays	NEGATIVE	INDIRECT	NA	24hrs post-transfection
ENSG00000106723	SPIN1	hsa-miR-148b-3p	Homo sapiens	BT474	Mammary Gland	Cancer/Malignant	HITS-CLIP	POSITIVE	DIRECT	DOWN	NA
ENSG00000106723	SPIN1	hsa-miR-148b-3p	Homo sapiens	NA	Brain	Cancer/Malignant	HITS-CLIP	POSITIVE	DIRECT	DOWN	NA
ENSG00000106771	TMEM245	hsa-miR-148b-3p	Homo sapiens	293S	Kidney	Embryonic/Fetal	HITS-CLIP	POSITIVE	DIRECT	DOWN	treatment: emetine
ENSG00000106771	TMEM245	hsa-miR-148b-3p	Homo sapiens	HELA	Cervix	Cancer/Malignant	Microarrays	NEGATIVE	INDIRECT	NA	24hrs post-transfection
ENSG00000106772	PRUNE2	hsa-miR-148b-3p	Homo sapiens	NA	Brain	Cancer/Malignant	HITS-CLIP	POSITIVE	DIRECT	DOWN	NA
ENSG00000106799	TGFBR1	hsa-miR-148b-3p	Homo sapiens	HEK293	Kidney	Embryonic/Fetal	PAR-CLIP	POSITIVE	DIRECT	DOWN	mild MNase digestion
ENSG00000106799	TGFBR1	hsa-miR-148b-3p	Homo sapiens	TZMBL	Cervix	Cancer/Malignant	PAR-CLIP	POSITIVE	DIRECT	DOWN	shRNAs against HIV-1
ENSG00000106829	TLE4	hsa-miR-148b-3p	Homo sapiens	293S	Kidney	Embryonic/Fetal	HITS-CLIP	POSITIVE	DIRECT	DOWN	treatment: emetine
ENSG00000106829	TLE4	hsa-miR-148b-3p	Homo sapiens	NA	Brain	Cancer/Malignant	HITS-CLIP	POSITIVE	DIRECT	DOWN	NA
ENSG00000107130	NCS1	hsa-miR-148b-3p	Homo sapiens	NA	NA	Cancer/Malignant	Microarrays	POSITIVE	INDIRECT	DOWN	NA
ENSG00000107130	NCS1	hsa-miR-148b-3p	Homo sapiens	HELA	Cervix	Cancer/Malignant	Microarrays	POSITIVE	INDIRECT	DOWN	24hrs post-transfection
ENSG00000107281	NPDC1	hsa-miR-148b-3p	Homo sapiens	293S	Kidney	Embryonic/Fetal	HITS-CLIP	POSITIVE	DIRECT	DOWN	no treatment (control)
ENSG00000107290	SETX	hsa-miR-148b-3p	Homo sapiens	BT474	Mammary Gland	Cancer/Malignant	HITS-CLIP	POSITIVE	DIRECT	DOWN	NA
ENSG00000107362	ABHD17B	hsa-miR-148b-3p	Homo sapiens	BT474	Mammary Gland	Cancer/Malignant	HITS-CLIP	POSITIVE	DIRECT	DOWN	NA
ENSG00000107521	HPS1	hsa-miR-148b-3p	Homo sapiens	BT474	Mammary Gland	Cancer/Malignant	HITS-CLIP	POSITIVE	DIRECT	DOWN	NA
ENSG00000107566	ERLIN1	hsa-miR-148b-3p	Homo sapiens	HEK293	Kidney	Embryonic/Fetal	PAR-CLIP	POSITIVE	DIRECT	DOWN	mild MNase digestion
ENSG00000107651	SEC23IP	hsa-miR-148b-3p	Homo sapiens	TZMBL	Cervix	Cancer/Malignant	PAR-CLIP	POSITIVE	DIRECT	DOWN	shRNAs against HIV-1
ENSG00000107798	LIPA	hsa-miR-148b-3p	Homo sapiens	HEK293	Kidney	Embryonic/Fetal	PAR-CLIP	POSITIVE	DIRECT	DOWN	mild MNase digestion
ENSG00000107798	LIPA	hsa-miR-148b-3p	Homo sapiens	LCL35	NA	Normal/Primary	PAR-CLIP	POSITIVE	DIRECT	DOWN	NA
ENSG00000107798	LIPA	hsa-miR-148b-3p	Homo sapiens	LCLBACD1	NA	Normal/Primary	PAR-CLIP	POSITIVE	DIRECT	DOWN	NA
ENSG00000107798	LIPA	hsa-miR-148b-3p	Homo sapiens	LCLBAC	NA	Normal/Primary	PAR-CLIP	POSITIVE	DIRECT	DOWN	NA
ENSG00000107798	LIPA	hsa-miR-148b-3p	Homo sapiens	HELA	Cervix	Cancer/Malignant	HITS-CLIP	POSITIVE	DIRECT	DOWN	Hela cells were treated with control shRNA.
ENSG00000107854	TNKS2	hsa-miR-148b-3p	Homo sapiens	BC1	Pleura	Cancer/Malignant	PAR-CLIP	POSITIVE	DIRECT	DOWN	NA
ENSG00000107862	GBF1	hsa-miR-148b-3p	Homo sapiens	TZMBL	Cervix	Cancer/Malignant	PAR-CLIP	POSITIVE	DIRECT	DOWN	shRNAs against HIV-1
ENSG00000107897	ACBD5	hsa-miR-148b-3p	Homo sapiens	293S	Kidney	Embryonic/Fetal	HITS-CLIP	POSITIVE	DIRECT	DOWN	treatment: emetine
ENSG00000107929	LARP4B	hsa-miR-148b-3p	Homo sapiens	ESC	Embryo	Embryonic/Fetal	Stem/Progenitor	PAR-CLIP	POSITIVE	DIRECT	DOWN
ENSG00000107949	BCCIP	hsa-miR-148b-3p	Homo sapiens	BC3	Pleura	Cancer/Malignant	PAR-CLIP	POSITIVE	DIRECT	DOWN	NA
ENSG00000107949	BCCIP	hsa-miR-148b-3p	Homo sapiens	HEK293	Kidney	Embryonic/Fetal	PAR-CLIP	POSITIVE	DIRECT	DOWN	NA
ENSG00000107949	BCCIP	hsa-miR-148b-3p	Homo sapiens	TZMBL	Cervix	Cancer/Malignant	PAR-CLIP	POSITIVE	DIRECT	DOWN	shRNAs against HIV-1
ENSG00000107968	MAP3K8	hsa-miR-148b-3p	Homo sapiens	BT474	Mammary Gland	Cancer/Malignant	HITS-CLIP	POSITIVE	DIRECT	DOWN	NA
ENSG00000107984	DKK1	hsa-miR-148b-3p	Homo sapiens	TZMBL	Cervix	Cancer/Malignant	PAR-CLIP	POSITIVE	DIRECT	DOWN	NA
ENSG00000107984	DKK1	hsa-miR-148b-3p	Homo sapiens	TZMBL	Cervix	Cancer/Malignant	PAR-CLIP	POSITIVE	DIRECT	DOWN	shRNAs against HIV-1
ENSG00000108055	SMC3	hsa-miR-148b-3p	Homo sapiens	NA	Brain	Cancer/Malignant	HITS-CLIP	POSITIVE	DIRECT	DOWN	NA
ENSG00000108061	SHOC2	hsa-miR-148b-3p	Homo sapiens	HEK293	Kidney	Embryonic/Fetal	PAR-CLIP	POSITIVE	DIRECT	DOWN	NA
ENSG00000108061	SHOC2	hsa-miR-148b-3p	Homo sapiens	C8166	Bone Marrow	Cancer/Malignant	PAR-CLIP	POSITIVE	DIRECT	DOWN	NA
ENSG00000108061	SHOC2	hsa-miR-148b-3p	Homo sapiens	TZMBL	Cervix	Cancer/Malignant	PAR-CLIP	POSITIVE	DIRECT	DOWN	NA
ENSG00000108091	CCDC6	hsa-miR-148b-3p	Homo sapiens	HEK293	Kidney	Embryonic/Fetal	PAR-CLIP	POSITIVE	DIRECT	DOWN	mild MNase digestion
ENSG00000108091	CCDC6	hsa-miR-148b-3p	Homo sapiens	BT474	Mammary Gland	Cancer/Malignant	HITS-CLIP	POSITIVE	DIRECT	DOWN	NA
ENSG00000108091	CCDC6	hsa-miR-148b-3p	Homo sapiens	NA	Brain	Cancer/Malignant	HITS-CLIP	POSITIVE	DIRECT	DOWN	NA
ENSG00000108106	UBE2S	hsa-miR-148b-3p	Homo sapiens	HEK293	Kidney	Embryonic/Fetal	PAR-CLIP	POSITIVE	DIRECT	DOWN	mild MNase digestion
ENSG00000108179	PPIF	hsa-miR-148b-3p	Homo sapiens	EF3DAGO2	NA	Normal/Primary	PAR-CLIP	POSITIVE	DIRECT	DOWN	NA
ENSG00000108179	PPIF	hsa-miR-148b-3p	Homo sapiens	HEK293	Kidney	Embryonic/Fetal	PAR-CLIP	POSITIVE	DIRECT	DOWN	NA
ENSG00000108256	NUFIP2	hsa-miR-148b-3p	Homo sapiens	HEK293	Kidney	Embryonic/Fetal	PAR-CLIP	POSITIVE	DIRECT	DOWN	NA
ENSG00000108256	NUFIP2	hsa-miR-148b-3p	Homo sapiens	ESC	Embryo	Embryonic/Fetal	Stem/Progenitor	PAR-CLIP	POSITIVE	DIRECT	DOWN
ENSG00000108389	MTMR4	hsa-miR-148b-3p	Homo sapiens	293S	Kidney	Embryonic/Fetal	HITS-CLIP	POSITIVE	DIRECT	DOWN	no treatment (control)
ENSG00000108510	MED13	hsa-miR-148b-3p	Homo sapiens	BT474	Mammary Gland	Cancer/Malignant	HITS-CLIP	POSITIVE	DIRECT	DOWN	NA
ENSG00000108932	SLC16A6	hsa-miR-148b-3p	Homo sapiens	HELA	Cervix	Cancer/Malignant	Microarrays	POSITIVE	INDIRECT	DOWN	24hrs post-transfection
ENSG00000108950	FAM20A	hsa-miR-148b-3p	Homo sapiens	HEK293	Kidney	Embryonic/Fetal	PAR-CLIP	POSITIVE	DIRECT	DOWN	NA
ENSG00000108960	MMD	hsa-miR-148b-3p	Homo sapiens	HELA	Cervix	Cancer/Malignant	Microarrays	POSITIVE	INDIRECT	DOWN	24hrs post-transfection
ENSG00000108984	MAP2K6	hsa-miR-148b-3p	Homo sapiens	TZMBL	Cervix	Cancer/Malignant	PAR-CLIP	POSITIVE	DIRECT	DOWN	shRNAs against HIV-1
ENSG00000109079	TNFAIP1	hsa-miR-148b-3p	Homo sapiens	TZMBL	Cervix	Cancer/Malignant	PAR-CLIP	POSITIVE	DIRECT	DOWN	shRNAs against HIV-1
ENSG00000109113	RAB34	hsa-miR-148b-3p	Homo sapiens	HEK293	Kidney	Embryonic/Fetal	PAR-CLIP	POSITIVE	DIRECT	DOWN	mild MNase digestion
ENSG00000109320	NFKB1	hsa-miR-148b-3p	Homo sapiens	LCLBACD3	NA	Normal/Primary	PAR-CLIP	POSITIVE	DIRECT	DOWN	NA
ENSG00000109320	NFKB1	hsa-miR-148b-3p	Homo sapiens	TZMBL	Cervix	Cancer/Malignant	PAR-CLIP	POSITIVE	DIRECT	DOWN	shRNAs against HIV-1
ENSG00000109332	UBE2D3	hsa-miR-148b-3p	Homo sapiens	HEK293	Kidney	Embryonic/Fetal	PAR-CLIP	POSITIVE	DIRECT	DOWN	NA
ENSG00000109332	UBE2D3	hsa-miR-148b-3p	Homo sapiens	BC1	Pleura	Cancer/Malignant	PAR-CLIP	POSITIVE	DIRECT	DOWN	NA
ENSG00000109332	UBE2D3	hsa-miR-148b-3p	Homo sapiens	BCBL1	Bone Marrow	Cancer/Malignant	HITS-CLIP	POSITIVE	DIRECT	DOWN	NA
ENSG00000109332	UBE2D3	hsa-miR-148b-3p	Homo sapiens	BETA Cells	Pancreas	Normal/Primary	HITS-CLIP	POSITIVE	DIRECT	DOWN	NA
ENSG00000109332	UBE2D3	hsa-miR-148b-3p	Homo sapiens	HELA	Cervix	Cancer/Malignant	HITS-CLIP	POSITIVE	DIRECT	DOWN	Hela cells were treated with control shRNA.
ENSG00000109332	UBE2D3	hsa-miR-148b-3p	Homo sapiens	NA	Brain	Cancer/Malignant	HITS-CLIP	POSITIVE	DIRECT	DOWN	NA
ENSG00000109458	GAB1	hsa-miR-148b-3p	Homo sapiens	BC3	Pleura	Cancer/Malignant	HITS-CLIP	POSITIVE	DIRECT	DOWN	NA
ENSG00000109458	GAB1	hsa-miR-148b-3p	Homo sapiens	BCBL1	Bone Marrow	Cancer/Malignant	HITS-CLIP	POSITIVE	DIRECT	DOWN	NA
ENSG00000109458	GAB1	hsa-miR-148b-3p	Homo sapiens	BT474	Mammary Gland	Cancer/Malignant	HITS-CLIP	POSITIVE	DIRECT	DOWN	NA
ENSG00000109572	CLCN3	hsa-miR-148b-3p	Homo sapiens	NA	NA	Cancer/Malignant	Microarrays	POSITIVE	INDIRECT	DOWN	NA
ENSG00000109654	TRIM2	hsa-miR-148b-3p	Homo sapiens	NA	Brain	Cancer/Malignant	HITS-CLIP	POSITIVE	DIRECT	DOWN	NA
ENSG00000109762	SNX25	hsa-miR-148b-3p	Homo sapiens	BC1	Pleura	Cancer/Malignant	PAR-CLIP	POSITIVE	DIRECT	DOWN	NA
ENSG00000109762	SNX25	hsa-miR-148b-3p	Homo sapiens	HEK293	Kidney	Embryonic/Fetal	PAR-CLIP	POSITIVE	DIRECT	DOWN	mild MNase digestion
ENSG00000109762	SNX25	hsa-miR-148b-3p	Homo sapiens	EF3DAGO2	NA	Normal/Primary	PAR-CLIP	POSITIVE	DIRECT	DOWN	NA
ENSG00000109762	SNX25	hsa-miR-148b-3p	Homo sapiens	LCL35	NA	Normal/Primary	PAR-CLIP	POSITIVE	DIRECT	DOWN	NA
ENSG00000109762	SNX25	hsa-miR-148b-3p	Homo sapiens	LCLBACD3	NA	Normal/Primary	PAR-CLIP	POSITIVE	DIRECT	DOWN	NA
ENSG00000109762	SNX25	hsa-miR-148b-3p	Homo sapiens	LCLBAC	NA	Normal/Primary	PAR-CLIP	POSITIVE	DIRECT	DOWN	NA
ENSG00000109790	KLHL5	hsa-miR-148b-3p	Homo sapiens	NA	Brain	Cancer/Malignant	HITS-CLIP	POSITIVE	DIRECT	DOWN	NA
ENSG00000109919	MTCH2	hsa-miR-148b-3p	Homo sapiens	HMSC	Bone Marrow	Stem/Progenitor	HITS-CLIP	POSITIVE	DIRECT	DOWN	NA
ENSG00000109919	MTCH2	hsa-miR-148b-3p	Homo sapiens	BT474	Mammary Gland	Cancer/Malignant	HITS-CLIP	POSITIVE	DIRECT	DOWN	NA
ENSG00000109929	SC5D	hsa-miR-148b-3p	Homo sapiens	BC1	Pleura	Cancer/Malignant	PAR-CLIP	POSITIVE	DIRECT	DOWN	NA
ENSG00000109929	SC5D	hsa-miR-148b-3p	Homo sapiens	HEK293	Kidney	Embryonic/Fetal	PAR-CLIP	POSITIVE	DIRECT	DOWN	mild MNase digestion
ENSG00000109929	SC5D	hsa-miR-148b-3p	Homo sapiens	C8166	Bone Marrow	Cancer/Malignant	PAR-CLIP	POSITIVE	DIRECT	DOWN	NA
ENSG00000109929	SC5D	hsa-miR-148b-3p	Homo sapiens	TZMBL	Cervix	Cancer/Malignant	PAR-CLIP	POSITIVE	DIRECT	DOWN	NA
ENSG00000109929	SC5D	hsa-miR-148b-3p	Homo sapiens	TZMBL	Cervix	Cancer/Malignant	PAR-CLIP	POSITIVE	DIRECT	DOWN	shRNAs against HIV-1
ENSG00000109929	SC5D	hsa-miR-148b-3p	Homo sapiens	HEK293	Kidney	Embryonic/Fetal	PAR-CLIP	POSITIVE	DIRECT	DOWN	NA
ENSG00000109971	HSPA8	hsa-miR-148b-3p	Homo sapiens	HEK293	Kidney	Embryonic/Fetal	PAR-CLIP	POSITIVE	DIRECT	DOWN	mild MNase digestion
ENSG00000110075	PPP6R3	hsa-miR-148b-3p	Homo sapiens	BT474	Mammary Gland	Cancer/Malignant	HITS-CLIP	POSITIVE	DIRECT	DOWN	NA
ENSG00000110092	CCND1	hsa-miR-148b-3p	Homo sapiens	HELA	Cervix	Cancer/Malignant	Microarrays	NEGATIVE	INDIRECT	NA	24hrs post-transfection
ENSG00000110169	HPX	hsa-miR-148b-3p	Homo sapiens	BT474	Mammary Gland	Cancer/Malignant	HITS-CLIP	POSITIVE	DIRECT	DOWN	NA
ENSG00000110171	TRIM3	hsa-miR-148b-3p	Homo sapiens	BT474	Mammary Gland	Cancer/Malignant	HITS-CLIP	POSITIVE	DIRECT	DOWN	NA
ENSG00000110218	PANX1	hsa-miR-148b-3p	Homo sapiens	TZMBL	Cervix	Cancer/Malignant	PAR-CLIP	POSITIVE	DIRECT	DOWN	shRNAs against HIV-1
ENSG00000110237	ARHGEF17	hsa-miR-148b-3p	Homo sapiens	293S	Kidney	Embryonic/Fetal	HITS-CLIP	POSITIVE	DIRECT	DOWN	treatment: emetine
ENSG00000110315	RNF141	hsa-miR-148b-3p	Homo sapiens	NA	Brain	Cancer/Malignant	HITS-CLIP	POSITIVE	DIRECT	DOWN	NA
ENSG00000110321	EIF4G2	hsa-miR-148b-3p	Homo sapiens	HEK293	Kidney	Embryonic/Fetal	PAR-CLIP	POSITIVE	DIRECT	DOWN	NA
ENSG00000110367	DDX6	hsa-miR-148b-3p	Homo sapiens	293S	Kidney	Embryonic/Fetal	HITS-CLIP	POSITIVE	DIRECT	DOWN	treatment:hippuristanol
ENSG00000110395	CBL	hsa-miR-148b-3p	Homo sapiens	ESC	Embryo	Embryonic/Fetal	Stem/Progenitor	PAR-CLIP	POSITIVE	DIRECT	DOWN
ENSG00000110395	CBL	hsa-miR-148b-3p	Homo sapiens	TZMBL	Cervix	Cancer/Malignant	PAR-CLIP	POSITIVE	DIRECT	DOWN	shRNAs against HIV-1
ENSG00000110436	SLC1A2	hsa-miR-148b-3p	Homo sapiens	NA	Brain	Cancer/Malignant	HITS-CLIP	POSITIVE	DIRECT	DOWN	NA
ENSG00000110756	HPS5	hsa-miR-148b-3p	Homo sapiens	HELA	Cervix	Cancer/Malignant	Microarrays	POSITIVE	INDIRECT	DOWN	24hrs post-transfection
ENSG00000110768	GTF2H1	hsa-miR-148b-3p	Homo sapiens	HELA	Cervix	Cancer/Malignant	Microarrays	POSITIVE	INDIRECT	DOWN	24hrs post-transfection
ENSG00000110911	SLC11A2	hsa-miR-148b-3p	Homo sapiens	TZMBL	Cervix	Cancer/Malignant	PAR-CLIP	POSITIVE	DIRECT	DOWN	shRNAs against HIV-1
ENSG00000110911	SLC11A2	hsa-miR-148b-3p	Homo sapiens	HELA	Cervix	Cancer/Malignant	Microarrays	NEGATIVE	INDIRECT	NA	24hrs post-transfection
ENSG00000110955	ATP5B	hsa-miR-148b-3p	Homo sapiens	BCBL1	Bone Marrow	Cancer/Malignant	HITS-CLIP	POSITIVE	DIRECT	DOWN	NA
ENSG00000110958	PTGES3	hsa-miR-148b-3p	Homo sapiens	NA	Brain	Cancer/Malignant	HITS-CLIP	POSITIVE	DIRECT	DOWN	NA
ENSG00000110987	BCL7A	hsa-miR-148b-3p	Homo sapiens	HEK293	Kidney	Embryonic/Fetal	PAR-CLIP	POSITIVE	DIRECT	DOWN	mild MNase digestion
ENSG00000111049	MYF5	hsa-miR-148b-3p	Homo sapiens	NA	NA	Cancer/Malignant	Microarrays	POSITIVE	INDIRECT	DOWN	NA
ENSG00000111276	CDKN1B	hsa-miR-148b-3p	Homo sapiens	BC1	Pleura	Cancer/Malignant	PAR-CLIP	POSITIVE	DIRECT	DOWN	NA
ENSG00000111276	CDKN1B	hsa-miR-148b-3p	Homo sapiens	BC3	Pleura	Cancer/Malignant	PAR-CLIP	POSITIVE	DIRECT	DOWN	NA
ENSG00000111276	CDKN1B	hsa-miR-148b-3p	Homo sapiens	BC3	Pleura	Cancer/Malignant	HITS-CLIP	POSITIVE	DIRECT	DOWN	NA
ENSG00000111276	CDKN1B	hsa-miR-148b-3p	Homo sapiens	BETA Cells	Pancreas	Normal/Primary	HITS-CLIP	POSITIVE	DIRECT	DOWN	NA
ENSG00000111276	CDKN1B	hsa-miR-148b-3p	Homo sapiens	293S	Kidney	Embryonic/Fetal	HITS-CLIP	POSITIVE	DIRECT	DOWN	treatment: arsenite
ENSG00000111276	CDKN1B	hsa-miR-148b-3p	Homo sapiens	293S	Kidney	Embryonic/Fetal	HITS-CLIP	POSITIVE	DIRECT	DOWN	treatment:hippuristanol
ENSG00000111276	CDKN1B	hsa-miR-148b-3p	Homo sapiens	HEK293	Kidney	Embryonic/Fetal	PAR-CLIP	POSITIVE	DIRECT	DOWN	mild MNase digestion
ENSG00000111276	CDKN1B	hsa-miR-148b-3p	Homo sapiens	BT474	Mammary Gland	Cancer/Malignant	HITS-CLIP	POSITIVE	DIRECT	DOWN	NA
ENSG00000111276	CDKN1B	hsa-miR-148b-3p	Homo sapiens	MDAMB231	Mammary Gland	Cancer/Malignant	HITS-CLIP	POSITIVE	DIRECT	DOWN	NA
ENSG00000111276	CDKN1B	hsa-miR-148b-3p	Homo sapiens	EF3DAGO2	NA	Normal/Primary	PAR-CLIP	POSITIVE	DIRECT	DOWN	NA
ENSG00000111276	CDKN1B	hsa-miR-148b-3p	Homo sapiens	HELA	Cervix	Cancer/Malignant	HITS-CLIP	POSITIVE	DIRECT	DOWN	Hela cells were treated with control shRNA.
ENSG00000111371	SLC38A1	hsa-miR-148b-3p	Homo sapiens	BCBL1	Bone Marrow	Cancer/Malignant	HITS-CLIP	POSITIVE	DIRECT	DOWN	NA
ENSG00000111371	SLC38A1	hsa-miR-148b-3p	Homo sapiens	293S	Kidney	Embryonic/Fetal	HITS-CLIP	POSITIVE	DIRECT	DOWN	treatment: emetine
ENSG00000111371	SLC38A1	hsa-miR-148b-3p	Homo sapiens	HEK293	Kidney	Embryonic/Fetal	PAR-CLIP	POSITIVE	DIRECT	DOWN	mild MNase digestion
ENSG00000111371	SLC38A1	hsa-miR-148b-3p	Homo sapiens	BT474	Mammary Gland	Cancer/Malignant	HITS-CLIP	POSITIVE	DIRECT	DOWN	NA
ENSG00000111371	SLC38A1	hsa-miR-148b-3p	Homo sapiens	TZMBL	Cervix	Cancer/Malignant	PAR-CLIP	POSITIVE	DIRECT	DOWN	shRNAs against HIV-1
ENSG00000111371	SLC38A1	hsa-miR-148b-3p	Homo sapiens	HELA	Cervix	Cancer/Malignant	HITS-CLIP	POSITIVE	DIRECT	DOWN	Hela cells were treated with control shRNA.
ENSG00000111371	SLC38A1	hsa-miR-148b-3p	Homo sapiens	NA	Brain	Cancer/Malignant	HITS-CLIP	POSITIVE	DIRECT	DOWN	NA
ENSG00000111432	FZD10	hsa-miR-148b-3p	Homo sapiens	TZMBL	Cervix	Cancer/Malignant	PAR-CLIP	POSITIVE	DIRECT	DOWN	shRNAs against HIV-1
ENSG00000111481	COPZ1	hsa-miR-148b-3p	Homo sapiens	TZMBL	Cervix	Cancer/Malignant	PAR-CLIP	POSITIVE	DIRECT	DOWN	shRNAs against HIV-1
ENSG00000111490	TBC1D30	hsa-miR-148b-3p	Homo sapiens	BT474	Mammary Gland	Cancer/Malignant	HITS-CLIP	POSITIVE	DIRECT	DOWN	NA
ENSG00000111530	CAND1	hsa-miR-148b-3p	Homo sapiens	HEK293	Kidney	Embryonic/Fetal	PAR-CLIP	POSITIVE	DIRECT	DOWN	mild MNase digestion
ENSG00000111530	CAND1	hsa-miR-148b-3p	Homo sapiens	BT474	Mammary Gland	Cancer/Malignant	HITS-CLIP	POSITIVE	DIRECT	DOWN	NA
ENSG00000111530	CAND1	hsa-miR-148b-3p	Homo sapiens	TZMBL	Cervix	Cancer/Malignant	PAR-CLIP	POSITIVE	DIRECT	DOWN	shRNAs against HIV-1
ENSG00000111615	KRR1	hsa-miR-148b-3p	Homo sapiens	NA	Brain	Cancer/Malignant	HITS-CLIP	POSITIVE	DIRECT	DOWN	NA
ENSG00000111670	GNPTAB	hsa-miR-148b-3p	Homo sapiens	BT474	Mammary Gland	Cancer/Malignant	HITS-CLIP	POSITIVE	DIRECT	DOWN	NA
ENSG00000111707	SUDS3	hsa-miR-148b-3p	Homo sapiens	293S	Kidney	Embryonic/Fetal	HITS-CLIP	POSITIVE	DIRECT	DOWN	treatment: emetine
ENSG00000111711	GOLT1B	hsa-miR-148b-3p	Homo sapiens	NA	Brain	Cancer/Malignant	HITS-CLIP	POSITIVE	DIRECT	DOWN	NA
ENSG00000111727	HCFC2	hsa-miR-148b-3p	Homo sapiens	BETA Cells	Pancreas	Normal/Primary	HITS-CLIP	POSITIVE	DIRECT	DOWN	NA
ENSG00000111843	TMEM14C	hsa-miR-148b-3p	Homo sapiens	HEK293	Kidney	Embryonic/Fetal	PAR-CLIP	POSITIVE	DIRECT	DOWN	NA
ENSG00000111897	SERINC1	hsa-miR-148b-3p	Homo sapiens	HMSC	Bone Marrow	Stem/Progenitor	HITS-CLIP	POSITIVE	DIRECT	DOWN	NA
ENSG00000111897	SERINC1	hsa-miR-148b-3p	Homo sapiens	BT474	Mammary Gland	Cancer/Malignant	HITS-CLIP	POSITIVE	DIRECT	DOWN	NA
ENSG00000111961	SASH1	hsa-miR-148b-3p	Homo sapiens	NA	Brain	Cancer/Malignant	HITS-CLIP	POSITIVE	DIRECT	DOWN	NA
ENSG00000112033	PPARD	hsa-miR-148b-3p	Homo sapiens	HEK293	Kidney	Embryonic/Fetal	PAR-CLIP	POSITIVE	DIRECT	DOWN	mild MNase digestion
ENSG00000112077	RHAG	hsa-miR-148b-3p	Homo sapiens	NA	NA	Cancer/Malignant	Microarrays	POSITIVE	INDIRECT	DOWN	NA
ENSG00000112077	RHAG	hsa-miR-148b-3p	Homo sapiens	HELA	Cervix	Cancer/Malignant	Microarrays	POSITIVE	INDIRECT	DOWN	24hrs post-transfection
ENSG00000112149	CD83	hsa-miR-148b-3p	Homo sapiens	TZMBL	Cervix	Cancer/Malignant	PAR-CLIP	POSITIVE	DIRECT	DOWN	shRNAs against HIV-1
ENSG00000112210	RAB23	hsa-miR-148b-3p	Homo sapiens	HEK293	Kidney	Embryonic/Fetal	PAR-CLIP	POSITIVE	DIRECT	DOWN	mild MNase digestion
ENSG00000112232	KHDRBS2	hsa-miR-148b-3p	Homo sapiens	NA	NA	Cancer/Malignant	Microarrays	POSITIVE	INDIRECT	DOWN	NA
ENSG00000112237	CCNC	hsa-miR-148b-3p	Homo sapiens	NA	NA	Cancer/Malignant	Microarrays	POSITIVE	INDIRECT	DOWN	NA
ENSG00000112242	E2F3	hsa-miR-148b-3p	Homo sapiens	HEK293	Kidney	Embryonic/Fetal	PAR-CLIP	POSITIVE	DIRECT	DOWN	mild MNase digestion
ENSG00000112245	PTP4A1	hsa-miR-148b-3p	Homo sapiens	HEK293	Kidney	Embryonic/Fetal	PAR-CLIP	POSITIVE	DIRECT	DOWN	mild MNase digestion
ENSG00000112245	PTP4A1	hsa-miR-148b-3p	Homo sapiens	TZMBL	Cervix	Cancer/Malignant	PAR-CLIP	POSITIVE	DIRECT	DOWN	shRNAs against HIV-1
ENSG00000112282	MED23	hsa-miR-148b-3p	Homo sapiens	BT474	Mammary Gland	Cancer/Malignant	HITS-CLIP	POSITIVE	DIRECT	DOWN	NA
ENSG00000112297	AIM1	hsa-miR-148b-3p	Homo sapiens	BT474	Mammary Gland	Cancer/Malignant	HITS-CLIP	POSITIVE	DIRECT	DOWN	NA
ENSG00000112304	ACOT13	hsa-miR-148b-3p	Homo sapiens	HELA	Cervix	Cancer/Malignant	HITS-CLIP	POSITIVE	DIRECT	DOWN	Hela cells were treated with control shRNA.
ENSG00000112305	SMAP1	hsa-miR-148b-3p	Homo sapiens	BETA Cells	Pancreas	Normal/Primary	HITS-CLIP	POSITIVE	DIRECT	DOWN	NA
ENSG00000112305	SMAP1	hsa-miR-148b-3p	Homo sapiens	BT474	Mammary Gland	Cancer/Malignant	HITS-CLIP	POSITIVE	DIRECT	DOWN	NA
ENSG00000112308	C6orf62	hsa-miR-148b-3p	Homo sapiens	BC1	Pleura	Cancer/Malignant	PAR-CLIP	POSITIVE	DIRECT	DOWN	NA
ENSG00000112308	C6orf62	hsa-miR-148b-3p	Homo sapiens	HEK293	Kidney	Embryonic/Fetal	PAR-CLIP	POSITIVE	DIRECT	DOWN	mild MNase digestion
ENSG00000112308	C6orf62	hsa-miR-148b-3p	Homo sapiens	BT474	Mammary Gland	Cancer/Malignant	HITS-CLIP	POSITIVE	DIRECT	DOWN	NA
ENSG00000112308	C6orf62	hsa-miR-148b-3p	Homo sapiens	TZMBL	Cervix	Cancer/Malignant	PAR-CLIP	POSITIVE	DIRECT	DOWN	shRNAs against HIV-1
ENSG00000112308	C6orf62	hsa-miR-148b-3p	Homo sapiens	NA	Brain	Cancer/Malignant	HITS-CLIP	POSITIVE	DIRECT	DOWN	NA
ENSG00000112319	EYA4	hsa-miR-148b-3p	Homo sapiens	NA	NA	Cancer/Malignant	Microarrays	POSITIVE	INDIRECT	DOWN	NA
ENSG00000112339	HBS1L	hsa-miR-148b-3p	Homo sapiens	293S	Kidney	Embryonic/Fetal	HITS-CLIP	POSITIVE	DIRECT	DOWN	treatment: emetine
ENSG00000112379	KIAA1244	hsa-miR-148b-3p	Homo sapiens	BT474	Mammary Gland	Cancer/Malignant	HITS-CLIP	POSITIVE	DIRECT	DOWN	NA
ENSG00000112425	EPM2A	hsa-miR-148b-3p	Homo sapiens	HELA	Cervix	Cancer/Malignant	Microarrays	POSITIVE	INDIRECT	DOWN	24hrs post-transfection
ENSG00000112473	SLC39A7	hsa-miR-148b-3p	Homo sapiens	HELA	Cervix	Cancer/Malignant	Microarrays	POSITIVE	INDIRECT	DOWN	24hrs post-transfection
ENSG00000112531	QKI	hsa-miR-148b-3p	Homo sapiens	293S	Kidney	Embryonic/Fetal	HITS-CLIP	POSITIVE	DIRECT	DOWN	treatment: arsenite
ENSG00000112531	QKI	hsa-miR-148b-3p	Homo sapiens	HEK293	Kidney	Embryonic/Fetal	PAR-CLIP	POSITIVE	DIRECT	DOWN	mild MNase digestion
ENSG00000112531	QKI	hsa-miR-148b-3p	Homo sapiens	NA	Brain	Cancer/Malignant	HITS-CLIP	POSITIVE	DIRECT	DOWN	NA
ENSG00000112561	TFEB	hsa-miR-148b-3p	Homo sapiens	293S	Kidney	Embryonic/Fetal	HITS-CLIP	POSITIVE	DIRECT	DOWN	no treatment (control)
ENSG00000112655	PTK7	hsa-miR-148b-3p	Homo sapiens	TZMBL	Cervix	Cancer/Malignant	PAR-CLIP	POSITIVE	DIRECT	DOWN	shRNAs against HIV-1
ENSG00000112972	HMGCS1	hsa-miR-148b-3p	Homo sapiens	BT474	Mammary Gland	Cancer/Malignant	HITS-CLIP	POSITIVE	DIRECT	DOWN	NA
ENSG00000112972	HMGCS1	hsa-miR-148b-3p	Homo sapiens	HELA	Cervix	Cancer/Malignant	Microarrays	NEGATIVE	INDIRECT	NA	24hrs post-transfection
ENSG00000112981	NME5	hsa-miR-148b-3p	Homo sapiens	NA	NA	Cancer/Malignant	Microarrays	POSITIVE	INDIRECT	DOWN	NA
ENSG00000112996	MRPS30	hsa-miR-148b-3p	Homo sapiens	BC1	Pleura	Cancer/Malignant	PAR-CLIP	POSITIVE	DIRECT	DOWN	NA
ENSG00000112996	MRPS30	hsa-miR-148b-3p	Homo sapiens	HEK293	Kidney	Embryonic/Fetal	PAR-CLIP	POSITIVE	DIRECT	DOWN	NA
ENSG00000112996	MRPS30	hsa-miR-148b-3p	Homo sapiens	BETA Cells	Pancreas	Normal/Primary	HITS-CLIP	POSITIVE	DIRECT	DOWN	NA
ENSG00000112996	MRPS30	hsa-miR-148b-3p	Homo sapiens	HEK293	Kidney	Embryonic/Fetal	PAR-CLIP	POSITIVE	DIRECT	DOWN	mild MNase digestion
ENSG00000113048	MRPS27	hsa-miR-148b-3p	Homo sapiens	TZMBL	Cervix	Cancer/Malignant	PAR-CLIP	POSITIVE	DIRECT	DOWN	shRNAs against HIV-1
ENSG00000113161	HMGCR	hsa-miR-148b-3p	Homo sapiens	NA	Brain	Cancer/Malignant	HITS-CLIP	POSITIVE	DIRECT	DOWN	NA
ENSG00000113249	HAVCR1	hsa-miR-148b-3p	Homo sapiens	NA	NA	Cancer/Malignant	Microarrays	POSITIVE	INDIRECT	DOWN	NA
ENSG00000113300	CNOT6	hsa-miR-148b-3p	Homo sapiens	293S	Kidney	Embryonic/Fetal	HITS-CLIP	POSITIVE	DIRECT	DOWN	no treatment (control)
ENSG00000113300	CNOT6	hsa-miR-148b-3p	Homo sapiens	C8166	Bone Marrow	Cancer/Malignant	PAR-CLIP	POSITIVE	DIRECT	DOWN	NA
ENSG00000113300	CNOT6	hsa-miR-148b-3p	Homo sapiens	TZMBL	Cervix	Cancer/Malignant	PAR-CLIP	POSITIVE	DIRECT	DOWN	shRNAs against HIV-1
ENSG00000113300	CNOT6	hsa-miR-148b-3p	Homo sapiens	HELA	Cervix	Cancer/Malignant	Microarrays	POSITIVE	INDIRECT	DOWN	24hrs post-transfection
ENSG00000113328	CCNG1	hsa-miR-148b-3p	Homo sapiens	BC1	Pleura	Cancer/Malignant	PAR-CLIP	POSITIVE	DIRECT	DOWN	NA
ENSG00000113368	LMNB1	hsa-miR-148b-3p	Homo sapiens	293S	Kidney	Embryonic/Fetal	HITS-CLIP	POSITIVE	DIRECT	DOWN	no treatment (control)
ENSG00000113368	LMNB1	hsa-miR-148b-3p	Homo sapiens	HELA	Cervix	Cancer/Malignant	Microarrays	POSITIVE	INDIRECT	DOWN	24hrs post-transfection
ENSG00000113369	ARRDC3	hsa-miR-148b-3p	Homo sapiens	293S	Kidney	Embryonic/Fetal	HITS-CLIP	POSITIVE	DIRECT	DOWN	treatment: emetine
ENSG00000113407	TARS	hsa-miR-148b-3p	Homo sapiens	HEK293	Kidney	Embryonic/Fetal	PAR-CLIP	POSITIVE	DIRECT	DOWN	NA
ENSG00000113407	TARS	hsa-miR-148b-3p	Homo sapiens	TZMBL	Cervix	Cancer/Malignant	PAR-CLIP	POSITIVE	DIRECT	DOWN	shRNAs against HIV-1
ENSG00000113441	LNPEP	hsa-miR-148b-3p	Homo sapiens	HEK293	Kidney	Embryonic/Fetal	PAR-CLIP	POSITIVE	DIRECT	DOWN	NA
ENSG00000113441	LNPEP	hsa-miR-148b-3p	Homo sapiens	BT474	Mammary Gland	Cancer/Malignant	HITS-CLIP	POSITIVE	DIRECT	DOWN	NA
ENSG00000113441	LNPEP	hsa-miR-148b-3p	Homo sapiens	NA	Brain	Cancer/Malignant	HITS-CLIP	POSITIVE	DIRECT	DOWN	NA
ENSG00000113441	LNPEP	hsa-miR-148b-3p	Homo sapiens	HEK293	Kidney	Embryonic/Fetal	Chimeric fragments	POSITIVE	DIRECT	DOWN	NA
ENSG00000113448	PDE4D	hsa-miR-148b-3p	Homo sapiens	TZMBL	Cervix	Cancer/Malignant	PAR-CLIP	POSITIVE	DIRECT	DOWN	shRNAs against HIV-1
ENSG00000113504	SLC12A7	hsa-miR-148b-3p	Homo sapiens	NA	NA	Cancer/Malignant	Microarrays	POSITIVE	INDIRECT	DOWN	NA
ENSG00000113504	SLC12A7	hsa-miR-148b-3p	Homo sapiens	HELA	Cervix	Cancer/Malignant	Microarrays	POSITIVE	INDIRECT	DOWN	24hrs post-transfection
ENSG00000113522	RAD50	hsa-miR-148b-3p	Homo sapiens	BETA Cells	Pancreas	Normal/Primary	HITS-CLIP	POSITIVE	DIRECT	DOWN	NA
ENSG00000113552	GNPDA1	hsa-miR-148b-3p	Homo sapiens	HEK293	Kidney	Embryonic/Fetal	PAR-CLIP	POSITIVE	DIRECT	DOWN	mild MNase digestion
ENSG00000113552	GNPDA1	hsa-miR-148b-3p	Homo sapiens	TZMBL	Cervix	Cancer/Malignant	PAR-CLIP	POSITIVE	DIRECT	DOWN	shRNAs against HIV-1
ENSG00000113569	NUP155	hsa-miR-148b-3p	Homo sapiens	HEK293	Kidney	Embryonic/Fetal	PAR-CLIP	POSITIVE	DIRECT	DOWN	mild MNase digestion
ENSG00000113569	NUP155	hsa-miR-148b-3p	Homo sapiens	BT474	Mammary Gland	Cancer/Malignant	HITS-CLIP	POSITIVE	DIRECT	DOWN	NA
ENSG00000113569	NUP155	hsa-miR-148b-3p	Homo sapiens	LCLBACD3	NA	Normal/Primary	PAR-CLIP	POSITIVE	DIRECT	DOWN	NA
ENSG00000113569	NUP155	hsa-miR-148b-3p	Homo sapiens	TZMBL	Cervix	Cancer/Malignant	PAR-CLIP	POSITIVE	DIRECT	DOWN	shRNAs against HIV-1
ENSG00000113648	H2AFY	hsa-miR-148b-3p	Homo sapiens	NA	Brain	Cancer/Malignant	HITS-CLIP	POSITIVE	DIRECT	DOWN	NA
ENSG00000113658	SMAD5	hsa-miR-148b-3p	Homo sapiens	BT474	Mammary Gland	Cancer/Malignant	HITS-CLIP	POSITIVE	DIRECT	DOWN	NA
ENSG00000113712	CSNK1A1	hsa-miR-148b-3p	Homo sapiens	HEK293	Kidney	Embryonic/Fetal	PAR-CLIP	POSITIVE	DIRECT	DOWN	NA
ENSG00000113716	HMGXB3	hsa-miR-148b-3p	Homo sapiens	293S	Kidney	Embryonic/Fetal	HITS-CLIP	POSITIVE	DIRECT	DOWN	treatment: emetine
ENSG00000113742	CPEB4	hsa-miR-148b-3p	Homo sapiens	TZMBL	Cervix	Cancer/Malignant	PAR-CLIP	POSITIVE	DIRECT	DOWN	shRNAs against HIV-1
ENSG00000113812	ACTR8	hsa-miR-148b-3p	Homo sapiens	BT474	Mammary Gland	Cancer/Malignant	HITS-CLIP	POSITIVE	DIRECT	DOWN	NA
ENSG00000113812	ACTR8	hsa-miR-148b-3p	Homo sapiens	TZMBL	Cervix	Cancer/Malignant	PAR-CLIP	POSITIVE	DIRECT	DOWN	shRNAs against HIV-1
ENSG00000114054	PCCB	hsa-miR-148b-3p	Homo sapiens	TZMBL	Cervix	Cancer/Malignant	PAR-CLIP	POSITIVE	DIRECT	DOWN	shRNAs against HIV-1
ENSG00000114120	SLC25A36	hsa-miR-148b-3p	Homo sapiens	BT474	Mammary Gland	Cancer/Malignant	HITS-CLIP	POSITIVE	DIRECT	DOWN	NA
ENSG00000114120	SLC25A36	hsa-miR-148b-3p	Homo sapiens	TZMBL	Cervix	Cancer/Malignant	PAR-CLIP	POSITIVE	DIRECT	DOWN	shRNAs against HIV-1
ENSG00000114127	XRN1	hsa-miR-148b-3p	Homo sapiens	LCLBACD3	NA	Normal/Primary	PAR-CLIP	POSITIVE	DIRECT	DOWN	NA
ENSG00000114200	BCHE	hsa-miR-148b-3p	Homo sapiens	NA	Brain	Cancer/Malignant	HITS-CLIP	POSITIVE	DIRECT	DOWN	NA
ENSG00000114353	GNAI2	hsa-miR-148b-3p	Homo sapiens	HEK293	Kidney	Embryonic/Fetal	PAR-CLIP	POSITIVE	DIRECT	DOWN	mild MNase digestion
ENSG00000114353	GNAI2	hsa-miR-148b-3p	Homo sapiens	C8166	Bone Marrow	Cancer/Malignant	PAR-CLIP	POSITIVE	DIRECT	DOWN	NA
ENSG00000114353	GNAI2	hsa-miR-148b-3p	Homo sapiens	TZMBL	Cervix	Cancer/Malignant	PAR-CLIP	POSITIVE	DIRECT	DOWN	shRNAs against HIV-1
ENSG00000114383	TUSC2	hsa-miR-148b-3p	Homo sapiens	TZMBL	Cervix	Cancer/Malignant	PAR-CLIP	POSITIVE	DIRECT	DOWN	shRNAs against HIV-1
ENSG00000114416	FXR1	hsa-miR-148b-3p	Homo sapiens	BETA Cells	Pancreas	Normal/Primary	HITS-CLIP	POSITIVE	DIRECT	DOWN	NA
ENSG00000114416	FXR1	hsa-miR-148b-3p	Homo sapiens	293S	Kidney	Embryonic/Fetal	HITS-CLIP	POSITIVE	DIRECT	DOWN	treatment: arsenite
ENSG00000114416	FXR1	hsa-miR-148b-3p	Homo sapiens	293S	Kidney	Embryonic/Fetal	HITS-CLIP	POSITIVE	DIRECT	DOWN	treatment:hippuristanol
ENSG00000114416	FXR1	hsa-miR-148b-3p	Homo sapiens	HEK293	Kidney	Embryonic/Fetal	PAR-CLIP	POSITIVE	DIRECT	DOWN	mild MNase digestion
ENSG00000114439	BBX	hsa-miR-148b-3p	Homo sapiens	HELA	Cervix	Cancer/Malignant	Microarrays	POSITIVE	INDIRECT	DOWN	24hrs post-transfection
ENSG00000114473	IQCG	hsa-miR-148b-3p	Homo sapiens	NA	NA	Cancer/Malignant	Microarrays	POSITIVE	INDIRECT	DOWN	NA
ENSG00000114520	SNX4	hsa-miR-148b-3p	Homo sapiens	HELA	Cervix	Cancer/Malignant	Microarrays	NEGATIVE	INDIRECT	NA	24hrs post-transfection
ENSG00000114698	PLSCR4	hsa-miR-148b-3p	Homo sapiens	HELA	Cervix	Cancer/Malignant	Microarrays	NEGATIVE	INDIRECT	NA	24hrs post-transfection
ENSG00000114739	ACVR2B	hsa-miR-148b-3p	Homo sapiens	293S	Kidney	Embryonic/Fetal	HITS-CLIP	POSITIVE	DIRECT	DOWN	treatment:emetine
ENSG00000114739	ACVR2B	hsa-miR-148b-3p	Homo sapiens	HELA	Cervix	Cancer/Malignant	Microarrays	NEGATIVE	INDIRECT	NA	24hrs post-transfection
ENSG00000114757	PEX5L	hsa-miR-148b-3p	Homo sapiens	BCBL1	Bone Marrow	Cancer/Malignant	HITS-CLIP	POSITIVE	DIRECT	DOWN	NA
ENSG00000114757	PEX5L	hsa-miR-148b-3p	Homo sapiens	NA	Brain	Cancer/Malignant	HITS-CLIP	POSITIVE	DIRECT	DOWN	NA
ENSG00000114770	ABCC5	hsa-miR-148b-3p	Homo sapiens	BT474	Mammary Gland	Cancer/Malignant	HITS-CLIP	POSITIVE	DIRECT	DOWN	NA
ENSG00000114850	SSR3	hsa-miR-148b-3p	Homo sapiens	NA	NA	Cancer/Malignant	Microarrays	POSITIVE	INDIRECT	DOWN	NA
ENSG00000114850	SSR3	hsa-miR-148b-3p	Homo sapiens	HELA	Cervix	Cancer/Malignant	Microarrays	POSITIVE	INDIRECT	DOWN	24hrs post-transfection
ENSG00000114978	MOB1A	hsa-miR-148b-3p	Homo sapiens	LCLBAC	NA	Normal/Primary	PAR-CLIP	POSITIVE	DIRECT	DOWN	NA
ENSG00000114978	MOB1A	hsa-miR-148b-3p	Homo sapiens	HELA	Cervix	Cancer/Malignant	Microarrays	POSITIVE	INDIRECT	DOWN	24hrs post-transfection
ENSG00000115020	PIKFYVE	hsa-miR-148b-3p	Homo sapiens	TZMBL	Cervix	Cancer/Malignant	PAR-CLIP	POSITIVE	DIRECT	DOWN	shRNAs against HIV-1
ENSG00000115159	GPD2	hsa-miR-148b-3p	Homo sapiens	HELA	Cervix	Cancer/Malignant	HITS-CLIP	POSITIVE	DIRECT	DOWN	Hela cells were treated with control shRNA.
ENSG00000115170	ACVR1	hsa-miR-148b-3p	Homo sapiens	U2OS	Bone	Cancer/Malignant	Luciferase Reporter Assay	POSITIVE	DIRECT	DOWN	NA
ENSG00000115170	ACVR1	hsa-miR-148b-3p	Homo sapiens	C2C12	Muscle	Normal/Primary	Luciferase Reporter Assay	POSITIVE	DIRECT	DOWN	NA
ENSG00000115183	TANC1	hsa-miR-148b-3p	Homo sapiens	HEK293	Kidney	Embryonic/Fetal	PAR-CLIP	POSITIVE	DIRECT	DOWN	mild MNase digestion
ENSG00000115183	TANC1	hsa-miR-148b-3p	Homo sapiens	BT474	Mammary Gland	Cancer/Malignant	HITS-CLIP	POSITIVE	DIRECT	DOWN	NA
ENSG00000115183	TANC1	hsa-miR-148b-3p	Homo sapiens	TZMBL	Cervix	Cancer/Malignant	PAR-CLIP	POSITIVE	DIRECT	DOWN	shRNAs against HIV-1
ENSG00000115204	MPV17	hsa-miR-148b-3p	Homo sapiens	BC1	Pleura	Cancer/Malignant	PAR-CLIP	POSITIVE	DIRECT	DOWN	NA
ENSG00000115204	MPV17	hsa-miR-148b-3p	Homo sapiens	TZMBL	Cervix	Cancer/Malignant	PAR-CLIP	POSITIVE	DIRECT	DOWN	shRNAs against HIV-1
ENSG00000115207	GTF3C2	hsa-miR-148b-3p	Homo sapiens	TZMBL	Cervix	Cancer/Malignant	PAR-CLIP	POSITIVE	DIRECT	DOWN	shRNAs against HIV-1
ENSG00000115216	NRBP1	hsa-miR-148b-3p	Homo sapiens	HEK293	Kidney	Embryonic/Fetal	PAR-CLIP	POSITIVE	DIRECT	DOWN	NA
ENSG00000115234	SNX17	hsa-miR-148b-3p	Homo sapiens	BT474	Mammary Gland	Cancer/Malignant	HITS-CLIP	POSITIVE	DIRECT	DOWN	NA
ENSG00000115306	SPTBN1	hsa-miR-148b-3p	Homo sapiens	TZMBL	Cervix	Cancer/Malignant	PAR-CLIP	POSITIVE	DIRECT	DOWN	shRNAs against HIV-1
ENSG00000115306	SPTBN1	hsa-miR-148b-3p	Homo sapiens	BC3	Pleura	Cancer/Malignant	PAR-CLIP	POSITIVE	DIRECT	DOWN	NA
ENSG00000115310	RTN4	hsa-miR-148b-3p	Homo sapiens	NA	NA	Cancer/Malignant	Microarrays	POSITIVE	INDIRECT	DOWN	NA
ENSG00000115310	RTN4	hsa-miR-148b-3p	Homo sapiens	HMSC	Bone Marrow	Stem/Progenitor	HITS-CLIP	POSITIVE	DIRECT	DOWN	NA
ENSG00000115310	RTN4	hsa-miR-148b-3p	Homo sapiens	BCBL1	Bone Marrow	Cancer/Malignant	HITS-CLIP	POSITIVE	DIRECT	DOWN	NA
ENSG00000115310	RTN4	hsa-miR-148b-3p	Homo sapiens	293S	Kidney	Embryonic/Fetal	HITS-CLIP	POSITIVE	DIRECT	DOWN	treatment: arsenite
ENSG00000115310	RTN4	hsa-miR-148b-3p	Homo sapiens	BT474	Mammary Gland	Cancer/Malignant	HITS-CLIP	POSITIVE	DIRECT	DOWN	NA
ENSG00000115310	RTN4	hsa-miR-148b-3p	Homo sapiens	HELA	Cervix	Cancer/Malignant	HITS-CLIP	POSITIVE	DIRECT	DOWN	Hela cells were treated with control shRNA.
ENSG00000115310	RTN4	hsa-miR-148b-3p	Homo sapiens	HEK293	Kidney	Embryonic/Fetal	PAR-CLIP	POSITIVE	DIRECT	DOWN	NA
ENSG00000115310	RTN4	hsa-miR-148b-3p	Homo sapiens	HELA	Cervix	Cancer/Malignant	Microarrays	POSITIVE	INDIRECT	DOWN	24hrs post-transfection
ENSG00000115461	IGFBP5	hsa-miR-148b-3p	Homo sapiens	BT474	Mammary Gland	Cancer/Malignant	HITS-CLIP	POSITIVE	DIRECT	DOWN	NA
ENSG00000115464	USP34	hsa-miR-148b-3p	Homo sapiens	BT474	Mammary Gland	Cancer/Malignant	HITS-CLIP	POSITIVE	DIRECT	DOWN	NA
ENSG00000115484	CCT4	hsa-miR-148b-3p	Homo sapiens	BC1	Pleura	Cancer/Malignant	PAR-CLIP	POSITIVE	DIRECT	DOWN	NA
ENSG00000115540	MOB4	hsa-miR-148b-3p	Homo sapiens	BT474	Mammary Gland	Cancer/Malignant	HITS-CLIP	POSITIVE	DIRECT	DOWN	NA
ENSG00000115540	MOB4	hsa-miR-148b-3p	Homo sapiens	TZMBL	Cervix	Cancer/Malignant	PAR-CLIP	POSITIVE	DIRECT	DOWN	shRNAs against HIV-1
ENSG00000115541	HSPE1	hsa-miR-148b-3p	Homo sapiens	BC1	Pleura	Cancer/Malignant	PAR-CLIP	POSITIVE	DIRECT	DOWN	NA
ENSG00000115541	HSPE1	hsa-miR-148b-3p	Homo sapiens	NA	Brain	Cancer/Malignant	HITS-CLIP	POSITIVE	DIRECT	DOWN	NA
ENSG00000115561	CHMP3	hsa-miR-148b-3p	Homo sapiens	BETA Cells	Pancreas	Normal/Primary	HITS-CLIP	POSITIVE	DIRECT	DOWN	NA
ENSG00000115761	NOL10	hsa-miR-148b-3p	Homo sapiens	NA	NA	Cancer/Malignant	Microarrays	POSITIVE	INDIRECT	DOWN	NA
ENSG00000115761	NOL10	hsa-miR-148b-3p	Homo sapiens	HELA	Cervix	Cancer/Malignant	Microarrays	POSITIVE	INDIRECT	DOWN	24hrs post-transfection
ENSG00000115762	PLEKHB2	hsa-miR-148b-3p	Homo sapiens	HELA	Cervix	Cancer/Malignant	Microarrays	POSITIVE	INDIRECT	DOWN	24hrs post-transfection
ENSG00000115825	PRKD3	hsa-miR-148b-3p	Homo sapiens	NA	NA	Cancer/Malignant	Microarrays	POSITIVE	INDIRECT	DOWN	NA
ENSG00000115825	PRKD3	hsa-miR-148b-3p	Homo sapiens	HELA	Cervix	Cancer/Malignant	Microarrays	POSITIVE	INDIRECT	DOWN	24hrs post-transfection
ENSG00000115844	DLX2	hsa-miR-148b-3p	Homo sapiens	HEK293	Kidney	Embryonic/Fetal	PAR-CLIP	POSITIVE	DIRECT	DOWN	mild MNase digestion
ENSG00000115904	SOS1	hsa-miR-148b-3p	Homo sapiens	BT474	Mammary Gland	Cancer/Malignant	HITS-CLIP	POSITIVE	DIRECT	DOWN	NA
ENSG00000115993	TRAK2	hsa-miR-148b-3p	Homo sapiens	BT474	Mammary Gland	Cancer/Malignant	HITS-CLIP	POSITIVE	DIRECT	DOWN	NA
ENSG00000115993	TRAK2	hsa-miR-148b-3p	Homo sapiens	NA	Brain	Cancer/Malignant	HITS-CLIP	POSITIVE	DIRECT	DOWN	NA
ENSG00000115998	C2orf42	hsa-miR-148b-3p	Homo sapiens	BCBL1	Bone Marrow	Cancer/Malignant	HITS-CLIP	POSITIVE	DIRECT	DOWN	NA
ENSG00000116001	TIA1	hsa-miR-148b-3p	Homo sapiens	ESC	Embryo	Embryonic/Fetal	Stem/Progenitor	PAR-CLIP	POSITIVE	DIRECT	DOWN
ENSG00000116017	ARID3A	hsa-miR-148b-3p	Homo sapiens	TZMBL	Cervix	Cancer/Malignant	PAR-CLIP	POSITIVE	DIRECT	DOWN	shRNAs against HIV-1
ENSG00000116017	ARID3A	hsa-miR-148b-3p	Homo sapiens	HELA	Cervix	Cancer/Malignant	Microarrays	NEGATIVE	INDIRECT	NA	24hrs post-transfection
ENSG00000116095	PLEKHA3	hsa-miR-148b-3p	Homo sapiens	HELA	Cervix	Cancer/Malignant	Microarrays	NEGATIVE	INDIRECT	NA	24hrs post-transfection
ENSG00000116120	FARSB	hsa-miR-148b-3p	Homo sapiens	LCLBACD3	NA	Normal/Primary	PAR-CLIP	POSITIVE	DIRECT	DOWN	NA
ENSG00000116127	ALMS1	hsa-miR-148b-3p	Homo sapiens	TZMBL	Cervix	Cancer/Malignant	PAR-CLIP	POSITIVE	DIRECT	DOWN	shRNAs against HIV-1
ENSG00000116133	DHCR24	hsa-miR-148b-3p	Homo sapiens	TZMBL	Cervix	Cancer/Malignant	PAR-CLIP	POSITIVE	DIRECT	DOWN	shRNAs against HIV-1
ENSG00000116141	MARK1	hsa-miR-148b-3p	Homo sapiens	NA	Brain	Cancer/Malignant	HITS-CLIP	POSITIVE	DIRECT	DOWN	NA
ENSG00000116285	ERRFI1	hsa-miR-148b-3p	Homo sapiens	293S	Kidney	Embryonic/Fetal	HITS-CLIP	POSITIVE	DIRECT	DOWN	no treatment (control)
ENSG00000116459	ATP5F1	hsa-miR-148b-3p	Homo sapiens	TZMBL	Cervix	Cancer/Malignant	PAR-CLIP	POSITIVE	DIRECT	DOWN	shRNAs against HIV-1
ENSG00000116667	C1orf21	hsa-miR-148b-3p	Homo sapiens	HELA	Cervix	Cancer/Malignant	Microarrays	NEGATIVE	INDIRECT	NA	24hrs post-transfection
ENSG00000116698	SMG7	hsa-miR-148b-3p	Homo sapiens	HEK293	Kidney	Embryonic/Fetal	PAR-CLIP	POSITIVE	DIRECT	DOWN	mild MNase digestion
ENSG00000116701	NCF2	hsa-miR-148b-3p	Homo sapiens	BCBL1	Bone Marrow	Cancer/Malignant	HITS-CLIP	POSITIVE	DIRECT	DOWN	NA
ENSG00000116701	NCF2	hsa-miR-148b-3p	Homo sapiens	HELA	Cervix	Cancer/Malignant	Microarrays	NEGATIVE	INDIRECT	NA	24hrs post-transfection
ENSG00000116741	RGS2	hsa-miR-148b-3p	Homo sapiens	HELA	Cervix	Cancer/Malignant	Microarrays	NEGATIVE	INDIRECT	NA	24hrs post-transfection
ENSG00000116754	SRSF11	hsa-miR-148b-3p	Homo sapiens	BT474	Mammary Gland	Cancer/Malignant	HITS-CLIP	POSITIVE	DIRECT	DOWN	NA
ENSG00000116754	SRSF11	hsa-miR-148b-3p	Homo sapiens	NA	Brain	Cancer/Malignant	HITS-CLIP	POSITIVE	DIRECT	DOWN	NA
ENSG00000116786	PLEKHM2	hsa-miR-148b-3p	Homo sapiens	HELA	Cervix	Cancer/Malignant	Microarrays	POSITIVE	INDIRECT	DOWN	24hrs post-transfection
ENSG00000116962	NID1	hsa-miR-148b-3p	Homo sapiens	HEK293	Kidney	Embryonic/Fetal	PAR-CLIP	POSITIVE	DIRECT	DOWN	mild MNase digestion
ENSG00000116977	LGALS8	hsa-miR-148b-3p	Homo sapiens	BETA Cells	Pancreas	Normal/Primary	HITS-CLIP	POSITIVE	DIRECT	DOWN	NA
ENSG00000117069	ST6GALNAC5	hsa-miR-148b-3p	Homo sapiens	NA	NA	Cancer/Malignant	Microarrays	POSITIVE	INDIRECT	DOWN	NA
ENSG00000117114	LPHN2	hsa-miR-148b-3p	Homo sapiens	NA	NA	Cancer/Malignant	Microarrays	POSITIVE	INDIRECT	DOWN	NA
ENSG00000117153	KLHL12	hsa-miR-148b-3p	Homo sapiens	NA	NA	Cancer/Malignant	Microarrays	POSITIVE	INDIRECT	DOWN	NA
ENSG00000117153	KLHL12	hsa-miR-148b-3p	Homo sapiens	HELA	Cervix	Cancer/Malignant	Microarrays	POSITIVE	INDIRECT	DOWN	24hrs post-transfection
ENSG00000117226	GBP3	hsa-miR-148b-3p	Homo sapiens	BT474	Mammary Gland	Cancer/Malignant	HITS-CLIP	POSITIVE	DIRECT	DOWN	NA
ENSG00000117226	GBP3	hsa-miR-148b-3p	Homo sapiens	HELA	Cervix	Cancer/Malignant	Microarrays	POSITIVE	INDIRECT	DOWN	24hrs post-transfection
ENSG00000117289	ENSG00000117289	hsa-miR-148b-3p	Homo sapiens	NA	NA	Cancer/Malignant	Microarrays	POSITIVE	INDIRECT	DOWN	NA
ENSG00000117362	APH1A	hsa-miR-148b-3p	Homo sapiens	HELA	Cervix	Cancer/Malignant	Microarrays	POSITIVE	INDIRECT	DOWN	24hrs post-transfection
ENSG00000117394	SLC2A1	hsa-miR-148b-3p	Homo sapiens	HEK293	Kidney	Embryonic/Fetal	PAR-CLIP	POSITIVE	DIRECT	DOWN	mild MNase digestion
ENSG00000117399	CDC20	hsa-miR-148b-3p	Homo sapiens	293S	Kidney	Embryonic/Fetal	HITS-CLIP	POSITIVE	DIRECT	DOWN	no treatment (control)
ENSG00000117448	AKR1A1	hsa-miR-148b-3p	Homo sapiens	HEK293	Kidney	Embryonic/Fetal	PAR-CLIP	POSITIVE	DIRECT	DOWN	mild MNase digestion
ENSG00000117461	PIK3R3	hsa-miR-148b-3p	Homo sapiens	BT474	Mammary Gland	Cancer/Malignant	HITS-CLIP	POSITIVE	DIRECT	DOWN	NA
ENSG00000117500	TMED5	hsa-miR-148b-3p	Homo sapiens	HEK293	Kidney	Embryonic/Fetal	PAR-CLIP	POSITIVE	DIRECT	DOWN	mild MNase digestion
ENSG00000117505	DR1	hsa-miR-148b-3p	Homo sapiens	HEK293	Kidney	Embryonic/Fetal	PAR-CLIP	POSITIVE	DIRECT	DOWN	mild MNase digestion
ENSG00000117505	DR1	hsa-miR-148b-3p	Homo sapiens	BT474	Mammary Gland	Cancer/Malignant	HITS-CLIP	POSITIVE	DIRECT	DOWN	NA
ENSG00000117523	PRRC2C	hsa-miR-148b-3p	Homo sapiens	BC1	Pleura	Cancer/Malignant	PAR-CLIP	POSITIVE	DIRECT	DOWN	NA
ENSG00000117523	PRRC2C	hsa-miR-148b-3p	Homo sapiens	BC3	Pleura	Cancer/Malignant	PAR-CLIP	POSITIVE	DIRECT	DOWN	NA
ENSG00000117523	PRRC2C	hsa-miR-148b-3p	Homo sapiens	HEK293	Kidney	Embryonic/Fetal	PAR-CLIP	POSITIVE	DIRECT	DOWN	mild MNase digestion
ENSG00000117523	PRRC2C	hsa-miR-148b-3p	Homo sapiens	TZMBL	Cervix	Cancer/Malignant	PAR-CLIP	POSITIVE	DIRECT	DOWN	shRNAs against HIV-1
ENSG00000117525	F3	hsa-miR-148b-3p	Homo sapiens	HELA	Cervix	Cancer/Malignant	Microarrays	POSITIVE	INDIRECT	DOWN	24hrs post-transfection
ENSG00000117528	ABCD3	hsa-miR-148b-3p	Homo sapiens	HELA	Cervix	Cancer/Malignant	Microarrays	POSITIVE	INDIRECT	DOWN	24hrs post-transfection
ENSG00000117533	VAMP4	hsa-miR-148b-3p	Homo sapiens	NA	Brain	Cancer/Malignant	HITS-CLIP	POSITIVE	DIRECT	DOWN	NA
ENSG00000117616	RSRP1	hsa-miR-148b-3p	Homo sapiens	HELA	Cervix	Cancer/Malignant	Microarrays	NEGATIVE	INDIRECT	NA	24hrs post-transfection
ENSG00000117707	PROX1	hsa-miR-148b-3p	Homo sapiens	NA	NA	Cancer/Malignant	Microarrays	POSITIVE	INDIRECT	DOWN	NA
ENSG00000117713	ARID1A	hsa-miR-148b-3p	Homo sapiens	TZMBL	Cervix	Cancer/Malignant	PAR-CLIP	POSITIVE	DIRECT	DOWN	shRNAs against HIV-1
ENSG00000117724	CENPF	hsa-miR-148b-3p	Homo sapiens	293S	Kidney	Embryonic/Fetal	HITS-CLIP	POSITIVE	DIRECT	DOWN	treatment: arsenite
ENSG00000117724	CENPF	hsa-miR-148b-3p	Homo sapiens	293S	Kidney	Embryonic/Fetal	HITS-CLIP	POSITIVE	DIRECT	DOWN	treatment: emetine
ENSG00000117724	CENPF	hsa-miR-148b-3p	Homo sapiens	TZMBL	Cervix	Cancer/Malignant	PAR-CLIP	POSITIVE	DIRECT	DOWN	shRNAs against HIV-1
ENSG00000117724	CENPF	hsa-miR-148b-3p	Homo sapiens	HEK293	Kidney	Embryonic/Fetal	PAR-CLIP	POSITIVE	DIRECT	DOWN	NA
ENSG00000117724	CENPF	hsa-miR-148b-3p	Homo sapiens	HELA	Cervix	Cancer/Malignant	Microarrays	POSITIVE	INDIRECT	DOWN	24hrs post-transfection
ENSG00000117899	MESDC2	hsa-miR-148b-3p	Homo sapiens	293S	Kidney	Embryonic/Fetal	HITS-CLIP	POSITIVE	DIRECT	DOWN	treatment:emetine
ENSG00000118058	KMT2A	hsa-miR-148b-3p	Homo sapiens	293S	Kidney	Embryonic/Fetal	HITS-CLIP	POSITIVE	DIRECT	DOWN	no treatment (control)
ENSG00000118193	KIF14	hsa-miR-148b-3p	Homo sapiens	HELA	Cervix	Cancer/Malignant	Microarrays	POSITIVE	INDIRECT	DOWN	24hrs post-transfection
ENSG00000118200	CAMSAP2	hsa-miR-148b-3p	Homo sapiens	NA	Brain	Cancer/Malignant	HITS-CLIP	POSITIVE	DIRECT	DOWN	NA
ENSG00000118242	MREG	hsa-miR-148b-3p	Homo sapiens	HEK293	Kidney	Embryonic/Fetal	PAR-CLIP	POSITIVE	DIRECT	DOWN	mild MNase digestion
ENSG00000118242	MREG	hsa-miR-148b-3p	Homo sapiens	HELA	Cervix	Cancer/Malignant	Microarrays	POSITIVE	INDIRECT	DOWN	24hrs post-transfection
ENSG00000118260	CREB1	hsa-miR-148b-3p	Homo sapiens	BETA Cells	Pancreas	Normal/Primary	HITS-CLIP	POSITIVE	DIRECT	DOWN	NA
ENSG00000118276	B4GALT6	hsa-miR-148b-3p	Homo sapiens	NA	Brain	Cancer/Malignant	HITS-CLIP	POSITIVE	DIRECT	DOWN	NA
ENSG00000118322	ATP10B	hsa-miR-148b-3p	Homo sapiens	NA	NA	Cancer/Malignant	Microarrays	POSITIVE	INDIRECT	DOWN	NA
ENSG00000118402	ELOVL4	hsa-miR-148b-3p	Homo sapiens	293S	Kidney	Embryonic/Fetal	HITS-CLIP	POSITIVE	DIRECT	DOWN	treatment:hippuristanol
ENSG00000118473	SGIP1	hsa-miR-148b-3p	Homo sapiens	NA	Brain	Cancer/Malignant	HITS-CLIP	POSITIVE	DIRECT	DOWN	NA
ENSG00000118482	PHF3	hsa-miR-148b-3p	Homo sapiens	NA	Brain	Cancer/Malignant	HITS-CLIP	POSITIVE	DIRECT	DOWN	NA
ENSG00000118495	PLAGL1	hsa-miR-148b-3p	Homo sapiens	BETA Cells	Pancreas	Normal/Primary	HITS-CLIP	POSITIVE	DIRECT	DOWN	NA
ENSG00000118496	FBXO30	hsa-miR-148b-3p	Homo sapiens	HELA	Cervix	Cancer/Malignant	HITS-CLIP	POSITIVE	DIRECT	DOWN	Hela cells were treated with control shRNA.
ENSG00000118513	MYB	hsa-miR-148b-3p	Homo sapiens	HELA	Cervix	Cancer/Malignant	Microarrays	POSITIVE	INDIRECT	DOWN	24hrs post-transfection
ENSG00000118515	SGK1	hsa-miR-148b-3p	Homo sapiens	TZMBL	Cervix	Cancer/Malignant	PAR-CLIP	POSITIVE	DIRECT	DOWN	shRNAs against HIV-1
ENSG00000118515	SGK1	hsa-miR-148b-3p	Homo sapiens	NA	Brain	Cancer/Malignant	HITS-CLIP	POSITIVE	DIRECT	DOWN	NA
ENSG00000118523	CTGF	hsa-miR-148b-3p	Homo sapiens	HELA	Cervix	Cancer/Malignant	Microarrays	NEGATIVE	INDIRECT	NA	24hrs post-transfection
ENSG00000118689	FOXO3	hsa-miR-148b-3p	Homo sapiens	293S	Kidney	Embryonic/Fetal	HITS-CLIP	POSITIVE	DIRECT	DOWN	treatment: arsenite
ENSG00000118804	FAM47E-STBD1	hsa-miR-148b-3p	Homo sapiens	BC3	Pleura	Cancer/Malignant	HITS-CLIP	POSITIVE	DIRECT	DOWN	NA
ENSG00000118804	FAM47E-STBD1	hsa-miR-148b-3p	Homo sapiens	TZMBL	Cervix	Cancer/Malignant	PAR-CLIP	POSITIVE	DIRECT	DOWN	NA
ENSG00000118816	CCNI	hsa-miR-148b-3p	Homo sapiens	BETA Cells	Pancreas	Normal/Primary	HITS-CLIP	POSITIVE	DIRECT	DOWN	NA
ENSG00000118816	CCNI	hsa-miR-148b-3p	Homo sapiens	293S	Kidney	Embryonic/Fetal	HITS-CLIP	POSITIVE	DIRECT	DOWN	no treatment (control)
ENSG00000118816	CCNI	hsa-miR-148b-3p	Homo sapiens	293S	Kidney	Embryonic/Fetal	HITS-CLIP	POSITIVE	DIRECT	DOWN	treatment: arsenite
ENSG00000118816	CCNI	hsa-miR-148b-3p	Homo sapiens	293S	Kidney	Embryonic/Fetal	HITS-CLIP	POSITIVE	DIRECT	DOWN	treatment: emetine
ENSG00000118816	CCNI	hsa-miR-148b-3p	Homo sapiens	BT474	Mammary Gland	Cancer/Malignant	HITS-CLIP	POSITIVE	DIRECT	DOWN	NA
ENSG00000118971	CCND2	hsa-miR-148b-3p	Homo sapiens	ESC	Embryo	Embryonic/Fetal	Stem/Progenitor	PAR-CLIP	POSITIVE	DIRECT	DOWN
ENSG00000118971	CCND2	hsa-miR-148b-3p	Homo sapiens	LCL35	NA	Normal/Primary	PAR-CLIP	POSITIVE	DIRECT	DOWN	NA
ENSG00000119042	SATB2	hsa-miR-148b-3p	Homo sapiens	HELA	Cervix	Cancer/Malignant	Microarrays	NEGATIVE	INDIRECT	NA	24hrs post-transfection
ENSG00000119231	SENP5	hsa-miR-148b-3p	Homo sapiens	BC1	Pleura	Cancer/Malignant	PAR-CLIP	POSITIVE	DIRECT	DOWN	NA
ENSG00000119242	CCDC92	hsa-miR-148b-3p	Homo sapiens	NA	NA	Cancer/Malignant	Microarrays	POSITIVE	INDIRECT	DOWN	NA
ENSG00000119242	CCDC92	hsa-miR-148b-3p	Homo sapiens	HELA	Cervix	Cancer/Malignant	Microarrays	POSITIVE	INDIRECT	DOWN	24hrs post-transfection
ENSG00000119285	HEATR1	hsa-miR-148b-3p	Homo sapiens	293S	Kidney	Embryonic/Fetal	HITS-CLIP	POSITIVE	DIRECT	DOWN	treatment: arsenite
ENSG00000119335	SET	hsa-miR-148b-3p	Homo sapiens	293S	Kidney	Embryonic/Fetal	HITS-CLIP	POSITIVE	DIRECT	DOWN	no treatment (control)
ENSG00000119396	RAB14	hsa-miR-148b-3p	Homo sapiens	BT474	Mammary Gland	Cancer/Malignant	HITS-CLIP	POSITIVE	DIRECT	DOWN	NA
ENSG00000119408	NEK6	hsa-miR-148b-3p	Homo sapiens	HMSC	Bone Marrow	Stem/Progenitor	HITS-CLIP	POSITIVE	DIRECT	DOWN	NA
ENSG00000119446	RBM18	hsa-miR-148b-3p	Homo sapiens	NA	Brain	Cancer/Malignant	HITS-CLIP	POSITIVE	DIRECT	DOWN	NA
ENSG00000119636	CCDC176	hsa-miR-148b-3p	Homo sapiens	HELA	Cervix	Cancer/Malignant	Microarrays	POSITIVE	INDIRECT	DOWN	24hrs post-transfection
ENSG00000119669	IRF2BPL	hsa-miR-148b-3p	Homo sapiens	BT474	Mammary Gland	Cancer/Malignant	HITS-CLIP	POSITIVE	DIRECT	DOWN	NA
ENSG00000119760	SUPT7L	hsa-miR-148b-3p	Homo sapiens	TZMBL	Cervix	Cancer/Malignant	PAR-CLIP	POSITIVE	DIRECT	DOWN	shRNAs against HIV-1
ENSG00000119772	DNMT3A	hsa-miR-148b-3p	Homo sapiens	BT474	Mammary Gland	Cancer/Malignant	HITS-CLIP	POSITIVE	DIRECT	DOWN	NA
ENSG00000119777	TMEM214	hsa-miR-148b-3p	Homo sapiens	EF3DAGO2	NA	Normal/Primary	PAR-CLIP	POSITIVE	DIRECT	DOWN	NA
ENSG00000119777	TMEM214	hsa-miR-148b-3p	Homo sapiens	LCLBACD1	NA	Normal/Primary	PAR-CLIP	POSITIVE	DIRECT	DOWN	NA
ENSG00000119778	ATAD2B	hsa-miR-148b-3p	Homo sapiens	BT474	Mammary Gland	Cancer/Malignant	HITS-CLIP	POSITIVE	DIRECT	DOWN	NA
ENSG00000119801	YPEL5	hsa-miR-148b-3p	Homo sapiens	HELA	Cervix	Cancer/Malignant	Microarrays	NEGATIVE	INDIRECT	NA	24hrs post-transfection
ENSG00000119820	YIPF4	hsa-miR-148b-3p	Homo sapiens	HEK293	Kidney	Embryonic/Fetal	PAR-CLIP	POSITIVE	DIRECT	DOWN	mild MNase digestion
ENSG00000119820	YIPF4	hsa-miR-148b-3p	Homo sapiens	NA	Brain	Cancer/Malignant	HITS-CLIP	POSITIVE	DIRECT	DOWN	NA
ENSG00000119866	BCL11A	hsa-miR-148b-3p	Homo sapiens	NA	NA	Cancer/Malignant	Microarrays	POSITIVE	INDIRECT	DOWN	NA
ENSG00000119878	CRIPT	hsa-miR-148b-3p	Homo sapiens	TZMBL	Cervix	Cancer/Malignant	PAR-CLIP	POSITIVE	DIRECT	DOWN	shRNAs against HIV-1
ENSG00000119878	CRIPT	hsa-miR-148b-3p	Homo sapiens	HELA	Cervix	Cancer/Malignant	Microarrays	POSITIVE	INDIRECT	DOWN	24hrs post-transfection
ENSG00000119906	FAM178A	hsa-miR-148b-3p	Homo sapiens	293S	Kidney	Embryonic/Fetal	HITS-CLIP	POSITIVE	DIRECT	DOWN	treatment: arsenite
ENSG00000119906	FAM178A	hsa-miR-148b-3p	Homo sapiens	HEK293	Kidney	Embryonic/Fetal	PAR-CLIP	POSITIVE	DIRECT	DOWN	mild MNase digestion
ENSG00000119906	FAM178A	hsa-miR-148b-3p	Homo sapiens	NA	Brain	Cancer/Malignant	HITS-CLIP	POSITIVE	DIRECT	DOWN	NA
ENSG00000119917	IFIT3	hsa-miR-148b-3p	Homo sapiens	HELA	Cervix	Cancer/Malignant	Microarrays	NEGATIVE	INDIRECT	NA	24hrs post-transfection
ENSG00000119922	IFIT2	hsa-miR-148b-3p	Homo sapiens	HELA	Cervix	Cancer/Malignant	Microarrays	NEGATIVE	INDIRECT	NA	24hrs post-transfection
ENSG00000119927	GPAM	hsa-miR-148b-3p	Homo sapiens	TZMBL	Cervix	Cancer/Malignant	PAR-CLIP	POSITIVE	DIRECT	DOWN	shRNAs against HIV-1
ENSG00000119943	PYROXD2	hsa-miR-148b-3p	Homo sapiens	293S	Kidney	Embryonic/Fetal	HITS-CLIP	POSITIVE	DIRECT	DOWN	treatment:hippuristanol
ENSG00000119965	C10orf88	hsa-miR-148b-3p	Homo sapiens	HEK293	Kidney	Embryonic/Fetal	PAR-CLIP	POSITIVE	DIRECT	DOWN	mild MNase digestion
ENSG00000119965	C10orf88	hsa-miR-148b-3p	Homo sapiens	TZMBL	Cervix	Cancer/Malignant	PAR-CLIP	POSITIVE	DIRECT	DOWN	shRNAs against HIV-1
ENSG00000119986	AVPI1	hsa-miR-148b-3p	Homo sapiens	NA	NA	Cancer/Malignant	Microarrays	POSITIVE	INDIRECT	DOWN	NA
ENSG00000119986	AVPI1	hsa-miR-148b-3p	Homo sapiens	HELA	Cervix	Cancer/Malignant	Microarrays	POSITIVE	INDIRECT	DOWN	24hrs post-transfection
ENSG00000120071	KANSL1	hsa-miR-148b-3p	Homo sapiens	293S	Kidney	Embryonic/Fetal	HITS-CLIP	POSITIVE	DIRECT	DOWN	treatment: arsenite
ENSG00000120071	KANSL1	hsa-miR-148b-3p	Homo sapiens	HEK293	Kidney	Embryonic/Fetal	PAR-CLIP	POSITIVE	DIRECT	DOWN	mild MNase digestion
ENSG00000120071	KANSL1	hsa-miR-148b-3p	Homo sapiens	BT474	Mammary Gland	Cancer/Malignant	HITS-CLIP	POSITIVE	DIRECT	DOWN	NA
ENSG00000120071	KANSL1	hsa-miR-148b-3p	Homo sapiens	TZMBL	Cervix	Cancer/Malignant	PAR-CLIP	POSITIVE	DIRECT	DOWN	shRNAs against HIV-1
ENSG00000120071	KANSL1	hsa-miR-148b-3p	Homo sapiens	HEK293	Kidney	Embryonic/Fetal	PAR-CLIP	POSITIVE	DIRECT	DOWN	NA
ENSG00000120129	DUSP1	hsa-miR-148b-3p	Homo sapiens	HMSC	Bone Marrow	Stem/Progenitor	HITS-CLIP	POSITIVE	DIRECT	DOWN	NA
ENSG00000120129	DUSP1	hsa-miR-148b-3p	Homo sapiens	NA	Brain	Cancer/Malignant	HITS-CLIP	POSITIVE	DIRECT	DOWN	NA
ENSG00000120137	PANK3	hsa-miR-148b-3p	Homo sapiens	BT474	Mammary Gland	Cancer/Malignant	HITS-CLIP	POSITIVE	DIRECT	DOWN	NA
ENSG00000120137	PANK3	hsa-miR-148b-3p	Homo sapiens	TZMBL	Cervix	Cancer/Malignant	PAR-CLIP	POSITIVE	DIRECT	DOWN	shRNAs against HIV-1
ENSG00000120211	INSL4	hsa-miR-148b-3p	Homo sapiens	HELA	Cervix	Cancer/Malignant	Microarrays	POSITIVE	INDIRECT	DOWN	24hrs post-transfection
ENSG00000120217	CD274	hsa-miR-148b-3p	Homo sapiens	HEK293	Kidney	Embryonic/Fetal	PAR-CLIP	POSITIVE	DIRECT	DOWN	NA
ENSG00000120251	GRIA2	hsa-miR-148b-3p	Homo sapiens	NA	Brain	Cancer/Malignant	HITS-CLIP	POSITIVE	DIRECT	DOWN	NA
ENSG00000120594	PLXDC2	hsa-miR-148b-3p	Homo sapiens	NA	NA	Cancer/Malignant	Microarrays	POSITIVE	INDIRECT	DOWN	NA
ENSG00000120694	HSPH1	hsa-miR-148b-3p	Homo sapiens	BC1	Pleura	Cancer/Malignant	PAR-CLIP	POSITIVE	DIRECT	DOWN	NA
ENSG00000120694	HSPH1	hsa-miR-148b-3p	Homo sapiens	LCLBACD3	NA	Normal/Primary	PAR-CLIP	POSITIVE	DIRECT	DOWN	NA
ENSG00000120694	HSPH1	hsa-miR-148b-3p	Homo sapiens	TZMBL	Cervix	Cancer/Malignant	PAR-CLIP	POSITIVE	DIRECT	DOWN	shRNAs against HIV-1
ENSG00000120733	KDM3B	hsa-miR-148b-3p	Homo sapiens	BC1	Pleura	Cancer/Malignant	PAR-CLIP	POSITIVE	DIRECT	DOWN	NA
ENSG00000120733	KDM3B	hsa-miR-148b-3p	Homo sapiens	BETA Cells	Pancreas	Normal/Primary	HITS-CLIP	POSITIVE	DIRECT	DOWN	NA
ENSG00000120733	KDM3B	hsa-miR-148b-3p	Homo sapiens	HEK293	Kidney	Embryonic/Fetal	PAR-CLIP	POSITIVE	DIRECT	DOWN	mild MNase digestion
ENSG00000120733	KDM3B	hsa-miR-148b-3p	Homo sapiens	HEK293	Kidney	Embryonic/Fetal	PAR-CLIP	POSITIVE	DIRECT	DOWN	NA
ENSG00000120733	KDM3B	hsa-miR-148b-3p	Homo sapiens	TZMBL	Cervix	Cancer/Malignant	PAR-CLIP	POSITIVE	DIRECT	DOWN	shRNAs against HIV-1
ENSG00000120738	EGR1	hsa-miR-148b-3p	Homo sapiens	HELA	Cervix	Cancer/Malignant	Microarrays	NEGATIVE	INDIRECT	NA	24hrs post-transfection
ENSG00000120802	TMPO	hsa-miR-148b-3p	Homo sapiens	HEK293	Kidney	Embryonic/Fetal	PAR-CLIP	POSITIVE	DIRECT	DOWN	mild MNase digestion
ENSG00000120802	TMPO	hsa-miR-148b-3p	Homo sapiens	HEK293	Kidney	Embryonic/Fetal	PAR-CLIP	POSITIVE	DIRECT	DOWN	NA
ENSG00000120820	GLT8D2	hsa-miR-148b-3p	Homo sapiens	HELA	Cervix	Cancer/Malignant	Microarrays	NEGATIVE	INDIRECT	NA	24hrs post-transfection
ENSG00000120837	NFYB	hsa-miR-148b-3p	Homo sapiens	NA	Brain	Cancer/Malignant	HITS-CLIP	POSITIVE	DIRECT	DOWN	NA
ENSG00000120875	DUSP4	hsa-miR-148b-3p	Homo sapiens	HELA	Cervix	Cancer/Malignant	Microarrays	NEGATIVE	INDIRECT	NA	24hrs post-transfection
ENSG00000121022	COPS5	hsa-miR-148b-3p	Homo sapiens	BCBL1	Bone Marrow	Cancer/Malignant	HITS-CLIP	POSITIVE	DIRECT	DOWN	NA
ENSG00000121022	COPS5	hsa-miR-148b-3p	Homo sapiens	BT474	Mammary Gland	Cancer/Malignant	HITS-CLIP	POSITIVE	DIRECT	DOWN	NA
ENSG00000121281	ADCY7	hsa-miR-148b-3p	Homo sapiens	BC1	Pleura	Cancer/Malignant	PAR-CLIP	POSITIVE	DIRECT	DOWN	NA
ENSG00000121481	RNF2	hsa-miR-148b-3p	Homo sapiens	ESC	Embryo	Embryonic/Fetal	Stem/Progenitor	PAR-CLIP	POSITIVE	DIRECT	DOWN
ENSG00000121486	TRMT1L	hsa-miR-148b-3p	Homo sapiens	HELA	Cervix	Cancer/Malignant	Microarrays	POSITIVE	INDIRECT	DOWN	24hrs post-transfection
ENSG00000121570	DPPA4	hsa-miR-148b-3p	Homo sapiens	ESC	Embryo	Embryonic/Fetal	Stem/Progenitor	PAR-CLIP	POSITIVE	DIRECT	DOWN
ENSG00000121579	NAA50	hsa-miR-148b-3p	Homo sapiens	BC3	Pleura	Cancer/Malignant	PAR-CLIP	POSITIVE	DIRECT	DOWN	NA
ENSG00000121621	KIF18A	hsa-miR-148b-3p	Homo sapiens	TZMBL	Cervix	Cancer/Malignant	PAR-CLIP	POSITIVE	DIRECT	DOWN	shRNAs against HIV-1
ENSG00000121671	CRY2	hsa-miR-148b-3p	Homo sapiens	HELA	Cervix	Cancer/Malignant	Microarrays	NEGATIVE	INDIRECT	NA	24hrs post-transfection
ENSG00000121879	PIK3CA	hsa-miR-148b-3p	Homo sapiens	MDAMB231	Mammary Gland	Cancer/Malignant	Luciferase Reporter Assay	POSITIVE	DIRECT	DOWN	NA
ENSG00000121892	PDS5A	hsa-miR-148b-3p	Homo sapiens	NA	Brain	Cancer/Malignant	HITS-CLIP	POSITIVE	DIRECT	DOWN	NA
ENSG00000121957	GPSM2	hsa-miR-148b-3p	Homo sapiens	HELA	Cervix	Cancer/Malignant	Microarrays	POSITIVE	INDIRECT	DOWN	24hrs post-transfection
ENSG00000121989	ACVR2A	hsa-miR-148b-3p	Homo sapiens	TZMBL	Cervix	Cancer/Malignant	PAR-CLIP	POSITIVE	DIRECT	DOWN	shRNAs against HIV-1
ENSG00000122068	FYTTD1	hsa-miR-148b-3p	Homo sapiens	BC1	Pleura	Cancer/Malignant	PAR-CLIP	POSITIVE	DIRECT	DOWN	NA
ENSG00000122068	FYTTD1	hsa-miR-148b-3p	Homo sapiens	C8166	Bone Marrow	Cancer/Malignant	PAR-CLIP	POSITIVE	DIRECT	DOWN	NA
ENSG00000122068	FYTTD1	hsa-miR-148b-3p	Homo sapiens	TZMBL	Cervix	Cancer/Malignant	PAR-CLIP	POSITIVE	DIRECT	DOWN	NA
ENSG00000122068	FYTTD1	hsa-miR-148b-3p	Homo sapiens	TZMBL	Cervix	Cancer/Malignant	PAR-CLIP	POSITIVE	DIRECT	DOWN	shRNAs against HIV-1
ENSG00000122299	ZC3H7A	hsa-miR-148b-3p	Homo sapiens	293S	Kidney	Embryonic/Fetal	HITS-CLIP	POSITIVE	DIRECT	DOWN	treatment: emetine
ENSG00000122335	SERAC1	hsa-miR-148b-3p	Homo sapiens	NA	NA	Cancer/Malignant	Microarrays	POSITIVE	INDIRECT	DOWN	NA
ENSG00000122565	CBX3	hsa-miR-148b-3p	Homo sapiens	HEK293	Kidney	Embryonic/Fetal	PAR-CLIP	POSITIVE	DIRECT	DOWN	mild MNase digestion
ENSG00000122565	CBX3	hsa-miR-148b-3p	Homo sapiens	HEK293	Kidney	Embryonic/Fetal	PAR-CLIP	POSITIVE	DIRECT	DOWN	NA
ENSG00000122566	HNRNPA2B1	hsa-miR-148b-3p	Homo sapiens	BCBL1	Bone Marrow	Cancer/Malignant	HITS-CLIP	POSITIVE	DIRECT	DOWN	NA
ENSG00000122566	HNRNPA2B1	hsa-miR-148b-3p	Homo sapiens	BT474	Mammary Gland	Cancer/Malignant	HITS-CLIP	POSITIVE	DIRECT	DOWN	NA
ENSG00000122566	HNRNPA2B1	hsa-miR-148b-3p	Homo sapiens	NA	Brain	Cancer/Malignant	HITS-CLIP	POSITIVE	DIRECT	DOWN	NA
ENSG00000122641	INHBA	hsa-miR-148b-3p	Homo sapiens	NA	NA	Cancer/Malignant	Microarrays	POSITIVE	INDIRECT	DOWN	NA
ENSG00000122644	ARL4A	hsa-miR-148b-3p	Homo sapiens	HEK293	Kidney	Embryonic/Fetal	PAR-CLIP	POSITIVE	DIRECT	DOWN	mild MNase digestion
ENSG00000122644	ARL4A	hsa-miR-148b-3p	Homo sapiens	TZMBL	Cervix	Cancer/Malignant	PAR-CLIP	POSITIVE	DIRECT	DOWN	shRNAs against HIV-1
ENSG00000122644	ARL4A	hsa-miR-148b-3p	Homo sapiens	NA	Brain	Cancer/Malignant	HITS-CLIP	POSITIVE	DIRECT	DOWN	NA
ENSG00000122786	CALD1	hsa-miR-148b-3p	Homo sapiens	HMSC	Bone Marrow	Stem/Progenitor	HITS-CLIP	POSITIVE	DIRECT	DOWN	NA
ENSG00000122786	CALD1	hsa-miR-148b-3p	Homo sapiens	TZMBL	Cervix	Cancer/Malignant	PAR-CLIP	POSITIVE	DIRECT	DOWN	shRNAs against HIV-1
ENSG00000122965	RBM19	hsa-miR-148b-3p	Homo sapiens	TZMBL	Cervix	Cancer/Malignant	PAR-CLIP	POSITIVE	DIRECT	DOWN	shRNAs against HIV-1
ENSG00000122966	CIT	hsa-miR-148b-3p	Homo sapiens	NA	Brain	Cancer/Malignant	HITS-CLIP	POSITIVE	DIRECT	DOWN	NA
ENSG00000123094	RASSF8	hsa-miR-148b-3p	Homo sapiens	HEK293	Kidney	Embryonic/Fetal	PAR-CLIP	POSITIVE	DIRECT	DOWN	mild MNase digestion
ENSG00000123094	RASSF8	hsa-miR-148b-3p	Homo sapiens	BT474	Mammary Gland	Cancer/Malignant	HITS-CLIP	POSITIVE	DIRECT	DOWN	NA
ENSG00000123094	RASSF8	hsa-miR-148b-3p	Homo sapiens	TZMBL	Cervix	Cancer/Malignant	PAR-CLIP	POSITIVE	DIRECT	DOWN	shRNAs against HIV-1
ENSG00000123095	BHLHE41	hsa-miR-148b-3p	Homo sapiens	293S	Kidney	Embryonic/Fetal	HITS-CLIP	POSITIVE	DIRECT	DOWN	treatment: arsenite
ENSG00000123095	BHLHE41	hsa-miR-148b-3p	Homo sapiens	NA	Brain	Cancer/Malignant	HITS-CLIP	POSITIVE	DIRECT	DOWN	NA
ENSG00000123240	OPTN	hsa-miR-148b-3p	Homo sapiens	TZMBL	Cervix	Cancer/Malignant	PAR-CLIP	POSITIVE	DIRECT	DOWN	shRNAs against HIV-1
ENSG00000123496	IL13RA2	hsa-miR-148b-3p	Homo sapiens	NA	NA	Cancer/Malignant	Microarrays	POSITIVE	INDIRECT	DOWN	NA
ENSG00000123575	FAM199X	hsa-miR-148b-3p	Homo sapiens	NA	Brain	Cancer/Malignant	HITS-CLIP	POSITIVE	DIRECT	DOWN	NA
ENSG00000123636	BAZ2B	hsa-miR-148b-3p	Homo sapiens	BT474	Mammary Gland	Cancer/Malignant	HITS-CLIP	POSITIVE	DIRECT	DOWN	NA
ENSG00000123908	2002-08-01	hsa-miR-148b-3p	Homo sapiens	EF3DAGO2	NA	Normal/Primary	PAR-CLIP	POSITIVE	DIRECT	DOWN	NA
ENSG00000123983	ACSL3	hsa-miR-148b-3p	Homo sapiens	NA	Brain	Cancer/Malignant	HITS-CLIP	POSITIVE	DIRECT	DOWN	NA
ENSG00000124172	ATP5E	hsa-miR-148b-3p	Homo sapiens	HMSC	Bone Marrow	Stem/Progenitor	HITS-CLIP	POSITIVE	DIRECT	DOWN	NA
ENSG00000124172	ATP5E	hsa-miR-148b-3p	Homo sapiens	BCBL1	Bone Marrow	Cancer/Malignant	HITS-CLIP	POSITIVE	DIRECT	DOWN	NA
ENSG00000124172	ATP5E	hsa-miR-148b-3p	Homo sapiens	293S	Kidney	Embryonic/Fetal	HITS-CLIP	POSITIVE	DIRECT	DOWN	no treatment (control)
ENSG00000124172	ATP5E	hsa-miR-148b-3p	Homo sapiens	293S	Kidney	Embryonic/Fetal	HITS-CLIP	POSITIVE	DIRECT	DOWN	treatment: arsenite
ENSG00000124172	ATP5E	hsa-miR-148b-3p	Homo sapiens	293S	Kidney	Embryonic/Fetal	HITS-CLIP	POSITIVE	DIRECT	DOWN	treatment:hippuristanol
ENSG00000124172	ATP5E	hsa-miR-148b-3p	Homo sapiens	BT474	Mammary Gland	Cancer/Malignant	HITS-CLIP	POSITIVE	DIRECT	DOWN	NA
ENSG00000124181	PLCG1	hsa-miR-148b-3p	Homo sapiens	293S	Kidney	Embryonic/Fetal	HITS-CLIP	POSITIVE	DIRECT	DOWN	no treatment (control)
ENSG00000124196	GTSF1L	hsa-miR-148b-3p	Homo sapiens	NA	NA	Cancer/Malignant	Microarrays	POSITIVE	INDIRECT	DOWN	NA
ENSG00000124201	ZNFX1	hsa-miR-148b-3p	Homo sapiens	TZMBL	Cervix	Cancer/Malignant	PAR-CLIP	POSITIVE	DIRECT	DOWN	shRNAs against HIV-1
ENSG00000124207	CSE1L	hsa-miR-148b-3p	Homo sapiens	BT474	Mammary Gland	Cancer/Malignant	HITS-CLIP	POSITIVE	DIRECT	DOWN	NA
ENSG00000124214	STAU1	hsa-miR-148b-3p	Homo sapiens	BT474	Mammary Gland	Cancer/Malignant	HITS-CLIP	POSITIVE	DIRECT	DOWN	NA
ENSG00000124406	ATP8A1	hsa-miR-148b-3p	Homo sapiens	BETA Cells	Pancreas	Normal/Primary	HITS-CLIP	POSITIVE	DIRECT	DOWN	NA
ENSG00000124406	ATP8A1	hsa-miR-148b-3p	Homo sapiens	NA	Brain	Cancer/Malignant	HITS-CLIP	POSITIVE	DIRECT	DOWN	NA
ENSG00000124486	USP9X	hsa-miR-148b-3p	Homo sapiens	293S	Kidney	Embryonic/Fetal	HITS-CLIP	POSITIVE	DIRECT	DOWN	treatment: arsenite
ENSG00000124608	AARS2	hsa-miR-148b-3p	Homo sapiens	HEK293	Kidney	Embryonic/Fetal	PAR-CLIP	POSITIVE	DIRECT	DOWN	NA
ENSG00000124762	CDKN1A	hsa-miR-148b-3p	Homo sapiens	LCL35	NA	Normal/Primary	PAR-CLIP	POSITIVE	DIRECT	DOWN	NA
ENSG00000124766	SOX4	hsa-miR-148b-3p	Homo sapiens	HEK293	Kidney	Embryonic/Fetal	PAR-CLIP	POSITIVE	DIRECT	DOWN	NA
ENSG00000124766	SOX4	hsa-miR-148b-3p	Homo sapiens	HEK293	Kidney	Embryonic/Fetal	PAR-CLIP	POSITIVE	DIRECT	DOWN	mild MNase digestion
ENSG00000124766	SOX4	hsa-miR-148b-3p	Homo sapiens	BT474	Mammary Gland	Cancer/Malignant	HITS-CLIP	POSITIVE	DIRECT	DOWN	NA
ENSG00000124766	SOX4	hsa-miR-148b-3p	Homo sapiens	TZMBL	Cervix	Cancer/Malignant	PAR-CLIP	POSITIVE	DIRECT	DOWN	shRNAs against HIV-1
ENSG00000124772	CPNE5	hsa-miR-148b-3p	Homo sapiens	NA	NA	Cancer/Malignant	Microarrays	POSITIVE	INDIRECT	DOWN	NA
ENSG00000124788	ATXN1	hsa-miR-148b-3p	Homo sapiens	293S	Kidney	Embryonic/Fetal	HITS-CLIP	POSITIVE	DIRECT	DOWN	no treatment (control)
ENSG00000124789	NUP153	hsa-miR-148b-3p	Homo sapiens	BT474	Mammary Gland	Cancer/Malignant	HITS-CLIP	POSITIVE	DIRECT	DOWN	NA
ENSG00000124795	DEK	hsa-miR-148b-3p	Homo sapiens	BT474	Mammary Gland	Cancer/Malignant	HITS-CLIP	POSITIVE	DIRECT	DOWN	NA
ENSG00000124812	CRISP1	hsa-miR-148b-3p	Homo sapiens	NA	NA	Cancer/Malignant	Microarrays	POSITIVE	INDIRECT	DOWN	NA
ENSG00000125107	CNOT1	hsa-miR-148b-3p	Homo sapiens	293S	Kidney	Embryonic/Fetal	HITS-CLIP	POSITIVE	DIRECT	DOWN	treatment: arsenite
ENSG00000125107	CNOT1	hsa-miR-148b-3p	Homo sapiens	TZMBL	Cervix	Cancer/Malignant	PAR-CLIP	POSITIVE	DIRECT	DOWN	shRNAs against HIV-1
ENSG00000125107	CNOT1	hsa-miR-148b-3p	Homo sapiens	NA	Brain	Cancer/Malignant	HITS-CLIP	POSITIVE	DIRECT	DOWN	NA
ENSG00000125170	DOK4	hsa-miR-148b-3p	Homo sapiens	TZMBL	Cervix	Cancer/Malignant	PAR-CLIP	POSITIVE	DIRECT	DOWN	shRNAs against HIV-1
ENSG00000125384	PTGER2	hsa-miR-148b-3p	Homo sapiens	NA	NA	Cancer/Malignant	Microarrays	POSITIVE	INDIRECT	DOWN	NA
ENSG00000125445	MRPS7	hsa-miR-148b-3p	Homo sapiens	BC1	Pleura	Cancer/Malignant	PAR-CLIP	POSITIVE	DIRECT	DOWN	NA
ENSG00000125445	MRPS7	hsa-miR-148b-3p	Homo sapiens	HEK293	Kidney	Embryonic/Fetal	PAR-CLIP	POSITIVE	DIRECT	DOWN	mild MNase digestion
ENSG00000125445	MRPS7	hsa-miR-148b-3p	Homo sapiens	LCLBAC	NA	Normal/Primary	PAR-CLIP	POSITIVE	DIRECT	DOWN	NA
ENSG00000125445	MRPS7	hsa-miR-148b-3p	Homo sapiens	TZMBL	Cervix	Cancer/Malignant	PAR-CLIP	POSITIVE	DIRECT	DOWN	shRNAs against HIV-1
ENSG00000125484	GTF3C4	hsa-miR-148b-3p	Homo sapiens	TZMBL	Cervix	Cancer/Malignant	PAR-CLIP	POSITIVE	DIRECT	DOWN	shRNAs against HIV-1
ENSG00000125826	RBCK1	hsa-miR-148b-3p	Homo sapiens	TZMBL	Cervix	Cancer/Malignant	PAR-CLIP	POSITIVE	DIRECT	DOWN	shRNAs against HIV-1
ENSG00000125912	NCLN	hsa-miR-148b-3p	Homo sapiens	293S	Kidney	Embryonic/Fetal	HITS-CLIP	POSITIVE	DIRECT	DOWN	no treatment (control)
ENSG00000125970	RALY	hsa-miR-148b-3p	Homo sapiens	TZMBL	Cervix	Cancer/Malignant	PAR-CLIP	POSITIVE	DIRECT	DOWN	NA
ENSG00000125970	RALY	hsa-miR-148b-3p	Homo sapiens	TZMBL	Cervix	Cancer/Malignant	PAR-CLIP	POSITIVE	DIRECT	DOWN	shRNAs against HIV-1
ENSG00000126016	AMOT	hsa-miR-148b-3p	Homo sapiens	BT474	Mammary Gland	Cancer/Malignant	HITS-CLIP	POSITIVE	DIRECT	DOWN	NA
ENSG00000126247	CAPNS1	hsa-miR-148b-3p	Homo sapiens	BC1	Pleura	Cancer/Malignant	PAR-CLIP	POSITIVE	DIRECT	DOWN	NA
ENSG00000126247	CAPNS1	hsa-miR-148b-3p	Homo sapiens	BC3	Pleura	Cancer/Malignant	PAR-CLIP	POSITIVE	DIRECT	DOWN	NA
ENSG00000126456	IRF3	hsa-miR-148b-3p	Homo sapiens	293S	Kidney	Embryonic/Fetal	HITS-CLIP	POSITIVE	DIRECT	DOWN	no treatment (control)
ENSG00000126456	IRF3	hsa-miR-148b-3p	Homo sapiens	293S	Kidney	Embryonic/Fetal	HITS-CLIP	POSITIVE	DIRECT	DOWN	treatment:emetine
ENSG00000126602	TRAP1	hsa-miR-148b-3p	Homo sapiens	BC3	Pleura	Cancer/Malignant	HITS-CLIP	POSITIVE	DIRECT	DOWN	NA
ENSG00000126698	DNAJC8	hsa-miR-148b-3p	Homo sapiens	BC1	Pleura	Cancer/Malignant	PAR-CLIP	POSITIVE	DIRECT	DOWN	NA
ENSG00000126705	AHDC1	hsa-miR-148b-3p	Homo sapiens	BT474	Mammary Gland	Cancer/Malignant	HITS-CLIP	POSITIVE	DIRECT	DOWN	NA
ENSG00000126773	PCNXL4	hsa-miR-148b-3p	Homo sapiens	TZMBL	Cervix	Cancer/Malignant	PAR-CLIP	POSITIVE	DIRECT	DOWN	shRNAs against HIV-1
ENSG00000127022	CANX	hsa-miR-148b-3p	Homo sapiens	HEK293	Kidney	Embryonic/Fetal	PAR-CLIP	POSITIVE	DIRECT	DOWN	mild MNase digestion
ENSG00000127022	CANX	hsa-miR-148b-3p	Homo sapiens	BT474	Mammary Gland	Cancer/Malignant	HITS-CLIP	POSITIVE	DIRECT	DOWN	NA
ENSG00000127022	CANX	hsa-miR-148b-3p	Homo sapiens	TZMBL	Cervix	Cancer/Malignant	PAR-CLIP	POSITIVE	DIRECT	DOWN	shRNAs against HIV-1
ENSG00000127022	CANX	hsa-miR-148b-3p	Homo sapiens	HELA	Cervix	Cancer/Malignant	HITS-CLIP	POSITIVE	DIRECT	DOWN	Hela cells were treated with control shRNA.
ENSG00000127022	CANX	hsa-miR-148b-3p	Homo sapiens	NA	Brain	Cancer/Malignant	HITS-CLIP	POSITIVE	DIRECT	DOWN	NA
ENSG00000127418	FGFRL1	hsa-miR-148b-3p	Homo sapiens	BT474	Mammary Gland	Cancer/Malignant	HITS-CLIP	POSITIVE	DIRECT	DOWN	NA
ENSG00000127481	UBR4	hsa-miR-148b-3p	Homo sapiens	BETA Cells	Pancreas	Normal/Primary	HITS-CLIP	POSITIVE	DIRECT	DOWN	NA
ENSG00000127481	UBR4	hsa-miR-148b-3p	Homo sapiens	TZMBL	Cervix	Cancer/Malignant	PAR-CLIP	POSITIVE	DIRECT	DOWN	shRNAs against HIV-1
ENSG00000127804	METTL16	hsa-miR-148b-3p	Homo sapiens	293S	Kidney	Embryonic/Fetal	HITS-CLIP	POSITIVE	DIRECT	DOWN	no treatment (control)
ENSG00000127914	AKAP9	hsa-miR-148b-3p	Homo sapiens	HELA	Cervix	Cancer/Malignant	HITS-CLIP	POSITIVE	DIRECT	DOWN	Hela cells were treated with control shRNA.
ENSG00000127920	GNG11	hsa-miR-148b-3p	Homo sapiens	HELA	Cervix	Cancer/Malignant	Microarrays	NEGATIVE	INDIRECT	NA	24hrs post-transfection
ENSG00000127954	STEAP4	hsa-miR-148b-3p	Homo sapiens	NA	NA	Cancer/Malignant	Microarrays	POSITIVE	INDIRECT	DOWN	NA
ENSG00000127955	GNAI1	hsa-miR-148b-3p	Homo sapiens	BETA Cells	Pancreas	Normal/Primary	HITS-CLIP	POSITIVE	DIRECT	DOWN	NA
ENSG00000128050	PAICS	hsa-miR-148b-3p	Homo sapiens	TZMBL	Cervix	Cancer/Malignant	PAR-CLIP	POSITIVE	DIRECT	DOWN	shRNAs against HIV-1
ENSG00000128422	KRT17	hsa-miR-148b-3p	Homo sapiens	HELA	Cervix	Cancer/Malignant	Microarrays	POSITIVE	INDIRECT	DOWN	24hrs post-transfection
ENSG00000128578	STRIP2	hsa-miR-148b-3p	Homo sapiens	HELA	Cervix	Cancer/Malignant	Microarrays	POSITIVE	INDIRECT	DOWN	24hrs post-transfection
ENSG00000128590	DNAJB9	hsa-miR-148b-3p	Homo sapiens	HELA	Cervix	Cancer/Malignant	Microarrays	NEGATIVE	INDIRECT	NA	24hrs post-transfection
ENSG00000128713	HOXD11	hsa-miR-148b-3p	Homo sapiens	HEK293	Kidney	Embryonic/Fetal	PAR-CLIP	POSITIVE	DIRECT	DOWN	mild MNase digestion
ENSG00000128713	HOXD11	hsa-miR-148b-3p	Homo sapiens	TZMBL	Cervix	Cancer/Malignant	PAR-CLIP	POSITIVE	DIRECT	DOWN	shRNAs against HIV-1
ENSG00000128881	TTBK2	hsa-miR-148b-3p	Homo sapiens	BETA Cells	Pancreas	Normal/Primary	HITS-CLIP	POSITIVE	DIRECT	DOWN	NA
ENSG00000128908	INO80	hsa-miR-148b-3p	Homo sapiens	HEK293	Kidney	Embryonic/Fetal	PAR-CLIP	POSITIVE	DIRECT	DOWN	mild MNase digestion
ENSG00000128923	FAM63B	hsa-miR-148b-3p	Homo sapiens	TZMBL	Cervix	Cancer/Malignant	PAR-CLIP	POSITIVE	DIRECT	DOWN	shRNAs against HIV-1
ENSG00000128923	FAM63B	hsa-miR-148b-3p	Homo sapiens	NA	Brain	Cancer/Malignant	HITS-CLIP	POSITIVE	DIRECT	DOWN	NA
ENSG00000128965	CHAC1	hsa-miR-148b-3p	Homo sapiens	TZMBL	Cervix	Cancer/Malignant	PAR-CLIP	POSITIVE	DIRECT	DOWN	shRNAs against HIV-1
ENSG00000128973	CLN6	hsa-miR-148b-3p	Homo sapiens	EF3DAGO2	NA	Normal/Primary	PAR-CLIP	POSITIVE	DIRECT	DOWN	NA
ENSG00000128973	CLN6	hsa-miR-148b-3p	Homo sapiens	TZMBL	Cervix	Cancer/Malignant	PAR-CLIP	POSITIVE	DIRECT	DOWN	shRNAs against HIV-1
ENSG00000128989	ARPP19	hsa-miR-148b-3p	Homo sapiens	BC1	Pleura	Cancer/Malignant	PAR-CLIP	POSITIVE	DIRECT	DOWN	NA
ENSG00000128989	ARPP19	hsa-miR-148b-3p	Homo sapiens	NA	Brain	Cancer/Malignant	HITS-CLIP	POSITIVE	DIRECT	DOWN	NA
ENSG00000129038	LOXL1	hsa-miR-148b-3p	Homo sapiens	NA	NA	Cancer/Malignant	Microarrays	POSITIVE	INDIRECT	DOWN	NA
ENSG00000129055	ANAPC13	hsa-miR-148b-3p	Homo sapiens	BCBL1	Bone Marrow	Cancer/Malignant	HITS-CLIP	POSITIVE	DIRECT	DOWN	NA
ENSG00000129083	COPB1	hsa-miR-148b-3p	Homo sapiens	HMSC	Bone Marrow	Stem/Progenitor	HITS-CLIP	POSITIVE	DIRECT	DOWN	NA
ENSG00000129103	SUMF2	hsa-miR-148b-3p	Homo sapiens	NA	NA	Cancer/Malignant	Microarrays	POSITIVE	INDIRECT	DOWN	NA
ENSG00000129159	KCNC1	hsa-miR-148b-3p	Homo sapiens	BETA Cells	Pancreas	Normal/Primary	HITS-CLIP	POSITIVE	DIRECT	DOWN	NA
ENSG00000129473	BCL2L2	hsa-miR-148b-3p	Homo sapiens	293S	Kidney	Embryonic/Fetal	HITS-CLIP	POSITIVE	DIRECT	DOWN	treatment: arsenite
ENSG00000129473	BCL2L2	hsa-miR-148b-3p	Homo sapiens	293S	Kidney	Embryonic/Fetal	HITS-CLIP	POSITIVE	DIRECT	DOWN	treatment:emetine
ENSG00000129518	EAPP	hsa-miR-148b-3p	Homo sapiens	BT474	Mammary Gland	Cancer/Malignant	HITS-CLIP	POSITIVE	DIRECT	DOWN	NA
ENSG00000129518	EAPP	hsa-miR-148b-3p	Homo sapiens	TZMBL	Cervix	Cancer/Malignant	PAR-CLIP	POSITIVE	DIRECT	DOWN	shRNAs against HIV-1
ENSG00000129518	EAPP	hsa-miR-148b-3p	Homo sapiens	NA	Brain	Cancer/Malignant	HITS-CLIP	POSITIVE	DIRECT	DOWN	NA
ENSG00000129757	CDKN1C	hsa-miR-148b-3p	Homo sapiens	HELA	Cervix	Cancer/Malignant	Microarrays	POSITIVE	INDIRECT	DOWN	24hrs post-transfection
ENSG00000129932	DOHH	hsa-miR-148b-3p	Homo sapiens	HEK293	Kidney	Embryonic/Fetal	PAR-CLIP	POSITIVE	DIRECT	DOWN	mild MNase digestion
ENSG00000130066	SAT1	hsa-miR-148b-3p	Homo sapiens	HELA	Cervix	Cancer/Malignant	Microarrays	NEGATIVE	INDIRECT	NA	24hrs post-transfection
ENSG00000130158	DOCK6	hsa-miR-148b-3p	Homo sapiens	BETA Cells	Pancreas	Normal/Primary	HITS-CLIP	POSITIVE	DIRECT	DOWN	NA
ENSG00000130164	LDLR	hsa-miR-148b-3p	Homo sapiens	BETA Cells	Pancreas	Normal/Primary	HITS-CLIP	POSITIVE	DIRECT	DOWN	NA
ENSG00000130164	LDLR	hsa-miR-148b-3p	Homo sapiens	TZMBL	Cervix	Cancer/Malignant	PAR-CLIP	POSITIVE	DIRECT	DOWN	shRNAs against HIV-1
ENSG00000130309	COLGALT1	hsa-miR-148b-3p	Homo sapiens	TZMBL	Cervix	Cancer/Malignant	PAR-CLIP	POSITIVE	DIRECT	DOWN	shRNAs against HIV-1
ENSG00000130433	CACNG6	hsa-miR-148b-3p	Homo sapiens	HELA	Cervix	Cancer/Malignant	Microarrays	NEGATIVE	INDIRECT	NA	24hrs post-transfection
ENSG00000130449	ZSWIM6	hsa-miR-148b-3p	Homo sapiens	293S	Kidney	Embryonic/Fetal	HITS-CLIP	POSITIVE	DIRECT	DOWN	treatment: arsenite
ENSG00000130513	GDF15	hsa-miR-148b-3p	Homo sapiens	HELA	Cervix	Cancer/Malignant	Microarrays	NEGATIVE	INDIRECT	NA	24hrs post-transfection
ENSG00000130558	OLFM1	hsa-miR-148b-3p	Homo sapiens	TZMBL	Cervix	Cancer/Malignant	PAR-CLIP	POSITIVE	DIRECT	DOWN	shRNAs against HIV-1
ENSG00000130561	SAG	hsa-miR-148b-3p	Homo sapiens	NA	NA	Cancer/Malignant	Microarrays	POSITIVE	INDIRECT	DOWN	NA
ENSG00000130638	ATXN10	hsa-miR-148b-3p	Homo sapiens	LCL35	NA	Normal/Primary	PAR-CLIP	POSITIVE	DIRECT	DOWN	NA
ENSG00000130706	ADRM1	hsa-miR-148b-3p	Homo sapiens	TZMBL	Cervix	Cancer/Malignant	PAR-CLIP	POSITIVE	DIRECT	DOWN	NA
ENSG00000130706	ADRM1	hsa-miR-148b-3p	Homo sapiens	TZMBL	Cervix	Cancer/Malignant	PAR-CLIP	POSITIVE	DIRECT	DOWN	shRNAs against HIV-1
ENSG00000130766	SESN2	hsa-miR-148b-3p	Homo sapiens	293S	Kidney	Embryonic/Fetal	HITS-CLIP	POSITIVE	DIRECT	DOWN	no treatment (control)
ENSG00000130766	SESN2	hsa-miR-148b-3p	Homo sapiens	HEK293	Kidney	Embryonic/Fetal	PAR-CLIP	POSITIVE	DIRECT	DOWN	mild MNase digestion
ENSG00000130766	SESN2	hsa-miR-148b-3p	Homo sapiens	ESC	Embryo	Embryonic/Fetal	Stem/Progenitor	PAR-CLIP	POSITIVE	DIRECT	DOWN
ENSG00000130766	SESN2	hsa-miR-148b-3p	Homo sapiens	BT474	Mammary Gland	Cancer/Malignant	HITS-CLIP	POSITIVE	DIRECT	DOWN	NA
ENSG00000130766	SESN2	hsa-miR-148b-3p	Homo sapiens	TZMBL	Cervix	Cancer/Malignant	PAR-CLIP	POSITIVE	DIRECT	DOWN	shRNAs against HIV-1
ENSG00000130816	DNMT1	hsa-miR-148b-3p	Homo sapiens	NA	NA	Cancer/Malignant	Microarrays	POSITIVE	INDIRECT	DOWN	NA
ENSG00000130816	DNMT1	hsa-miR-148b-3p	Homo sapiens	HELA	Cervix	Cancer/Malignant	Microarrays	POSITIVE	INDIRECT	DOWN	24hrs post-transfection
ENSG00000130940	CASZ1	hsa-miR-148b-3p	Homo sapiens	BT474	Mammary Gland	Cancer/Malignant	HITS-CLIP	POSITIVE	DIRECT	DOWN	NA
ENSG00000131018	SYNE1	hsa-miR-148b-3p	Homo sapiens	NA	NA	Cancer/Malignant	Microarrays	POSITIVE	INDIRECT	DOWN	NA
ENSG00000131089	ARHGEF9	hsa-miR-148b-3p	Homo sapiens	BCBL1	Bone Marrow	Cancer/Malignant	HITS-CLIP	POSITIVE	DIRECT	DOWN	NA
ENSG00000131236	CAP1	hsa-miR-148b-3p	Homo sapiens	293S	Kidney	Embryonic/Fetal	HITS-CLIP	POSITIVE	DIRECT	DOWN	treatment: arsenite
ENSG00000131263	RLIM	hsa-miR-148b-3p	Homo sapiens	NA	Brain	Cancer/Malignant	HITS-CLIP	POSITIVE	DIRECT	DOWN	NA
ENSG00000131269	ABCB7	hsa-miR-148b-3p	Homo sapiens	NA	NA	Cancer/Malignant	Microarrays	POSITIVE	INDIRECT	DOWN	NA
ENSG00000131269	ABCB7	hsa-miR-148b-3p	Homo sapiens	HEK293	Kidney	Embryonic/Fetal	PAR-CLIP	POSITIVE	DIRECT	DOWN	mild MNase digestion
ENSG00000131269	ABCB7	hsa-miR-148b-3p	Homo sapiens	HELA	Cervix	Cancer/Malignant	Microarrays	POSITIVE	INDIRECT	DOWN	24hrs post-transfection
ENSG00000131351	HAUS8	hsa-miR-148b-3p	Homo sapiens	HEK293	Kidney	Embryonic/Fetal	PAR-CLIP	POSITIVE	DIRECT	DOWN	mild MNase digestion
ENSG00000131351	HAUS8	hsa-miR-148b-3p	Homo sapiens	TZMBL	Cervix	Cancer/Malignant	PAR-CLIP	POSITIVE	DIRECT	DOWN	shRNAs against HIV-1
ENSG00000131374	TBC1D5	hsa-miR-148b-3p	Homo sapiens	BT474	Mammary Gland	Cancer/Malignant	HITS-CLIP	POSITIVE	DIRECT	DOWN	NA
ENSG00000131389	SLC6A6	hsa-miR-148b-3p	Homo sapiens	HEK293	Kidney	Embryonic/Fetal	Chimeric fragments	POSITIVE	DIRECT	DOWN	NA
ENSG00000131462	TUBG1	hsa-miR-148b-3p	Homo sapiens	HEK293	Kidney	Embryonic/Fetal	PAR-CLIP	POSITIVE	DIRECT	DOWN	mild MNase digestion
ENSG00000131495	NDUFA2	hsa-miR-148b-3p	Homo sapiens	TZMBL	Cervix	Cancer/Malignant	PAR-CLIP	POSITIVE	DIRECT	DOWN	shRNAs against HIV-1
ENSG00000131711	MAP1B	hsa-miR-148b-3p	Homo sapiens	HMSC	Bone Marrow	Stem/Progenitor	HITS-CLIP	POSITIVE	DIRECT	DOWN	NA
ENSG00000131711	MAP1B	hsa-miR-148b-3p	Homo sapiens	NA	Brain	Cancer/Malignant	HITS-CLIP	POSITIVE	DIRECT	DOWN	NA
ENSG00000131724	IL13RA1	hsa-miR-148b-3p	Homo sapiens	TZMBL	Cervix	Cancer/Malignant	PAR-CLIP	POSITIVE	DIRECT	DOWN	shRNAs against HIV-1
ENSG00000131746	TNS4	hsa-miR-148b-3p	Homo sapiens	HELA	Cervix	Cancer/Malignant	Microarrays	NEGATIVE	INDIRECT	NA	24hrs post-transfection
ENSG00000131759	RARA	hsa-miR-148b-3p	Homo sapiens	HELA	Cervix	Cancer/Malignant	Microarrays	NEGATIVE	INDIRECT	NA	24hrs post-transfection
ENSG00000131931	THAP1	hsa-miR-148b-3p	Homo sapiens	293S	Kidney	Embryonic/Fetal	HITS-CLIP	POSITIVE	DIRECT	DOWN	no treatment (control)
ENSG00000131943	C19orf12	hsa-miR-148b-3p	Homo sapiens	HELA	Cervix	Cancer/Malignant	Microarrays	NEGATIVE	INDIRECT	NA	24hrs post-transfection
ENSG00000132031	MATN3	hsa-miR-148b-3p	Homo sapiens	NA	NA	Cancer/Malignant	Microarrays	POSITIVE	INDIRECT	DOWN	NA
ENSG00000132164	SLC6A11	hsa-miR-148b-3p	Homo sapiens	HEK293	Kidney	Embryonic/Fetal	PAR-CLIP	POSITIVE	DIRECT	DOWN	mild MNase digestion
ENSG00000132196	HSD17B7	hsa-miR-148b-3p	Homo sapiens	HELA	Cervix	Cancer/Malignant	Microarrays	NEGATIVE	INDIRECT	NA	24hrs post-transfection
ENSG00000132254	ARFIP2	hsa-miR-148b-3p	Homo sapiens	293S	Kidney	Embryonic/Fetal	HITS-CLIP	POSITIVE	DIRECT	DOWN	treatment: arsenite
ENSG00000132300	PTCD3	hsa-miR-148b-3p	Homo sapiens	MDAMB231	Mammary Gland	Cancer/Malignant	HITS-CLIP	POSITIVE	DIRECT	DOWN	NA
ENSG00000132305	IMMT	hsa-miR-148b-3p	Homo sapiens	BCBL1	Bone Marrow	Cancer/Malignant	HITS-CLIP	POSITIVE	DIRECT	DOWN	NA
ENSG00000132326	PER2	hsa-miR-148b-3p	Homo sapiens	HELA	Cervix	Cancer/Malignant	Microarrays	NEGATIVE	INDIRECT	NA	24hrs post-transfection
ENSG00000132334	PTPRE	hsa-miR-148b-3p	Homo sapiens	HELA	Cervix	Cancer/Malignant	Microarrays	NEGATIVE	INDIRECT	NA	24hrs post-transfection
ENSG00000132356	PRKAA1	hsa-miR-148b-3p	Homo sapiens	NA	NA	Cancer/Malignant	Microarrays	POSITIVE	INDIRECT	DOWN	NA
ENSG00000132356	PRKAA1	hsa-miR-148b-3p	Homo sapiens	HEK293	Kidney	Embryonic/Fetal	PAR-CLIP	POSITIVE	DIRECT	DOWN	mild MNase digestion
ENSG00000132356	PRKAA1	hsa-miR-148b-3p	Homo sapiens	BT474	Mammary Gland	Cancer/Malignant	HITS-CLIP	POSITIVE	DIRECT	DOWN	NA
ENSG00000132356	PRKAA1	hsa-miR-148b-3p	Homo sapiens	HELA	Cervix	Cancer/Malignant	HITS-CLIP	POSITIVE	DIRECT	DOWN	Hela cells were treated with control shRNA.
ENSG00000132356	PRKAA1	hsa-miR-148b-3p	Homo sapiens	NA	Brain	Cancer/Malignant	HITS-CLIP	POSITIVE	DIRECT	DOWN	NA
ENSG00000132424	PNISR	hsa-miR-148b-3p	Homo sapiens	NA	Brain	Cancer/Malignant	HITS-CLIP	POSITIVE	DIRECT	DOWN	NA
ENSG00000132530	XAF1	hsa-miR-148b-3p	Homo sapiens	HELA	Cervix	Cancer/Malignant	Microarrays	NEGATIVE	INDIRECT	NA	24hrs post-transfection
ENSG00000132563	REEP2	hsa-miR-148b-3p	Homo sapiens	HEK293	Kidney	Embryonic/Fetal	PAR-CLIP	POSITIVE	DIRECT	DOWN	NA
ENSG00000132589	FLOT2	hsa-miR-148b-3p	Homo sapiens	NA	NA	Cancer/Malignant	Microarrays	POSITIVE	INDIRECT	DOWN	NA
ENSG00000132589	FLOT2	hsa-miR-148b-3p	Homo sapiens	HEK293	Kidney	Embryonic/Fetal	PAR-CLIP	POSITIVE	DIRECT	DOWN	mild MNase digestion
ENSG00000132589	FLOT2	hsa-miR-148b-3p	Homo sapiens	MDAMB231	Mammary Gland	Cancer/Malignant	HITS-CLIP	POSITIVE	DIRECT	DOWN	NA
ENSG00000132589	FLOT2	hsa-miR-148b-3p	Homo sapiens	HELA	Cervix	Cancer/Malignant	Microarrays	POSITIVE	INDIRECT	DOWN	24hrs post-transfection
ENSG00000132613	MTSS1L	hsa-miR-148b-3p	Homo sapiens	BT474	Mammary Gland	Cancer/Malignant	HITS-CLIP	POSITIVE	DIRECT	DOWN	NA
ENSG00000132613	MTSS1L	hsa-miR-148b-3p	Homo sapiens	MDAMB231	Mammary Gland	Cancer/Malignant	HITS-CLIP	POSITIVE	DIRECT	DOWN	NA
ENSG00000132640	BTBD3	hsa-miR-148b-3p	Homo sapiens	NA	NA	Cancer/Malignant	Microarrays	POSITIVE	INDIRECT	DOWN	NA
ENSG00000132640	BTBD3	hsa-miR-148b-3p	Homo sapiens	BC1	Pleura	Cancer/Malignant	PAR-CLIP	POSITIVE	DIRECT	DOWN	NA
ENSG00000132640	BTBD3	hsa-miR-148b-3p	Homo sapiens	BC3	Pleura	Cancer/Malignant	PAR-CLIP	POSITIVE	DIRECT	DOWN	NA
ENSG00000132640	BTBD3	hsa-miR-148b-3p	Homo sapiens	HEK293	Kidney	Embryonic/Fetal	PAR-CLIP	POSITIVE	DIRECT	DOWN	mild MNase digestion
ENSG00000132640	BTBD3	hsa-miR-148b-3p	Homo sapiens	LCL35	NA	Normal/Primary	PAR-CLIP	POSITIVE	DIRECT	DOWN	NA
ENSG00000132640	BTBD3	hsa-miR-148b-3p	Homo sapiens	LCLBACD1	NA	Normal/Primary	PAR-CLIP	POSITIVE	DIRECT	DOWN	NA
ENSG00000132640	BTBD3	hsa-miR-148b-3p	Homo sapiens	TZMBL	Cervix	Cancer/Malignant	PAR-CLIP	POSITIVE	DIRECT	DOWN	shRNAs against HIV-1
ENSG00000132640	BTBD3	hsa-miR-148b-3p	Homo sapiens	NA	Brain	Cancer/Malignant	HITS-CLIP	POSITIVE	DIRECT	DOWN	NA
ENSG00000132640	BTBD3	hsa-miR-148b-3p	Homo sapiens	HELA	Cervix	Cancer/Malignant	Microarrays	POSITIVE	INDIRECT	DOWN	24hrs post-transfection
ENSG00000132670	PTPRA	hsa-miR-148b-3p	Homo sapiens	NA	Brain	Cancer/Malignant	HITS-CLIP	POSITIVE	DIRECT	DOWN	NA
ENSG00000132746	ALDH3B2	hsa-miR-148b-3p	Homo sapiens	NA	NA	Cancer/Malignant	Microarrays	POSITIVE	INDIRECT	DOWN	NA
ENSG00000132780	NASP	hsa-miR-148b-3p	Homo sapiens	HELA	Cervix	Cancer/Malignant	Microarrays	POSITIVE	INDIRECT	DOWN	24hrs post-transfection
ENSG00000132781	MUTYH	hsa-miR-148b-3p	Homo sapiens	HEK293	Kidney	Embryonic/Fetal	PAR-CLIP	POSITIVE	DIRECT	DOWN	mild MNase digestion
ENSG00000132819	RBM38	hsa-miR-148b-3p	Homo sapiens	BT474	Mammary Gland	Cancer/Malignant	HITS-CLIP	POSITIVE	DIRECT	DOWN	NA
ENSG00000132819	RBM38	hsa-miR-148b-3p	Homo sapiens	TZMBL	Cervix	Cancer/Malignant	PAR-CLIP	POSITIVE	DIRECT	DOWN	shRNAs against HIV-1
ENSG00000132842	AP3B1	hsa-miR-148b-3p	Homo sapiens	EF3DAGO2	NA	Normal/Primary	PAR-CLIP	POSITIVE	DIRECT	DOWN	NA
ENSG00000132872	SYT4	hsa-miR-148b-3p	Homo sapiens	NA	Brain	Cancer/Malignant	HITS-CLIP	POSITIVE	DIRECT	DOWN	NA
ENSG00000132906	CASP9	hsa-miR-148b-3p	Homo sapiens	HELA	Cervix	Cancer/Malignant	Microarrays	POSITIVE	INDIRECT	DOWN	24hrs post-transfection
ENSG00000132958	TPTE2	hsa-miR-148b-3p	Homo sapiens	NA	NA	Cancer/Malignant	Microarrays	POSITIVE	INDIRECT	DOWN	NA
ENSG00000132964	CDK8	hsa-miR-148b-3p	Homo sapiens	BT474	Mammary Gland	Cancer/Malignant	HITS-CLIP	POSITIVE	DIRECT	DOWN	NA
ENSG00000133030	MPRIP	hsa-miR-148b-3p	Homo sapiens	TZMBL	Cervix	Cancer/Malignant	PAR-CLIP	POSITIVE	DIRECT	DOWN	shRNAs against HIV-1
ENSG00000133059	DSTYK	hsa-miR-148b-3p	Homo sapiens	BETA Cells	Pancreas	Normal/Primary	HITS-CLIP	POSITIVE	DIRECT	DOWN	NA
ENSG00000133059	DSTYK	hsa-miR-148b-3p	Homo sapiens	293S	Kidney	Embryonic/Fetal	HITS-CLIP	POSITIVE	DIRECT	DOWN	treatment:hippuristanol
ENSG00000133059	DSTYK	hsa-miR-148b-3p	Homo sapiens	HEK293	Kidney	Embryonic/Fetal	PAR-CLIP	POSITIVE	DIRECT	DOWN	mild MNase digestion
ENSG00000133121	STARD13	hsa-miR-148b-3p	Homo sapiens	HELA	Cervix	Cancer/Malignant	HITS-CLIP	POSITIVE	DIRECT	DOWN	Hela cells were treated with control shRNA.
ENSG00000133149	ENSG00000133149	hsa-miR-148b-3p	Homo sapiens	NA	NA	Cancer/Malignant	Microarrays	POSITIVE	INDIRECT	DOWN	NA
ENSG00000133193	FAM104A	hsa-miR-148b-3p	Homo sapiens	293S	Kidney	Embryonic/Fetal	HITS-CLIP	POSITIVE	DIRECT	DOWN	no treatment (control)
ENSG00000133193	FAM104A	hsa-miR-148b-3p	Homo sapiens	HEK293	Kidney	Embryonic/Fetal	PAR-CLIP	POSITIVE	DIRECT	DOWN	mild MNase digestion
ENSG00000133193	FAM104A	hsa-miR-148b-3p	Homo sapiens	BT474	Mammary Gland	Cancer/Malignant	HITS-CLIP	POSITIVE	DIRECT	DOWN	NA
ENSG00000133193	FAM104A	hsa-miR-148b-3p	Homo sapiens	HELA	Cervix	Cancer/Malignant	HITS-CLIP	POSITIVE	DIRECT	DOWN	Hela cells were treated with control shRNA.
ENSG00000133195	SLC39A11	hsa-miR-148b-3p	Homo sapiens	NA	NA	Cancer/Malignant	Microarrays	POSITIVE	INDIRECT	DOWN	NA
ENSG00000133195	SLC39A11	hsa-miR-148b-3p	Homo sapiens	HELA	Cervix	Cancer/Malignant	Microarrays	POSITIVE	INDIRECT	DOWN	24hrs post-transfection
ENSG00000133318	RTN3	hsa-miR-148b-3p	Homo sapiens	NA	Brain	Cancer/Malignant	HITS-CLIP	POSITIVE	DIRECT	DOWN	NA
ENSG00000133318	RTN3	hsa-miR-148b-3p	Homo sapiens	HELA	Cervix	Cancer/Malignant	Microarrays	POSITIVE	INDIRECT	DOWN	24hrs post-transfection
ENSG00000133401	PDZD2	hsa-miR-148b-3p	Homo sapiens	HELA	Cervix	Cancer/Malignant	Microarrays	NEGATIVE	INDIRECT	NA	24hrs post-transfection
ENSG00000133466	C1QTNF6	hsa-miR-148b-3p	Homo sapiens	TZMBL	Cervix	Cancer/Malignant	PAR-CLIP	POSITIVE	DIRECT	DOWN	shRNAs against HIV-1
ENSG00000133703	KRAS	hsa-miR-148b-3p	Homo sapiens	BT474	Mammary Gland	Cancer/Malignant	HITS-CLIP	POSITIVE	DIRECT	DOWN	NA
ENSG00000133740	E2F5	hsa-miR-148b-3p	Homo sapiens	HELA	Cervix	Cancer/Malignant	Microarrays	NEGATIVE	INDIRECT	NA	24hrs post-transfection
ENSG00000133805	AMPD3	hsa-miR-148b-3p	Homo sapiens	LCLBACD1	NA	Normal/Primary	PAR-CLIP	POSITIVE	DIRECT	DOWN	NA
ENSG00000133805	AMPD3	hsa-miR-148b-3p	Homo sapiens	LCLBACD3	NA	Normal/Primary	PAR-CLIP	POSITIVE	DIRECT	DOWN	NA
ENSG00000133812	SBF2	hsa-miR-148b-3p	Homo sapiens	BC1	Pleura	Cancer/Malignant	PAR-CLIP	POSITIVE	DIRECT	DOWN	NA
ENSG00000133812	SBF2	hsa-miR-148b-3p	Homo sapiens	BC3	Pleura	Cancer/Malignant	PAR-CLIP	POSITIVE	DIRECT	DOWN	NA
ENSG00000133812	SBF2	hsa-miR-148b-3p	Homo sapiens	HEK293	Kidney	Embryonic/Fetal	PAR-CLIP	POSITIVE	DIRECT	DOWN	mild MNase digestion
ENSG00000133812	SBF2	hsa-miR-148b-3p	Homo sapiens	BT474	Mammary Gland	Cancer/Malignant	HITS-CLIP	POSITIVE	DIRECT	DOWN	NA
ENSG00000133812	SBF2	hsa-miR-148b-3p	Homo sapiens	EF3DAGO2	NA	Normal/Primary	PAR-CLIP	POSITIVE	DIRECT	DOWN	NA
ENSG00000133816	MICAL2	hsa-miR-148b-3p	Homo sapiens	HELA	Cervix	Cancer/Malignant	Microarrays	NEGATIVE	INDIRECT	NA	24hrs post-transfection
ENSG00000133858	ZFC3H1	hsa-miR-148b-3p	Homo sapiens	BCBL1	Bone Marrow	Cancer/Malignant	HITS-CLIP	POSITIVE	DIRECT	DOWN	NA
ENSG00000133858	ZFC3H1	hsa-miR-148b-3p	Homo sapiens	293S	Kidney	Embryonic/Fetal	HITS-CLIP	POSITIVE	DIRECT	DOWN	treatment:emetine
ENSG00000133872	SARAF	hsa-miR-148b-3p	Homo sapiens	FLPIN_TREX_293	Kidney	Normal/Primary	CLASH	POSITIVE	DIRECT	DOWN	NA
ENSG00000134057	CCNB1	hsa-miR-148b-3p	Homo sapiens	HEK293	Kidney	Embryonic/Fetal	PAR-CLIP	POSITIVE	DIRECT	DOWN	NA
ENSG00000134057	CCNB1	hsa-miR-148b-3p	Homo sapiens	293S	Kidney	Embryonic/Fetal	HITS-CLIP	POSITIVE	DIRECT	DOWN	treatment:hippuristanol
ENSG00000134108	ARL8B	hsa-miR-148b-3p	Homo sapiens	NA	NA	Cancer/Malignant	Microarrays	POSITIVE	INDIRECT	DOWN	NA
ENSG00000134108	ARL8B	hsa-miR-148b-3p	Homo sapiens	NA	Brain	Cancer/Malignant	HITS-CLIP	POSITIVE	DIRECT	DOWN	NA
ENSG00000134108	ARL8B	hsa-miR-148b-3p	Homo sapiens	HELA	Cervix	Cancer/Malignant	Microarrays	POSITIVE	INDIRECT	DOWN	24hrs post-transfection
ENSG00000134247	PTGFRN	hsa-miR-148b-3p	Homo sapiens	HELA	Cervix	Cancer/Malignant	Microarrays	POSITIVE	INDIRECT	DOWN	24hrs post-transfection
ENSG00000134278	SPIRE1	hsa-miR-148b-3p	Homo sapiens	BETA Cells	Pancreas	Normal/Primary	HITS-CLIP	POSITIVE	DIRECT	DOWN	NA
ENSG00000134278	SPIRE1	hsa-miR-148b-3p	Homo sapiens	293S	Kidney	Embryonic/Fetal	HITS-CLIP	POSITIVE	DIRECT	DOWN	treatment: arsenite
ENSG00000134278	SPIRE1	hsa-miR-148b-3p	Homo sapiens	HEK293	Kidney	Embryonic/Fetal	PAR-CLIP	POSITIVE	DIRECT	DOWN	mild MNase digestion
ENSG00000134278	SPIRE1	hsa-miR-148b-3p	Homo sapiens	BT474	Mammary Gland	Cancer/Malignant	HITS-CLIP	POSITIVE	DIRECT	DOWN	NA
ENSG00000134278	SPIRE1	hsa-miR-148b-3p	Homo sapiens	NA	Brain	Cancer/Malignant	HITS-CLIP	POSITIVE	DIRECT	DOWN	NA
ENSG00000134294	SLC38A2	hsa-miR-148b-3p	Homo sapiens	HELA	Cervix	Cancer/Malignant	Microarrays	NEGATIVE	INDIRECT	NA	24hrs post-transfection
ENSG00000134308	YWHAQ	hsa-miR-148b-3p	Homo sapiens	TZMBL	Cervix	Cancer/Malignant	PAR-CLIP	POSITIVE	DIRECT	DOWN	shRNAs against HIV-1
ENSG00000134323	MYCN	hsa-miR-148b-3p	Homo sapiens	BT474	Mammary Gland	Cancer/Malignant	HITS-CLIP	POSITIVE	DIRECT	DOWN	NA
ENSG00000134352	IL6ST	hsa-miR-148b-3p	Homo sapiens	BETA Cells	Pancreas	Normal/Primary	HITS-CLIP	POSITIVE	DIRECT	DOWN	NA
ENSG00000134375	TIMM17A	hsa-miR-148b-3p	Homo sapiens	NA	Brain	Cancer/Malignant	HITS-CLIP	POSITIVE	DIRECT	DOWN	NA
ENSG00000134444	KIAA1468	hsa-miR-148b-3p	Homo sapiens	BC1	Pleura	Cancer/Malignant	PAR-CLIP	POSITIVE	DIRECT	DOWN	NA
ENSG00000134444	KIAA1468	hsa-miR-148b-3p	Homo sapiens	LCL35	NA	Normal/Primary	PAR-CLIP	POSITIVE	DIRECT	DOWN	NA
ENSG00000134444	KIAA1468	hsa-miR-148b-3p	Homo sapiens	LCLBACD3	NA	Normal/Primary	PAR-CLIP	POSITIVE	DIRECT	DOWN	NA
ENSG00000134489	HRH4	hsa-miR-148b-3p	Homo sapiens	NA	NA	Cancer/Malignant	Microarrays	POSITIVE	INDIRECT	DOWN	NA
ENSG00000134531	EMP1	hsa-miR-148b-3p	Homo sapiens	HELA	Cervix	Cancer/Malignant	Microarrays	POSITIVE	INDIRECT	DOWN	24hrs post-transfection
ENSG00000134532	SOX5	hsa-miR-148b-3p	Homo sapiens	BC1	Pleura	Cancer/Malignant	PAR-CLIP	POSITIVE	DIRECT	DOWN	NA
ENSG00000134545	KLRC1	hsa-miR-148b-3p	Homo sapiens	NA	NA	Cancer/Malignant	Microarrays	POSITIVE	INDIRECT	DOWN	NA
ENSG00000134569	LRP4	hsa-miR-148b-3p	Homo sapiens	NA	NA	Cancer/Malignant	Microarrays	POSITIVE	INDIRECT	DOWN	NA
ENSG00000134569	LRP4	hsa-miR-148b-3p	Homo sapiens	HELA	Cervix	Cancer/Malignant	Microarrays	POSITIVE	INDIRECT	DOWN	24hrs post-transfection
ENSG00000134684	YARS	hsa-miR-148b-3p	Homo sapiens	TZMBL	Cervix	Cancer/Malignant	PAR-CLIP	POSITIVE	DIRECT	DOWN	shRNAs against HIV-1
ENSG00000134758	RNF138	hsa-miR-148b-3p	Homo sapiens	BC1	Pleura	Cancer/Malignant	PAR-CLIP	POSITIVE	DIRECT	DOWN	NA
ENSG00000134758	RNF138	hsa-miR-148b-3p	Homo sapiens	BC3	Pleura	Cancer/Malignant	PAR-CLIP	POSITIVE	DIRECT	DOWN	NA
ENSG00000134758	RNF138	hsa-miR-148b-3p	Homo sapiens	HEK293	Kidney	Embryonic/Fetal	PAR-CLIP	POSITIVE	DIRECT	DOWN	mild MNase digestion
ENSG00000134758	RNF138	hsa-miR-148b-3p	Homo sapiens	ESC	Embryo	Embryonic/Fetal	Stem/Progenitor	PAR-CLIP	POSITIVE	DIRECT	DOWN
ENSG00000134758	RNF138	hsa-miR-148b-3p	Homo sapiens	TZMBL	Cervix	Cancer/Malignant	PAR-CLIP	POSITIVE	DIRECT	DOWN	shRNAs against HIV-1
ENSG00000134758	RNF138	hsa-miR-148b-3p	Homo sapiens	HELA	Cervix	Cancer/Malignant	Microarrays	NEGATIVE	INDIRECT	NA	24hrs post-transfection
ENSG00000134760	DSG1	hsa-miR-148b-3p	Homo sapiens	NA	NA	Cancer/Malignant	Microarrays	POSITIVE	INDIRECT	DOWN	NA
ENSG00000134779	TPGS2	hsa-miR-148b-3p	Homo sapiens	NA	NA	Cancer/Malignant	Microarrays	POSITIVE	INDIRECT	DOWN	NA
ENSG00000134779	TPGS2	hsa-miR-148b-3p	Homo sapiens	BT474	Mammary Gland	Cancer/Malignant	HITS-CLIP	POSITIVE	DIRECT	DOWN	NA
ENSG00000134779	TPGS2	hsa-miR-148b-3p	Homo sapiens	HELA	Cervix	Cancer/Malignant	Microarrays	POSITIVE	INDIRECT	DOWN	24hrs post-transfection
ENSG00000134851	TMEM165	hsa-miR-148b-3p	Homo sapiens	HMSC	Bone Marrow	Stem/Progenitor	HITS-CLIP	POSITIVE	DIRECT	DOWN	NA
ENSG00000134851	TMEM165	hsa-miR-148b-3p	Homo sapiens	293S	Kidney	Embryonic/Fetal	HITS-CLIP	POSITIVE	DIRECT	DOWN	treatment: emetine
ENSG00000134851	TMEM165	hsa-miR-148b-3p	Homo sapiens	HELA	Cervix	Cancer/Malignant	Microarrays	POSITIVE	INDIRECT	DOWN	24hrs post-transfection
ENSG00000134970	TMED7	hsa-miR-148b-3p	Homo sapiens	BC3	Pleura	Cancer/Malignant	PAR-CLIP	POSITIVE	DIRECT	DOWN	NA
ENSG00000134970	TMED7	hsa-miR-148b-3p	Homo sapiens	HEK293	Kidney	Embryonic/Fetal	PAR-CLIP	POSITIVE	DIRECT	DOWN	mild MNase digestion
ENSG00000134970	TMED7	hsa-miR-148b-3p	Homo sapiens	NA	Brain	Cancer/Malignant	HITS-CLIP	POSITIVE	DIRECT	DOWN	NA
ENSG00000134970	TMED7	hsa-miR-148b-3p	Homo sapiens	HELA	Cervix	Cancer/Malignant	Microarrays	POSITIVE	INDIRECT	DOWN	24hrs post-transfection
ENSG00000134982	APC	hsa-miR-148b-3p	Homo sapiens	NA	Brain	Cancer/Malignant	HITS-CLIP	POSITIVE	DIRECT	DOWN	NA
ENSG00000134987	WDR36	hsa-miR-148b-3p	Homo sapiens	TZMBL	Cervix	Cancer/Malignant	PAR-CLIP	POSITIVE	DIRECT	DOWN	shRNAs against HIV-1
ENSG00000135002	RFK	hsa-miR-148b-3p	Homo sapiens	HELA	Cervix	Cancer/Malignant	Microarrays	NEGATIVE	INDIRECT	NA	24hrs post-transfection
ENSG00000135048	TMEM2	hsa-miR-148b-3p	Homo sapiens	HELA	Cervix	Cancer/Malignant	Microarrays	NEGATIVE	INDIRECT	NA	24hrs post-transfection
ENSG00000135114	OASL	hsa-miR-148b-3p	Homo sapiens	HELA	Cervix	Cancer/Malignant	Microarrays	NEGATIVE	INDIRECT	NA	24hrs post-transfection
ENSG00000135269	TES	hsa-miR-148b-3p	Homo sapiens	BT474	Mammary Gland	Cancer/Malignant	HITS-CLIP	POSITIVE	DIRECT	DOWN	NA
ENSG00000135338	LCA5	hsa-miR-148b-3p	Homo sapiens	NA	NA	Cancer/Malignant	Microarrays	POSITIVE	INDIRECT	DOWN	NA
ENSG00000135338	LCA5	hsa-miR-148b-3p	Homo sapiens	HELA	Cervix	Cancer/Malignant	Microarrays	POSITIVE	INDIRECT	DOWN	24hrs post-transfection
ENSG00000135413	LACRT	hsa-miR-148b-3p	Homo sapiens	NA	NA	Cancer/Malignant	Microarrays	POSITIVE	INDIRECT	DOWN	NA
ENSG00000135473	PAN2	hsa-miR-148b-3p	Homo sapiens	BC1	Pleura	Cancer/Malignant	PAR-CLIP	POSITIVE	DIRECT	DOWN	NA
ENSG00000135473	PAN2	hsa-miR-148b-3p	Homo sapiens	HEK293	Kidney	Embryonic/Fetal	PAR-CLIP	POSITIVE	DIRECT	DOWN	mild MNase digestion
ENSG00000135535	CD164	hsa-miR-148b-3p	Homo sapiens	HEK293	Kidney	Embryonic/Fetal	PAR-CLIP	POSITIVE	DIRECT	DOWN	NA
ENSG00000135541	AHI1	hsa-miR-148b-3p	Homo sapiens	NA	NA	Cancer/Malignant	Microarrays	POSITIVE	INDIRECT	DOWN	NA
ENSG00000135547	HEY2	hsa-miR-148b-3p	Homo sapiens	NA	NA	Cancer/Malignant	Microarrays	POSITIVE	INDIRECT	DOWN	NA
ENSG00000135604	STX11	hsa-miR-148b-3p	Homo sapiens	BC3	Pleura	Cancer/Malignant	PAR-CLIP	POSITIVE	DIRECT	DOWN	NA
ENSG00000135604	STX11	hsa-miR-148b-3p	Homo sapiens	LCLBACD1	NA	Normal/Primary	PAR-CLIP	POSITIVE	DIRECT	DOWN	NA
ENSG00000135604	STX11	hsa-miR-148b-3p	Homo sapiens	LCLBAC	NA	Normal/Primary	PAR-CLIP	POSITIVE	DIRECT	DOWN	NA
ENSG00000135677	GNS	hsa-miR-148b-3p	Homo sapiens	HELA	Cervix	Cancer/Malignant	HITS-CLIP	POSITIVE	DIRECT	DOWN	Hela cells were treated with control shRNA.
ENSG00000135678	CPM	hsa-miR-148b-3p	Homo sapiens	HELA	Cervix	Cancer/Malignant	Microarrays	POSITIVE	INDIRECT	DOWN	24hrs post-transfection
ENSG00000135679	MDM2	hsa-miR-148b-3p	Homo sapiens	293S	Kidney	Embryonic/Fetal	HITS-CLIP	POSITIVE	DIRECT	DOWN	no treatment (control)
ENSG00000135679	MDM2	hsa-miR-148b-3p	Homo sapiens	HEK293	Kidney	Embryonic/Fetal	PAR-CLIP	POSITIVE	DIRECT	DOWN	mild MNase digestion
ENSG00000135679	MDM2	hsa-miR-148b-3p	Homo sapiens	BT474	Mammary Gland	Cancer/Malignant	HITS-CLIP	POSITIVE	DIRECT	DOWN	NA
ENSG00000135763	URB2	hsa-miR-148b-3p	Homo sapiens	293S	Kidney	Embryonic/Fetal	HITS-CLIP	POSITIVE	DIRECT	DOWN	treatment: arsenite
ENSG00000135763	URB2	hsa-miR-148b-3p	Homo sapiens	BT474	Mammary Gland	Cancer/Malignant	HITS-CLIP	POSITIVE	DIRECT	DOWN	NA
ENSG00000135801	TAF5L	hsa-miR-148b-3p	Homo sapiens	HELA	Cervix	Cancer/Malignant	Microarrays	POSITIVE	INDIRECT	DOWN	24hrs post-transfection
ENSG00000135823	STX6	hsa-miR-148b-3p	Homo sapiens	BC1	Pleura	Cancer/Malignant	PAR-CLIP	POSITIVE	DIRECT	DOWN	NA
ENSG00000135823	STX6	hsa-miR-148b-3p	Homo sapiens	BETA Cells	Pancreas	Normal/Primary	HITS-CLIP	POSITIVE	DIRECT	DOWN	NA
ENSG00000135837	CEP350	hsa-miR-148b-3p	Homo sapiens	293S	Kidney	Embryonic/Fetal	HITS-CLIP	POSITIVE	DIRECT	DOWN	treatment: arsenite
ENSG00000135870	RC3H1	hsa-miR-148b-3p	Homo sapiens	BETA Cells	Pancreas	Normal/Primary	HITS-CLIP	POSITIVE	DIRECT	DOWN	NA
ENSG00000135900	MRPL44	hsa-miR-148b-3p	Homo sapiens	TZMBL	Cervix	Cancer/Malignant	PAR-CLIP	POSITIVE	DIRECT	DOWN	shRNAs against HIV-1
ENSG00000135919	SERPINE2	hsa-miR-148b-3p	Homo sapiens	HELA	Cervix	Cancer/Malignant	Microarrays	NEGATIVE	INDIRECT	NA	24hrs post-transfection
ENSG00000135932	CAB39	hsa-miR-148b-3p	Homo sapiens	NA	Brain	Cancer/Malignant	HITS-CLIP	POSITIVE	DIRECT	DOWN	NA
ENSG00000136003	ISCU	hsa-miR-148b-3p	Homo sapiens	TZMBL	Cervix	Cancer/Malignant	PAR-CLIP	POSITIVE	DIRECT	DOWN	shRNAs against HIV-1
ENSG00000136111	TBC1D4	hsa-miR-148b-3p	Homo sapiens	TZMBL	Cervix	Cancer/Malignant	PAR-CLIP	POSITIVE	DIRECT	DOWN	shRNAs against HIV-1
ENSG00000136158	SPRY2	hsa-miR-148b-3p	Homo sapiens	HELA	Cervix	Cancer/Malignant	Microarrays	NEGATIVE	INDIRECT	NA	24hrs post-transfection
ENSG00000136244	IL6	hsa-miR-148b-3p	Homo sapiens	HELA	Cervix	Cancer/Malignant	Microarrays	NEGATIVE	INDIRECT	NA	24hrs post-transfection
ENSG00000136270	TBRG4	hsa-miR-148b-3p	Homo sapiens	TZMBL	Cervix	Cancer/Malignant	PAR-CLIP	POSITIVE	DIRECT	DOWN	shRNAs against HIV-1
ENSG00000136478	TEX2	hsa-miR-148b-3p	Homo sapiens	HEK293	Kidney	Embryonic/Fetal	PAR-CLIP	POSITIVE	DIRECT	DOWN	NA
ENSG00000136478	TEX2	hsa-miR-148b-3p	Homo sapiens	TZMBL	Cervix	Cancer/Malignant	PAR-CLIP	POSITIVE	DIRECT	DOWN	shRNAs against HIV-1
ENSG00000136485	DCAF7	hsa-miR-148b-3p	Homo sapiens	HEK293	Kidney	Embryonic/Fetal	PAR-CLIP	POSITIVE	DIRECT	DOWN	NA
ENSG00000136485	DCAF7	hsa-miR-148b-3p	Homo sapiens	BC1	Pleura	Cancer/Malignant	PAR-CLIP	POSITIVE	DIRECT	DOWN	NA
ENSG00000136485	DCAF7	hsa-miR-148b-3p	Homo sapiens	BCBL1	Bone Marrow	Cancer/Malignant	HITS-CLIP	POSITIVE	DIRECT	DOWN	NA
ENSG00000136485	DCAF7	hsa-miR-148b-3p	Homo sapiens	TZMBL	Cervix	Cancer/Malignant	PAR-CLIP	POSITIVE	DIRECT	DOWN	shRNAs against HIV-1
ENSG00000136504	KAT7	hsa-miR-148b-3p	Homo sapiens	HELA	Cervix	Cancer/Malignant	Microarrays	POSITIVE	INDIRECT	DOWN	24hrs post-transfection
ENSG00000136536	MARCH7	hsa-miR-148b-3p	Homo sapiens	BETA Cells	Pancreas	Normal/Primary	HITS-CLIP	POSITIVE	DIRECT	DOWN	NA
ENSG00000136542	GALNT5	hsa-miR-148b-3p	Homo sapiens	BC1	Pleura	Cancer/Malignant	PAR-CLIP	POSITIVE	DIRECT	DOWN	NA
ENSG00000136813	KIAA0368	hsa-miR-148b-3p	Homo sapiens	293S	Kidney	Embryonic/Fetal	HITS-CLIP	POSITIVE	DIRECT	DOWN	treatment: emetine
ENSG00000136826	KLF4	hsa-miR-148b-3p	Homo sapiens	BETA Cells	Pancreas	Normal/Primary	HITS-CLIP	POSITIVE	DIRECT	DOWN	NA
ENSG00000136826	KLF4	hsa-miR-148b-3p	Homo sapiens	HELA	Cervix	Cancer/Malignant	HITS-CLIP	POSITIVE	DIRECT	DOWN	Hela cells were treated with control shRNA.
ENSG00000136854	STXBP1	hsa-miR-148b-3p	Homo sapiens	NA	Brain	Cancer/Malignant	HITS-CLIP	POSITIVE	DIRECT	DOWN	NA
ENSG00000136897	MRPL50	hsa-miR-148b-3p	Homo sapiens	NA	Brain	Cancer/Malignant	HITS-CLIP	POSITIVE	DIRECT	DOWN	NA
ENSG00000136929	HEMGN	hsa-miR-148b-3p	Homo sapiens	NA	NA	Cancer/Malignant	Microarrays	POSITIVE	INDIRECT	DOWN	NA
ENSG00000136937	NCBP1	hsa-miR-148b-3p	Homo sapiens	BT474	Mammary Gland	Cancer/Malignant	HITS-CLIP	POSITIVE	DIRECT	DOWN	NA
ENSG00000136937	NCBP1	hsa-miR-148b-3p	Homo sapiens	TZMBL	Cervix	Cancer/Malignant	PAR-CLIP	POSITIVE	DIRECT	DOWN	shRNAs against HIV-1
ENSG00000136960	ENPP2	hsa-miR-148b-3p	Homo sapiens	BCBL1	Bone Marrow	Cancer/Malignant	HITS-CLIP	POSITIVE	DIRECT	DOWN	NA
ENSG00000136960	ENPP2	hsa-miR-148b-3p	Homo sapiens	NA	Brain	Cancer/Malignant	HITS-CLIP	POSITIVE	DIRECT	DOWN	NA
ENSG00000136982	DSCC1	hsa-miR-148b-3p	Homo sapiens	TZMBL	Cervix	Cancer/Malignant	PAR-CLIP	POSITIVE	DIRECT	DOWN	shRNAs against HIV-1
ENSG00000136997	MYC	hsa-miR-148b-3p	Homo sapiens	HEK293	Kidney	Embryonic/Fetal	PAR-CLIP	POSITIVE	DIRECT	DOWN	mild MNase digestion
ENSG00000136997	MYC	hsa-miR-148b-3p	Homo sapiens	TZMBL	Cervix	Cancer/Malignant	PAR-CLIP	POSITIVE	DIRECT	DOWN	NA
ENSG00000137073	UBAP2	hsa-miR-148b-3p	Homo sapiens	TZMBL	Cervix	Cancer/Malignant	PAR-CLIP	POSITIVE	DIRECT	DOWN	shRNAs against HIV-1
ENSG00000137073	UBAP2	hsa-miR-148b-3p	Homo sapiens	293S	Kidney	Embryonic/Fetal	HITS-CLIP	POSITIVE	DIRECT	DOWN	no treatment (control)
ENSG00000137076	TLN1	hsa-miR-148b-3p	Homo sapiens	TZMBL	Cervix	Cancer/Malignant	PAR-CLIP	POSITIVE	DIRECT	DOWN	shRNAs against HIV-1
ENSG00000137142	IGFBPL1	hsa-miR-148b-3p	Homo sapiens	NA	NA	Cancer/Malignant	Microarrays	POSITIVE	INDIRECT	DOWN	NA
ENSG00000137266	SLC22A23	hsa-miR-148b-3p	Homo sapiens	MDAMB231	Mammary Gland	Cancer/Malignant	HITS-CLIP	POSITIVE	DIRECT	DOWN	NA
ENSG00000137266	SLC22A23	hsa-miR-148b-3p	Homo sapiens	TZMBL	Cervix	Cancer/Malignant	PAR-CLIP	POSITIVE	DIRECT	DOWN	shRNAs against HIV-1
ENSG00000137266	SLC22A23	hsa-miR-148b-3p	Homo sapiens	HELA	Cervix	Cancer/Malignant	Microarrays	NEGATIVE	INDIRECT	NA	24hrs post-transfection
ENSG00000137273	FOXF2	hsa-miR-148b-3p	Homo sapiens	HELA	Cervix	Cancer/Malignant	Microarrays	POSITIVE	INDIRECT	DOWN	24hrs post-transfection
ENSG00000137285	TUBB2B	hsa-miR-148b-3p	Homo sapiens	NA	Brain	Cancer/Malignant	HITS-CLIP	POSITIVE	DIRECT	DOWN	NA
ENSG00000137331	IER3	hsa-miR-148b-3p	Homo sapiens	HELA	Cervix	Cancer/Malignant	Microarrays	NEGATIVE	INDIRECT	NA	24hrs post-transfection
ENSG00000137507	LRRC32	hsa-miR-148b-3p	Homo sapiens	HELA	Cervix	Cancer/Malignant	Microarrays	POSITIVE	INDIRECT	DOWN	24hrs post-transfection
ENSG00000137731	FXYD2	hsa-miR-148b-3p	Homo sapiens	NA	NA	Cancer/Malignant	Microarrays	POSITIVE	INDIRECT	DOWN	NA
ENSG00000137801	THBS1	hsa-miR-148b-3p	Homo sapiens	HEK293	Kidney	Embryonic/Fetal	PAR-CLIP	POSITIVE	DIRECT	DOWN	mild MNase digestion
ENSG00000137801	THBS1	hsa-miR-148b-3p	Homo sapiens	TZMBL	Cervix	Cancer/Malignant	PAR-CLIP	POSITIVE	DIRECT	DOWN	NA
ENSG00000137801	THBS1	hsa-miR-148b-3p	Homo sapiens	TZMBL	Cervix	Cancer/Malignant	PAR-CLIP	POSITIVE	DIRECT	DOWN	shRNAs against HIV-1
ENSG00000137807	KIF23	hsa-miR-148b-3p	Homo sapiens	TZMBL	Cervix	Cancer/Malignant	PAR-CLIP	POSITIVE	DIRECT	DOWN	shRNAs against HIV-1
ENSG00000137822	TUBGCP4	hsa-miR-148b-3p	Homo sapiens	TZMBL	Cervix	Cancer/Malignant	PAR-CLIP	POSITIVE	DIRECT	DOWN	shRNAs against HIV-1
ENSG00000137824	RMDN3	hsa-miR-148b-3p	Homo sapiens	BC1	Pleura	Cancer/Malignant	PAR-CLIP	POSITIVE	DIRECT	DOWN	NA
ENSG00000137824	RMDN3	hsa-miR-148b-3p	Homo sapiens	BC3	Pleura	Cancer/Malignant	PAR-CLIP	POSITIVE	DIRECT	DOWN	NA
ENSG00000137824	RMDN3	hsa-miR-148b-3p	Homo sapiens	293S	Kidney	Embryonic/Fetal	HITS-CLIP	POSITIVE	DIRECT	DOWN	treatment: arsenite
ENSG00000137824	RMDN3	hsa-miR-148b-3p	Homo sapiens	ESC	Embryo	Embryonic/Fetal	Stem/Progenitor	PAR-CLIP	POSITIVE	DIRECT	DOWN
ENSG00000137824	RMDN3	hsa-miR-148b-3p	Homo sapiens	LCL35	NA	Normal/Primary	PAR-CLIP	POSITIVE	DIRECT	DOWN	NA
ENSG00000137824	RMDN3	hsa-miR-148b-3p	Homo sapiens	TZMBL	Cervix	Cancer/Malignant	PAR-CLIP	POSITIVE	DIRECT	DOWN	shRNAs against HIV-1
ENSG00000137845	ADAM10	hsa-miR-148b-3p	Homo sapiens	BT474	Mammary Gland	Cancer/Malignant	HITS-CLIP	POSITIVE	DIRECT	DOWN	NA
ENSG00000137845	ADAM10	hsa-miR-148b-3p	Homo sapiens	HELA	Cervix	Cancer/Malignant	HITS-CLIP	POSITIVE	DIRECT	DOWN	Hela cells were treated with control shRNA.
ENSG00000137845	ADAM10	hsa-miR-148b-3p	Homo sapiens	NA	Brain	Cancer/Malignant	HITS-CLIP	POSITIVE	DIRECT	DOWN	NA
ENSG00000137857	DUOX1	hsa-miR-148b-3p	Homo sapiens	293S	Kidney	Embryonic/Fetal	HITS-CLIP	POSITIVE	DIRECT	DOWN	treatment: emetine
ENSG00000137965	IFI44	hsa-miR-148b-3p	Homo sapiens	HELA	Cervix	Cancer/Malignant	Microarrays	NEGATIVE	INDIRECT	NA	24hrs post-transfection
ENSG00000138002	IFT172	hsa-miR-148b-3p	Homo sapiens	BETA Cells	Pancreas	Normal/Primary	HITS-CLIP	POSITIVE	DIRECT	DOWN	NA
ENSG00000138018	EPT1	hsa-miR-148b-3p	Homo sapiens	BC1	Pleura	Cancer/Malignant	PAR-CLIP	POSITIVE	DIRECT	DOWN	NA
ENSG00000138039	LHCGR	hsa-miR-148b-3p	Homo sapiens	NA	NA	Cancer/Malignant	Microarrays	POSITIVE	INDIRECT	DOWN	NA
ENSG00000138078	PREPL	hsa-miR-148b-3p	Homo sapiens	LCLBACD1	NA	Normal/Primary	PAR-CLIP	POSITIVE	DIRECT	DOWN	NA
ENSG00000138095	LRPPRC	hsa-miR-148b-3p	Homo sapiens	BETA Cells	Pancreas	Normal/Primary	HITS-CLIP	POSITIVE	DIRECT	DOWN	NA
ENSG00000138134	STAMBPL1	hsa-miR-148b-3p	Homo sapiens	HELA	Cervix	Cancer/Malignant	Microarrays	NEGATIVE	INDIRECT	NA	24hrs post-transfection
ENSG00000138166	DUSP5	hsa-miR-148b-3p	Homo sapiens	HEK293	Kidney	Embryonic/Fetal	PAR-CLIP	POSITIVE	DIRECT	DOWN	NA
ENSG00000138166	DUSP5	hsa-miR-148b-3p	Homo sapiens	EF3DAGO2	NA	Normal/Primary	PAR-CLIP	POSITIVE	DIRECT	DOWN	NA
ENSG00000138166	DUSP5	hsa-miR-148b-3p	Homo sapiens	HELA	Cervix	Cancer/Malignant	Microarrays	NEGATIVE	INDIRECT	NA	24hrs post-transfection
ENSG00000138385	SSB	hsa-miR-148b-3p	Homo sapiens	NA	Brain	Cancer/Malignant	HITS-CLIP	POSITIVE	DIRECT	DOWN	NA
ENSG00000138398	PPIG	hsa-miR-148b-3p	Homo sapiens	NA	Brain	Cancer/Malignant	HITS-CLIP	POSITIVE	DIRECT	DOWN	NA
ENSG00000138413	IDH1	hsa-miR-148b-3p	Homo sapiens	HELA	Cervix	Cancer/Malignant	Microarrays	NEGATIVE	INDIRECT	NA	24hrs post-transfection
ENSG00000138443	ABI2	hsa-miR-148b-3p	Homo sapiens	NA	Brain	Cancer/Malignant	HITS-CLIP	POSITIVE	DIRECT	DOWN	NA
ENSG00000138448	ITGAV	hsa-miR-148b-3p	Homo sapiens	TZMBL	Cervix	Cancer/Malignant	PAR-CLIP	POSITIVE	DIRECT	DOWN	shRNAs against HIV-1
ENSG00000138593	SECISBP2L	hsa-miR-148b-3p	Homo sapiens	HEK293	Kidney	Embryonic/Fetal	PAR-CLIP	POSITIVE	DIRECT	DOWN	NA
ENSG00000138594	TMOD3	hsa-miR-148b-3p	Homo sapiens	TZMBL	Cervix	Cancer/Malignant	PAR-CLIP	POSITIVE	DIRECT	DOWN	shRNAs against HIV-1
ENSG00000138594	TMOD3	hsa-miR-148b-3p	Homo sapiens	HELA	Cervix	Cancer/Malignant	HITS-CLIP	POSITIVE	DIRECT	DOWN	Hela cells were treated with control shRNA.
ENSG00000138604	GLCE	hsa-miR-148b-3p	Homo sapiens	TZMBL	Cervix	Cancer/Malignant	PAR-CLIP	POSITIVE	DIRECT	DOWN	shRNAs against HIV-1
ENSG00000138614	VWA9	hsa-miR-148b-3p	Homo sapiens	HEK293	Kidney	Embryonic/Fetal	PAR-CLIP	POSITIVE	DIRECT	DOWN	NA
ENSG00000138614	VWA9	hsa-miR-148b-3p	Homo sapiens	BT474	Mammary Gland	Cancer/Malignant	HITS-CLIP	POSITIVE	DIRECT	DOWN	NA
ENSG00000138646	HERC5	hsa-miR-148b-3p	Homo sapiens	HELA	Cervix	Cancer/Malignant	Microarrays	NEGATIVE	INDIRECT	NA	24hrs post-transfection
ENSG00000138674	SEC31A	hsa-miR-148b-3p	Homo sapiens	EF3DAGO2	NA	Normal/Primary	PAR-CLIP	POSITIVE	DIRECT	DOWN	NA
ENSG00000138674	SEC31A	hsa-miR-148b-3p	Homo sapiens	LCLBAC	NA	Normal/Primary	PAR-CLIP	POSITIVE	DIRECT	DOWN	NA
ENSG00000138674	SEC31A	hsa-miR-148b-3p	Homo sapiens	TZMBL	Cervix	Cancer/Malignant	PAR-CLIP	POSITIVE	DIRECT	DOWN	shRNAs against HIV-1
ENSG00000138674	SEC31A	hsa-miR-148b-3p	Homo sapiens	NA	Brain	Cancer/Malignant	HITS-CLIP	POSITIVE	DIRECT	DOWN	NA
ENSG00000138678	AGPAT9	hsa-miR-148b-3p	Homo sapiens	HELA	Cervix	Cancer/Malignant	Microarrays	NEGATIVE	INDIRECT	NA	24hrs post-transfection
ENSG00000138758	SEPT11	hsa-miR-148b-3p	Homo sapiens	TZMBL	Cervix	Cancer/Malignant	PAR-CLIP	POSITIVE	DIRECT	DOWN	shRNAs against HIV-1
ENSG00000138780	GSTCD	hsa-miR-148b-3p	Homo sapiens	NA	NA	Cancer/Malignant	Microarrays	POSITIVE	INDIRECT	DOWN	NA
ENSG00000138801	PAPSS1	hsa-miR-148b-3p	Homo sapiens	EF3DAGO2	NA	Normal/Primary	PAR-CLIP	POSITIVE	DIRECT	DOWN	NA
ENSG00000138944	KIAA1644	hsa-miR-148b-3p	Homo sapiens	HELA	Cervix	Cancer/Malignant	Microarrays	NEGATIVE	INDIRECT	NA	24hrs post-transfection
ENSG00000139154	AEBP2	hsa-miR-148b-3p	Homo sapiens	NA	Brain	Cancer/Malignant	HITS-CLIP	POSITIVE	DIRECT	DOWN	NA
ENSG00000139163	ETNK1	hsa-miR-148b-3p	Homo sapiens	HEK293	Kidney	Embryonic/Fetal	PAR-CLIP	POSITIVE	DIRECT	DOWN	mild MNase digestion
ENSG00000139163	ETNK1	hsa-miR-148b-3p	Homo sapiens	NA	Brain	Cancer/Malignant	HITS-CLIP	POSITIVE	DIRECT	DOWN	NA
ENSG00000139211	AMIGO2	hsa-miR-148b-3p	Homo sapiens	HELA	Cervix	Cancer/Malignant	Microarrays	NEGATIVE	INDIRECT	NA	24hrs post-transfection
ENSG00000139218	SCAF11	hsa-miR-148b-3p	Homo sapiens	TZMBL	Cervix	Cancer/Malignant	PAR-CLIP	POSITIVE	DIRECT	DOWN	shRNAs against HIV-1
ENSG00000139263	LRIG3	hsa-miR-148b-3p	Homo sapiens	HELA	Cervix	Cancer/Malignant	Microarrays	NEGATIVE	INDIRECT	NA	24hrs post-transfection
ENSG00000139318	DUSP6	hsa-miR-148b-3p	Homo sapiens	HELA	Cervix	Cancer/Malignant	Microarrays	NEGATIVE	INDIRECT	NA	24hrs post-transfection
ENSG00000139330	KERA	hsa-miR-148b-3p	Homo sapiens	HELA	Cervix	Cancer/Malignant	Microarrays	NEGATIVE	INDIRECT	NA	24hrs post-transfection
ENSG00000139372	TDG	hsa-miR-148b-3p	Homo sapiens	HELA	Cervix	Cancer/Malignant	HITS-CLIP	POSITIVE	DIRECT	DOWN	Hela cells were treated with control shRNA.
ENSG00000139445	FOXN4	hsa-miR-148b-3p	Homo sapiens	NA	NA	Cancer/Malignant	Microarrays	POSITIVE	INDIRECT	DOWN	NA
ENSG00000139496	NUPL1	hsa-miR-148b-3p	Homo sapiens	293S	Kidney	Embryonic/Fetal	HITS-CLIP	POSITIVE	DIRECT	DOWN	treatment:hippuristanol
ENSG00000139505	MTMR6	hsa-miR-148b-3p	Homo sapiens	HEK293	Kidney	Embryonic/Fetal	PAR-CLIP	POSITIVE	DIRECT	DOWN	mild MNase digestion
ENSG00000139505	MTMR6	hsa-miR-148b-3p	Homo sapiens	TZMBL	Cervix	Cancer/Malignant	PAR-CLIP	POSITIVE	DIRECT	DOWN	shRNAs against HIV-1
ENSG00000139537	CCDC65	hsa-miR-148b-3p	Homo sapiens	HELA	Cervix	Cancer/Malignant	Microarrays	NEGATIVE	INDIRECT	NA	24hrs post-transfection
ENSG00000139624	CERS5	hsa-miR-148b-3p	Homo sapiens	293S	Kidney	Embryonic/Fetal	HITS-CLIP	POSITIVE	DIRECT	DOWN	treatment: emetine
ENSG00000139641	ESYT1	hsa-miR-148b-3p	Homo sapiens	TZMBL	Cervix	Cancer/Malignant	PAR-CLIP	POSITIVE	DIRECT	DOWN	NA
ENSG00000139644	TMBIM6	hsa-miR-148b-3p	Homo sapiens	TZMBL	Cervix	Cancer/Malignant	PAR-CLIP	POSITIVE	DIRECT	DOWN	shRNAs against HIV-1
ENSG00000139645	ANKRD52	hsa-miR-148b-3p	Homo sapiens	293S	Kidney	Embryonic/Fetal	HITS-CLIP	POSITIVE	DIRECT	DOWN	treatment: arsenite
ENSG00000139645	ANKRD52	hsa-miR-148b-3p	Homo sapiens	HEK293	Kidney	Embryonic/Fetal	Chimeric fragments	POSITIVE	DIRECT	DOWN	NA
ENSG00000139722	VPS37B	hsa-miR-148b-3p	Homo sapiens	HEK293	Kidney	Embryonic/Fetal	PAR-CLIP	POSITIVE	DIRECT	DOWN	NA
ENSG00000139725	RHOF	hsa-miR-148b-3p	Homo sapiens	NA	NA	Cancer/Malignant	Microarrays	POSITIVE	INDIRECT	DOWN	NA
ENSG00000139725	RHOF	hsa-miR-148b-3p	Homo sapiens	HELA	Cervix	Cancer/Malignant	Microarrays	POSITIVE	INDIRECT	DOWN	24hrs post-transfection
ENSG00000139926	FRMD6	hsa-miR-148b-3p	Homo sapiens	HMSC	Bone Marrow	Stem/Progenitor	HITS-CLIP	POSITIVE	DIRECT	DOWN	NA
ENSG00000139926	FRMD6	hsa-miR-148b-3p	Homo sapiens	HELA	Cervix	Cancer/Malignant	Microarrays	NEGATIVE	INDIRECT	NA	24hrs post-transfection
ENSG00000139977	NAA30	hsa-miR-148b-3p	Homo sapiens	C8166	Bone Marrow	Cancer/Malignant	PAR-CLIP	POSITIVE	DIRECT	DOWN	NA
ENSG00000140022	STON2	hsa-miR-148b-3p	Homo sapiens	NA	NA	Cancer/Malignant	Microarrays	POSITIVE	INDIRECT	DOWN	NA
ENSG00000140280	LYSMD2	hsa-miR-148b-3p	Homo sapiens	HEK293	Kidney	Embryonic/Fetal	PAR-CLIP	POSITIVE	DIRECT	DOWN	mild MNase digestion
ENSG00000140280	LYSMD2	hsa-miR-148b-3p	Homo sapiens	BT474	Mammary Gland	Cancer/Malignant	HITS-CLIP	POSITIVE	DIRECT	DOWN	NA
ENSG00000140280	LYSMD2	hsa-miR-148b-3p	Homo sapiens	HELA	Cervix	Cancer/Malignant	Microarrays	POSITIVE	INDIRECT	DOWN	24hrs post-transfection
ENSG00000140299	BNIP2	hsa-miR-148b-3p	Homo sapiens	BETA Cells	Pancreas	Normal/Primary	HITS-CLIP	POSITIVE	DIRECT	DOWN	NA
ENSG00000140350	ANP32A	hsa-miR-148b-3p	Homo sapiens	HEK293	Kidney	Embryonic/Fetal	PAR-CLIP	POSITIVE	DIRECT	DOWN	NA
ENSG00000140396	NCOA2	hsa-miR-148b-3p	Homo sapiens	BC1	Pleura	Cancer/Malignant	PAR-CLIP	POSITIVE	DIRECT	DOWN	NA
ENSG00000140443	IGF1R	hsa-miR-148b-3p	Homo sapiens	293S	Kidney	Embryonic/Fetal	HITS-CLIP	POSITIVE	DIRECT	DOWN	no treatment (control)
ENSG00000140455	USP3	hsa-miR-148b-3p	Homo sapiens	TZMBL	Cervix	Cancer/Malignant	PAR-CLIP	POSITIVE	DIRECT	DOWN	shRNAs against HIV-1
ENSG00000140471	LINS	hsa-miR-148b-3p	Homo sapiens	TZMBL	Cervix	Cancer/Malignant	PAR-CLIP	POSITIVE	DIRECT	DOWN	shRNAs against HIV-1
ENSG00000140474	ULK3	hsa-miR-148b-3p	Homo sapiens	TZMBL	Cervix	Cancer/Malignant	PAR-CLIP	POSITIVE	DIRECT	DOWN	shRNAs against HIV-1
ENSG00000140575	IQGAP1	hsa-miR-148b-3p	Homo sapiens	TZMBL	Cervix	Cancer/Malignant	PAR-CLIP	POSITIVE	DIRECT	DOWN	shRNAs against HIV-1
ENSG00000140575	IQGAP1	hsa-miR-148b-3p	Homo sapiens	NA	Brain	Cancer/Malignant	HITS-CLIP	POSITIVE	DIRECT	DOWN	NA
ENSG00000140577	CRTC3	hsa-miR-148b-3p	Homo sapiens	TZMBL	Cervix	Cancer/Malignant	PAR-CLIP	POSITIVE	DIRECT	DOWN	shRNAs against HIV-1
ENSG00000140691	ARMC5	hsa-miR-148b-3p	Homo sapiens	293S	Kidney	Embryonic/Fetal	HITS-CLIP	POSITIVE	DIRECT	DOWN	no treatment (control)
ENSG00000140691	ARMC5	hsa-miR-148b-3p	Homo sapiens	293S	Kidney	Embryonic/Fetal	HITS-CLIP	POSITIVE	DIRECT	DOWN	treatment: emetine
ENSG00000140948	ZCCHC14	hsa-miR-148b-3p	Homo sapiens	HEK293	Kidney	Embryonic/Fetal	PAR-CLIP	POSITIVE	DIRECT	DOWN	mild MNase digestion
ENSG00000141298	SSH2	hsa-miR-148b-3p	Homo sapiens	BC1	Pleura	Cancer/Malignant	PAR-CLIP	POSITIVE	DIRECT	DOWN	NA
ENSG00000141298	SSH2	hsa-miR-148b-3p	Homo sapiens	LCLBACD1	NA	Normal/Primary	PAR-CLIP	POSITIVE	DIRECT	DOWN	NA
ENSG00000141367	CLTC	hsa-miR-148b-3p	Homo sapiens	BC1	Pleura	Cancer/Malignant	PAR-CLIP	POSITIVE	DIRECT	DOWN	NA
ENSG00000141429	GALNT1	hsa-miR-148b-3p	Homo sapiens	BT474	Mammary Gland	Cancer/Malignant	HITS-CLIP	POSITIVE	DIRECT	DOWN	NA
ENSG00000141434	MEP1B	hsa-miR-148b-3p	Homo sapiens	NA	NA	Cancer/Malignant	Microarrays	POSITIVE	INDIRECT	DOWN	NA
ENSG00000141449	GREB1L	hsa-miR-148b-3p	Homo sapiens	HEK293	Kidney	Embryonic/Fetal	PAR-CLIP	POSITIVE	DIRECT	DOWN	mild MNase digestion
ENSG00000141458	NPC1	hsa-miR-148b-3p	Homo sapiens	BC1	Pleura	Cancer/Malignant	PAR-CLIP	POSITIVE	DIRECT	DOWN	NA
ENSG00000141510	TP53	hsa-miR-148b-3p	Homo sapiens	HELA	Cervix	Cancer/Malignant	Microarrays	POSITIVE	INDIRECT	DOWN	24hrs post-transfection
ENSG00000141542	RAB40B	hsa-miR-148b-3p	Homo sapiens	NA	Brain	Cancer/Malignant	HITS-CLIP	POSITIVE	DIRECT	DOWN	NA
ENSG00000141542	RAB40B	hsa-miR-148b-3p	Homo sapiens	HELA	Cervix	Cancer/Malignant	Microarrays	POSITIVE	INDIRECT	DOWN	24hrs post-transfection
ENSG00000141564	RPTOR	hsa-miR-148b-3p	Homo sapiens	TZMBL	Cervix	Cancer/Malignant	PAR-CLIP	POSITIVE	DIRECT	DOWN	shRNAs against HIV-1
ENSG00000141570	CBX8	hsa-miR-148b-3p	Homo sapiens	HEK293	Kidney	Embryonic/Fetal	PAR-CLIP	POSITIVE	DIRECT	DOWN	mild MNase digestion
ENSG00000141664	ZCCHC2	hsa-miR-148b-3p	Homo sapiens	NA	NA	Cancer/Malignant	Microarrays	POSITIVE	INDIRECT	DOWN	NA
ENSG00000141664	ZCCHC2	hsa-miR-148b-3p	Homo sapiens	293S	Kidney	Embryonic/Fetal	HITS-CLIP	POSITIVE	DIRECT	DOWN	treatment: arsenite
ENSG00000141682	PMAIP1	hsa-miR-148b-3p	Homo sapiens	HELA	Cervix	Cancer/Malignant	Microarrays	NEGATIVE	INDIRECT	NA	24hrs post-transfection
ENSG00000141873	SLC39A3	hsa-miR-148b-3p	Homo sapiens	HELA	Cervix	Cancer/Malignant	Microarrays	POSITIVE	INDIRECT	DOWN	24hrs post-transfection
ENSG00000142230	SAE1	hsa-miR-148b-3p	Homo sapiens	HEK293	Kidney	Embryonic/Fetal	Chimeric fragments	POSITIVE	DIRECT	DOWN	NA
ENSG00000142252	GEMIN7	hsa-miR-148b-3p	Homo sapiens	TZMBL	Cervix	Cancer/Malignant	PAR-CLIP	POSITIVE	DIRECT	DOWN	shRNAs against HIV-1
ENSG00000142327	RNPEPL1	hsa-miR-148b-3p	Homo sapiens	BETA Cells	Pancreas	Normal/Primary	HITS-CLIP	POSITIVE	DIRECT	DOWN	NA
ENSG00000142507	PSMB6	hsa-miR-148b-3p	Homo sapiens	293S	Kidney	Embryonic/Fetal	HITS-CLIP	POSITIVE	DIRECT	DOWN	no treatment (control)
ENSG00000142507	PSMB6	hsa-miR-148b-3p	Homo sapiens	293S	Kidney	Embryonic/Fetal	HITS-CLIP	POSITIVE	DIRECT	DOWN	treatment:hippuristanol
ENSG00000142507	PSMB6	hsa-miR-148b-3p	Homo sapiens	TZMBL	Cervix	Cancer/Malignant	PAR-CLIP	POSITIVE	DIRECT	DOWN	shRNAs against HIV-1
ENSG00000142556	ZNF614	hsa-miR-148b-3p	Homo sapiens	HEK293	Kidney	Embryonic/Fetal	PAR-CLIP	POSITIVE	DIRECT	DOWN	mild MNase digestion
ENSG00000142634	EFHD2	hsa-miR-148b-3p	Homo sapiens	TZMBL	Cervix	Cancer/Malignant	PAR-CLIP	POSITIVE	DIRECT	DOWN	shRNAs against HIV-1
ENSG00000142676	RPL11	hsa-miR-148b-3p	Homo sapiens	293S	Kidney	Embryonic/Fetal	HITS-CLIP	POSITIVE	DIRECT	DOWN	no treatment (control)
ENSG00000142864	SERBP1	hsa-miR-148b-3p	Homo sapiens	NA	Brain	Cancer/Malignant	HITS-CLIP	POSITIVE	DIRECT	DOWN	NA
ENSG00000142871	CYR61	hsa-miR-148b-3p	Homo sapiens	HELA	Cervix	Cancer/Malignant	Microarrays	NEGATIVE	INDIRECT	NA	24hrs post-transfection
ENSG00000142945	KIF2C	hsa-miR-148b-3p	Homo sapiens	NA	NA	Cancer/Malignant	Microarrays	POSITIVE	INDIRECT	DOWN	NA
ENSG00000142945	KIF2C	hsa-miR-148b-3p	Homo sapiens	HEK293	Kidney	Embryonic/Fetal	PAR-CLIP	POSITIVE	DIRECT	DOWN	mild MNase digestion
ENSG00000142945	KIF2C	hsa-miR-148b-3p	Homo sapiens	ESC	Embryo	Embryonic/Fetal	Stem/Progenitor	PAR-CLIP	POSITIVE	DIRECT	DOWN
ENSG00000142945	KIF2C	hsa-miR-148b-3p	Homo sapiens	HEK293	Kidney	Embryonic/Fetal	PAR-CLIP	POSITIVE	DIRECT	DOWN	NA
ENSG00000142945	KIF2C	hsa-miR-148b-3p	Homo sapiens	LCL35	NA	Normal/Primary	PAR-CLIP	POSITIVE	DIRECT	DOWN	NA
ENSG00000142945	KIF2C	hsa-miR-148b-3p	Homo sapiens	TZMBL	Cervix	Cancer/Malignant	PAR-CLIP	POSITIVE	DIRECT	DOWN	shRNAs against HIV-1
ENSG00000142945	KIF2C	hsa-miR-148b-3p	Homo sapiens	HELA	Cervix	Cancer/Malignant	Microarrays	POSITIVE	INDIRECT	DOWN	24hrs post-transfection
ENSG00000143013	LMO4	hsa-miR-148b-3p	Homo sapiens	HMSC	Bone Marrow	Stem/Progenitor	HITS-CLIP	POSITIVE	DIRECT	DOWN	NA
ENSG00000143013	LMO4	hsa-miR-148b-3p	Homo sapiens	TZMBL	Cervix	Cancer/Malignant	PAR-CLIP	POSITIVE	DIRECT	DOWN	shRNAs against HIV-1
ENSG00000143147	GPR161	hsa-miR-148b-3p	Homo sapiens	293S	Kidney	Embryonic/Fetal	HITS-CLIP	POSITIVE	DIRECT	DOWN	no treatment (control)
ENSG00000143157	POGK	hsa-miR-148b-3p	Homo sapiens	HEK293	Kidney	Embryonic/Fetal	PAR-CLIP	POSITIVE	DIRECT	DOWN	mild MNase digestion
ENSG00000143157	POGK	hsa-miR-148b-3p	Homo sapiens	TZMBL	Cervix	Cancer/Malignant	PAR-CLIP	POSITIVE	DIRECT	DOWN	shRNAs against HIV-1
ENSG00000143190	POU2F1	hsa-miR-148b-3p	Homo sapiens	TZMBL	Cervix	Cancer/Malignant	PAR-CLIP	POSITIVE	DIRECT	DOWN	shRNAs against HIV-1
ENSG00000143196	DPT	hsa-miR-148b-3p	Homo sapiens	NA	NA	Cancer/Malignant	Microarrays	POSITIVE	INDIRECT	DOWN	NA
ENSG00000143315	PIGM	hsa-miR-148b-3p	Homo sapiens	HEK293	Kidney	Embryonic/Fetal	PAR-CLIP	POSITIVE	DIRECT	DOWN	mild MNase digestion
ENSG00000143324	XPR1	hsa-miR-148b-3p	Homo sapiens	TZMBL	Cervix	Cancer/Malignant	PAR-CLIP	POSITIVE	DIRECT	DOWN	shRNAs against HIV-1
ENSG00000143353	LYPLAL1	hsa-miR-148b-3p	Homo sapiens	HEK293	Kidney	Embryonic/Fetal	PAR-CLIP	POSITIVE	DIRECT	DOWN	mild MNase digestion
ENSG00000143353	LYPLAL1	hsa-miR-148b-3p	Homo sapiens	TZMBL	Cervix	Cancer/Malignant	PAR-CLIP	POSITIVE	DIRECT	DOWN	shRNAs against HIV-1
ENSG00000143365	RORC	hsa-miR-148b-3p	Homo sapiens	NA	NA	Cancer/Malignant	Microarrays	POSITIVE	INDIRECT	DOWN	NA
ENSG00000143376	SNX27	hsa-miR-148b-3p	Homo sapiens	293S	Kidney	Embryonic/Fetal	HITS-CLIP	POSITIVE	DIRECT	DOWN	treatment: arsenite
ENSG00000143549	TPM3	hsa-miR-148b-3p	Homo sapiens	BT474	Mammary Gland	Cancer/Malignant	HITS-CLIP	POSITIVE	DIRECT	DOWN	NA
ENSG00000143553	SNAPIN	hsa-miR-148b-3p	Homo sapiens	HELA	Cervix	Cancer/Malignant	Microarrays	POSITIVE	INDIRECT	DOWN	24hrs post-transfection
ENSG00000143570	SLC39A1	hsa-miR-148b-3p	Homo sapiens	293S	Kidney	Embryonic/Fetal	HITS-CLIP	POSITIVE	DIRECT	DOWN	treatment: arsenite
ENSG00000143612	C1orf43	hsa-miR-148b-3p	Homo sapiens	BT474	Mammary Gland	Cancer/Malignant	HITS-CLIP	POSITIVE	DIRECT	DOWN	NA
ENSG00000143612	C1orf43	hsa-miR-148b-3p	Homo sapiens	HELA	Cervix	Cancer/Malignant	Microarrays	POSITIVE	INDIRECT	DOWN	24hrs post-transfection
ENSG00000143624	INTS3	hsa-miR-148b-3p	Homo sapiens	TZMBL	Cervix	Cancer/Malignant	PAR-CLIP	POSITIVE	DIRECT	DOWN	shRNAs against HIV-1
ENSG00000143674	MLK4	hsa-miR-148b-3p	Homo sapiens	HEK293	Kidney	Embryonic/Fetal	PAR-CLIP	POSITIVE	DIRECT	DOWN	mild MNase digestion
ENSG00000143740	SNAP47	hsa-miR-148b-3p	Homo sapiens	TZMBL	Cervix	Cancer/Malignant	PAR-CLIP	POSITIVE	DIRECT	DOWN	shRNAs against HIV-1
ENSG00000143756	FBXO28	hsa-miR-148b-3p	Homo sapiens	NA	NA	Cancer/Malignant	Microarrays	POSITIVE	INDIRECT	DOWN	NA
ENSG00000143756	FBXO28	hsa-miR-148b-3p	Homo sapiens	HEK293	Kidney	Embryonic/Fetal	PAR-CLIP	POSITIVE	DIRECT	DOWN	mild MNase digestion
ENSG00000143761	ARF1	hsa-miR-148b-3p	Homo sapiens	HEK293	Kidney	Embryonic/Fetal	PAR-CLIP	POSITIVE	DIRECT	DOWN	mild MNase digestion
ENSG00000143771	CNIH4	hsa-miR-148b-3p	Homo sapiens	HEK293	Kidney	Embryonic/Fetal	PAR-CLIP	POSITIVE	DIRECT	DOWN	mild MNase digestion
ENSG00000143771	CNIH4	hsa-miR-148b-3p	Homo sapiens	TZMBL	Cervix	Cancer/Malignant	PAR-CLIP	POSITIVE	DIRECT	DOWN	shRNAs against HIV-1
ENSG00000143797	MBOAT2	hsa-miR-148b-3p	Homo sapiens	BT474	Mammary Gland	Cancer/Malignant	HITS-CLIP	POSITIVE	DIRECT	DOWN	NA
ENSG00000143799	PARP1	hsa-miR-148b-3p	Homo sapiens	293S	Kidney	Embryonic/Fetal	HITS-CLIP	POSITIVE	DIRECT	DOWN	treatment:hippuristanol
ENSG00000143815	LBR	hsa-miR-148b-3p	Homo sapiens	293S	Kidney	Embryonic/Fetal	HITS-CLIP	POSITIVE	DIRECT	DOWN	treatment: arsenite
ENSG00000143815	LBR	hsa-miR-148b-3p	Homo sapiens	HEK293	Kidney	Embryonic/Fetal	PAR-CLIP	POSITIVE	DIRECT	DOWN	mild MNase digestion
ENSG00000143924	EML4	hsa-miR-148b-3p	Homo sapiens	BCBL1	Bone Marrow	Cancer/Malignant	HITS-CLIP	POSITIVE	DIRECT	DOWN	NA
ENSG00000143995	MEIS1	hsa-miR-148b-3p	Homo sapiens	HEK293	Kidney	Embryonic/Fetal	PAR-CLIP	POSITIVE	DIRECT	DOWN	mild MNase digestion
ENSG00000144040	SFXN5	hsa-miR-148b-3p	Homo sapiens	HELA	Cervix	Cancer/Malignant	Microarrays	NEGATIVE	INDIRECT	NA	24hrs post-transfection
ENSG00000144045	DQX1	hsa-miR-148b-3p	Homo sapiens	HELA	Cervix	Cancer/Malignant	Microarrays	NEGATIVE	INDIRECT	NA	24hrs post-transfection
ENSG00000144357	UBR3	hsa-miR-148b-3p	Homo sapiens	NA	Brain	Cancer/Malignant	HITS-CLIP	POSITIVE	DIRECT	DOWN	NA
ENSG00000144381	HSPD1	hsa-miR-148b-3p	Homo sapiens	MDAMB231	Mammary Gland	Cancer/Malignant	HITS-CLIP	POSITIVE	DIRECT	DOWN	NA
ENSG00000144455	SUMF1	hsa-miR-148b-3p	Homo sapiens	NA	NA	Cancer/Malignant	Microarrays	POSITIVE	INDIRECT	DOWN	NA
ENSG00000144455	SUMF1	hsa-miR-148b-3p	Homo sapiens	HELA	Cervix	Cancer/Malignant	Microarrays	POSITIVE	INDIRECT	DOWN	24hrs post-transfection
ENSG00000144468	RHBDD1	hsa-miR-148b-3p	Homo sapiens	HELA	Cervix	Cancer/Malignant	Microarrays	NEGATIVE	INDIRECT	NA	24hrs post-transfection
ENSG00000144476	ACKR3	hsa-miR-148b-3p	Homo sapiens	HELA	Cervix	Cancer/Malignant	Microarrays	POSITIVE	INDIRECT	DOWN	24hrs post-transfection
ENSG00000144485	HES6	hsa-miR-148b-3p	Homo sapiens	293S	Kidney	Embryonic/Fetal	HITS-CLIP	POSITIVE	DIRECT	DOWN	treatment:emetine
ENSG00000144554	FANCD2	hsa-miR-148b-3p	Homo sapiens	TZMBL	Cervix	Cancer/Malignant	PAR-CLIP	POSITIVE	DIRECT	DOWN	shRNAs against HIV-1
ENSG00000144566	RAB5A	hsa-miR-148b-3p	Homo sapiens	NA	Brain	Cancer/Malignant	HITS-CLIP	POSITIVE	DIRECT	DOWN	NA
ENSG00000144567	FAM134A	hsa-miR-148b-3p	Homo sapiens	TZMBL	Cervix	Cancer/Malignant	PAR-CLIP	POSITIVE	DIRECT	DOWN	shRNAs against HIV-1
ENSG00000144619	CNTN4	hsa-miR-148b-3p	Homo sapiens	BETA Cells	Pancreas	Normal/Primary	HITS-CLIP	POSITIVE	DIRECT	DOWN	NA
ENSG00000144659	SLC25A38	hsa-miR-148b-3p	Homo sapiens	TZMBL	Cervix	Cancer/Malignant	PAR-CLIP	POSITIVE	DIRECT	DOWN	shRNAs against HIV-1
ENSG00000144747	TMF1	hsa-miR-148b-3p	Homo sapiens	NA	Brain	Cancer/Malignant	HITS-CLIP	POSITIVE	DIRECT	DOWN	NA
ENSG00000144749	LRIG1	hsa-miR-148b-3p	Homo sapiens	HELA	Cervix	Cancer/Malignant	Microarrays	NEGATIVE	INDIRECT	NA	24hrs post-transfection
ENSG00000144815	NXPE3	hsa-miR-148b-3p	Homo sapiens	NA	NA	Cancer/Malignant	Microarrays	POSITIVE	INDIRECT	DOWN	NA
ENSG00000144824	PHLDB2	hsa-miR-148b-3p	Homo sapiens	HELA	Cervix	Cancer/Malignant	Microarrays	NEGATIVE	INDIRECT	NA	24hrs post-transfection
ENSG00000144848	ATG3	hsa-miR-148b-3p	Homo sapiens	TZMBL	Cervix	Cancer/Malignant	PAR-CLIP	POSITIVE	DIRECT	DOWN	shRNAs against HIV-1
ENSG00000144867	SRPRB	hsa-miR-148b-3p	Homo sapiens	TZMBL	Cervix	Cancer/Malignant	PAR-CLIP	POSITIVE	DIRECT	DOWN	shRNAs against HIV-1
ENSG00000144909	OSBPL11	hsa-miR-148b-3p	Homo sapiens	NA	NA	Cancer/Malignant	Microarrays	POSITIVE	INDIRECT	DOWN	NA
ENSG00000144909	OSBPL11	hsa-miR-148b-3p	Homo sapiens	BT474	Mammary Gland	Cancer/Malignant	HITS-CLIP	POSITIVE	DIRECT	DOWN	NA
ENSG00000144909	OSBPL11	hsa-miR-148b-3p	Homo sapiens	HELA	Cervix	Cancer/Malignant	Microarrays	POSITIVE	INDIRECT	DOWN	24hrs post-transfection
ENSG00000144959	NCEH1	hsa-miR-148b-3p	Homo sapiens	BETA Cells	Pancreas	Normal/Primary	HITS-CLIP	POSITIVE	DIRECT	DOWN	NA
ENSG00000145012	LPP	hsa-miR-148b-3p	Homo sapiens	BETA Cells	Pancreas	Normal/Primary	HITS-CLIP	POSITIVE	DIRECT	DOWN	NA
ENSG00000145012	LPP	hsa-miR-148b-3p	Homo sapiens	BT474	Mammary Gland	Cancer/Malignant	HITS-CLIP	POSITIVE	DIRECT	DOWN	NA
ENSG00000145016	KIAA0226	hsa-miR-148b-3p	Homo sapiens	293S	Kidney	Embryonic/Fetal	HITS-CLIP	POSITIVE	DIRECT	DOWN	no treatment (control)
ENSG00000145016	KIAA0226	hsa-miR-148b-3p	Homo sapiens	293S	Kidney	Embryonic/Fetal	HITS-CLIP	POSITIVE	DIRECT	DOWN	treatment: arsenite
ENSG00000145016	KIAA0226	hsa-miR-148b-3p	Homo sapiens	BT474	Mammary Gland	Cancer/Malignant	HITS-CLIP	POSITIVE	DIRECT	DOWN	NA
ENSG00000145016	KIAA0226	hsa-miR-148b-3p	Homo sapiens	TZMBL	Cervix	Cancer/Malignant	PAR-CLIP	POSITIVE	DIRECT	DOWN	shRNAs against HIV-1
ENSG00000145386	CCNA2	hsa-miR-148b-3p	Homo sapiens	TZMBL	Cervix	Cancer/Malignant	PAR-CLIP	POSITIVE	DIRECT	DOWN	shRNAs against HIV-1
ENSG00000145391	SETD7	hsa-miR-148b-3p	Homo sapiens	293S	Kidney	Embryonic/Fetal	HITS-CLIP	POSITIVE	DIRECT	DOWN	no treatment (control)
ENSG00000145491	ROPN1L	hsa-miR-148b-3p	Homo sapiens	NA	NA	Cancer/Malignant	Microarrays	POSITIVE	INDIRECT	DOWN	NA
ENSG00000145555	MYO10	hsa-miR-148b-3p	Homo sapiens	HELA	Cervix	Cancer/Malignant	Microarrays	NEGATIVE	INDIRECT	NA	24hrs post-transfection
ENSG00000145675	PIK3R1	hsa-miR-148b-3p	Homo sapiens	NA	Brain	Cancer/Malignant	HITS-CLIP	POSITIVE	DIRECT	DOWN	NA
ENSG00000145685	LHFPL2	hsa-miR-148b-3p	Homo sapiens	HELA	Cervix	Cancer/Malignant	Microarrays	NEGATIVE	INDIRECT	NA	24hrs post-transfection
ENSG00000145703	IQGAP2	hsa-miR-148b-3p	Homo sapiens	BC1	Pleura	Cancer/Malignant	PAR-CLIP	POSITIVE	DIRECT	DOWN	NA
ENSG00000145703	IQGAP2	hsa-miR-148b-3p	Homo sapiens	BC3	Pleura	Cancer/Malignant	PAR-CLIP	POSITIVE	DIRECT	DOWN	NA
ENSG00000145725	PPIP5K2	hsa-miR-148b-3p	Homo sapiens	NA	Brain	Cancer/Malignant	HITS-CLIP	POSITIVE	DIRECT	DOWN	NA
ENSG00000145860	RNF145	hsa-miR-148b-3p	Homo sapiens	NA	Brain	Cancer/Malignant	HITS-CLIP	POSITIVE	DIRECT	DOWN	NA
ENSG00000146072	TNFRSF21	hsa-miR-148b-3p	Homo sapiens	HELA	Cervix	Cancer/Malignant	Microarrays	NEGATIVE	INDIRECT	NA	24hrs post-transfection
ENSG00000146083	RNF44	hsa-miR-148b-3p	Homo sapiens	HELA	Cervix	Cancer/Malignant	Microarrays	NEGATIVE	INDIRECT	NA	24hrs post-transfection
ENSG00000146247	PHIP	hsa-miR-148b-3p	Homo sapiens	BETA Cells	Pancreas	Normal/Primary	HITS-CLIP	POSITIVE	DIRECT	DOWN	NA
ENSG00000146247	PHIP	hsa-miR-148b-3p	Homo sapiens	NA	Brain	Cancer/Malignant	HITS-CLIP	POSITIVE	DIRECT	DOWN	NA
ENSG00000146263	MMS22L	hsa-miR-148b-3p	Homo sapiens	BC1	Pleura	Cancer/Malignant	PAR-CLIP	POSITIVE	DIRECT	DOWN	NA
ENSG00000146373	RNF217	hsa-miR-148b-3p	Homo sapiens	TZMBL	Cervix	Cancer/Malignant	PAR-CLIP	POSITIVE	DIRECT	DOWN	shRNAs against HIV-1
ENSG00000146425	DYNLT1	hsa-miR-148b-3p	Homo sapiens	BCBL1	Bone Marrow	Cancer/Malignant	HITS-CLIP	POSITIVE	DIRECT	DOWN	NA
ENSG00000146476	C6orf211	hsa-miR-148b-3p	Homo sapiens	NA	NA	Cancer/Malignant	Microarrays	POSITIVE	INDIRECT	DOWN	NA
ENSG00000146476	C6orf211	hsa-miR-148b-3p	Homo sapiens	HELA	Cervix	Cancer/Malignant	Microarrays	POSITIVE	INDIRECT	DOWN	24hrs post-transfection
ENSG00000146477	SLC22A3	hsa-miR-148b-3p	Homo sapiens	NA	NA	Cancer/Malignant	Microarrays	POSITIVE	INDIRECT	DOWN	NA
ENSG00000146670	CDCA5	hsa-miR-148b-3p	Homo sapiens	BT474	Mammary Gland	Cancer/Malignant	HITS-CLIP	POSITIVE	DIRECT	DOWN	NA
ENSG00000146676	PURB	hsa-miR-148b-3p	Homo sapiens	293S	Kidney	Embryonic/Fetal	HITS-CLIP	POSITIVE	DIRECT	DOWN	treatment: arsenite
ENSG00000146676	PURB	hsa-miR-148b-3p	Homo sapiens	HEK293	Kidney	Embryonic/Fetal	PAR-CLIP	POSITIVE	DIRECT	DOWN	mild MNase digestion
ENSG00000146731	CCT6A	hsa-miR-148b-3p	Homo sapiens	HEK293	Kidney	Embryonic/Fetal	PAR-CLIP	POSITIVE	DIRECT	DOWN	mild MNase digestion
ENSG00000146731	CCT6A	hsa-miR-148b-3p	Homo sapiens	BT474	Mammary Gland	Cancer/Malignant	HITS-CLIP	POSITIVE	DIRECT	DOWN	NA
ENSG00000146757	ZNF92	hsa-miR-148b-3p	Homo sapiens	HELA	Cervix	Cancer/Malignant	Microarrays	NEGATIVE	INDIRECT	NA	24hrs post-transfection
ENSG00000146826	C7orf43	hsa-miR-148b-3p	Homo sapiens	HELA	Cervix	Cancer/Malignant	Microarrays	NEGATIVE	INDIRECT	NA	24hrs post-transfection
ENSG00000146938	NLGN4X	hsa-miR-148b-3p	Homo sapiens	NA	NA	Cancer/Malignant	Microarrays	POSITIVE	INDIRECT	DOWN	NA
ENSG00000147027	TMEM47	hsa-miR-148b-3p	Homo sapiens	NA	NA	Cancer/Malignant	Microarrays	POSITIVE	INDIRECT	DOWN	NA
ENSG00000147027	TMEM47	hsa-miR-148b-3p	Homo sapiens	NA	Brain	Cancer/Malignant	HITS-CLIP	POSITIVE	DIRECT	DOWN	NA
ENSG00000147027	TMEM47	hsa-miR-148b-3p	Homo sapiens	HELA	Cervix	Cancer/Malignant	Microarrays	POSITIVE	INDIRECT	DOWN	24hrs post-transfection
ENSG00000147408	CSGALNACT1	hsa-miR-148b-3p	Homo sapiens	NA	Brain	Cancer/Malignant	HITS-CLIP	POSITIVE	DIRECT	DOWN	NA
ENSG00000147526	TACC1	hsa-miR-148b-3p	Homo sapiens	NA	Brain	Cancer/Malignant	HITS-CLIP	POSITIVE	DIRECT	DOWN	NA
ENSG00000147548	WHSC1L1	hsa-miR-148b-3p	Homo sapiens	293S	Kidney	Embryonic/Fetal	HITS-CLIP	POSITIVE	DIRECT	DOWN	treatment: emetine
ENSG00000147649	MTDH	hsa-miR-148b-3p	Homo sapiens	BT474	Mammary Gland	Cancer/Malignant	HITS-CLIP	POSITIVE	DIRECT	DOWN	NA
ENSG00000147676	MAL2	hsa-miR-148b-3p	Homo sapiens	BT474	Mammary Gland	Cancer/Malignant	HITS-CLIP	POSITIVE	DIRECT	DOWN	NA
ENSG00000147676	MAL2	hsa-miR-148b-3p	Homo sapiens	NA	Brain	Cancer/Malignant	HITS-CLIP	POSITIVE	DIRECT	DOWN	NA
ENSG00000147862	NFIB	hsa-miR-148b-3p	Homo sapiens	BT474	Mammary Gland	Cancer/Malignant	HITS-CLIP	POSITIVE	DIRECT	DOWN	NA
ENSG00000147955	SIGMAR1	hsa-miR-148b-3p	Homo sapiens	HELA	Cervix	Cancer/Malignant	HITS-CLIP	POSITIVE	DIRECT	DOWN	Hela cells were treated with control shRNA.
ENSG00000148143	ZNF462	hsa-miR-148b-3p	Homo sapiens	TZMBL	Cervix	Cancer/Malignant	PAR-CLIP	POSITIVE	DIRECT	DOWN	shRNAs against HIV-1
ENSG00000148386	LCN9	hsa-miR-148b-3p	Homo sapiens	NA	NA	Cancer/Malignant	Microarrays	POSITIVE	INDIRECT	DOWN	NA
ENSG00000148459	PDSS1	hsa-miR-148b-3p	Homo sapiens	NA	NA	Cancer/Malignant	Microarrays	POSITIVE	INDIRECT	DOWN	NA
ENSG00000148719	DNAJB12	hsa-miR-148b-3p	Homo sapiens	HEK293	Kidney	Embryonic/Fetal	PAR-CLIP	POSITIVE	DIRECT	DOWN	mild MNase digestion
ENSG00000148719	DNAJB12	hsa-miR-148b-3p	Homo sapiens	BT474	Mammary Gland	Cancer/Malignant	HITS-CLIP	POSITIVE	DIRECT	DOWN	NA
ENSG00000148840	PPRC1	hsa-miR-148b-3p	Homo sapiens	TZMBL	Cervix	Cancer/Malignant	PAR-CLIP	POSITIVE	DIRECT	DOWN	shRNAs against HIV-1
ENSG00000148943	LIN7C	hsa-miR-148b-3p	Homo sapiens	NA	Brain	Cancer/Malignant	HITS-CLIP	POSITIVE	DIRECT	DOWN	NA
ENSG00000149177	PTPRJ	hsa-miR-148b-3p	Homo sapiens	BT474	Mammary Gland	Cancer/Malignant	HITS-CLIP	POSITIVE	DIRECT	DOWN	NA
ENSG00000149179	C11orf49	hsa-miR-148b-3p	Homo sapiens	293S	Kidney	Embryonic/Fetal	HITS-CLIP	POSITIVE	DIRECT	DOWN	no treatment (control)
ENSG00000149187	CELF1	hsa-miR-148b-3p	Homo sapiens	BT474	Mammary Gland	Cancer/Malignant	HITS-CLIP	POSITIVE	DIRECT	DOWN	NA
ENSG00000149212	SESN3	hsa-miR-148b-3p	Homo sapiens	293S	Kidney	Embryonic/Fetal	HITS-CLIP	POSITIVE	DIRECT	DOWN	no treatment (control)
ENSG00000149212	SESN3	hsa-miR-148b-3p	Homo sapiens	HEK293	Kidney	Embryonic/Fetal	PAR-CLIP	POSITIVE	DIRECT	DOWN	mild MNase digestion
ENSG00000149212	SESN3	hsa-miR-148b-3p	Homo sapiens	NA	Brain	Cancer/Malignant	HITS-CLIP	POSITIVE	DIRECT	DOWN	NA
ENSG00000149218	ENDOD1	hsa-miR-148b-3p	Homo sapiens	HELA	Cervix	Cancer/Malignant	Microarrays	POSITIVE	INDIRECT	DOWN	24hrs post-transfection
ENSG00000149308	NPAT	hsa-miR-148b-3p	Homo sapiens	293S	Kidney	Embryonic/Fetal	HITS-CLIP	POSITIVE	DIRECT	DOWN	treatment: arsenite
ENSG00000149308	NPAT	hsa-miR-148b-3p	Homo sapiens	TZMBL	Cervix	Cancer/Malignant	PAR-CLIP	POSITIVE	DIRECT	DOWN	shRNAs against HIV-1
ENSG00000149311	ATM	hsa-miR-148b-3p	Homo sapiens	293S	Kidney	Embryonic/Fetal	HITS-CLIP	POSITIVE	DIRECT	DOWN	no treatment (control)
ENSG00000149346	SLX4IP	hsa-miR-148b-3p	Homo sapiens	BT474	Mammary Gland	Cancer/Malignant	HITS-CLIP	POSITIVE	DIRECT	DOWN	NA
ENSG00000149418	ST14	hsa-miR-148b-3p	Homo sapiens	TZMBL	Cervix	Cancer/Malignant	PAR-CLIP	POSITIVE	DIRECT	DOWN	shRNAs against HIV-1
ENSG00000149451	ADAM33	hsa-miR-148b-3p	Homo sapiens	NA	NA	Cancer/Malignant	Microarrays	POSITIVE	INDIRECT	DOWN	NA
ENSG00000149474	CSRP2BP	hsa-miR-148b-3p	Homo sapiens	BETA Cells	Pancreas	Normal/Primary	HITS-CLIP	POSITIVE	DIRECT	DOWN	NA
ENSG00000149480	MTA2	hsa-miR-148b-3p	Homo sapiens	HELA	Cervix	Cancer/Malignant	Microarrays	POSITIVE	INDIRECT	DOWN	24hrs post-transfection
ENSG00000149541	B3GAT3	hsa-miR-148b-3p	Homo sapiens	TZMBL	Cervix	Cancer/Malignant	PAR-CLIP	POSITIVE	DIRECT	DOWN	shRNAs against HIV-1
ENSG00000149651	SPINT4	hsa-miR-148b-3p	Homo sapiens	NA	NA	Cancer/Malignant	Microarrays	POSITIVE	INDIRECT	DOWN	NA
ENSG00000149658	YTHDF1	hsa-miR-148b-3p	Homo sapiens	293S	Kidney	Embryonic/Fetal	HITS-CLIP	POSITIVE	DIRECT	DOWN	no treatment (control)
ENSG00000149798	CDC42EP2	hsa-miR-148b-3p	Homo sapiens	TZMBL	Cervix	Cancer/Malignant	PAR-CLIP	POSITIVE	DIRECT	DOWN	shRNAs against HIV-1
ENSG00000149823	VPS51	hsa-miR-148b-3p	Homo sapiens	TZMBL	Cervix	Cancer/Malignant	PAR-CLIP	POSITIVE	DIRECT	DOWN	shRNAs against HIV-1
ENSG00000149925	ALDOA	hsa-miR-148b-3p	Homo sapiens	BC3	Pleura	Cancer/Malignant	HITS-CLIP	POSITIVE	DIRECT	DOWN	NA
ENSG00000149925	ALDOA	hsa-miR-148b-3p	Homo sapiens	EF3DAGO2	NA	Normal/Primary	PAR-CLIP	POSITIVE	DIRECT	DOWN	NA
ENSG00000149925	ALDOA	hsa-miR-148b-3p	Homo sapiens	C8166	Bone Marrow	Cancer/Malignant	PAR-CLIP	POSITIVE	DIRECT	DOWN	NA
ENSG00000149930	TAOK2	hsa-miR-148b-3p	Homo sapiens	293S	Kidney	Embryonic/Fetal	HITS-CLIP	POSITIVE	DIRECT	DOWN	no treatment (control)
ENSG00000149948	HMGA2	hsa-miR-148b-3p	Homo sapiens	HELA	Cervix	Cancer/Malignant	Microarrays	NEGATIVE	INDIRECT	NA	24hrs post-transfection
ENSG00000150051	MKX	hsa-miR-148b-3p	Homo sapiens	NA	NA	Cancer/Malignant	Microarrays	POSITIVE	INDIRECT	DOWN	NA
ENSG00000150457	LATS2	hsa-miR-148b-3p	Homo sapiens	ESC	Embryo	Embryonic/Fetal	Stem/Progenitor	PAR-CLIP	POSITIVE	DIRECT	DOWN
ENSG00000150457	LATS2	hsa-miR-148b-3p	Homo sapiens	TZMBL	Cervix	Cancer/Malignant	PAR-CLIP	POSITIVE	DIRECT	DOWN	shRNAs against HIV-1
ENSG00000150477	KIAA1328	hsa-miR-148b-3p	Homo sapiens	HEK293	Kidney	Embryonic/Fetal	PAR-CLIP	POSITIVE	DIRECT	DOWN	mild MNase digestion
ENSG00000150672	DLG2	hsa-miR-148b-3p	Homo sapiens	NA	NA	Cancer/Malignant	Microarrays	POSITIVE	INDIRECT	DOWN	NA
ENSG00000150867	PIP4K2A	hsa-miR-148b-3p	Homo sapiens	TZMBL	Cervix	Cancer/Malignant	PAR-CLIP	POSITIVE	DIRECT	DOWN	shRNAs against HIV-1
ENSG00000150938	CRIM1	hsa-miR-148b-3p	Homo sapiens	HMSC	Bone Marrow	Stem/Progenitor	HITS-CLIP	POSITIVE	DIRECT	DOWN	NA
ENSG00000151005	TKTL2	hsa-miR-148b-3p	Homo sapiens	NA	NA	Cancer/Malignant	Microarrays	POSITIVE	INDIRECT	DOWN	NA
ENSG00000151012	SLC7A11	hsa-miR-148b-3p	Homo sapiens	NA	NA	Cancer/Malignant	Microarrays	POSITIVE	INDIRECT	DOWN	NA
ENSG00000151012	SLC7A11	hsa-miR-148b-3p	Homo sapiens	NA	Brain	Cancer/Malignant	HITS-CLIP	POSITIVE	DIRECT	DOWN	NA
ENSG00000151012	SLC7A11	hsa-miR-148b-3p	Homo sapiens	HELA	Cervix	Cancer/Malignant	Microarrays	POSITIVE	INDIRECT	DOWN	24hrs post-transfection
ENSG00000151148	UBE3B	hsa-miR-148b-3p	Homo sapiens	HELA	Cervix	Cancer/Malignant	Microarrays	POSITIVE	INDIRECT	DOWN	24hrs post-transfection
ENSG00000151150	ANK3	hsa-miR-148b-3p	Homo sapiens	NA	Brain	Cancer/Malignant	HITS-CLIP	POSITIVE	DIRECT	DOWN	NA
ENSG00000151233	GXYLT1	hsa-miR-148b-3p	Homo sapiens	TZMBL	Cervix	Cancer/Malignant	PAR-CLIP	POSITIVE	DIRECT	DOWN	shRNAs against HIV-1
ENSG00000151233	GXYLT1	hsa-miR-148b-3p	Homo sapiens	HELA	Cervix	Cancer/Malignant	Microarrays	NEGATIVE	INDIRECT	NA	24hrs post-transfection
ENSG00000151287	TEX30	hsa-miR-148b-3p	Homo sapiens	HELA	Cervix	Cancer/Malignant	Microarrays	POSITIVE	INDIRECT	DOWN	24hrs post-transfection
ENSG00000151320	AKAP6	hsa-miR-148b-3p	Homo sapiens	NA	Brain	Cancer/Malignant	HITS-CLIP	POSITIVE	DIRECT	DOWN	NA
ENSG00000151353	TMEM18	hsa-miR-148b-3p	Homo sapiens	BT474	Mammary Gland	Cancer/Malignant	HITS-CLIP	POSITIVE	DIRECT	DOWN	NA
ENSG00000151364	KCTD14	hsa-miR-148b-3p	Homo sapiens	NA	NA	Cancer/Malignant	Microarrays	POSITIVE	INDIRECT	DOWN	NA
ENSG00000151366	NDUFC2	hsa-miR-148b-3p	Homo sapiens	HEK293	Kidney	Embryonic/Fetal	PAR-CLIP	POSITIVE	DIRECT	DOWN	mild MNase digestion
ENSG00000151458	ANKRD50	hsa-miR-148b-3p	Homo sapiens	BT474	Mammary Gland	Cancer/Malignant	HITS-CLIP	POSITIVE	DIRECT	DOWN	NA
ENSG00000151623	NR3C2	hsa-miR-148b-3p	Homo sapiens	NA	NA	Cancer/Malignant	Microarrays	POSITIVE	INDIRECT	DOWN	NA
ENSG00000151690	MFSD6	hsa-miR-148b-3p	Homo sapiens	HELA	Cervix	Cancer/Malignant	Microarrays	POSITIVE	INDIRECT	DOWN	24hrs post-transfection
ENSG00000151835	SACS	hsa-miR-148b-3p	Homo sapiens	NA	Brain	Cancer/Malignant	HITS-CLIP	POSITIVE	DIRECT	DOWN	NA
ENSG00000151882	CCL28	hsa-miR-148b-3p	Homo sapiens	NA	NA	Cancer/Malignant	Microarrays	POSITIVE	INDIRECT	DOWN	NA
ENSG00000151892	GFRA1	hsa-miR-148b-3p	Homo sapiens	NA	NA	Cancer/Malignant	Microarrays	POSITIVE	INDIRECT	DOWN	NA
ENSG00000151923	TIAL1	hsa-miR-148b-3p	Homo sapiens	TZMBL	Cervix	Cancer/Malignant	PAR-CLIP	POSITIVE	DIRECT	DOWN	shRNAs against HIV-1
ENSG00000152078	TMEM56	hsa-miR-148b-3p	Homo sapiens	NA	Brain	Cancer/Malignant	HITS-CLIP	POSITIVE	DIRECT	DOWN	NA
ENSG00000152102	FAM168B	hsa-miR-148b-3p	Homo sapiens	BETA Cells	Pancreas	Normal/Primary	HITS-CLIP	POSITIVE	DIRECT	DOWN	NA
ENSG00000152102	FAM168B	hsa-miR-148b-3p	Homo sapiens	BT474	Mammary Gland	Cancer/Malignant	HITS-CLIP	POSITIVE	DIRECT	DOWN	NA
ENSG00000152104	PTPN14	hsa-miR-148b-3p	Homo sapiens	HEK293	Kidney	Embryonic/Fetal	PAR-CLIP	POSITIVE	DIRECT	DOWN	mild MNase digestion
ENSG00000152104	PTPN14	hsa-miR-148b-3p	Homo sapiens	ESC	Embryo	Embryonic/Fetal	Stem/Progenitor	PAR-CLIP	POSITIVE	DIRECT	DOWN
ENSG00000152104	PTPN14	hsa-miR-148b-3p	Homo sapiens	TZMBL	Cervix	Cancer/Malignant	PAR-CLIP	POSITIVE	DIRECT	DOWN	shRNAs against HIV-1
ENSG00000152193	RNF219	hsa-miR-148b-3p	Homo sapiens	NA	NA	Cancer/Malignant	Microarrays	POSITIVE	INDIRECT	DOWN	NA
ENSG00000152193	RNF219	hsa-miR-148b-3p	Homo sapiens	293S	Kidney	Embryonic/Fetal	HITS-CLIP	POSITIVE	DIRECT	DOWN	no treatment (control)
ENSG00000152193	RNF219	hsa-miR-148b-3p	Homo sapiens	HEK293	Kidney	Embryonic/Fetal	PAR-CLIP	POSITIVE	DIRECT	DOWN	mild MNase digestion
ENSG00000152193	RNF219	hsa-miR-148b-3p	Homo sapiens	HELA	Cervix	Cancer/Malignant	Microarrays	POSITIVE	INDIRECT	DOWN	24hrs post-transfection
ENSG00000152291	TGOLN2	hsa-miR-148b-3p	Homo sapiens	293S	Kidney	Embryonic/Fetal	HITS-CLIP	POSITIVE	DIRECT	DOWN	treatment: arsenite
ENSG00000152291	TGOLN2	hsa-miR-148b-3p	Homo sapiens	HEK293	Kidney	Embryonic/Fetal	PAR-CLIP	POSITIVE	DIRECT	DOWN	mild MNase digestion
ENSG00000152332	UHMK1	hsa-miR-148b-3p	Homo sapiens	NA	NA	Cancer/Malignant	Microarrays	POSITIVE	INDIRECT	DOWN	NA
ENSG00000152332	UHMK1	hsa-miR-148b-3p	Homo sapiens	BCBL1	Bone Marrow	Cancer/Malignant	HITS-CLIP	POSITIVE	DIRECT	DOWN	NA
ENSG00000152332	UHMK1	hsa-miR-148b-3p	Homo sapiens	HEK293	Kidney	Embryonic/Fetal	PAR-CLIP	POSITIVE	DIRECT	DOWN	mild MNase digestion
ENSG00000152332	UHMK1	hsa-miR-148b-3p	Homo sapiens	BT474	Mammary Gland	Cancer/Malignant	HITS-CLIP	POSITIVE	DIRECT	DOWN	NA
ENSG00000152332	UHMK1	hsa-miR-148b-3p	Homo sapiens	NA	Brain	Cancer/Malignant	HITS-CLIP	POSITIVE	DIRECT	DOWN	NA
ENSG00000152332	UHMK1	hsa-miR-148b-3p	Homo sapiens	HELA	Cervix	Cancer/Malignant	Microarrays	POSITIVE	INDIRECT	DOWN	24hrs post-transfection
ENSG00000152492	CCDC50	hsa-miR-148b-3p	Homo sapiens	HELA	Cervix	Cancer/Malignant	Microarrays	NEGATIVE	INDIRECT	NA	24hrs post-transfection
ENSG00000152520	PAN3	hsa-miR-148b-3p	Homo sapiens	HELA	Cervix	Cancer/Malignant	Microarrays	POSITIVE	INDIRECT	DOWN	24hrs post-transfection
ENSG00000152558	TMEM123	hsa-miR-148b-3p	Homo sapiens	HEK293	Kidney	Embryonic/Fetal	PAR-CLIP	POSITIVE	DIRECT	DOWN	mild MNase digestion
ENSG00000152580	IGSF10	hsa-miR-148b-3p	Homo sapiens	NA	NA	Cancer/Malignant	Microarrays	POSITIVE	INDIRECT	DOWN	NA
ENSG00000152580	IGSF10	hsa-miR-148b-3p	Homo sapiens	HELA	Cervix	Cancer/Malignant	Microarrays	POSITIVE	INDIRECT	DOWN	24hrs post-transfection
ENSG00000152601	MBNL1	hsa-miR-148b-3p	Homo sapiens	NA	Brain	Cancer/Malignant	HITS-CLIP	POSITIVE	DIRECT	DOWN	NA
ENSG00000152782	PANK1	hsa-miR-148b-3p	Homo sapiens	HELA	Cervix	Cancer/Malignant	Microarrays	NEGATIVE	INDIRECT	NA	24hrs post-transfection
ENSG00000152952	PLOD2	hsa-miR-148b-3p	Homo sapiens	BC3	Pleura	Cancer/Malignant	HITS-CLIP	POSITIVE	DIRECT	DOWN	NA
ENSG00000153094	BCL2L11	hsa-miR-148b-3p	Homo sapiens	293S	Kidney	Embryonic/Fetal	HITS-CLIP	POSITIVE	DIRECT	DOWN	treatment: emetine
ENSG00000153094	BCL2L11	hsa-miR-148b-3p	Homo sapiens	293S	Kidney	Embryonic/Fetal	HITS-CLIP	POSITIVE	DIRECT	DOWN	no treatment (control)
ENSG00000153094	BCL2L11	hsa-miR-148b-3p	Homo sapiens	293S	Kidney	Embryonic/Fetal	HITS-CLIP	POSITIVE	DIRECT	DOWN	treatment: arsenite
ENSG00000153094	BCL2L11	hsa-miR-148b-3p	Homo sapiens	293S	Kidney	Embryonic/Fetal	HITS-CLIP	POSITIVE	DIRECT	DOWN	treatment:hippuristanol
ENSG00000153094	BCL2L11	hsa-miR-148b-3p	Homo sapiens	HEK293	Kidney	Embryonic/Fetal	PAR-CLIP	POSITIVE	DIRECT	DOWN	mild MNase digestion
ENSG00000153094	BCL2L11	hsa-miR-148b-3p	Homo sapiens	BT474	Mammary Gland	Cancer/Malignant	HITS-CLIP	POSITIVE	DIRECT	DOWN	NA
ENSG00000153094	BCL2L11	hsa-miR-148b-3p	Homo sapiens	TZMBL	Cervix	Cancer/Malignant	PAR-CLIP	POSITIVE	DIRECT	DOWN	shRNAs against HIV-1
ENSG00000153113	CAST	hsa-miR-148b-3p	Homo sapiens	BETA Cells	Pancreas	Normal/Primary	HITS-CLIP	POSITIVE	DIRECT	DOWN	NA
ENSG00000153130	SCOC	hsa-miR-148b-3p	Homo sapiens	293S	Kidney	Embryonic/Fetal	HITS-CLIP	POSITIVE	DIRECT	DOWN	no treatment (control)
ENSG00000153201	RANBP2	hsa-miR-148b-3p	Homo sapiens	TZMBL	Cervix	Cancer/Malignant	PAR-CLIP	POSITIVE	DIRECT	DOWN	shRNAs against HIV-1
ENSG00000153406	NMRAL1	hsa-miR-148b-3p	Homo sapiens	BT474	Mammary Gland	Cancer/Malignant	HITS-CLIP	POSITIVE	DIRECT	DOWN	NA
ENSG00000153561	RMND5A	hsa-miR-148b-3p	Homo sapiens	NA	Brain	Cancer/Malignant	HITS-CLIP	POSITIVE	DIRECT	DOWN	NA
ENSG00000153574	RPIA	hsa-miR-148b-3p	Homo sapiens	NA	NA	Cancer/Malignant	Microarrays	POSITIVE	INDIRECT	DOWN	NA
ENSG00000153574	RPIA	hsa-miR-148b-3p	Homo sapiens	HELA	Cervix	Cancer/Malignant	Microarrays	POSITIVE	INDIRECT	DOWN	24hrs post-transfection
ENSG00000153707	PTPRD	hsa-miR-148b-3p	Homo sapiens	HEK293	Kidney	Embryonic/Fetal	PAR-CLIP	POSITIVE	DIRECT	DOWN	mild MNase digestion
ENSG00000153707	PTPRD	hsa-miR-148b-3p	Homo sapiens	NA	Brain	Cancer/Malignant	HITS-CLIP	POSITIVE	DIRECT	DOWN	NA
ENSG00000153714	LURAP1L	hsa-miR-148b-3p	Homo sapiens	HMSC	Bone Marrow	Stem/Progenitor	HITS-CLIP	POSITIVE	DIRECT	DOWN	NA
ENSG00000153786	ZDHHC7	hsa-miR-148b-3p	Homo sapiens	293S	Kidney	Embryonic/Fetal	HITS-CLIP	POSITIVE	DIRECT	DOWN	treatment: emetine
ENSG00000153786	ZDHHC7	hsa-miR-148b-3p	Homo sapiens	HELA	Cervix	Cancer/Malignant	Microarrays	POSITIVE	INDIRECT	DOWN	24hrs post-transfection
ENSG00000153815	CMIP	hsa-miR-148b-3p	Homo sapiens	TZMBL	Cervix	Cancer/Malignant	PAR-CLIP	POSITIVE	DIRECT	DOWN	shRNAs against HIV-1
ENSG00000153822	KCNJ16	hsa-miR-148b-3p	Homo sapiens	NA	NA	Cancer/Malignant	Microarrays	POSITIVE	INDIRECT	DOWN	NA
ENSG00000153822	KCNJ16	hsa-miR-148b-3p	Homo sapiens	HELA	Cervix	Cancer/Malignant	Microarrays	POSITIVE	INDIRECT	DOWN	24hrs post-transfection
ENSG00000153879	CEBPG	hsa-miR-148b-3p	Homo sapiens	HEK293	Kidney	Embryonic/Fetal	PAR-CLIP	POSITIVE	DIRECT	DOWN	NA
ENSG00000153879	CEBPG	hsa-miR-148b-3p	Homo sapiens	HEK293	Kidney	Embryonic/Fetal	PAR-CLIP	POSITIVE	DIRECT	DOWN	mild MNase digestion
ENSG00000153879	CEBPG	hsa-miR-148b-3p	Homo sapiens	BT474	Mammary Gland	Cancer/Malignant	HITS-CLIP	POSITIVE	DIRECT	DOWN	NA
ENSG00000153879	CEBPG	hsa-miR-148b-3p	Homo sapiens	HELA	Cervix	Cancer/Malignant	Microarrays	POSITIVE	INDIRECT	DOWN	24hrs post-transfection
ENSG00000153904	DDAH1	hsa-miR-148b-3p	Homo sapiens	NA	Brain	Cancer/Malignant	HITS-CLIP	POSITIVE	DIRECT	DOWN	NA
ENSG00000154122	ANKH	hsa-miR-148b-3p	Homo sapiens	BC3	Pleura	Cancer/Malignant	PAR-CLIP	POSITIVE	DIRECT	DOWN	NA
ENSG00000154127	UBASH3B	hsa-miR-148b-3p	Homo sapiens	HELA	Cervix	Cancer/Malignant	Microarrays	NEGATIVE	INDIRECT	NA	24hrs post-transfection
ENSG00000154174	TOMM70A	hsa-miR-148b-3p	Homo sapiens	NA	NA	Cancer/Malignant	Microarrays	POSITIVE	INDIRECT	DOWN	NA
ENSG00000154174	TOMM70A	hsa-miR-148b-3p	Homo sapiens	BT474	Mammary Gland	Cancer/Malignant	HITS-CLIP	POSITIVE	DIRECT	DOWN	NA
ENSG00000154174	TOMM70A	hsa-miR-148b-3p	Homo sapiens	NA	Brain	Cancer/Malignant	HITS-CLIP	POSITIVE	DIRECT	DOWN	NA
ENSG00000154174	TOMM70A	hsa-miR-148b-3p	Homo sapiens	HELA	Cervix	Cancer/Malignant	Microarrays	POSITIVE	INDIRECT	DOWN	24hrs post-transfection
ENSG00000154359	LONRF1	hsa-miR-148b-3p	Homo sapiens	293S	Kidney	Embryonic/Fetal	HITS-CLIP	POSITIVE	DIRECT	DOWN	no treatment (control)
ENSG00000154415	PPP1R3A	hsa-miR-148b-3p	Homo sapiens	NA	NA	Cancer/Malignant	Microarrays	POSITIVE	INDIRECT	DOWN	NA
ENSG00000154582	TCEB1	hsa-miR-148b-3p	Homo sapiens	293S	Kidney	Embryonic/Fetal	HITS-CLIP	POSITIVE	DIRECT	DOWN	no treatment (control)
ENSG00000154582	TCEB1	hsa-miR-148b-3p	Homo sapiens	293S	Kidney	Embryonic/Fetal	HITS-CLIP	POSITIVE	DIRECT	DOWN	treatment: arsenite
ENSG00000154582	TCEB1	hsa-miR-148b-3p	Homo sapiens	293S	Kidney	Embryonic/Fetal	HITS-CLIP	POSITIVE	DIRECT	DOWN	treatment:hippuristanol
ENSG00000154582	TCEB1	hsa-miR-148b-3p	Homo sapiens	NA	Brain	Cancer/Malignant	HITS-CLIP	POSITIVE	DIRECT	DOWN	NA
ENSG00000154640	BTG3	hsa-miR-148b-3p	Homo sapiens	293S	Kidney	Embryonic/Fetal	HITS-CLIP	POSITIVE	DIRECT	DOWN	treatment: arsenite
ENSG00000154640	BTG3	hsa-miR-148b-3p	Homo sapiens	BT474	Mammary Gland	Cancer/Malignant	HITS-CLIP	POSITIVE	DIRECT	DOWN	NA
ENSG00000154710	RABGEF1	hsa-miR-148b-3p	Homo sapiens	293S	Kidney	Embryonic/Fetal	HITS-CLIP	POSITIVE	DIRECT	DOWN	treatment: arsenite
ENSG00000154736	ADAMTS5	hsa-miR-148b-3p	Homo sapiens	293S	Kidney	Embryonic/Fetal	HITS-CLIP	POSITIVE	DIRECT	DOWN	no treatment (control)
ENSG00000154736	ADAMTS5	hsa-miR-148b-3p	Homo sapiens	293S	Kidney	Embryonic/Fetal	HITS-CLIP	POSITIVE	DIRECT	DOWN	treatment: arsenite
ENSG00000154783	FGD5	hsa-miR-148b-3p	Homo sapiens	HELA	Cervix	Cancer/Malignant	Microarrays	NEGATIVE	INDIRECT	NA	24hrs post-transfection
ENSG00000154813	DPH3	hsa-miR-148b-3p	Homo sapiens	HEK293	Kidney	Embryonic/Fetal	Chimeric fragments	POSITIVE	DIRECT	DOWN	NA
ENSG00000154975	CA10	hsa-miR-148b-3p	Homo sapiens	NA	NA	Cancer/Malignant	Microarrays	POSITIVE	INDIRECT	DOWN	NA
ENSG00000155111	CDK19	hsa-miR-148b-3p	Homo sapiens	293S	Kidney	Embryonic/Fetal	HITS-CLIP	POSITIVE	DIRECT	DOWN	no treatment (control)
ENSG00000155287	SLC25A28	hsa-miR-148b-3p	Homo sapiens	NA	Brain	Cancer/Malignant	HITS-CLIP	POSITIVE	DIRECT	DOWN	NA
ENSG00000155660	PDIA4	hsa-miR-148b-3p	Homo sapiens	HEK293	Kidney	Embryonic/Fetal	Chimeric fragments	POSITIVE	DIRECT	DOWN	NA
ENSG00000155846	PPARGC1B	hsa-miR-148b-3p	Homo sapiens	HEK293	Kidney	Embryonic/Fetal	PAR-CLIP	POSITIVE	DIRECT	DOWN	NA
ENSG00000155846	PPARGC1B	hsa-miR-148b-3p	Homo sapiens	293S	Kidney	Embryonic/Fetal	HITS-CLIP	POSITIVE	DIRECT	DOWN	treatment: emetine
ENSG00000155846	PPARGC1B	hsa-miR-148b-3p	Homo sapiens	BT474	Mammary Gland	Cancer/Malignant	HITS-CLIP	POSITIVE	DIRECT	DOWN	NA
ENSG00000155903	RASA2	hsa-miR-148b-3p	Homo sapiens	293S	Kidney	Embryonic/Fetal	HITS-CLIP	POSITIVE	DIRECT	DOWN	no treatment (control)
ENSG00000155975	VPS37A	hsa-miR-148b-3p	Homo sapiens	NA	NA	Cancer/Malignant	Microarrays	POSITIVE	INDIRECT	DOWN	NA
ENSG00000155975	VPS37A	hsa-miR-148b-3p	Homo sapiens	293S	Kidney	Embryonic/Fetal	HITS-CLIP	POSITIVE	DIRECT	DOWN	treatment: arsenite
ENSG00000155975	VPS37A	hsa-miR-148b-3p	Homo sapiens	293S	Kidney	Embryonic/Fetal	HITS-CLIP	POSITIVE	DIRECT	DOWN	treatment: emetine
ENSG00000155975	VPS37A	hsa-miR-148b-3p	Homo sapiens	293S	Kidney	Embryonic/Fetal	HITS-CLIP	POSITIVE	DIRECT	DOWN	treatment:hippuristanol
ENSG00000155975	VPS37A	hsa-miR-148b-3p	Homo sapiens	293S	Kidney	Embryonic/Fetal	HITS-CLIP	POSITIVE	DIRECT	DOWN	no treatment (control)
ENSG00000155975	VPS37A	hsa-miR-148b-3p	Homo sapiens	LCLBAC	NA	Normal/Primary	PAR-CLIP	POSITIVE	DIRECT	DOWN	NA
ENSG00000155975	VPS37A	hsa-miR-148b-3p	Homo sapiens	TZMBL	Cervix	Cancer/Malignant	PAR-CLIP	POSITIVE	DIRECT	DOWN	shRNAs against HIV-1
ENSG00000156030	ELMSAN1	hsa-miR-148b-3p	Homo sapiens	TZMBL	Cervix	Cancer/Malignant	PAR-CLIP	POSITIVE	DIRECT	DOWN	shRNAs against HIV-1
ENSG00000156103	MMP16	hsa-miR-148b-3p	Homo sapiens	NA	Brain	Cancer/Malignant	HITS-CLIP	POSITIVE	DIRECT	DOWN	NA
ENSG00000156113	KCNMA1	hsa-miR-148b-3p	Homo sapiens	BETA Cells	Pancreas	Normal/Primary	HITS-CLIP	POSITIVE	DIRECT	DOWN	NA
ENSG00000156136	DCK	hsa-miR-148b-3p	Homo sapiens	NA	NA	Cancer/Malignant	Microarrays	POSITIVE	INDIRECT	DOWN	NA
ENSG00000156136	DCK	hsa-miR-148b-3p	Homo sapiens	HELA	Cervix	Cancer/Malignant	Microarrays	POSITIVE	INDIRECT	DOWN	24hrs post-transfection
ENSG00000156162	DPY19L4	hsa-miR-148b-3p	Homo sapiens	TZMBL	Cervix	Cancer/Malignant	PAR-CLIP	POSITIVE	DIRECT	DOWN	shRNAs against HIV-1
ENSG00000156273	BACH1	hsa-miR-148b-3p	Homo sapiens	HELA	Cervix	Cancer/Malignant	Microarrays	NEGATIVE	INDIRECT	NA	24hrs post-transfection
ENSG00000156299	TIAM1	hsa-miR-148b-3p	Homo sapiens	293S	Kidney	Embryonic/Fetal	HITS-CLIP	POSITIVE	DIRECT	DOWN	treatment: emetine
ENSG00000156411	C14orf2	hsa-miR-148b-3p	Homo sapiens	BT474	Mammary Gland	Cancer/Malignant	HITS-CLIP	POSITIVE	DIRECT	DOWN	NA
ENSG00000156642	NPTN	hsa-miR-148b-3p	Homo sapiens	BCBL1	Bone Marrow	Cancer/Malignant	HITS-CLIP	POSITIVE	DIRECT	DOWN	NA
ENSG00000156642	NPTN	hsa-miR-148b-3p	Homo sapiens	HEK293	Kidney	Embryonic/Fetal	PAR-CLIP	POSITIVE	DIRECT	DOWN	mild MNase digestion
ENSG00000156642	NPTN	hsa-miR-148b-3p	Homo sapiens	BT474	Mammary Gland	Cancer/Malignant	HITS-CLIP	POSITIVE	DIRECT	DOWN	NA
ENSG00000156642	NPTN	hsa-miR-148b-3p	Homo sapiens	LCL35	NA	Normal/Primary	PAR-CLIP	POSITIVE	DIRECT	DOWN	NA
ENSG00000156642	NPTN	hsa-miR-148b-3p	Homo sapiens	LCLBACD1	NA	Normal/Primary	PAR-CLIP	POSITIVE	DIRECT	DOWN	NA
ENSG00000156642	NPTN	hsa-miR-148b-3p	Homo sapiens	LCLBAC	NA	Normal/Primary	PAR-CLIP	POSITIVE	DIRECT	DOWN	NA
ENSG00000156642	NPTN	hsa-miR-148b-3p	Homo sapiens	HELA	Cervix	Cancer/Malignant	HITS-CLIP	POSITIVE	DIRECT	DOWN	Hela cells were treated with control shRNA.
ENSG00000156642	NPTN	hsa-miR-148b-3p	Homo sapiens	NA	Brain	Cancer/Malignant	HITS-CLIP	POSITIVE	DIRECT	DOWN	NA
ENSG00000156642	NPTN	hsa-miR-148b-3p	Homo sapiens	HELA	Cervix	Cancer/Malignant	Microarrays	POSITIVE	INDIRECT	DOWN	24hrs post-transfection
ENSG00000156873	PHKG2	hsa-miR-148b-3p	Homo sapiens	NA	Brain	Cancer/Malignant	HITS-CLIP	POSITIVE	DIRECT	DOWN	NA
ENSG00000156873	PHKG2	hsa-miR-148b-3p	Homo sapiens	HEK293	Kidney	Embryonic/Fetal	Chimeric fragments	POSITIVE	DIRECT	DOWN	NA
ENSG00000156875	HIAT1	hsa-miR-148b-3p	Homo sapiens	293S	Kidney	Embryonic/Fetal	HITS-CLIP	POSITIVE	DIRECT	DOWN	treatment: arsenite
ENSG00000156983	BRPF1	hsa-miR-148b-3p	Homo sapiens	HEK293	Kidney	Embryonic/Fetal	PAR-CLIP	POSITIVE	DIRECT	DOWN	mild MNase digestion
ENSG00000157470	FAM81A	hsa-miR-148b-3p	Homo sapiens	NA	NA	Cancer/Malignant	Microarrays	POSITIVE	INDIRECT	DOWN	NA
ENSG00000157470	FAM81A	hsa-miR-148b-3p	Homo sapiens	NA	Brain	Cancer/Malignant	HITS-CLIP	POSITIVE	DIRECT	DOWN	NA
ENSG00000157470	FAM81A	hsa-miR-148b-3p	Homo sapiens	HELA	Cervix	Cancer/Malignant	Microarrays	POSITIVE	INDIRECT	DOWN	24hrs post-transfection
ENSG00000157540	DYRK1A	hsa-miR-148b-3p	Homo sapiens	BT474	Mammary Gland	Cancer/Malignant	HITS-CLIP	POSITIVE	DIRECT	DOWN	NA
ENSG00000157540	DYRK1A	hsa-miR-148b-3p	Homo sapiens	TZMBL	Cervix	Cancer/Malignant	PAR-CLIP	POSITIVE	DIRECT	DOWN	shRNAs against HIV-1
ENSG00000157542	KCNJ6	hsa-miR-148b-3p	Homo sapiens	NA	NA	Cancer/Malignant	Microarrays	POSITIVE	INDIRECT	DOWN	NA
ENSG00000157657	ZNF618	hsa-miR-148b-3p	Homo sapiens	293S	Kidney	Embryonic/Fetal	HITS-CLIP	POSITIVE	DIRECT	DOWN	treatment: emetine
ENSG00000157741	UBN2	hsa-miR-148b-3p	Homo sapiens	TZMBL	Cervix	Cancer/Malignant	PAR-CLIP	POSITIVE	DIRECT	DOWN	shRNAs against HIV-1
ENSG00000157800	SLC37A3	hsa-miR-148b-3p	Homo sapiens	HELA	Cervix	Cancer/Malignant	Microarrays	NEGATIVE	INDIRECT	NA	24hrs post-transfection
ENSG00000157873	TNFRSF14	hsa-miR-148b-3p	Homo sapiens	HEK293	Kidney	Embryonic/Fetal	PAR-CLIP	POSITIVE	DIRECT	DOWN	mild MNase digestion
ENSG00000158050	DUSP2	hsa-miR-148b-3p	Homo sapiens	HELA	Cervix	Cancer/Malignant	Microarrays	NEGATIVE	INDIRECT	NA	24hrs post-transfection
ENSG00000158109	TPRG1L	hsa-miR-148b-3p	Homo sapiens	HELA	Cervix	Cancer/Malignant	Microarrays	NEGATIVE	INDIRECT	NA	24hrs post-transfection
ENSG00000158122	AAED1	hsa-miR-148b-3p	Homo sapiens	TZMBL	Cervix	Cancer/Malignant	PAR-CLIP	POSITIVE	DIRECT	DOWN	shRNAs against HIV-1
ENSG00000158156	XKR8	hsa-miR-148b-3p	Homo sapiens	HELA	Cervix	Cancer/Malignant	Microarrays	NEGATIVE	INDIRECT	NA	24hrs post-transfection
ENSG00000158195	WASF2	hsa-miR-148b-3p	Homo sapiens	293S	Kidney	Embryonic/Fetal	HITS-CLIP	POSITIVE	DIRECT	DOWN	treatment: arsenite
ENSG00000158423	RIBC1	hsa-miR-148b-3p	Homo sapiens	HELA	Cervix	Cancer/Malignant	Microarrays	NEGATIVE	INDIRECT	NA	24hrs post-transfection
ENSG00000158435	CNOT11	hsa-miR-148b-3p	Homo sapiens	HEK293	Kidney	Embryonic/Fetal	PAR-CLIP	POSITIVE	DIRECT	DOWN	mild MNase digestion
ENSG00000158470	B4GALT5	hsa-miR-148b-3p	Homo sapiens	293S	Kidney	Embryonic/Fetal	HITS-CLIP	POSITIVE	DIRECT	DOWN	treatment: arsenite
ENSG00000158470	B4GALT5	hsa-miR-148b-3p	Homo sapiens	HEK293	Kidney	Embryonic/Fetal	PAR-CLIP	POSITIVE	DIRECT	DOWN	mild MNase digestion
ENSG00000158470	B4GALT5	hsa-miR-148b-3p	Homo sapiens	HELA	Cervix	Cancer/Malignant	Microarrays	POSITIVE	INDIRECT	DOWN	24hrs post-transfection
ENSG00000158486	DNAH3	hsa-miR-148b-3p	Homo sapiens	NA	NA	Cancer/Malignant	Microarrays	POSITIVE	INDIRECT	DOWN	NA
ENSG00000158615	PPP1R15B	hsa-miR-148b-3p	Homo sapiens	293S	Kidney	Embryonic/Fetal	HITS-CLIP	POSITIVE	DIRECT	DOWN	treatment: arsenite
ENSG00000158796	DEDD	hsa-miR-148b-3p	Homo sapiens	HEK293	Kidney	Embryonic/Fetal	PAR-CLIP	POSITIVE	DIRECT	DOWN	mild MNase digestion
ENSG00000158796	DEDD	hsa-miR-148b-3p	Homo sapiens	HELA	Cervix	Cancer/Malignant	Microarrays	POSITIVE	INDIRECT	DOWN	24hrs post-transfection
ENSG00000158859	ADAMTS4	hsa-miR-148b-3p	Homo sapiens	NA	NA	Cancer/Malignant	Microarrays	POSITIVE	INDIRECT	DOWN	NA
ENSG00000159023	EPB41	hsa-miR-148b-3p	Homo sapiens	NA	NA	Cancer/Malignant	Microarrays	POSITIVE	INDIRECT	DOWN	NA
ENSG00000159082	SYNJ1	hsa-miR-148b-3p	Homo sapiens	BCBL1	Bone Marrow	Cancer/Malignant	HITS-CLIP	POSITIVE	DIRECT	DOWN	NA
ENSG00000159082	SYNJ1	hsa-miR-148b-3p	Homo sapiens	293S	Kidney	Embryonic/Fetal	HITS-CLIP	POSITIVE	DIRECT	DOWN	treatment: arsenite
ENSG00000159082	SYNJ1	hsa-miR-148b-3p	Homo sapiens	NA	Brain	Cancer/Malignant	HITS-CLIP	POSITIVE	DIRECT	DOWN	NA
ENSG00000159110	IFNAR2	hsa-miR-148b-3p	Homo sapiens	HEK293	Kidney	Embryonic/Fetal	PAR-CLIP	POSITIVE	DIRECT	DOWN	NA
ENSG00000159131	GART	hsa-miR-148b-3p	Homo sapiens	HELA	Cervix	Cancer/Malignant	HITS-CLIP	POSITIVE	DIRECT	DOWN	Hela cells were treated with control shRNA.
ENSG00000159140	SON	hsa-miR-148b-3p	Homo sapiens	HEK293	Kidney	Embryonic/Fetal	PAR-CLIP	POSITIVE	DIRECT	DOWN	NA
ENSG00000159140	SON	hsa-miR-148b-3p	Homo sapiens	BC1	Pleura	Cancer/Malignant	PAR-CLIP	POSITIVE	DIRECT	DOWN	NA
ENSG00000159140	SON	hsa-miR-148b-3p	Homo sapiens	TZMBL	Cervix	Cancer/Malignant	PAR-CLIP	POSITIVE	DIRECT	DOWN	shRNAs against HIV-1
ENSG00000159176	CSRP1	hsa-miR-148b-3p	Homo sapiens	TZMBL	Cervix	Cancer/Malignant	PAR-CLIP	POSITIVE	DIRECT	DOWN	shRNAs against HIV-1
ENSG00000159210	SNF8	hsa-miR-148b-3p	Homo sapiens	TZMBL	Cervix	Cancer/Malignant	PAR-CLIP	POSITIVE	DIRECT	DOWN	shRNAs against HIV-1
ENSG00000159217	IGF2BP1	hsa-miR-148b-3p	Homo sapiens	293S	Kidney	Embryonic/Fetal	HITS-CLIP	POSITIVE	DIRECT	DOWN	treatment:hippuristanol
ENSG00000159388	BTG2	hsa-miR-148b-3p	Homo sapiens	C8166	Bone Marrow	Cancer/Malignant	PAR-CLIP	POSITIVE	DIRECT	DOWN	NA
ENSG00000159388	BTG2	hsa-miR-148b-3p	Homo sapiens	HELA	Cervix	Cancer/Malignant	Microarrays	NEGATIVE	INDIRECT	NA	24hrs post-transfection
ENSG00000159399	HK2	hsa-miR-148b-3p	Homo sapiens	BT474	Mammary Gland	Cancer/Malignant	HITS-CLIP	POSITIVE	DIRECT	DOWN	NA
ENSG00000159495	TGM7	hsa-miR-148b-3p	Homo sapiens	NA	NA	Cancer/Malignant	Microarrays	POSITIVE	INDIRECT	DOWN	NA
ENSG00000159720	ATP6V0D1	hsa-miR-148b-3p	Homo sapiens	BCBL1	Bone Marrow	Cancer/Malignant	HITS-CLIP	POSITIVE	DIRECT	DOWN	NA
ENSG00000159720	ATP6V0D1	hsa-miR-148b-3p	Homo sapiens	HEK293	Kidney	Embryonic/Fetal	PAR-CLIP	POSITIVE	DIRECT	DOWN	mild MNase digestion
ENSG00000159720	ATP6V0D1	hsa-miR-148b-3p	Homo sapiens	BT474	Mammary Gland	Cancer/Malignant	HITS-CLIP	POSITIVE	DIRECT	DOWN	NA
ENSG00000159720	ATP6V0D1	hsa-miR-148b-3p	Homo sapiens	MDAMB231	Mammary Gland	Cancer/Malignant	HITS-CLIP	POSITIVE	DIRECT	DOWN	NA
ENSG00000159792	PSKH1	hsa-miR-148b-3p	Homo sapiens	BT474	Mammary Gland	Cancer/Malignant	HITS-CLIP	POSITIVE	DIRECT	DOWN	NA
ENSG00000159899	NPR2	hsa-miR-148b-3p	Homo sapiens	HELA	Cervix	Cancer/Malignant	Microarrays	NEGATIVE	INDIRECT	NA	24hrs post-transfection
ENSG00000160007	ARHGAP35	hsa-miR-148b-3p	Homo sapiens	BETA Cells	Pancreas	Normal/Primary	HITS-CLIP	POSITIVE	DIRECT	DOWN	NA
ENSG00000160007	ARHGAP35	hsa-miR-148b-3p	Homo sapiens	NA	Brain	Cancer/Malignant	HITS-CLIP	POSITIVE	DIRECT	DOWN	NA
ENSG00000160062	ZBTB8A	hsa-miR-148b-3p	Homo sapiens	BETA Cells	Pancreas	Normal/Primary	HITS-CLIP	POSITIVE	DIRECT	DOWN	NA
ENSG00000160062	ZBTB8A	hsa-miR-148b-3p	Homo sapiens	293S	Kidney	Embryonic/Fetal	HITS-CLIP	POSITIVE	DIRECT	DOWN	treatment: arsenite
ENSG00000160218	TRAPPC10	hsa-miR-148b-3p	Homo sapiens	NA	Brain	Cancer/Malignant	HITS-CLIP	POSITIVE	DIRECT	DOWN	NA
ENSG00000160752	FDPS	hsa-miR-148b-3p	Homo sapiens	BT474	Mammary Gland	Cancer/Malignant	HITS-CLIP	POSITIVE	DIRECT	DOWN	NA
ENSG00000160767	FAM189B	hsa-miR-148b-3p	Homo sapiens	HELA	Cervix	Cancer/Malignant	Microarrays	POSITIVE	INDIRECT	DOWN	24hrs post-transfection
ENSG00000160785	SLC25A44	hsa-miR-148b-3p	Homo sapiens	TZMBL	Cervix	Cancer/Malignant	PAR-CLIP	POSITIVE	DIRECT	DOWN	shRNAs against HIV-1
ENSG00000160953	MUM1	hsa-miR-148b-3p	Homo sapiens	MDAMB231	Mammary Gland	Cancer/Malignant	HITS-CLIP	POSITIVE	DIRECT	DOWN	NA
ENSG00000161011	SQSTM1	hsa-miR-148b-3p	Homo sapiens	TZMBL	Cervix	Cancer/Malignant	PAR-CLIP	POSITIVE	DIRECT	DOWN	shRNAs against HIV-1
ENSG00000161091	MFSD12	hsa-miR-148b-3p	Homo sapiens	TZMBL	Cervix	Cancer/Malignant	PAR-CLIP	POSITIVE	DIRECT	DOWN	shRNAs against HIV-1
ENSG00000161203	AP2M1	hsa-miR-148b-3p	Homo sapiens	HEK293	Kidney	Embryonic/Fetal	Chimeric fragments	POSITIVE	DIRECT	DOWN	NA
ENSG00000161638	ITGA5	hsa-miR-148b-3p	Homo sapiens	293S	Kidney	Embryonic/Fetal	HITS-CLIP	POSITIVE	DIRECT	DOWN	no treatment (control)
ENSG00000161638	ITGA5	hsa-miR-148b-3p	Homo sapiens	MDAMB231	Mammary Gland	Cancer/Malignant	Luciferase Reporter Assay	POSITIVE	DIRECT	DOWN	NA
ENSG00000161652	IZUMO2	hsa-miR-148b-3p	Homo sapiens	NA	NA	Cancer/Malignant	Microarrays	POSITIVE	INDIRECT	DOWN	NA
ENSG00000161904	LEMD2	hsa-miR-148b-3p	Homo sapiens	BETA Cells	Pancreas	Normal/Primary	HITS-CLIP	POSITIVE	DIRECT	DOWN	NA
ENSG00000161956	SENP3	hsa-miR-148b-3p	Homo sapiens	BT474	Mammary Gland	Cancer/Malignant	HITS-CLIP	POSITIVE	DIRECT	DOWN	NA
ENSG00000162063	CCNF	hsa-miR-148b-3p	Homo sapiens	HEK293	Kidney	Embryonic/Fetal	PAR-CLIP	POSITIVE	DIRECT	DOWN	mild MNase digestion
ENSG00000162063	CCNF	hsa-miR-148b-3p	Homo sapiens	TZMBL	Cervix	Cancer/Malignant	PAR-CLIP	POSITIVE	DIRECT	DOWN	shRNAs against HIV-1
ENSG00000162191	UBXN1	hsa-miR-148b-3p	Homo sapiens	HELA	Cervix	Cancer/Malignant	Microarrays	POSITIVE	INDIRECT	DOWN	24hrs post-transfection
ENSG00000162298	SYVN1	hsa-miR-148b-3p	Homo sapiens	BETA Cells	Pancreas	Normal/Primary	HITS-CLIP	POSITIVE	DIRECT	DOWN	NA
ENSG00000162337	LRP5	hsa-miR-148b-3p	Homo sapiens	HELA	Cervix	Cancer/Malignant	Microarrays	POSITIVE	INDIRECT	DOWN	24hrs post-transfection
ENSG00000162396	PARS2	hsa-miR-148b-3p	Homo sapiens	HEK293	Kidney	Embryonic/Fetal	PAR-CLIP	POSITIVE	DIRECT	DOWN	NA
ENSG00000162433	AK4	hsa-miR-148b-3p	Homo sapiens	HELA	Cervix	Cancer/Malignant	Microarrays	POSITIVE	INDIRECT	DOWN	24hrs post-transfection
ENSG00000162599	NFIA	hsa-miR-148b-3p	Homo sapiens	HELA	Cervix	Cancer/Malignant	HITS-CLIP	POSITIVE	DIRECT	DOWN	Hela cells were treated with control shRNA.
ENSG00000162616	DNAJB4	hsa-miR-148b-3p	Homo sapiens	NA	NA	Cancer/Malignant	Microarrays	POSITIVE	INDIRECT	DOWN	NA
ENSG00000162616	DNAJB4	hsa-miR-148b-3p	Homo sapiens	NA	Brain	Cancer/Malignant	HITS-CLIP	POSITIVE	DIRECT	DOWN	NA
ENSG00000162616	DNAJB4	hsa-miR-148b-3p	Homo sapiens	HELA	Cervix	Cancer/Malignant	Microarrays	POSITIVE	INDIRECT	DOWN	24hrs post-transfection
ENSG00000162627	SNX7	hsa-miR-148b-3p	Homo sapiens	BETA Cells	Pancreas	Normal/Primary	HITS-CLIP	POSITIVE	DIRECT	DOWN	NA
ENSG00000162631	NTNG1	hsa-miR-148b-3p	Homo sapiens	HEK293	Kidney	Embryonic/Fetal	PAR-CLIP	POSITIVE	DIRECT	DOWN	NA
ENSG00000162702	ZNF281	hsa-miR-148b-3p	Homo sapiens	HELA	Cervix	Cancer/Malignant	HITS-CLIP	POSITIVE	DIRECT	DOWN	Hela cells were treated with control shRNA.
ENSG00000162733	DDR2	hsa-miR-148b-3p	Homo sapiens	TZMBL	Cervix	Cancer/Malignant	PAR-CLIP	POSITIVE	DIRECT	DOWN	shRNAs against HIV-1
ENSG00000162777	DENND2D	hsa-miR-148b-3p	Homo sapiens	HELA	Cervix	Cancer/Malignant	Microarrays	POSITIVE	INDIRECT	DOWN	24hrs post-transfection
ENSG00000162813	BPNT1	hsa-miR-148b-3p	Homo sapiens	HELA	Cervix	Cancer/Malignant	Microarrays	POSITIVE	INDIRECT	DOWN	24hrs post-transfection
ENSG00000162819	BROX	hsa-miR-148b-3p	Homo sapiens	HEK293	Kidney	Embryonic/Fetal	PAR-CLIP	POSITIVE	DIRECT	DOWN	mild MNase digestion
ENSG00000162819	BROX	hsa-miR-148b-3p	Homo sapiens	TZMBL	Cervix	Cancer/Malignant	PAR-CLIP	POSITIVE	DIRECT	DOWN	shRNAs against HIV-1
ENSG00000162878	PKDCC	hsa-miR-148b-3p	Homo sapiens	HELA	Cervix	Cancer/Malignant	Microarrays	NEGATIVE	INDIRECT	NA	24hrs post-transfection
ENSG00000162889	MAPKAPK2	hsa-miR-148b-3p	Homo sapiens	TZMBL	Cervix	Cancer/Malignant	PAR-CLIP	POSITIVE	DIRECT	DOWN	shRNAs against HIV-1
ENSG00000162894	FAIM3	hsa-miR-148b-3p	Homo sapiens	HELA	Cervix	Cancer/Malignant	Microarrays	NEGATIVE	INDIRECT	NA	24hrs post-transfection
ENSG00000162909	CAPN2	hsa-miR-148b-3p	Homo sapiens	NA	Brain	Cancer/Malignant	HITS-CLIP	POSITIVE	DIRECT	DOWN	NA
ENSG00000162929	KIAA1841	hsa-miR-148b-3p	Homo sapiens	HELA	Cervix	Cancer/Malignant	Microarrays	POSITIVE	INDIRECT	DOWN	24hrs post-transfection
ENSG00000162949	CAPN13	hsa-miR-148b-3p	Homo sapiens	NA	NA	Cancer/Malignant	Microarrays	POSITIVE	INDIRECT	DOWN	NA
ENSG00000162981	FAM84A	hsa-miR-148b-3p	Homo sapiens	NA	Brain	Cancer/Malignant	HITS-CLIP	POSITIVE	DIRECT	DOWN	NA
ENSG00000163069	SGCB	hsa-miR-148b-3p	Homo sapiens	HEK293	Kidney	Embryonic/Fetal	PAR-CLIP	POSITIVE	DIRECT	DOWN	mild MNase digestion
ENSG00000163083	INHBB	hsa-miR-148b-3p	Homo sapiens	BT474	Mammary Gland	Cancer/Malignant	HITS-CLIP	POSITIVE	DIRECT	DOWN	NA
ENSG00000163138	PACRGL	hsa-miR-148b-3p	Homo sapiens	BC1	Pleura	Cancer/Malignant	PAR-CLIP	POSITIVE	DIRECT	DOWN	NA
ENSG00000163155	LYSMD1	hsa-miR-148b-3p	Homo sapiens	NA	NA	Cancer/Malignant	Microarrays	POSITIVE	INDIRECT	DOWN	NA
ENSG00000163155	LYSMD1	hsa-miR-148b-3p	Homo sapiens	HELA	Cervix	Cancer/Malignant	Microarrays	POSITIVE	INDIRECT	DOWN	24hrs post-transfection
ENSG00000163257	DCAF16	hsa-miR-148b-3p	Homo sapiens	LCLBAC	NA	Normal/Primary	PAR-CLIP	POSITIVE	DIRECT	DOWN	NA
ENSG00000163257	DCAF16	hsa-miR-148b-3p	Homo sapiens	HEK293	Kidney	Embryonic/Fetal	Chimeric fragments	POSITIVE	DIRECT	DOWN	NA
ENSG00000163295	ALPI	hsa-miR-148b-3p	Homo sapiens	NA	NA	Cancer/Malignant	Microarrays	POSITIVE	INDIRECT	DOWN	NA
ENSG00000163295	ALPI	hsa-miR-148b-3p	Homo sapiens	HELA	Cervix	Cancer/Malignant	Microarrays	POSITIVE	INDIRECT	DOWN	24hrs post-transfection
ENSG00000163346	PBXIP1	hsa-miR-148b-3p	Homo sapiens	BC1	Pleura	Cancer/Malignant	PAR-CLIP	POSITIVE	DIRECT	DOWN	NA
ENSG00000163346	PBXIP1	hsa-miR-148b-3p	Homo sapiens	BCBL1	Bone Marrow	Cancer/Malignant	HITS-CLIP	POSITIVE	DIRECT	DOWN	NA
ENSG00000163346	PBXIP1	hsa-miR-148b-3p	Homo sapiens	HEK293	Kidney	Embryonic/Fetal	PAR-CLIP	POSITIVE	DIRECT	DOWN	mild MNase digestion
ENSG00000163346	PBXIP1	hsa-miR-148b-3p	Homo sapiens	BT474	Mammary Gland	Cancer/Malignant	HITS-CLIP	POSITIVE	DIRECT	DOWN	NA
ENSG00000163346	PBXIP1	hsa-miR-148b-3p	Homo sapiens	TZMBL	Cervix	Cancer/Malignant	PAR-CLIP	POSITIVE	DIRECT	DOWN	shRNAs against HIV-1
ENSG00000163346	PBXIP1	hsa-miR-148b-3p	Homo sapiens	NA	Brain	Cancer/Malignant	HITS-CLIP	POSITIVE	DIRECT	DOWN	NA
ENSG00000163347	CLDN1	hsa-miR-148b-3p	Homo sapiens	HELA	Cervix	Cancer/Malignant	Microarrays	NEGATIVE	INDIRECT	NA	24hrs post-transfection
ENSG00000163349	HIPK1	hsa-miR-148b-3p	Homo sapiens	TZMBL	Cervix	Cancer/Malignant	PAR-CLIP	POSITIVE	DIRECT	DOWN	shRNAs against HIV-1
ENSG00000163349	HIPK1	hsa-miR-148b-3p	Homo sapiens	NA	Brain	Cancer/Malignant	HITS-CLIP	POSITIVE	DIRECT	DOWN	NA
ENSG00000163377	FAM19A4	hsa-miR-148b-3p	Homo sapiens	HELA	Cervix	Cancer/Malignant	Microarrays	NEGATIVE	INDIRECT	NA	24hrs post-transfection
ENSG00000163378	EOGT	hsa-miR-148b-3p	Homo sapiens	BC1	Pleura	Cancer/Malignant	PAR-CLIP	POSITIVE	DIRECT	DOWN	NA
ENSG00000163378	EOGT	hsa-miR-148b-3p	Homo sapiens	293S	Kidney	Embryonic/Fetal	HITS-CLIP	POSITIVE	DIRECT	DOWN	treatment:hippuristanol
ENSG00000163378	EOGT	hsa-miR-148b-3p	Homo sapiens	HEK293	Kidney	Embryonic/Fetal	PAR-CLIP	POSITIVE	DIRECT	DOWN	mild MNase digestion
ENSG00000163393	SLC22A15	hsa-miR-148b-3p	Homo sapiens	NA	Brain	Cancer/Malignant	HITS-CLIP	POSITIVE	DIRECT	DOWN	NA
ENSG00000163399	ATP1A1	hsa-miR-148b-3p	Homo sapiens	293S	Kidney	Embryonic/Fetal	HITS-CLIP	POSITIVE	DIRECT	DOWN	treatment:hippuristanol
ENSG00000163435	ELF3	hsa-miR-148b-3p	Homo sapiens	HELA	Cervix	Cancer/Malignant	Microarrays	POSITIVE	INDIRECT	DOWN	24hrs post-transfection
ENSG00000163444	TMEM183A	hsa-miR-148b-3p	Homo sapiens	NA	Brain	Cancer/Malignant	HITS-CLIP	POSITIVE	DIRECT	DOWN	NA
ENSG00000163590	PPM1L	hsa-miR-148b-3p	Homo sapiens	ESC	Embryo	Embryonic/Fetal	Stem/Progenitor	PAR-CLIP	POSITIVE	DIRECT	DOWN
ENSG00000163618	CADPS	hsa-miR-148b-3p	Homo sapiens	NA	Brain	Cancer/Malignant	HITS-CLIP	POSITIVE	DIRECT	DOWN	NA
ENSG00000163630	SYNPR	hsa-miR-148b-3p	Homo sapiens	NA	Brain	Cancer/Malignant	HITS-CLIP	POSITIVE	DIRECT	DOWN	NA
ENSG00000163637	PRICKLE2	hsa-miR-148b-3p	Homo sapiens	NA	Brain	Cancer/Malignant	HITS-CLIP	POSITIVE	DIRECT	DOWN	NA
ENSG00000163683	SMIM14	hsa-miR-148b-3p	Homo sapiens	BT474	Mammary Gland	Cancer/Malignant	HITS-CLIP	POSITIVE	DIRECT	DOWN	NA
ENSG00000163697	APBB2	hsa-miR-148b-3p	Homo sapiens	NA	NA	Cancer/Malignant	Microarrays	POSITIVE	INDIRECT	DOWN	NA
ENSG00000163735	CXCL5	hsa-miR-148b-3p	Homo sapiens	NA	NA	Cancer/Malignant	Microarrays	POSITIVE	INDIRECT	DOWN	NA
ENSG00000163739	CXCL1	hsa-miR-148b-3p	Homo sapiens	HELA	Cervix	Cancer/Malignant	Microarrays	NEGATIVE	INDIRECT	NA	24hrs post-transfection
ENSG00000163751	CPA3	hsa-miR-148b-3p	Homo sapiens	NA	NA	Cancer/Malignant	Microarrays	POSITIVE	INDIRECT	DOWN	NA
ENSG00000163788	SNRK	hsa-miR-148b-3p	Homo sapiens	BETA Cells	Pancreas	Normal/Primary	HITS-CLIP	POSITIVE	DIRECT	DOWN	NA
ENSG00000163788	SNRK	hsa-miR-148b-3p	Homo sapiens	293S	Kidney	Embryonic/Fetal	HITS-CLIP	POSITIVE	DIRECT	DOWN	treatment:hippuristanol
ENSG00000163820	FYCO1	hsa-miR-148b-3p	Homo sapiens	293S	Kidney	Embryonic/Fetal	HITS-CLIP	POSITIVE	DIRECT	DOWN	treatment:emetine
ENSG00000163848	ZNF148	hsa-miR-148b-3p	Homo sapiens	TZMBL	Cervix	Cancer/Malignant	PAR-CLIP	POSITIVE	DIRECT	DOWN	shRNAs against HIV-1
ENSG00000163882	POLR2H	hsa-miR-148b-3p	Homo sapiens	TZMBL	Cervix	Cancer/Malignant	PAR-CLIP	POSITIVE	DIRECT	DOWN	shRNAs against HIV-1
ENSG00000163898	LIPH	hsa-miR-148b-3p	Homo sapiens	HELA	Cervix	Cancer/Malignant	Microarrays	NEGATIVE	INDIRECT	NA	24hrs post-transfection
ENSG00000163904	SENP2	hsa-miR-148b-3p	Homo sapiens	TZMBL	Cervix	Cancer/Malignant	PAR-CLIP	POSITIVE	DIRECT	DOWN	shRNAs against HIV-1
ENSG00000163964	PIGX	hsa-miR-148b-3p	Homo sapiens	BT474	Mammary Gland	Cancer/Malignant	HITS-CLIP	POSITIVE	DIRECT	DOWN	NA
ENSG00000164040	PGRMC2	hsa-miR-148b-3p	Homo sapiens	BCBL1	Bone Marrow	Cancer/Malignant	HITS-CLIP	POSITIVE	DIRECT	DOWN	NA
ENSG00000164070	HSPA4L	hsa-miR-148b-3p	Homo sapiens	BCBL1	Bone Marrow	Cancer/Malignant	HITS-CLIP	POSITIVE	DIRECT	DOWN	NA
ENSG00000164080	RAD54L2	hsa-miR-148b-3p	Homo sapiens	293S	Kidney	Embryonic/Fetal	HITS-CLIP	POSITIVE	DIRECT	DOWN	treatment:emetine
ENSG00000164086	DUSP7	hsa-miR-148b-3p	Homo sapiens	HELA	Cervix	Cancer/Malignant	Microarrays	NEGATIVE	INDIRECT	NA	24hrs post-transfection
ENSG00000164116	GUCY1A3	hsa-miR-148b-3p	Homo sapiens	NA	Brain	Cancer/Malignant	HITS-CLIP	POSITIVE	DIRECT	DOWN	NA
ENSG00000164128	NPY1R	hsa-miR-148b-3p	Homo sapiens	BT474	Mammary Gland	Cancer/Malignant	HITS-CLIP	POSITIVE	DIRECT	DOWN	NA
ENSG00000164128	NPY1R	hsa-miR-148b-3p	Homo sapiens	NA	Brain	Cancer/Malignant	HITS-CLIP	POSITIVE	DIRECT	DOWN	NA
ENSG00000164134	NAA15	hsa-miR-148b-3p	Homo sapiens	HELA	Cervix	Cancer/Malignant	Microarrays	POSITIVE	INDIRECT	DOWN	24hrs post-transfection
ENSG00000164144	ARFIP1	hsa-miR-148b-3p	Homo sapiens	HELA	Cervix	Cancer/Malignant	Microarrays	POSITIVE	INDIRECT	DOWN	24hrs post-transfection
ENSG00000164164	OTUD4	hsa-miR-148b-3p	Homo sapiens	BC1	Pleura	Cancer/Malignant	PAR-CLIP	POSITIVE	DIRECT	DOWN	NA
ENSG00000164164	OTUD4	hsa-miR-148b-3p	Homo sapiens	HEK293	Kidney	Embryonic/Fetal	PAR-CLIP	POSITIVE	DIRECT	DOWN	mild MNase digestion
ENSG00000164164	OTUD4	hsa-miR-148b-3p	Homo sapiens	HELA	Cervix	Cancer/Malignant	HITS-CLIP	POSITIVE	DIRECT	DOWN	Hela cells were treated with control shRNA.
ENSG00000164187	LMBRD2	hsa-miR-148b-3p	Homo sapiens	NA	Brain	Cancer/Malignant	HITS-CLIP	POSITIVE	DIRECT	DOWN	NA
ENSG00000164252	AGGF1	hsa-miR-148b-3p	Homo sapiens	NA	NA	Cancer/Malignant	Microarrays	POSITIVE	INDIRECT	DOWN	NA
ENSG00000164256	PRDM9	hsa-miR-148b-3p	Homo sapiens	HELA	Cervix	Cancer/Malignant	Microarrays	NEGATIVE	INDIRECT	NA	24hrs post-transfection
ENSG00000164284	GRPEL2	hsa-miR-148b-3p	Homo sapiens	ESC	Embryo	Embryonic/Fetal	Stem/Progenitor	PAR-CLIP	POSITIVE	DIRECT	DOWN
ENSG00000164284	GRPEL2	hsa-miR-148b-3p	Homo sapiens	HEK293	Kidney	Embryonic/Fetal	PAR-CLIP	POSITIVE	DIRECT	DOWN	NA
ENSG00000164284	GRPEL2	hsa-miR-148b-3p	Homo sapiens	TZMBL	Cervix	Cancer/Malignant	PAR-CLIP	POSITIVE	DIRECT	DOWN	shRNAs against HIV-1
ENSG00000164299	SPZ1	hsa-miR-148b-3p	Homo sapiens	NA	NA	Cancer/Malignant	Microarrays	POSITIVE	INDIRECT	DOWN	NA
ENSG00000164303	ENPP6	hsa-miR-148b-3p	Homo sapiens	NA	NA	Cancer/Malignant	Microarrays	POSITIVE	INDIRECT	DOWN	NA
ENSG00000164323	CFAP97	hsa-miR-148b-3p	Homo sapiens	293S	Kidney	Embryonic/Fetal	HITS-CLIP	POSITIVE	DIRECT	DOWN	treatment: emetine
ENSG00000164331	ANKRA2	hsa-miR-148b-3p	Homo sapiens	HELA	Cervix	Cancer/Malignant	Microarrays	NEGATIVE	INDIRECT	NA	24hrs post-transfection
ENSG00000164379	FOXQ1	hsa-miR-148b-3p	Homo sapiens	HELA	Cervix	Cancer/Malignant	Microarrays	POSITIVE	INDIRECT	DOWN	24hrs post-transfection
ENSG00000164404	GDF9	hsa-miR-148b-3p	Homo sapiens	NA	NA	Cancer/Malignant	Microarrays	POSITIVE	INDIRECT	DOWN	NA
ENSG00000164405	UQCRQ	hsa-miR-148b-3p	Homo sapiens	TZMBL	Cervix	Cancer/Malignant	PAR-CLIP	POSITIVE	DIRECT	DOWN	shRNAs against HIV-1
ENSG00000164466	SFXN1	hsa-miR-148b-3p	Homo sapiens	293S	Kidney	Embryonic/Fetal	HITS-CLIP	POSITIVE	DIRECT	DOWN	treatment:hippuristanol
ENSG00000164520	RAET1E	hsa-miR-148b-3p	Homo sapiens	TZMBL	Cervix	Cancer/Malignant	PAR-CLIP	POSITIVE	DIRECT	DOWN	shRNAs against HIV-1
ENSG00000164603	C7orf60	hsa-miR-148b-3p	Homo sapiens	HEK293	Kidney	Embryonic/Fetal	PAR-CLIP	POSITIVE	DIRECT	DOWN	mild MNase digestion
ENSG00000164684	ZNF704	hsa-miR-148b-3p	Homo sapiens	TZMBL	Cervix	Cancer/Malignant	PAR-CLIP	POSITIVE	DIRECT	DOWN	shRNAs against HIV-1
ENSG00000164694	FNDC1	hsa-miR-148b-3p	Homo sapiens	HMSC	Bone Marrow	Stem/Progenitor	HITS-CLIP	POSITIVE	DIRECT	DOWN	NA
ENSG00000164742	ADCY1	hsa-miR-148b-3p	Homo sapiens	HEK293	Kidney	Embryonic/Fetal	PAR-CLIP	POSITIVE	DIRECT	DOWN	mild MNase digestion
ENSG00000164754	RAD21	hsa-miR-148b-3p	Homo sapiens	HELA	Cervix	Cancer/Malignant	HITS-CLIP	POSITIVE	DIRECT	DOWN	Hela cells were treated with control shRNA.
ENSG00000164828	SUN1	hsa-miR-148b-3p	Homo sapiens	TZMBL	Cervix	Cancer/Malignant	PAR-CLIP	POSITIVE	DIRECT	DOWN	shRNAs against HIV-1
ENSG00000164902	PHAX	hsa-miR-148b-3p	Homo sapiens	BETA Cells	Pancreas	Normal/Primary	HITS-CLIP	POSITIVE	DIRECT	DOWN	NA
ENSG00000164902	PHAX	hsa-miR-148b-3p	Homo sapiens	HEK293	Kidney	Embryonic/Fetal	PAR-CLIP	POSITIVE	DIRECT	DOWN	mild MNase digestion
ENSG00000164902	PHAX	hsa-miR-148b-3p	Homo sapiens	TZMBL	Cervix	Cancer/Malignant	PAR-CLIP	POSITIVE	DIRECT	DOWN	shRNAs against HIV-1
ENSG00000164929	BAALC	hsa-miR-148b-3p	Homo sapiens	NA	Brain	Cancer/Malignant	HITS-CLIP	POSITIVE	DIRECT	DOWN	NA
ENSG00000164930	FZD6	hsa-miR-148b-3p	Homo sapiens	BC1	Pleura	Cancer/Malignant	PAR-CLIP	POSITIVE	DIRECT	DOWN	NA
ENSG00000164930	FZD6	hsa-miR-148b-3p	Homo sapiens	LCL35	NA	Normal/Primary	PAR-CLIP	POSITIVE	DIRECT	DOWN	NA
ENSG00000164930	FZD6	hsa-miR-148b-3p	Homo sapiens	TZMBL	Cervix	Cancer/Malignant	PAR-CLIP	POSITIVE	DIRECT	DOWN	shRNAs against HIV-1
ENSG00000164930	FZD6	hsa-miR-148b-3p	Homo sapiens	HELA	Cervix	Cancer/Malignant	Microarrays	POSITIVE	INDIRECT	DOWN	24hrs post-transfection
ENSG00000164932	CTHRC1	hsa-miR-148b-3p	Homo sapiens	NA	NA	Cancer/Malignant	Microarrays	POSITIVE	INDIRECT	DOWN	NA
ENSG00000164938	TP53INP1	hsa-miR-148b-3p	Homo sapiens	293S	Kidney	Embryonic/Fetal	HITS-CLIP	POSITIVE	DIRECT	DOWN	treatment: emetine
ENSG00000164938	TP53INP1	hsa-miR-148b-3p	Homo sapiens	ESC	Embryo	Embryonic/Fetal	Stem/Progenitor	PAR-CLIP	POSITIVE	DIRECT	DOWN
ENSG00000164970	FAM219A	hsa-miR-148b-3p	Homo sapiens	HELA	Cervix	Cancer/Malignant	Microarrays	NEGATIVE	INDIRECT	NA	24hrs post-transfection
ENSG00000164985	PSIP1	hsa-miR-148b-3p	Homo sapiens	BC1	Pleura	Cancer/Malignant	PAR-CLIP	POSITIVE	DIRECT	DOWN	NA
ENSG00000165006	UBAP1	hsa-miR-148b-3p	Homo sapiens	HEK293	Kidney	Embryonic/Fetal	Chimeric fragments	POSITIVE	DIRECT	DOWN	NA
ENSG00000165097	KDM1B	hsa-miR-148b-3p	Homo sapiens	NA	NA	Cancer/Malignant	Microarrays	POSITIVE	INDIRECT	DOWN	NA
ENSG00000165152	TMEM246	hsa-miR-148b-3p	Homo sapiens	BETA Cells	Pancreas	Normal/Primary	HITS-CLIP	POSITIVE	DIRECT	DOWN	NA
ENSG00000165175	MID1IP1	hsa-miR-148b-3p	Homo sapiens	HELA	Cervix	Cancer/Malignant	Microarrays	POSITIVE	INDIRECT	DOWN	24hrs post-transfection
ENSG00000165240	ATP7A	hsa-miR-148b-3p	Homo sapiens	NA	NA	Cancer/Malignant	Microarrays	POSITIVE	INDIRECT	DOWN	NA
ENSG00000165240	ATP7A	hsa-miR-148b-3p	Homo sapiens	HELA	Cervix	Cancer/Malignant	Microarrays	POSITIVE	INDIRECT	DOWN	24hrs post-transfection
ENSG00000165272	AQP3	hsa-miR-148b-3p	Homo sapiens	TZMBL	Cervix	Cancer/Malignant	PAR-CLIP	POSITIVE	DIRECT	DOWN	shRNAs against HIV-1
ENSG00000165410	CFL2	hsa-miR-148b-3p	Homo sapiens	BC3	Pleura	Cancer/Malignant	PAR-CLIP	POSITIVE	DIRECT	DOWN	NA
ENSG00000165410	CFL2	hsa-miR-148b-3p	Homo sapiens	HELA	Cervix	Cancer/Malignant	Microarrays	POSITIVE	INDIRECT	DOWN	24hrs post-transfection
ENSG00000165417	GTF2A1	hsa-miR-148b-3p	Homo sapiens	NA	Brain	Cancer/Malignant	HITS-CLIP	POSITIVE	DIRECT	DOWN	NA
ENSG00000165434	PGM2L1	hsa-miR-148b-3p	Homo sapiens	HELA	Cervix	Cancer/Malignant	HITS-CLIP	POSITIVE	DIRECT	DOWN	Hela cells were treated with control shRNA.
ENSG00000165434	PGM2L1	hsa-miR-148b-3p	Homo sapiens	NA	Brain	Cancer/Malignant	HITS-CLIP	POSITIVE	DIRECT	DOWN	NA
ENSG00000165434	PGM2L1	hsa-miR-148b-3p	Homo sapiens	HELA	Cervix	Cancer/Malignant	Microarrays	NEGATIVE	INDIRECT	NA	24hrs post-transfection
ENSG00000165449	SLC16A9	hsa-miR-148b-3p	Homo sapiens	LCL35	NA	Normal/Primary	PAR-CLIP	POSITIVE	DIRECT	DOWN	NA
ENSG00000165516	KLHDC2	hsa-miR-148b-3p	Homo sapiens	NA	Brain	Cancer/Malignant	HITS-CLIP	POSITIVE	DIRECT	DOWN	NA
ENSG00000165566	AMER2	hsa-miR-148b-3p	Homo sapiens	NA	Brain	Cancer/Malignant	HITS-CLIP	POSITIVE	DIRECT	DOWN	NA
ENSG00000165609	NUDT5	hsa-miR-148b-3p	Homo sapiens	HELA	Cervix	Cancer/Malignant	HITS-CLIP	POSITIVE	DIRECT	DOWN	Hela cells were treated with control shRNA.
ENSG00000165661	QSOX2	hsa-miR-148b-3p	Homo sapiens	TZMBL	Cervix	Cancer/Malignant	PAR-CLIP	POSITIVE	DIRECT	DOWN	shRNAs against HIV-1
ENSG00000165802	NSMF	hsa-miR-148b-3p	Homo sapiens	BETA Cells	Pancreas	Normal/Primary	HITS-CLIP	POSITIVE	DIRECT	DOWN	NA
ENSG00000165813	CCDC186	hsa-miR-148b-3p	Homo sapiens	TZMBL	Cervix	Cancer/Malignant	PAR-CLIP	POSITIVE	DIRECT	DOWN	shRNAs against HIV-1
ENSG00000165862	ENSG00000165862	hsa-miR-148b-3p	Homo sapiens	NA	NA	Cancer/Malignant	Microarrays	POSITIVE	INDIRECT	DOWN	NA
ENSG00000165973	NELL1	hsa-miR-148b-3p	Homo sapiens	HELA	Cervix	Cancer/Malignant	Microarrays	NEGATIVE	INDIRECT	NA	24hrs post-transfection
ENSG00000166035	LIPC	hsa-miR-148b-3p	Homo sapiens	NA	NA	Cancer/Malignant	Microarrays	POSITIVE	INDIRECT	DOWN	NA
ENSG00000166068	SPRED1	hsa-miR-148b-3p	Homo sapiens	HELA	Cervix	Cancer/Malignant	Microarrays	NEGATIVE	INDIRECT	NA	24hrs post-transfection
ENSG00000166128	RAB8B	hsa-miR-148b-3p	Homo sapiens	TZMBL	Cervix	Cancer/Malignant	PAR-CLIP	POSITIVE	DIRECT	DOWN	shRNAs against HIV-1
ENSG00000166130	IKBIP	hsa-miR-148b-3p	Homo sapiens	HEK293	Kidney	Embryonic/Fetal	PAR-CLIP	POSITIVE	DIRECT	DOWN	mild MNase digestion
ENSG00000166130	IKBIP	hsa-miR-148b-3p	Homo sapiens	HELA	Cervix	Cancer/Malignant	Microarrays	POSITIVE	INDIRECT	DOWN	24hrs post-transfection
ENSG00000166135	HIF1AN	hsa-miR-148b-3p	Homo sapiens	NA	NA	Cancer/Malignant	Microarrays	POSITIVE	INDIRECT	DOWN	NA
ENSG00000166135	HIF1AN	hsa-miR-148b-3p	Homo sapiens	HELA	Cervix	Cancer/Malignant	Microarrays	POSITIVE	INDIRECT	DOWN	24hrs post-transfection
ENSG00000166165	CKB	hsa-miR-148b-3p	Homo sapiens	HEK293	Kidney	Embryonic/Fetal	PAR-CLIP	POSITIVE	DIRECT	DOWN	NA
ENSG00000166167	BTRC	hsa-miR-148b-3p	Homo sapiens	EF3DAGO2	NA	Normal/Primary	PAR-CLIP	POSITIVE	DIRECT	DOWN	NA
ENSG00000166189	HPS6	hsa-miR-148b-3p	Homo sapiens	TZMBL	Cervix	Cancer/Malignant	PAR-CLIP	POSITIVE	DIRECT	DOWN	shRNAs against HIV-1
ENSG00000166200	COPS2	hsa-miR-148b-3p	Homo sapiens	BC3	Pleura	Cancer/Malignant	HITS-CLIP	POSITIVE	DIRECT	DOWN	NA
ENSG00000166225	FRS2	hsa-miR-148b-3p	Homo sapiens	BC1	Pleura	Cancer/Malignant	PAR-CLIP	POSITIVE	DIRECT	DOWN	NA
ENSG00000166225	FRS2	hsa-miR-148b-3p	Homo sapiens	NA	Brain	Cancer/Malignant	HITS-CLIP	POSITIVE	DIRECT	DOWN	NA
ENSG00000166265	CYYR1	hsa-miR-148b-3p	Homo sapiens	BETA Cells	Pancreas	Normal/Primary	HITS-CLIP	POSITIVE	DIRECT	DOWN	NA
ENSG00000166266	CUL5	hsa-miR-148b-3p	Homo sapiens	NA	NA	Cancer/Malignant	Microarrays	POSITIVE	INDIRECT	DOWN	NA
ENSG00000166266	CUL5	hsa-miR-148b-3p	Homo sapiens	293S	Kidney	Embryonic/Fetal	HITS-CLIP	POSITIVE	DIRECT	DOWN	no treatment (control)
ENSG00000166266	CUL5	hsa-miR-148b-3p	Homo sapiens	293S	Kidney	Embryonic/Fetal	HITS-CLIP	POSITIVE	DIRECT	DOWN	treatment: arsenite
ENSG00000166266	CUL5	hsa-miR-148b-3p	Homo sapiens	BT474	Mammary Gland	Cancer/Malignant	HITS-CLIP	POSITIVE	DIRECT	DOWN	NA
ENSG00000166266	CUL5	hsa-miR-148b-3p	Homo sapiens	HELA	Cervix	Cancer/Malignant	Microarrays	POSITIVE	INDIRECT	DOWN	24hrs post-transfection
ENSG00000166272	WBP1L	hsa-miR-148b-3p	Homo sapiens	BETA Cells	Pancreas	Normal/Primary	HITS-CLIP	POSITIVE	DIRECT	DOWN	NA
ENSG00000166313	APBB1	hsa-miR-148b-3p	Homo sapiens	NA	NA	Cancer/Malignant	Microarrays	POSITIVE	INDIRECT	DOWN	NA
ENSG00000166349	RAG1	hsa-miR-148b-3p	Homo sapiens	BC1	Pleura	Cancer/Malignant	PAR-CLIP	POSITIVE	DIRECT	DOWN	NA
ENSG00000166411	IDH3A	hsa-miR-148b-3p	Homo sapiens	NA	Brain	Cancer/Malignant	HITS-CLIP	POSITIVE	DIRECT	DOWN	NA
ENSG00000166450	PRTG	hsa-miR-148b-3p	Homo sapiens	TZMBL	Cervix	Cancer/Malignant	PAR-CLIP	POSITIVE	DIRECT	DOWN	shRNAs against HIV-1
ENSG00000166501	PRKCB	hsa-miR-148b-3p	Homo sapiens	HELA	Cervix	Cancer/Malignant	Microarrays	POSITIVE	INDIRECT	DOWN	24hrs post-transfection
ENSG00000166510	CCDC68	hsa-miR-148b-3p	Homo sapiens	HELA	Cervix	Cancer/Malignant	Microarrays	NEGATIVE	INDIRECT	NA	24hrs post-transfection
ENSG00000166532	RIMKLB	hsa-miR-148b-3p	Homo sapiens	HEK293	Kidney	Embryonic/Fetal	PAR-CLIP	POSITIVE	DIRECT	DOWN	mild MNase digestion
ENSG00000166532	RIMKLB	hsa-miR-148b-3p	Homo sapiens	TZMBL	Cervix	Cancer/Malignant	PAR-CLIP	POSITIVE	DIRECT	DOWN	shRNAs against HIV-1
ENSG00000166579	NDEL1	hsa-miR-148b-3p	Homo sapiens	BT474	Mammary Gland	Cancer/Malignant	HITS-CLIP	POSITIVE	DIRECT	DOWN	NA
ENSG00000166595	FAM96B	hsa-miR-148b-3p	Homo sapiens	BT474	Mammary Gland	Cancer/Malignant	HITS-CLIP	POSITIVE	DIRECT	DOWN	NA
ENSG00000166595	FAM96B	hsa-miR-148b-3p	Homo sapiens	TZMBL	Cervix	Cancer/Malignant	PAR-CLIP	POSITIVE	DIRECT	DOWN	shRNAs against HIV-1
ENSG00000166598	HSP90B1	hsa-miR-148b-3p	Homo sapiens	HMSC	Bone Marrow	Stem/Progenitor	HITS-CLIP	POSITIVE	DIRECT	DOWN	NA
ENSG00000166598	HSP90B1	hsa-miR-148b-3p	Homo sapiens	293S	Kidney	Embryonic/Fetal	HITS-CLIP	POSITIVE	DIRECT	DOWN	treatment:hippuristanol
ENSG00000166598	HSP90B1	hsa-miR-148b-3p	Homo sapiens	BT474	Mammary Gland	Cancer/Malignant	HITS-CLIP	POSITIVE	DIRECT	DOWN	NA
ENSG00000166598	HSP90B1	hsa-miR-148b-3p	Homo sapiens	TZMBL	Cervix	Cancer/Malignant	PAR-CLIP	POSITIVE	DIRECT	DOWN	NA
ENSG00000166598	HSP90B1	hsa-miR-148b-3p	Homo sapiens	TZMBL	Cervix	Cancer/Malignant	PAR-CLIP	POSITIVE	DIRECT	DOWN	shRNAs against HIV-1
ENSG00000166710	B2M	hsa-miR-148b-3p	Homo sapiens	BC1	Pleura	Cancer/Malignant	PAR-CLIP	POSITIVE	DIRECT	DOWN	NA
ENSG00000166710	B2M	hsa-miR-148b-3p	Homo sapiens	LCLBAC	NA	Normal/Primary	PAR-CLIP	POSITIVE	DIRECT	DOWN	NA
ENSG00000166710	B2M	hsa-miR-148b-3p	Homo sapiens	C8166	Bone Marrow	Cancer/Malignant	PAR-CLIP	POSITIVE	DIRECT	DOWN	NA
ENSG00000166710	B2M	hsa-miR-148b-3p	Homo sapiens	TZMBL	Cervix	Cancer/Malignant	PAR-CLIP	POSITIVE	DIRECT	DOWN	NA
ENSG00000166741	NNMT	hsa-miR-148b-3p	Homo sapiens	HMSC	Bone Marrow	Stem/Progenitor	HITS-CLIP	POSITIVE	DIRECT	DOWN	NA
ENSG00000166747	AP1G1	hsa-miR-148b-3p	Homo sapiens	HELA	Cervix	Cancer/Malignant	Microarrays	POSITIVE	INDIRECT	DOWN	24hrs post-transfection
ENSG00000166763	STRCP1	hsa-miR-148b-3p	Homo sapiens	NA	NA	Cancer/Malignant	Microarrays	POSITIVE	INDIRECT	DOWN	NA
ENSG00000166793	YPEL4	hsa-miR-148b-3p	Homo sapiens	NA	NA	Cancer/Malignant	Microarrays	POSITIVE	INDIRECT	DOWN	NA
ENSG00000166794	PPIB	hsa-miR-148b-3p	Homo sapiens	BC1	Pleura	Cancer/Malignant	PAR-CLIP	POSITIVE	DIRECT	DOWN	NA
ENSG00000166794	PPIB	hsa-miR-148b-3p	Homo sapiens	HEK293	Kidney	Embryonic/Fetal	PAR-CLIP	POSITIVE	DIRECT	DOWN	NA
ENSG00000166794	PPIB	hsa-miR-148b-3p	Homo sapiens	HEK293	Kidney	Embryonic/Fetal	PAR-CLIP	POSITIVE	DIRECT	DOWN	mild MNase digestion
ENSG00000166794	PPIB	hsa-miR-148b-3p	Homo sapiens	TZMBL	Cervix	Cancer/Malignant	PAR-CLIP	POSITIVE	DIRECT	DOWN	shRNAs against HIV-1
ENSG00000166822	TMEM170A	hsa-miR-148b-3p	Homo sapiens	BETA Cells	Pancreas	Normal/Primary	HITS-CLIP	POSITIVE	DIRECT	DOWN	NA
ENSG00000166822	TMEM170A	hsa-miR-148b-3p	Homo sapiens	HEK293	Kidney	Embryonic/Fetal	PAR-CLIP	POSITIVE	DIRECT	DOWN	mild MNase digestion
ENSG00000166833	NAV2	hsa-miR-148b-3p	Homo sapiens	TZMBL	Cervix	Cancer/Malignant	PAR-CLIP	POSITIVE	DIRECT	DOWN	shRNAs against HIV-1
ENSG00000166851	PLK1	hsa-miR-148b-3p	Homo sapiens	TZMBL	Cervix	Cancer/Malignant	PAR-CLIP	POSITIVE	DIRECT	DOWN	shRNAs against HIV-1
ENSG00000166889	PATL1	hsa-miR-148b-3p	Homo sapiens	BT474	Mammary Gland	Cancer/Malignant	HITS-CLIP	POSITIVE	DIRECT	DOWN	NA
ENSG00000166889	PATL1	hsa-miR-148b-3p	Homo sapiens	TZMBL	Cervix	Cancer/Malignant	PAR-CLIP	POSITIVE	DIRECT	DOWN	shRNAs against HIV-1
ENSG00000166900	STX3	hsa-miR-148b-3p	Homo sapiens	293S	Kidney	Embryonic/Fetal	HITS-CLIP	POSITIVE	DIRECT	DOWN	no treatment (control)
ENSG00000166912	MTMR10	hsa-miR-148b-3p	Homo sapiens	NA	NA	Cancer/Malignant	Microarrays	POSITIVE	INDIRECT	DOWN	NA
ENSG00000166913	YWHAB	hsa-miR-148b-3p	Homo sapiens	BETA Cells	Pancreas	Normal/Primary	HITS-CLIP	POSITIVE	DIRECT	DOWN	NA
ENSG00000166913	YWHAB	hsa-miR-148b-3p	Homo sapiens	TZMBL	Cervix	Cancer/Malignant	PAR-CLIP	POSITIVE	DIRECT	DOWN	shRNAs against HIV-1
ENSG00000166913	YWHAB	hsa-miR-148b-3p	Homo sapiens	HELA	Cervix	Cancer/Malignant	HITS-CLIP	POSITIVE	DIRECT	DOWN	Hela cells were treated with control shRNA.
[truncated: 711 more rows]

## Sheet: Common element (UP OF-EVS)
Venn diagrams comparing the list of genes and identifying genes regulated by the miRNA up regulated in OF-EVs common in both databases
hsa-miR-148b-3p
72 elements included exclusively in "MiRTarBase ":	310 common elements in "MiRTarBase " and "TarBase v.8":	1530 elements included exclusively in "TarBase v.8":
CCKBR	MAP3K9	GCLC
PRKAB1	HSP90AA1	NFYA
HLA-G	ALCAM	SNX11
GADD45A	ITGA5	ALS2
HOTAIR	ROCK1	TFPI
MLH1	PIK3CA	POLDIP2
TEX13A	NRAS	KDM1A
PNLIPRP2	CSF1	PDK4
C8orf47	YPEL1	CDC27
CPNE4	SLC12A7	HCCS
DNMT3B	ZDHHC17	MYCBP2
ND2	VPS37A	FBXL3
IGSF1	ARL8B	LAMP2
COX7A2	RNF219	PHTF2
RBM8A	HLA-A	SCIN
LARP4	KIF2C	PAFAH1B1
PCNX	TXNIP	KIAA0100
TCF7L2	BTBD3	CYTH3
H2AFZ	ACVR1	ADAM22
KIAA2013	CDK19	CSDE1
SYNCRIP	RAB3B	UBE3C
GLI3	TRDN	REV3L
SRSF10	KLRK1	NCAPD2
NONO	SPINT4	FYN
SIRT4	GFRA1	HIVEP2
TMEM66	MYF5	TCEB3
JMJD4	AGTR2	CLCN6
CEP55	SYNE2	ABHD5
MLEC	RHOF	TTC19
PAPD4	OR1A1	MAP4K3
SIK1	PSG2	EXTL3
STX16	ADAM33	ELOVL5
SH3PXD2A	LCN9	EHD3
TTLL1	SAG	YAF2
POC1A	LAMC2	MATR3
B4GALT7	PCDHA4	XYLT2
ZIC5	CLUAP1	RALBP1
RPS6KA4	PLXDC2	SYT13
RCC2	CCNC	ZFP64
HLA-C	LIPC	FHL1
ETV7	MEP1B	RNF10
PDIK1L	NCKIPSD	CCDC28A
RFT1	CPNE5	BTN3A1
KPNA4	RAPH1	BCLAF1
RBM23	MCM10	RABEP1
AKAP17A	SUMF2	FAM13B
MYO3A	GSTCD	PNPLA6
FZD5	TGM7	PIAS1
NDRG1	BTNL3	TBC1D23
BMP3	KLRC1	CUL3
ASB6	CLSPN	ZZZ3
AGO3	TUBAL3	CDH1
DCUN1D3	CSTF2T	RAI14
Tmem127	FBXW11	STAU2
WNT2B	APBB2	CUL7
FOXP1	KLHL12	CTNNA1
COLEC12	ENPP6	HSPA5
AP5B1	BTBD7	DSG2
PHACTR2	MRPL28	ANO2
PPAPDC1A	EPB41	C12orf4
SORD	LHCGR	SCML1
PLA2G12A	YPEL4	TSPAN17
IL23R	PRKD3	RRM2B
CHRFAM7A	NIN	MRPS10
SOS2	ADAMTS6	FAM120A
S1PR2	IGSF10	LTBP1
KIAA0907	FLOT2	HERPUD1
VGLL2	DCK	MSMO1
DTX4	NOL10	MRTO4
FAM212B	CDH20	NNAT
OVOL1	AKAP11	KCNQ1
TMEM127	DNAJB4	TRAPPC3
	C1GALT1	HHAT
	C15orf27	RELT
	UGT8	SZRD1
	DLG2	CUL1
	TBL1XR1	PUM2
	USP33	RC3H2
	SESTD1	DCBLD2
	UHMK1	MTA3
	DLX6	CDK14
	HAVCR1	PPP1R12A
	ZCCHC2	ATP2B4
	SUMF1	NDC1
	CCL11	PARP12
	DMRT2	SLC2A3
	RHOV	QSER1
	PROX1	BCAT1
	BPGM	NCKAP1
	KHDRBS2	LTK
	MKX	VMP1
	CAPN13	EIF4B
	PDZK1	MTMR1
	PIH1D3	TNPO3
	PPP1R3A	CTSA
	CCL17	SLC12A2
	IZUMO2	EYA2
	PDSS1	BTBD1
	CTHRC1	HMG20B
	ALPI	IPO5
	CCL19	WDR3
	MAST1	ANKRD44
	NDN	KARS
	STS	SLK
	LPL	DIP2B
	LACRT	ELOVL1
	ZDHHC15	EML1
	GDF9	ARFGEF1
	RASSF6	MYO9A
	SMARCA1	IDI1
	RHAG	PHKA1
	ATP10B	RRP15
	CALN1	ATP11A
	GPHB5	MAST4
	AGGF1	NUP133
	TPTE2	NUCKS1
	APBA2	BCL3
	TMEM47	RORA
	PIK3CG	TGFBR3
	PSG9	MAPK6
	SYNE1	GNB5
	ZCCHC5	MNT
	KCNJ6	VASH1
	FCAR	TRIB2
	SSR3	MBD3
	APBB1	CYBRD1
	SPZ1	PDCD2
	HRH4	TFRC
	PROKR2	AFF4
	NLGN4X	MPP5
	MYOM1	DERL2
	LOXL1	NDE1
	STON2	PVR
	ACACB	KDM5A
	RUNX3	PTGS2
	FETUB	FRY
	GPR143	PICALM
	HMOX1	NUAK1
	SLCO4C1	LMAN1
	TUBA8	ENO1
	RFX3	C19orf10
	NR3C2	TUBE1
	NCS1	SRI
	C1orf168	SLC25A3
	ITSN2	FNDC3B
	GMPPB	BAZ2A
	MARCH2	PTPN23
	SLC22A5	SLC46A1
	RGMA	TPD52
	FAM81A	TRAF4
	MTMR10	PPP1R12B
	FBXO28	IL4R
	PTGER2	UBE2A
	SLC39A11	AMPH
	LYSMD1	UBE2K
	CYB5R4	PPP2R5C
	MECP2	GNB1
	HIF1AN	MLLT10
	NPEPL1	TNRC6C
	DCP2	SLC1A3
	PRKAA1	TNS1
	LRP4	RAPGEF3
	AGO1	FDFT1
	DNMT1	EPB41L2
	ABCB7	PSEN1
	PRNP	MOK
	C3orf58	CXCL2
	USP48	CDH7
	ATP6AP2	PHLPP1
	CUL5	PGR
	OSBPL11	FAM135A
	OSBP2	PALB2
	CA10	TNPO1
	TMPRSS11A	RRAGB
	AVPI1	CYLD
	CIDEA	ZNF264
	MORF4L1	YTHDC1
	ADAMTS4	REST
	DPT	APLP2
	BIK	NCOA1
	FXYD2	RAB10
	KCNQ2	MAPRE3
	PKP1	SEH1L
	FSCB	WDR47
	IQCG	WDFY1
	LPHN2	SLC25A24
	LINC00521	DDHD2
	IL13RA2	EPS15
	C12orf40	ATG16L1
	C17orf77	B4GALT1
	ROPN1L	EPDR1
	TKTL2	ERO1LB
	MTX3	HUWE1
	TMEM14A	MTMR2
	CKLF	PIGS
	MAZ	GNAS
	MUC13	METTL2A
	CD300A	GNA11
	BAX	COQ9
	SLC32A1	ANAPC5
	GDNF	NECAP1
	GTSF1L	RCOR1
	RNF150	RAB11FIP3
	UTS2	PDPR
	KCTD14	NAT14
	NTN1	PITPNM2
	SLC22A3	ORC6
	SNAI2	HECTD1
	NME5	WDR76
	IGFBPL1	EZR
	IL21R	CDC6
	ANKUB1	SUCO
	SERAC1	MSH2
	HEMGN	ARCN1
	TPGS2	TMEM38B
	CXCL5	NANS
	POU4F3	TBC1D2
	ALDH3B2	WAC
	HEY2	HNRNPH3
	INHBA	CDC7
	MT4	SCD
	RPIA	ERMP1
	KCNJ16	NRP1
	ASB13	HNRNPM
	DSG1	MKNK2
	EYA4	ARVCF
	CPA3	CRKL
	C6orf211	LZTR1
	CCL28	BCL2L13
	PNPLA2	PPM1F
	RORC	ADRBK2
	ABCA13	HIRA
	HMGB3	TRIOBP
	FOXN4	CBY1
	SLC25A18	TOM1
	SOX11	EP300
	CCDC92	KHNYN
	SLC6A19	GNPNAT1
	NOX4	VTI1B
	LCA5	SAMD15
	MATN3	ITPK1
	DNAH3	PPM1A
	BCL11A	SIX4
	PPP2R3A	HIF1A
	ST6GALNAC5	SMEK1
	TOM1L2	ARHGAP5
	AHI1	DCAF11
	KDM1B	SEC23A
	STEAP4	ABHD12
	CLCN3	STK4
	SNRPD1	SALL4
	RTN4	ADNP
	ZPLD1	DNAJC5
	CRISP1	SLMO2
	NXPE3	PSMA7
	ATP7A	TRIB3
	SLC7A11	SIRPB1
	LEPROTL1	SEC23B
	TOMM70A	TM9SF4
	AP4E1	TTI1
	TUBG1	CHMP4B
	H2AFY	TNNC2
	HMGB1	ADNP2
	GNAI2	RNF125
	KLF6	PGRMC1
	TACC1	MOSPD1
	EML4	FMR1
	TNRC6A	SMS
	RAB12	GABRE
	ARID3A	FNDC3A
	CCT6A	KLF5
	GPRC5A	DNAJC3
	GLRX5	SUPT20H
	TNRC6B	NUP93
	ITGB8	NFAT5
	CEBPG	ARL2BP
	RBM38	FA2H
	CNOT4	WDR59
	ZDHHC6	CMC2
	MRPS27	MLYCD
	WASL	SLC7A5
	STX6	PIEZO1
	SNAPIN	GSPT1
	SLC38A2	UBFD1
	SECISBP2L	HMOX2
	RAB14	CCP110
	PPP6R1	RAB11A
	EOGT	GABPB1
	DDX6	DECR1
	CCNA2	UBE2W
	ZFYVE26	UBR5
	DICER1	MTMR9
	PATL1	MCM4
	CDKN1B	TUBB4A
	STARD13	CLPTM1
	AGO2	PPP1R37
	YWHAB	SF3A2
	UBE2D3	DMPK
	LNPEP	DYRK1B
	GAS1	GPI
	VPS37B	BABAM1
	RAB34	MEGF8
	BAZ2B	ELL
	NPTX1	CRTC1
	SESN3	ZNF574
	OTUD4	AVL9
	IGFBP5	CDK6
	FAM104A	HBP1
	ABLIM1	ZC3HAV1
	JARID2	CAV2
		TAX1BP1
		HSPB1
		SERPINE1
		GLCCI1
		TSPAN13
		CHCHD3
		TMEM248
		BCL7B
		EIF4H
		LIMK1
		SPIN1
		TMEM245
		PRUNE2
		TGFBR1
		TLE4
		NPDC1
		SETX
		ABHD17B
		HPS1
		ERLIN1
		SEC23IP
		LIPA
		TNKS2
		GBF1
		ACBD5
		LARP4B
		BCCIP
		MAP3K8
		DKK1
		SMC3
		SHOC2
		CCDC6
		UBE2S
		PPIF
		NUFIP2
		MTMR4
		MED13
		SLC16A6
		FAM20A
		MMD
		MAP2K6
		TNFAIP1
		NFKB1
		GAB1
		TRIM2
		SNX25
		KLHL5
		MTCH2
		SC5D
		HSPA8
		PPP6R3
		CCND1
		HPX
		TRIM3
		PANX1
		ARHGEF17
		RNF141
		EIF4G2
		CBL
		SLC1A2
		HPS5
		GTF2H1
		SLC11A2
		ATP5B
		PTGES3
		BCL7A
		SLC38A1
		FZD10
		COPZ1
		TBC1D30
		CAND1
		KRR1
		GNPTAB
		SUDS3
		GOLT1B
		HCFC2
		TMEM14C
		SERINC1
		SASH1
		PPARD
		CD83
		RAB23
		E2F3
		PTP4A1
		MED23
		AIM1
		ACOT13
		SMAP1
		C6orf62
		HBS1L
		KIAA1244
		EPM2A
		SLC39A7
		QKI
		TFEB
		PTK7
		HMGCS1
		MRPS30
		HMGCR
		CNOT6
		CCNG1
		LMNB1
		ARRDC3
		TARS
		PDE4D
		RAD50
		GNPDA1
		NUP155
		SMAD5
		CSNK1A1
		HMGXB3
		CPEB4
		ACTR8
		PCCB
		SLC25A36
		XRN1
		BCHE
		TUSC2
		FXR1
		BBX
		SNX4
		PLSCR4
		ACVR2B
		PEX5L
		ABCC5
		MOB1A
		PIKFYVE
		GPD2
		TANC1
		MPV17
		GTF3C2
		NRBP1
		SNX17
		SPTBN1
		USP34
		CCT4
		MOB4
		HSPE1
		CHMP3
		PLEKHB2
		DLX2
		SOS1
		TRAK2
		C2orf42
		TIA1
		PLEKHA3
		FARSB
		ALMS1
		DHCR24
		MARK1
		ERRFI1
		ATP5F1
		C1orf21
		SMG7
		NCF2
		RGS2
		SRSF11
		PLEKHM2
		NID1
		LGALS8
		GBP3
		ENSG00000117289
		APH1A
		SLC2A1
		CDC20
		AKR1A1
		PIK3R3
		TMED5
		DR1
		PRRC2C
		F3
		ABCD3
		VAMP4
		RSRP1
		ARID1A
		CENPF
		MESDC2
		KMT2A
		KIF14
		CAMSAP2
		MREG
		CREB1
		B4GALT6
		ELOVL4
		SGIP1
		PHF3
		PLAGL1
		FBXO30
		MYB
		SGK1
		CTGF
		FOXO3
		FAM47E-STBD1
		CCNI
		CCND2
		SATB2
		SENP5
		HEATR1
		SET
		NEK6
		RBM18
		CCDC176
		IRF2BPL
		SUPT7L
		DNMT3A
		TMEM214
		ATAD2B
		YPEL5
		YIPF4
		CRIPT
		FAM178A
		IFIT3
		IFIT2
		GPAM
		PYROXD2
		C10orf88
		KANSL1
		DUSP1
		PANK3
		INSL4
		CD274
		GRIA2
		HSPH1
		KDM3B
		EGR1
		TMPO
		GLT8D2
		NFYB
		DUSP4
		COPS5
		ADCY7
		RNF2
		TRMT1L
		DPPA4
		NAA50
		KIF18A
		CRY2
		PDS5A
		GPSM2
		ACVR2A
		FYTTD1
		ZC3H7A
		CBX3
		HNRNPA2B1
		ARL4A
		CALD1
		RBM19
		CIT
		RASSF8
		BHLHE41
		OPTN
		FAM199X
		ACSL3
		ATP5E
		PLCG1
		ZNFX1
		CSE1L
		STAU1
		ATP8A1
		USP9X
		AARS2
		CDKN1A
		SOX4
		ATXN1
		NUP153
		DEK
		CNOT1
		DOK4
		MRPS7
		GTF3C4
		RBCK1
		NCLN
		RALY
		AMOT
		CAPNS1
		IRF3
		TRAP1
		DNAJC8
		AHDC1
		PCNXL4
		CANX
		FGFRL1
		UBR4
		METTL16
		AKAP9
		GNG11
		GNAI1
		PAICS
		KRT17
		STRIP2
		DNAJB9
		HOXD11
		TTBK2
		INO80
		FAM63B
		CHAC1
		CLN6
		ARPP19
		ANAPC13
		COPB1
		KCNC1
		BCL2L2
		EAPP
		CDKN1C
		DOHH
		SAT1
		DOCK6
		LDLR
		COLGALT1
		CACNG6
		ZSWIM6
		GDF15
		OLFM1
		ATXN10
		ADRM1
		SESN2
		CASZ1
		ARHGEF9
		CAP1
		RLIM
		HAUS8
		TBC1D5
		SLC6A6
		NDUFA2
		MAP1B
		IL13RA1
		TNS4
		RARA
		THAP1
		C19orf12
		SLC6A11
		HSD17B7
		ARFIP2
		PTCD3
		IMMT
		PER2
		PTPRE
		PNISR
		XAF1
		REEP2
		MTSS1L
		PTPRA
		NASP
		MUTYH
		AP3B1
		SYT4
		CASP9
		CDK8
		MPRIP
		DSTYK
		ENSG00000133149
		RTN3
		PDZD2
		C1QTNF6
		KRAS
		E2F5
		AMPD3
		SBF2
		MICAL2
		ZFC3H1
		SARAF
		CCNB1
		PTGFRN
		SPIRE1
		YWHAQ
		MYCN
		IL6ST
		TIMM17A
		KIAA1468
		EMP1
		SOX5
		YARS
		RNF138
		TMEM165
		TMED7
		APC
		WDR36
		RFK
		TMEM2
		OASL
		TES
		PAN2
		CD164
		STX11
		GNS
		CPM
		MDM2
		URB2
		TAF5L
		CEP350
		RC3H1
		MRPL44
		SERPINE2
		CAB39
		ISCU
		TBC1D4
		SPRY2
		IL6
		TBRG4
		TEX2
		DCAF7
		KAT7
		MARCH7
		GALNT5
		KIAA0368
		KLF4
		STXBP1
		MRPL50
		NCBP1
		ENPP2
		DSCC1
		MYC
		UBAP2
		TLN1
		SLC22A23
		FOXF2
		TUBB2B
		IER3
		LRRC32
		THBS1
		KIF23
		TUBGCP4
		RMDN3
		ADAM10
		DUOX1
		IFI44
		IFT172
		EPT1
		PREPL
		LRPPRC
		STAMBPL1
		DUSP5
		SSB
		PPIG
		IDH1
		ABI2
		ITGAV
		TMOD3
		GLCE
		VWA9
		HERC5
		SEC31A
		AGPAT9
		SEPT11
		PAPSS1
		KIAA1644
		AEBP2
		ETNK1
		AMIGO2
		SCAF11
		LRIG3
		DUSP6
		KERA
		TDG
		NUPL1
		MTMR6
		CCDC65
		CERS5
		ESYT1
		TMBIM6
		ANKRD52
		FRMD6
		NAA30
		LYSMD2
		BNIP2
		ANP32A
		NCOA2
		IGF1R
		USP3
		LINS
		ULK3
		IQGAP1
		CRTC3
		ARMC5
		ZCCHC14
		SSH2
		CLTC
		GALNT1
		GREB1L
		NPC1
		TP53
		RAB40B
		RPTOR
		CBX8
		PMAIP1
		SLC39A3
		SAE1
		GEMIN7
		RNPEPL1
		PSMB6
		ZNF614
		EFHD2
		RPL11
		SERBP1
		CYR61
		LMO4
		GPR161
		POGK
		POU2F1
		PIGM
		XPR1
		LYPLAL1
		SNX27
		TPM3
		SLC39A1
		C1orf43
		INTS3
		MLK4
		SNAP47
		ARF1
		CNIH4
		MBOAT2
		PARP1
		LBR
		MEIS1
		SFXN5
		DQX1
		UBR3
		HSPD1
		RHBDD1
		ACKR3
		HES6
		FANCD2
		RAB5A
		FAM134A
		CNTN4
		SLC25A38
		TMF1
		LRIG1
		PHLDB2
		ATG3
		SRPRB
		NCEH1
		LPP
		KIAA0226
		SETD7
		MYO10
		PIK3R1
		LHFPL2
		IQGAP2
		PPIP5K2
		RNF145
		TNFRSF21
		RNF44
		PHIP
		MMS22L
		RNF217
		DYNLT1
		CDCA5
		PURB
		ZNF92
		C7orf43
		CSGALNACT1
		WHSC1L1
		MTDH
		MAL2
		NFIB
		SIGMAR1
		ZNF462
		DNAJB12
		PPRC1
		LIN7C
		PTPRJ
		C11orf49
		CELF1
		ENDOD1
		NPAT
		ATM
		SLX4IP
		ST14
		CSRP2BP
		MTA2
		B3GAT3
		YTHDF1
		CDC42EP2
		VPS51
		ALDOA
		TAOK2
		HMGA2
		LATS2
		KIAA1328
		PIP4K2A
		CRIM1
		UBE3B
		ANK3
		GXYLT1
		TEX30
		AKAP6
		TMEM18
		NDUFC2
		ANKRD50
		MFSD6
		SACS
		TIAL1
		TMEM56
		FAM168B
		PTPN14
		TGOLN2
		CCDC50
		PAN3
		TMEM123
		MBNL1
		PANK1
		PLOD2
		BCL2L11
		CAST
		SCOC
		RANBP2
		NMRAL1
		RMND5A
		PTPRD
		LURAP1L
		ZDHHC7
		CMIP
		DDAH1
		ANKH
		UBASH3B
		LONRF1
		TCEB1
		BTG3
		RABGEF1
		ADAMTS5
		FGD5
		DPH3
		SLC25A28
		PDIA4
		PPARGC1B
		RASA2
		ELMSAN1
		MMP16
		KCNMA1
		DPY19L4
		BACH1
		TIAM1
		C14orf2
		NPTN
		PHKG2
		HIAT1
		BRPF1
		DYRK1A
		ZNF618
		UBN2
		SLC37A3
		TNFRSF14
		DUSP2
		TPRG1L
		AAED1
		XKR8
		WASF2
		RIBC1
		CNOT11
		B4GALT5
		PPP1R15B
		DEDD
		SYNJ1
		IFNAR2
		GART
		SON
		CSRP1
		SNF8
		IGF2BP1
		BTG2
		HK2
		ATP6V0D1
		PSKH1
		NPR2
		ARHGAP35
		ZBTB8A
		TRAPPC10
		FDPS
		FAM189B
		SLC25A44
		MUM1
		SQSTM1
		MFSD12
		AP2M1
		LEMD2
		SENP3
		CCNF
		UBXN1
		SYVN1
		LRP5
		PARS2
		AK4
		NFIA
		SNX7
		NTNG1
		ZNF281
		DDR2
		DENND2D
		BPNT1
		BROX
		PKDCC
		MAPKAPK2
		FAIM3
		CAPN2
		KIAA1841
		FAM84A
		SGCB
		INHBB
		PACRGL
		DCAF16
		PBXIP1
		CLDN1
		HIPK1
		FAM19A4
		SLC22A15
		ATP1A1
		ELF3
		TMEM183A
		PPM1L
		CADPS
		SYNPR
		PRICKLE2
		SMIM14
		CXCL1
		SNRK
		FYCO1
		ZNF148
		POLR2H
		LIPH
		SENP2
		PIGX
		PGRMC2
		HSPA4L
		RAD54L2
		DUSP7
		GUCY1A3
		NPY1R
		NAA15
		ARFIP1
		LMBRD2
		PRDM9
		GRPEL2
		CFAP97
		ANKRA2
		FOXQ1
		UQCRQ
		SFXN1
		RAET1E
		C7orf60
		ZNF704
		FNDC1
		ADCY1
		RAD21
		SUN1
		PHAX
		BAALC
		FZD6
		TP53INP1
		FAM219A
		PSIP1
		UBAP1
		TMEM246
		MID1IP1
		AQP3
		CFL2
		GTF2A1
		PGM2L1
		SLC16A9
		KLHDC2
		AMER2
		NUDT5
		QSOX2
		NSMF
		CCDC186
		ENSG00000165862
		NELL1
		SPRED1
		RAB8B
		IKBIP
		CKB
		BTRC
		HPS6
		COPS2
		FRS2
		CYYR1
		WBP1L
		RAG1
		IDH3A
		PRTG
		PRKCB
		CCDC68
		RIMKLB
		NDEL1
		FAM96B
		HSP90B1
		B2M
		NNMT
		AP1G1
		STRCP1
		PPIB
		TMEM170A
		NAV2
		PLK1
		STX3
		AKTIP
		MAPRE2
		PDIA3
		CDK12
		ZNF610
		AXL
		LENG8
		ZNF526
		ZNF146
		PSCA
		ANGPTL4
		NDUFV1
		ITFG3
		DDB1
		C2CD3
		SCARA3
		PAFAH1B2
		MAPK1IP1L
		NKIRAS2
		IRF2BP2
		CX3CR1
		ARF4
		DTYMK
		ATG4B
		STIP1
		RAB31
		GBX2
		SLC20A2
		FAM84B
		DNAJC21
		SEMA4C
		TET2
		ZBTB5
		ANKRD49
		MAT2A
		MFF
		FEM1B
		ATP5I
		UBE2V2
		EFNA1
		CXCL8
		TM2D2
		PCBP1
		HIC2
		FASN
		DUS1L
		ZNF32
		LIMS1
		ROBO1
		CTNND2
		TOR1AIP2
		TM4SF1
		ZFPM2
		YWHAG
		ZNF778
		HNRNPA3
		USP47
		FAM161A
		FOS
		TMED10
		SP7
		ZNF804A
		GPRC5C
		RALGAPB
		LONRF2
		TMC7
		ARL6IP1
		DLGAP1
		ARMC10
		SOCS6
		KIF5B
		AKAP13
		FOXN2
		KBTBD2
		S1PR1
		FEZ2
		SOX7
		INSR
		NRTN
		KCNK3
		PGAM1
		DSEL
		WIPF2
		HOPX
		RSL1D1
		ZNF274
		ATF7IP
		CAMTA1
		RRM2
		PTEN
		KLF17
		TVP23B
		MRPL13
		MALT1
		ISG20
		ZNF131
		CERS6
		TCEAL1
		ZNF24
		AFF1
		PDE3A
		ZMAT3
		TMCC1
		DMXL1
		MYEOV
		ARPP21
		TADA2B
		ZNF680
		FAM222B
		KDM2A
		AHSA2
		GLRX
		STOX2
		DAG1
		THAP2
		PEAK1
		NUDT4
		AGFG1
		KLHL15
		TRMT10C
		PRPF8
		AKIRIN1
		NR1D2
		FZD4
		RAB1B
		ASPHD1
		DHX36
		KLC2
		DDIT3
		ZNF408
		ATG13
		TMEM9B
		PCSK1
		RAB6A
		ERCC4
		TTLL11
		YES1
		KIAA2018
		MEX3C
		BDNF
		CDK5R1
		NCKAP5
		PNMA1
		GCNT4
		ZBTB34
		RPS6KA3
		ERICH5
		NR2C2
		PTRF
		ZBED2
		SAMD12
		KCNJ10
		ZBTB41
		C2orf69
		PDE4DIP
		LCORL
		ZNF543
		BEND3
		CSRNP3
		GRINA
		APOLD1
		PFAS
		ZBTB7A
		SPTY2D1
		CALR
		ARID3B
		ELMOD2
		FJX1
		ZBTB18
		MAF1
		ARL14
		MED14
		FAM73A
		RNF182
		YOD1
		ARSJ
		C11orf42
		SSR4
		CAPS2
		TCEAL8
		GPR137C
		ZFP41
		HKR1
		C5orf30
		RFX7
		CHST15
		WRB
		CREB3L2
		SHMT2
		BACE2
		UBE2E2
		CACNB4
		TEX19
		KPNA2
		FES
		TSPAN10
		TTC3
		TSKU
		PAPPA
		GLUD2
		EWSR1
		CADM1
		NAA38
		SLC8A1
		DAZAP2
		SEP15
		BCOR
		RIPK4
		GRIN2A
		HMCES
		ALYREF
		CBX6
		KCTD16
		B3GALT5
		FAM120C
		SS18L1
		POU3F2
		CEND1
		DUSP8
		HIST2H2BE
		ATL3
		RBM33
		SIVA1
		AP3M1
		CA13
		C6orf120
		CDK10
		LMLN
		ZFP36L1
		BRWD1
		MYBL1
		YTHDF3
		IFIT1
		NAT8L
		LAMP1
		LRCH3
		ZNRF1
		MKL2
		NAP1L2
		PCLO
		INSIG1
		PDE2A
		ZNF395
		TEAD1
		MITF
		NAP1L1
		FNBP1
		DYNC2H1
		RSBN1L
		COL4A1
		SIRT7
		ISG15
		C17orf97
		C11orf95
		ZC3H6
		TUBB4B
		CENPP
		IER5L
		H2AFX
		PTAR1
		SKOR1
		MTF1
		TRMT2B
		NOC2L
		RELN
		SF3B3
		TSPYL1
		STK40
		TUBB
		LCOR
		XPNPEP3
		IARS
		ZBTB44
		YRDC
		IPO4
		LAMA2
		ENSG00000196596
		RABL6
		ZNF136
		TRAPPC4
		TLR7
		ZNF512B
		VKORC1L1
		STRN3
		ZNF239
		FLNA
		FAM3C
		NOP9
		SLC39A10
		CASP4
		ANXA4
		ZNF398
		GMFB
		ZMYM1
		PCNXL3
		LRRC8B
		NOL4L
		DIO3
		HIST1H3D
		VEPH1
		RPF2
		MYO5A
		MYH6
		ZNF460
		S100A10
		DNM3
		ZNF121
		MRPL42
		HIBCH
		MAN1A2
		QRICH1
		RPL23A
		STYX
		ZKSCAN8
		ASPH
		SPRED2
		GFPT1
		UVRAG
		MT1F
		TXNRD1
		NRARP
		ZNF43
		BAZ1A
		MDM4
		RYR2
		CALM1
		TTC37
		PAPSS2
		SMOC1
		MT-ND2
		RASSF9
		CNOT7
		GRM3
		OPA1
		DENND4B
		KTI12
		CCDC152
		TYW1
		SREBF2
		DMD
		GDI1
		HSPA1L
		PPP1R10
		DDR1
		TRIM39
		TCTN1
		PSG5
		C12orf73
		PCDHA7
		PDE7A
		IPO7
		C5orf51
		HN1L
		ENSG00000206217
		ENSG00000206327
		STK38L
		SACM1L
		FAM127C
		DENND1B
		SFT2D2
		TRIM59
		MLLT11
		TMEM110
		PPP1CB
		SLC35F6
		RPS29
		ZNF134
		AP1G2
		NEURL1B
		ENSG00000214583
		TOMM6
		NEURL4
		DDX3X
		MIR99AHG
		BCORP1
		TMEM167B
		IFI30
		VAMP2
		PPP3R1
		CEBPD
		NPTXR
		PPP2R2A
		APOL6
		ATXN1L
		RP4-758J18.2
		ERCC6
		RP11-435D7.3
		HLA-B
		RNF103
		NME1
		LY6G5B
		PSMB9
		KRTAP9-4
		ARPC1A
		PLEKHO2
		PEG10
		TMED7-TICAM2
		PCDHGB7
		TM9SF1
		EEF1G
		ZNF225
		KIAA1147
		ZBED6
		FNTB
		CUX1
		TMEM178B
		EPPK1
		MYZAP
		DYNLL2
		OTUD7B
		RNF115
		NCOA4
		ZNF224
		CCL5
		DCP1A
		HIST1H3B
		MLLT6
		UHRF1
		PIGW
		MARCKS
		GGNBP2
		HIST1H2AB
		C17orf78
		HIST1H3H

## Sheet: MiRTarBase (UP UF-EVS) 
MiRTarBase list of genes modulated by miRNAs up regulated in UF-EVs
ID	Species(miRNA)	Species(Target)	miRNA	Target	Validation methods								Sum	Number of paper
					Strong evidence			Less strong evidence
					Reporter assay	Western blot	qPCR	Microarray	NGS	pSILAC	Other	CLIP-Seq
MIRT001560	hsa	hsa	hsa-miR-155-5p	CEBPB	1	1	1	1	1	1	1	0	7	11
MIRT000289	hsa	hsa	hsa-miR-155-5p	TAB2	1	1	1	1	1	0	1	0	6	7
MIRT000456	hsa	hsa	hsa-miR-155-5p	SOCS1	1	1	1	1	1	0	1	0	6	10
MIRT001043	hsa	hsa	hsa-miR-155-5p	BACH1	1	1	1	1	1	0	1	0	6	8
MIRT001503	hsa	hsa	hsa-miR-155-5p	SDCBP	1	1	1	1	0	1	1	0	6	3
MIRT001558	hsa	hsa	hsa-miR-155-5p	CLDN1	1	1	1	1	0	1	1	0	6	2
MIRT003007	hsa	hsa	hsa-miR-155-5p	TP53INP1	1	1	1	1	1	0	1	0	6	10
MIRT021062	hsa	hsa	hsa-miR-155-5p	E2F2	1	1	1	1	1	0	1	0	6	5
MIRT005063	hsa	hsa	hsa-miR-24-3p	CDKN1B	1	1	1	1	1	0	1	0	6	6
MIRT005511	hsa	hsa	hsa-miR-27a-3p	SPRY2	1	1	1	1	1	0	1	0	6	3
MIRT006175	hsa	hsa	hsa-miR-29a-3p	SPARC	1	1	1	1	1	0	1	0	6	6
MIRT003286	hsa	hsa	hsa-miR-29a-3p	MCL1	1	1	1	1	1	0	1	0	6	11
MIRT000442	hsa	hsa	hsa-miR-155-5p	MECP2	1	1	1	1	0	0	1	0	5	2
MIRT000975	hsa	hsa	hsa-miR-155-5p	ZNF652	1	1	1	1	0	0	1	0	5	4
MIRT001492	hsa	hsa	hsa-miR-155-5p	TRIM32	0	0	1	1	1	1	1	0	5	3
MIRT001500	hsa	hsa	hsa-miR-155-5p	SMAD1	1	1	1	0	0	1	1	0	5	2
MIRT001532	hsa	hsa	hsa-miR-155-5p	MYO10	1	1	1	0	0	1	1	0	5	2
MIRT004282	hsa	hsa	hsa-miR-155-5p	SPI1	1	1	1	0	1	0	1	0	5	6
MIRT004495	hsa	hsa	hsa-miR-155-5p	FOXO3	1	1	1	1	0	0	1	0	5	7
MIRT005100	hsa	hsa	hsa-miR-155-5p	KRAS	1	0	0	1	1	1	1	0	5	4
MIRT005104	hsa	hsa	hsa-miR-155-5p	ETS1	1	1	1	1	0	0	1	0	5	5
MIRT005484	hsa	hsa	hsa-miR-155-5p	CYR61	1	1	1	1	0	0	1	0	5	3
MIRT005872	hsa	hsa	hsa-miR-155-5p	SMAD2	1	1	1	0	1	0	1	0	5	5
MIRT006848	hsa	hsa	hsa-miR-155-5p	FADD	1	1	1	1	0	0	1	0	5	2
MIRT020538	hsa	hsa	hsa-miR-155-5p	PSIP1	1	1	1	1	0	0	1	0	5	2
MIRT020562	hsa	hsa	hsa-miR-155-5p	CAB39	1	0	1	1	1	0	1	0	5	3
MIRT020897	hsa	hsa	hsa-miR-155-5p	ANXA2	1	1	1	1	0	0	1	0	5	2
MIRT005106	hsa	hsa	hsa-miR-181b-5p	TCL1A	1	1	1	1	0	0	1	0	5	2
MIRT000636	hsa	hsa	hsa-miR-224-5p	CDC42	1	1	1	1	0	0	1	0	5	3
MIRT437393	hsa	hsa	hsa-miR-224-5p	MBD2	1	1	1	1	1	0	0	0	5	1
MIRT054308	hsa	hsa	hsa-miR-23b-3p	TUSC7	1	1	1	1	1	0	0	0	5	2
MIRT000116	hsa	hsa	hsa-miR-24-3p	FEN1	1	1	1	1	0	0	1	0	5	1
MIRT000117	hsa	hsa	hsa-miR-24-3p	CDK4	1	1	1	1	0	0	1	0	5	1
MIRT000119	hsa	hsa	hsa-miR-24-3p	CCNA2	1	1	1	1	0	0	1	0	5	1
MIRT000120	hsa	hsa	hsa-miR-24-3p	AURKB	1	1	1	1	0	0	1	0	5	1
MIRT000121	hsa	hsa	hsa-miR-24-3p	MYC	1	1	1	1	0	0	1	0	5	1
MIRT000122	hsa	hsa	hsa-miR-24-3p	E2F2	1	1	1	1	0	0	1	0	5	1
MIRT002018	hsa	hsa	hsa-miR-24-3p	DHFR	1	1	1	1	0	0	1	0	5	3
MIRT003355	hsa	hsa	hsa-miR-24-3p	HNF4A	1	1	1	1	0	0	1	0	5	2
MIRT003354	hsa	hsa	hsa-miR-24-3p	TRIB3	0	1	1	1	1	0	1	0	5	4
MIRT004836	hsa	hsa	hsa-miR-24-3p	BRCA1	1	1	1	1	0	0	1	0	5	2
MIRT004837	hsa	hsa	hsa-miR-24-3p	POLD1	1	1	1	1	0	0	1	0	5	1
MIRT030503	hsa	hsa	hsa-miR-24-3p	CDK1	1	1	1	1	0	0	1	0	5	1
MIRT001088	hsa	hsa	hsa-miR-27a-3p	FOXO1	1	1	1	1	0	0	1	0	5	4
MIRT001210	hsa	hsa	hsa-miR-27a-3p	PHB	1	1	1	0	1	0	1	0	5	4
MIRT002403	hsa	hsa	hsa-miR-27a-3p	SP1	1	1	1	0	1	0	1	0	5	4
MIRT000682	hsa	hsa	hsa-miR-29a-3p	CDK6	1	1	1	0	1	0	1	0	5	6
MIRT003021	hsa	hsa	hsa-miR-29a-3p	DNMT3A	1	1	1	1	0	0	1	0	5	4
MIRT003027	hsa	hsa	hsa-miR-29a-3p	DNMT3B	1	1	1	0	1	0	1	0	5	4
MIRT003221	hsa	hsa	hsa-miR-29a-3p	COL4A1	1	1	1	0	1	0	1	0	5	5
MIRT004044	hsa	hsa	hsa-miR-29a-3p	PPM1D	1	1	1	1	0	0	1	0	5	1
MIRT004420	hsa	hsa	hsa-miR-29a-3p	TET1	1	1	1	1	0	0	1	0	5	4
MIRT007028	hsa	hsa	hsa-miR-29a-3p	PTEN	1	1	1	1	1	0	0	0	5	5
MIRT028683	hsa	hsa	hsa-miR-29a-3p	COL3A1	1	1	1	0	1	0	1	0	5	3
MIRT053292	hsa	hsa	hsa-miR-29a-3p	TDG	1	1	1	1	1	0	0	0	5	4
MIRT207248	hsa	hsa	hsa-miR-29a-3p	TET3	1	1	1	1	1	0	0	0	5	2
MIRT004747	hsa	hsa	hsa-miR-326	MSH3	1	1	1	1	0	0	1	0	5	1
MIRT005520	hsa	hsa	hsa-miR-326	PKM	1	1	1	0	1	0	1	0	5	2
MIRT438178	hsa	hsa	hsa-miR-134-5p	MAGI2	1	1	1	1	0	0	0	0	4	1
MIRT000287	hsa	hsa	hsa-miR-155-5p	MEIS1	1	1	1	0	0	0	1	0	4	2
MIRT000461	hsa	hsa	hsa-miR-155-5p	MLH1	1	1	1	0	0	0	1	0	4	2
MIRT000631	hsa	hsa	hsa-miR-155-5p	INPP5D	1	1	1	0	0	0	1	0	4	8
MIRT000973	hsa	hsa	hsa-miR-155-5p	SMAD5	1	1	1	0	0	0	1	0	4	4
MIRT000974	hsa	hsa	hsa-miR-155-5p	HIVEP2	1	1	1	0	0	0	1	0	4	3
MIRT001049	hsa	mmu	hsa-miR-155-5p	Cebpb	1	1	1	0	0	0	1	0	4	1
MIRT001050	hsa	mmu	hsa-miR-155-5p	Picalm	1	1	1	0	0	0	1	0	4	1
MIRT001075	hsa	hsa	hsa-miR-155-5p	JARID2	1	0	1	0	1	0	1	0	4	5
MIRT001207	hsa	hsa	hsa-miR-155-5p	APC	1	1	1	0	0	0	1	0	4	4
MIRT001491	hsa	hsa	hsa-miR-155-5p	TRIP13	1	0	0	0	1	1	1	0	4	3
MIRT001505	hsa	hsa	hsa-miR-155-5p	RHEB	1	0	0	1	0	1	1	0	4	3
MIRT001519	hsa	hsa	hsa-miR-155-5p	PPL	0	0	1	1	0	1	1	0	4	2
MIRT001524	hsa	hsa	hsa-miR-155-5p	PKN2	1	0	0	0	1	1	1	0	4	3
MIRT001525	hsa	hsa	hsa-miR-155-5p	PICALM	1	0	0	0	1	1	1	0	4	3
MIRT001526	hsa	hsa	hsa-miR-155-5p	PHC2	1	0	0	0	1	1	1	0	4	3
MIRT001530	hsa	hsa	hsa-miR-155-5p	NARS	1	0	0	0	1	1	1	0	4	4
MIRT001961	hsa	hsa	hsa-miR-155-5p	RHOA	1	1	1	0	0	0	1	0	4	1
MIRT002006	hsa	hsa	hsa-miR-155-5p	AGTR1	1	1	1	0	0	0	1	0	4	8
MIRT003484	hsa	hsa	hsa-miR-155-5p	IKBKE	1	1	1	0	0	0	1	0	4	6
MIRT006439	hsa	hsa	hsa-miR-155-5p	KDM3A	1	1	1	1	0	0	0	0	4	1
MIRT004507	hsa	hsa	hsa-miR-155-5p	MAFB	1	0	1	1	0	0	1	0	4	2
MIRT004707	hsa	hsa	hsa-miR-155-5p	RUNX2	1	1	1	0	0	0	1	0	4	1
MIRT005246	hsa	hsa	hsa-miR-155-5p	TWF1	0	0	1	1	0	1	1	0	4	3
MIRT005884	hsa	hsa	hsa-miR-155-5p	MYB	1	1	1	1	0	0	0	0	4	3
MIRT006116	hsa	hsa	hsa-miR-155-5p	CKAP5	1	1	1	0	0	0	1	0	4	2
MIRT006103	hsa	hsa	hsa-miR-155-5p	CSF1R	1	1	1	0	0	0	1	0	4	3
MIRT020526	hsa	hsa	hsa-miR-155-5p	MYLK	1	1	1	0	0	0	1	0	4	2
MIRT020857	hsa	hsa	hsa-miR-155-5p	RBAK	1	0	1	1	0	0	1	0	4	2
MIRT020927	hsa	hsa	hsa-miR-155-5p	HBP1	1	1	1	0	0	0	1	0	4	2
MIRT021048	hsa	hsa	hsa-miR-155-5p	NFKB1	1	1	1	0	0	0	1	0	4	2
MIRT054619	hsa	hsa	hsa-miR-155-5p	DOCK1	1	1	1	1	0	0	0	0	4	1
MIRT731392	hsa	hsa	hsa-miR-188-5p	FGF5	1	1	1	1	0	0	0	0	4	1
MIRT000637	hsa	hsa	hsa-miR-181b-5p	TIMP3	1	1	1	0	0	0	1	0	4	3
MIRT000697	hsa	hsa	hsa-miR-181b-5p	PLAG1	1	1	0	1	0	0	1	0	4	1
MIRT003500	hsa	hsa	hsa-miR-181b-5p	BCL2	1	1	1	0	0	0	1	0	4	3
MIRT005595	hsa	hsa	hsa-miR-181b-5p	CYLD	1	1	1	0	0	0	1	0	4	2
MIRT006167	hsa	hsa	hsa-miR-181b-5p	RNF2	1	1	1	1	0	0	0	0	4	1
MIRT437420	hsa	hsa	hsa-miR-181b-5p	FOS	1	1	1	1	0	0	0	0	4	1
MIRT003498	hsa	hsa	hsa-miR-181d-5p	BCL2	1	1	1	0	0	0	1	0	4	2
MIRT000635	hsa	hsa	hsa-miR-224-5p	CXCR4	1	1	1	0	0	0	1	0	4	1
MIRT003987	hsa	hsa	hsa-miR-224-5p	API5	1	1	1	0	0	0	1	0	4	2
MIRT053204	hsa	hsa	hsa-miR-224-5p	TCEAL1	1	1	1	1	0	0	0	0	4	1
MIRT438014	hsa	hsa	hsa-miR-224-5p	TRIB1	1	1	1	1	0	0	0	0	4	1
MIRT731163	hsa	hsa	hsa-miR-224-5p	APLN	1	1	1	1	0	0	0	0	4	1
MIRT004291	hsa	hsa	hsa-miR-23b-3p	PLAU	1	1	1	0	0	0	1	0	4	2
MIRT004292	hsa	hsa	hsa-miR-23b-3p	MET	1	1	1	0	0	0	1	0	4	2
MIRT438323	hsa	hsa	hsa-miR-23b-3p	HMGB2	1	1	1	0	1	0	0	0	4	3
MIRT003830	hsa	hsa	hsa-miR-24-3p	ACVR1B	1	1	0	0	1	0	1	0	4	4
MIRT004362	hsa	hsa	hsa-miR-24-3p	CDKN2A	1	1	1	0	0	0	1	0	4	1
MIRT005918	hsa	hsa	hsa-miR-24-3p	TGFB1	1	1	1	1	0	0	0	0	4	1
MIRT005919	hsa	hsa	hsa-miR-24-3p	FURIN	1	1	1	1	0	0	0	0	4	2
MIRT030383	hsa	hsa	hsa-miR-24-3p	H2AFX	1	1	1	1	0	0	0	0	4	3
MIRT030440	hsa	hsa	hsa-miR-24-3p	CARD10	1	1	1	1	0	0	0	0	4	2
MIRT030547	hsa	hsa	hsa-miR-24-3p	BCL2L11	1	1	1	0	1	0	0	0	4	7
MIRT030555	hsa	hsa	hsa-miR-24-3p	CHEK1	1	1	1	0	0	0	1	0	4	1
MIRT053061	hsa	hsa	hsa-miR-24-3p	XIAP	1	1	1	0	1	0	0	0	4	2
MIRT054288	hsa	hsa	hsa-miR-24-3p	MEN1	1	1	1	0	1	0	0	0	4	2
MIRT054828	hsa	hsa	hsa-miR-24-3p	PSAP	1	1	1	1	0	0	0	0	4	1
MIRT438418	hsa	hsa	hsa-miR-24-3p	FGFR3	1	1	1	1	0	0	0	0	4	1
MIRT438421	hsa	hsa	hsa-miR-24-3p	TACC3	1	1	1	1	0	0	0	0	4	1
MIRT438424	hsa	hsa	hsa-miR-24-3p	MAFB	1	1	1	1	0	0	0	0	4	1
MIRT438427	hsa	hsa	hsa-miR-24-3p	CCND1	1	1	1	1	0	0	0	0	4	1
MIRT001769	hsa	hsa	hsa-miR-27a-3p	ZBTB10	1	1	1	0	0	0	1	0	4	4
MIRT054064	hsa	hsa	hsa-miR-27a-3p	YWHAZ	1	1	1	1	0	0	0	0	4	1
MIRT054696	hsa	hsa	hsa-miR-27a-3p	HOXA10	1	1	1	0	1	0	0	0	4	4
MIRT054829	hsa	hsa	hsa-miR-27a-3p	PSAP	1	1	1	1	0	0	0	0	4	1
MIRT437945	hsa	hsa	hsa-miR-27a-3p	IFNG	1	1	1	0	1	0	0	0	4	1
MIRT437946	hsa	hsa	hsa-miR-27a-3p	GRB2	1	1	1	0	1	0	0	0	4	1
MIRT437947	hsa	hsa	hsa-miR-27a-3p	SEMA7A	1	1	1	0	1	0	0	0	4	1
MIRT731838	hsa	hsa	hsa-miR-27a-3p	HIF1A	1	1	1	0	1	0	0	0	4	1
MIRT006490	hsa	hsa	hsa-miR-29a-3p	CDC42	1	1	1	0	0	0	1	0	4	3
MIRT006182	hsa	hsa	hsa-miR-29a-3p	SERPINB9	1	1	1	1	0	0	0	0	4	1
MIRT003220	hsa	hsa	hsa-miR-29a-3p	COL4A2	1	1	1	0	0	0	1	0	4	4
MIRT003291	hsa	hsa	hsa-miR-29a-3p	BCL2	1	1	1	0	0	0	1	0	4	2
MIRT003609	hsa	hsa	hsa-miR-29a-3p	DKK1	1	1	1	0	0	0	1	0	4	1
MIRT003607	hsa	hsa	hsa-miR-29a-3p	SFRP2	1	1	1	0	0	0	1	0	4	1
MIRT004021	hsa	hsa	hsa-miR-29a-3p	GLUL	1	0	1	1	0	0	1	0	4	1
MIRT004103	hsa	hsa	hsa-miR-29a-3p	PIK3R1	1	1	1	0	0	0	1	0	4	2
MIRT004564	hsa	hsa	hsa-miR-29a-3p	KREMEN2	1	1	1	0	0	0	1	0	4	1
MIRT005584	hsa	hsa	hsa-miR-29a-3p	LPL	1	1	1	0	0	0	1	0	4	1
MIRT005668	hsa	hsa	hsa-miR-29a-3p	ADAMTS9	1	0	1	1	0	0	1	0	4	1
MIRT005675	hsa	hsa	hsa-miR-29a-3p	ITGA11	1	0	1	1	0	0	1	0	4	1
MIRT053579	hsa	hsa	hsa-miR-29a-3p	CCND2	1	1	1	0	1	0	0	0	4	3
MIRT053585	hsa	hsa	hsa-miR-29a-3p	VEGFA	1	1	1	0	1	0	0	0	4	4
MIRT059476	hsa	hsa	hsa-miR-29a-3p	SETDB1	1	1	1	0	1	0	0	0	4	1
MIRT210968	hsa	hsa	hsa-miR-29a-3p	TET2	1	1	1	1	0	0	0	0	4	1
MIRT437548	hsa	hsa	hsa-miR-29a-3p	SERPINH1	1	1	1	0	1	0	0	0	4	3
MIRT000526	hsa	hsa	hsa-miR-326	SMO	1	1	1	0	0	0	1	0	4	4
MIRT006141	hsa	hsa	hsa-miR-708-5p	BIRC5	1	1	1	1	0	0	0	0	4	1
MIRT006139	hsa	hsa	hsa-miR-708-5p	BMI1	1	1	1	1	0	0	0	0	4	1
MIRT006140	hsa	hsa	hsa-miR-708-5p	ZEB2	1	1	1	1	0	0	0	0	4	1
MIRT004494	hsa	hsa	hsa-miR-134-5p	ABCC1	0	1	1	0	0	0	1	0	3	1
MIRT053135	hsa	hsa	hsa-miR-134-5p	KRAS	1	1	1	0	0	0	0	0	3	2
MIRT054591	hsa	hsa	hsa-miR-134-5p	ITGB1	1	0	1	1	0	0	0	0	3	1
MIRT054842	hsa	hsa	hsa-miR-134-5p	STAT5B	1	1	1	0	0	0	0	0	3	1
MIRT438249	hsa	hsa	hsa-miR-134-5p	PUM2	1	1	1	0	0	0	0	0	3	1
MIRT731623	hsa	hsa	hsa-miR-134-5p	ANGPTL4	1	1	1	0	0	0	0	0	3	1
MIRT731547	hsa	hsa	hsa-miR-151a-3p	TWIST1	1	1	1	0	0	0	0	0	3	1
MIRT000459	hsa	hsa	hsa-miR-155-5p	MSH6	1	1	0	0	0	0	1	0	3	1
MIRT000460	hsa	hsa	hsa-miR-155-5p	MSH2	1	1	0	0	0	0	1	0	3	1
MIRT001044	hsa	mmu	hsa-miR-155-5p	Arntl	1	0	1	0	0	0	1	0	3	2
MIRT001046	hsa	mmu	hsa-miR-155-5p	Hif1a	1	0	1	0	0	0	1	0	3	1
MIRT001047	hsa	mmu	hsa-miR-155-5p	Csf1r	1	0	1	0	0	0	1	0	3	3
MIRT006267	hsa	hsa	hsa-miR-155-5p	CSNK1A1	1	0	0	0	1	0	1	0	3	4
MIRT001486	hsa	hsa	hsa-miR-155-5p	WDFY1	0	0	0	0	1	1	1	0	3	2
MIRT001493	hsa	hsa	hsa-miR-155-5p	TRAM1	0	0	0	0	1	1	1	0	3	2
MIRT001495	hsa	hsa	hsa-miR-155-5p	TBCA	1	0	0	0	0	1	1	0	3	2
MIRT001501	hsa	hsa	hsa-miR-155-5p	SLC30A1	0	0	0	0	1	1	1	0	3	3
MIRT001506	hsa	hsa	hsa-miR-155-5p	RCOR1	0	0	0	0	1	1	1	0	3	2
MIRT001507	hsa	hsa	hsa-miR-155-5p	RCN2	0	0	0	0	1	1	1	0	3	2
MIRT001521	hsa	hsa	hsa-miR-155-5p	POLE3	1	0	0	0	0	1	1	0	3	2
MIRT001528	hsa	hsa	hsa-miR-155-5p	PDE3A	0	0	0	0	1	1	1	0	3	2
MIRT001544	hsa	hsa	hsa-miR-155-5p	HSDL1	0	0	0	0	1	1	1	0	3	2
MIRT001553	hsa	hsa	hsa-miR-155-5p	DNAJB1	0	0	0	0	1	1	1	0	3	2
MIRT001554	hsa	hsa	hsa-miR-155-5p	DHX40	1	0	0	0	0	1	1	0	3	2
MIRT001563	hsa	hsa	hsa-miR-155-5p	BRPF3	0	1	0	0	0	1	1	0	3	4
MIRT001567	hsa	hsa	hsa-miR-155-5p	ARL5B	0	0	0	0	1	1	1	0	3	3
MIRT001569	hsa	hsa	hsa-miR-155-5p	ARID2	1	0	0	0	0	1	1	0	3	3
MIRT001571	hsa	hsa	hsa-miR-155-5p	ARFIP1	1	0	0	0	0	1	1	0	3	2
MIRT001806	hsa	hsa	hsa-miR-155-5p	PHF17	1	0	0	0	1	0	1	0	3	2
MIRT006214	hsa	hsa	hsa-miR-155-5p	PKIA	1	0	1	0	1	0	0	0	3	1
MIRT006102	hsa	hsa	hsa-miR-155-5p	RNF123	1	1	1	0	0	0	0	0	3	1
MIRT003482	hsa	hsa	hsa-miR-155-5p	FGF7	1	0	0	1	0	0	1	0	3	5
MIRT004056	hsa	hsa	hsa-miR-155-5p	NFATC2IP	1	0	0	0	1	0	1	0	3	2
MIRT004087	hsa	hsa	hsa-miR-155-5p	CUX1	0	0	1	1	0	1	0	0	3	2
MIRT004286	hsa	mmu	hsa-miR-155-5p	Inpp5d	1	1	1	0	0	0	0	0	3	1
MIRT004323	hsa	mmu	hsa-miR-155-5p	Cux1	1	1	1	0	0	0	0	0	3	1
MIRT004324	hsa	mmu	hsa-miR-155-5p	Sfpi1	1	1	1	0	0	0	0	0	3	1
MIRT006208	hsa	hsa	hsa-miR-155-5p	JUN	1	1	1	0	0	0	0	0	3	1
MIRT005097	hsa	hsa	hsa-miR-155-5p	KBTBD2	1	0	0	1	0	0	1	0	3	2
MIRT005105	hsa	hsa	hsa-miR-155-5p	TLE4	1	0	0	1	0	0	1	0	3	2
MIRT005244	hsa	hsa	hsa-miR-155-5p	FAR1	0	0	0	0	1	1	1	0	3	2
MIRT005253	hsa	hsa	hsa-miR-155-5p	VEZF1	0	0	0	0	1	1	1	0	3	2
MIRT005885	hsa	hsa	hsa-miR-155-5p	SKI	1	1	1	0	0	0	0	0	3	2
MIRT006113	hsa	hsa	hsa-miR-155-5p	SOX6	1	1	1	0	0	0	0	0	3	1
MIRT007103	hsa	hsa	hsa-miR-155-5p	MAP3K10	1	0	0	0	1	0	1	0	3	3
MIRT007181	hsa	hsa	hsa-miR-155-5p	NOS3	1	1	1	0	0	0	0	0	3	1
MIRT020559	hsa	hsa	hsa-miR-155-5p	ZNF248	1	0	0	0	1	0	1	0	3	2
MIRT020560	hsa	hsa	hsa-miR-155-5p	CHD9	1	0	0	0	1	0	1	0	3	2
MIRT020561	hsa	hsa	hsa-miR-155-5p	MEF2A	1	0	0	0	1	0	1	0	3	2
MIRT020563	hsa	hsa	hsa-miR-155-5p	CLUAP1	1	0	0	0	1	0	1	0	3	2
MIRT020564	hsa	hsa	hsa-miR-155-5p	CARD11	1	0	0	1	0	0	1	0	3	2
MIRT020569	hsa	hsa	hsa-miR-155-5p	LIN7C	1	0	0	0	1	0	1	0	3	3
MIRT020641	hsa	hsa	hsa-miR-155-5p	LRIF1	1	0	0	0	1	0	1	0	3	2
MIRT020646	hsa	hsa	hsa-miR-155-5p	UPF2	1	0	0	0	1	0	1	0	3	3
MIRT020709	hsa	hsa	hsa-miR-155-5p	TSPAN14	1	0	0	0	1	0	1	0	3	2
MIRT020711	hsa	hsa	hsa-miR-155-5p	YWHAZ	1	0	0	0	1	0	1	0	3	2
MIRT020714	hsa	hsa	hsa-miR-155-5p	FAM199X	1	0	0	0	1	0	1	0	3	2
MIRT020715	hsa	hsa	hsa-miR-155-5p	RAC1	1	0	0	0	1	0	1	0	3	2
MIRT020718	hsa	hsa	hsa-miR-155-5p	MRPS27	1	0	0	0	1	0	1	0	3	3
MIRT020778	hsa	hsa	hsa-miR-155-5p	CIAPIN1	1	0	0	0	1	0	1	0	3	2
MIRT020779	hsa	hsa	hsa-miR-155-5p	CCDC82	1	0	0	0	1	0	1	0	3	2
MIRT020783	hsa	hsa	hsa-miR-155-5p	SLC35F2	1	0	0	0	1	0	1	0	3	2
MIRT020787	hsa	hsa	hsa-miR-155-5p	TBC1D14	1	0	0	0	1	0	1	0	3	2
MIRT020788	hsa	hsa	hsa-miR-155-5p	ZNF254	1	0	0	0	1	0	1	0	3	2
MIRT020790	hsa	hsa	hsa-miR-155-5p	IGJ	1	0	0	0	1	0	1	0	3	2
MIRT020852	hsa	hsa	hsa-miR-155-5p	LCORL	1	0	0	0	1	0	1	0	3	2
MIRT020854	hsa	hsa	hsa-miR-155-5p	MPP5	1	0	0	0	1	0	1	0	3	2
MIRT020855	hsa	hsa	hsa-miR-155-5p	RAB11FIP2	1	0	0	0	1	0	1	0	3	2
MIRT020860	hsa	hsa	hsa-miR-155-5p	LRRC59	1	0	0	0	1	0	1	0	3	3
MIRT020922	hsa	hsa	hsa-miR-155-5p	KIAA0430	1	0	0	0	1	0	1	0	3	2
MIRT020928	hsa	hsa	hsa-miR-155-5p	WWC1	1	0	0	0	1	0	1	0	3	2
MIRT020929	hsa	hsa	hsa-miR-155-5p	WEE1	1	0	0	1	0	0	1	0	3	2
MIRT020946	hsa	hsa	hsa-miR-155-5p	CCND1	1	1	0	0	0	0	1	0	3	2
MIRT020984	hsa	hsa	hsa-miR-155-5p	ARPC3	1	0	0	0	1	0	1	0	3	2
MIRT020988	hsa	hsa	hsa-miR-155-5p	SECISBP2	1	0	0	0	1	0	1	0	3	2
MIRT020989	hsa	hsa	hsa-miR-155-5p	PAK2	1	0	0	0	1	0	1	0	3	2
MIRT020991	hsa	hsa	hsa-miR-155-5p	ZNF28	1	0	0	0	1	0	1	0	3	2
MIRT020992	hsa	hsa	hsa-miR-155-5p	MCM8	1	0	0	0	1	0	1	0	3	2
MIRT020993	hsa	hsa	hsa-miR-155-5p	SMARCA4	1	0	0	0	1	0	1	0	3	2
MIRT021059	hsa	hsa	hsa-miR-155-5p	MASTL	1	0	0	0	1	0	1	0	3	3
MIRT021064	hsa	hsa	hsa-miR-155-5p	C3orf18	1	1	0	0	0	0	1	0	3	2
MIRT021065	hsa	hsa	hsa-miR-155-5p	ARL6IP5	1	0	0	0	1	0	1	0	3	3
MIRT053013	hsa	hsa	hsa-miR-155-5p	PIK3R1	1	1	1	0	0	0	0	0	3	1
MIRT053318	hsa	hsa	hsa-miR-155-5p	MMP16	1	1	1	0	0	0	0	0	3	1
MIRT054028	hsa	hsa	hsa-miR-155-5p	MYC	1	1	1	0	0	0	0	0	3	1
MIRT054478	hsa	hsa	hsa-miR-155-5p	SEL1L	1	1	1	0	0	0	0	0	3	1
MIRT054639	hsa	hsa	hsa-miR-155-5p	RAD51	1	1	1	0	0	0	0	0	3	1
MIRT081547	hsa	hsa	hsa-miR-155-5p	ZNF431	0	0	1	1	1	0	0	0	3	4
MIRT438018	hsa	hsa	hsa-miR-155-5p	MXI1	1	1	1	0	0	0	0	0	3	1
MIRT005088	hsa	hsa	hsa-miR-188-5p	UBE2I	0	1	1	0	0	0	1	0	3	1
MIRT003035	hsa	hsa	hsa-miR-181b-5p	GRIA2	1	0	1	0	0	0	1	0	3	1
MIRT003036	hsa	hsa	hsa-miR-181b-5p	VSNL1	1	0	1	0	0	0	1	0	3	1
MIRT004328	hsa	hsa	hsa-miR-181b-5p	KAT2B	1	1	0	0	0	0	1	0	3	1
MIRT005545	hsa	hsa	hsa-miR-181b-5p	MAP3K10	0	1	1	0	0	0	1	0	3	1
MIRT006232	hsa	hsa	hsa-miR-181b-5p	TMED7	1	1	1	0	0	0	0	0	3	1
MIRT035553	hsa	hsa	hsa-miR-181b-5p	E2F1	1	1	0	0	1	0	0	0	3	2
MIRT052904	hsa	hsa	hsa-miR-181b-5p	LATS2	1	1	1	0	0	0	0	0	3	1
MIRT052975	hsa	hsa	hsa-miR-181b-5p	PBX3	1	1	1	0	0	0	0	0	3	1
MIRT053150	hsa	hsa	hsa-miR-181b-5p	ATM	1	1	0	0	1	0	0	0	3	3
MIRT053489	hsa	hsa	hsa-miR-181b-5p	CREB1	1	1	1	0	0	0	0	0	3	1
MIRT054563	hsa	hsa	hsa-miR-181b-5p	RAP1B	1	1	1	0	0	0	0	0	3	1
MIRT054648	hsa	hsa	hsa-miR-181b-5p	ADCY9	1	1	1	0	0	0	0	0	3	1
MIRT438371	hsa	hsa	hsa-miR-181b-5p	SIX2	1	1	1	0	0	0	0	0	3	1
MIRT731659	hsa	hsa	hsa-miR-181b-5p	HK2	1	1	1	0	0	0	0	0	3	1
MIRT731766	hsa	hsa	hsa-miR-181b-5p	MEG3	1	1	1	0	0	0	0	0	3	1
MIRT732307	hsa	hsa	hsa-miR-181b-5p	SPP1	1	1	1	0	0	0	0	0	3	1
MIRT006548	hsa	hsa	hsa-miR-181d-5p	HRAS	1	1	1	0	0	0	0	0	3	1
MIRT006937	hsa	hsa	hsa-miR-181d-5p	MGMT	1	1	1	0	0	0	0	0	3	2
MIRT054565	hsa	hsa	hsa-miR-181d-5p	RAP1B	1	1	1	0	0	0	0	0	3	1
MIRT731767	hsa	hsa	hsa-miR-181d-5p	MEG3	1	1	1	0	0	0	0	0	3	1
MIRT000454	hsa	hsa	hsa-miR-224-5p	KLK10	1	0	1	0	0	0	1	0	3	1
MIRT006527	hsa	hsa	hsa-miR-224-5p	SMAD4	1	1	1	0	0	0	0	0	3	3
MIRT006136	hsa	hsa	hsa-miR-224-5p	DIO1	1	1	1	0	0	0	0	0	3	1
MIRT003393	hsa	hsa	hsa-miR-224-5p	CD40	0	0	1	1	0	0	1	0	3	1
MIRT005755	hsa	hsa	hsa-miR-224-5p	EYA4	1	1	1	0	0	0	0	0	3	1
MIRT005756	hsa	hsa	hsa-miR-224-5p	EDNRA	1	1	1	0	0	0	0	0	3	1
MIRT007008	hsa	hsa	hsa-miR-224-5p	PEBP1	1	1	1	0	0	0	0	0	3	2
MIRT054457	hsa	hsa	hsa-miR-224-5p	HOXD10	1	1	1	0	0	0	0	0	3	1
MIRT054880	hsa	hsa	hsa-miR-224-5p	PTX3	1	1	1	0	0	0	0	0	3	1
MIRT437894	hsa	hsa	hsa-miR-224-5p	TPD52	1	1	1	0	0	0	0	0	3	1
MIRT438617	hsa	hsa	hsa-miR-224-5p	BCL2	0	1	1	1	0	0	0	0	3	1
MIRT438618	hsa	hsa	hsa-miR-224-5p	PAK2	0	1	1	1	0	0	0	0	3	1
MIRT438619	hsa	hsa	hsa-miR-224-5p	CDH1	1	1	1	0	0	0	0	0	3	2
MIRT732066	hsa	hsa	hsa-miR-224-5p	CASP7	1	1	1	0	0	0	0	0	3	1
MIRT001177	hsa	hsa	hsa-miR-23b-3p	PRAP1	1	1	1	0	0	0	0	0	3	1
MIRT006806	hsa	hsa	hsa-miR-23b-3p	PRKACB	1	1	1	0	0	0	0	0	3	2
MIRT054635	hsa	hsa	hsa-miR-23b-3p	RUNX2	1	1	1	0	0	0	0	0	3	1
MIRT323483	hsa	hsa	hsa-miR-23b-3p	CA2	1	1	1	0	0	0	0	0	3	1
MIRT438321	hsa	hsa	hsa-miR-23b-3p	ETS1	1	1	1	0	0	0	0	0	3	1
MIRT438322	hsa	hsa	hsa-miR-23b-3p	NOTCH2	1	1	1	0	0	0	0	0	3	1
MIRT438324	hsa	hsa	hsa-miR-23b-3p	ATG12	1	1	1	0	0	0	0	0	3	2
MIRT003889	hsa	hsa	hsa-miR-24-3p	MLEC	1	1	0	0	0	0	1	0	3	2
MIRT005766	hsa	hsa	hsa-miR-24-3p	DND1	1	1	1	0	0	0	0	0	3	1
MIRT007215	hsa	hsa	hsa-miR-24-3p	ST7L	1	1	1	0	0	0	0	0	3	1
MIRT030445	hsa	hsa	hsa-miR-24-3p	PAK4	1	0	0	1	1	0	0	0	3	3
MIRT030483	hsa	hsa	hsa-miR-24-3p	EIF2S3	1	0	0	1	1	0	0	0	3	3
MIRT030631	hsa	hsa	hsa-miR-24-3p	PCNA	1	1	1	0	0	0	0	0	3	1
MIRT053042	hsa	hsa	hsa-miR-24-3p	MXI1	1	1	1	0	0	0	0	0	3	1
MIRT053134	hsa	hsa	hsa-miR-24-3p	NOS3	1	1	1	0	0	0	0	0	3	1
MIRT053161	hsa	hsa	hsa-miR-24-3p	INSIG1	0	1	1	0	1	0	0	0	3	4
MIRT053779	hsa	hsa	hsa-miR-24-3p	REG4	1	1	1	0	0	0	0	0	3	1
MIRT054320	hsa	hsa	hsa-miR-24-3p	LDHA	1	0	1	0	1	0	0	0	3	2
MIRT054710	hsa	hsa	hsa-miR-24-3p	SSSCA1	1	1	1	0	0	0	0	0	3	1
MIRT437970	hsa	hsa	hsa-miR-24-3p	IFNG	1	1	1	0	0	0	0	0	3	1
MIRT438644	hsa	hsa	hsa-miR-24-3p	NDST1	1	1	1	0	0	0	0	0	3	1
MIRT731610	hsa	hsa	hsa-miR-24-3p	NCAN	1	1	1	0	0	0	0	0	3	1
MIRT732350	hsa	hsa	hsa-miR-24-3p	PRKCH	1	1	1	0	0	0	0	0	3	1
MIRT006431	hsa	hsa	hsa-miR-27a-3p	IGF1	1	1	1	0	0	0	0	0	3	1
MIRT006357	hsa	hsa	hsa-miR-27a-3p	FBXW7	1	1	0	0	1	0	0	0	3	3
MIRT001770	hsa	hsa	hsa-miR-27a-3p	MYT1	1	1	0	0	0	0	1	0	3	1
MIRT006221	hsa	hsa	hsa-miR-27a-3p	APC	1	1	1	0	0	0	0	0	3	2
MIRT002401	hsa	hsa	hsa-miR-27a-3p	SP4	0	1	1	0	0	0	1	0	3	2
MIRT002402	hsa	hsa	hsa-miR-27a-3p	SP3	0	1	1	0	0	0	1	0	3	2
MIRT006100	hsa	hsa	hsa-miR-27a-3p	WEE1	1	0	1	0	1	0	0	0	3	2
MIRT005357	hsa	hsa	hsa-miR-27a-3p	HIPK2	0	1	1	0	0	0	1	0	3	1
MIRT005425	hsa	hsa	hsa-miR-27a-3p	THRB	1	1	0	0	0	0	1	0	3	1
MIRT007123	hsa	hsa	hsa-miR-27a-3p	ABCA1	1	1	1	0	0	0	0	0	3	2
MIRT007313	hsa	hsa	hsa-miR-27a-3p	NFE2L2	1	1	0	0	1	0	0	0	3	3
MIRT007360	hsa	hsa	hsa-miR-27a-3p	EGFR	1	1	1	0	0	0	0	0	3	2
MIRT028728	hsa	hsa	hsa-miR-27a-3p	RMND5A	0	0	1	1	1	0	0	0	3	2
MIRT052939	hsa	hsa	hsa-miR-27a-3p	SEMA6A	1	1	1	0	0	0	0	0	3	1
MIRT053148	hsa	hsa	hsa-miR-27a-3p	MET	1	1	1	0	0	0	0	0	3	1
MIRT053476	hsa	hsa	hsa-miR-27a-3p	CCND1	1	1	1	0	0	0	0	0	3	1
MIRT054442	hsa	hsa	hsa-miR-27a-3p	MAP2K4	1	1	1	0	0	0	0	0	3	2
MIRT054499	hsa	hsa	hsa-miR-27a-3p	PPARG	1	1	1	0	0	0	0	0	3	2
MIRT054738	hsa	hsa	hsa-miR-27a-3p	LDLR	0	1	1	0	1	0	0	0	3	2
MIRT132931	hsa	hsa	hsa-miR-27a-3p	WNK1	0	0	1	1	1	0	0	0	3	2
MIRT438156	hsa	hsa	hsa-miR-27a-3p	KRAS	1	1	1	0	0	0	0	0	3	2
MIRT731607	hsa	hsa	hsa-miR-27a-3p	DKK2	1	1	1	0	0	0	0	0	3	1
MIRT731878	hsa	hsa	hsa-miR-27a-3p	GSK3B	1	1	1	0	0	0	0	0	3	1
MIRT732285	hsa	hsa	hsa-miR-27a-3p	YAP1	1	1	1	0	0	0	0	0	3	1
MIRT732311	hsa	hsa	hsa-miR-27a-3p	FSTL1	1	1	1	0	0	0	0	0	3	1
MIRT001196	hsa	hsa	hsa-miR-29a-3p	RAN	1	0	1	0	0	0	1	0	3	1
MIRT001766	hsa	hsa	hsa-miR-29a-3p	BACE1	1	1	0	0	0	0	1	0	3	1
MIRT006135	hsa	hsa	hsa-miR-29a-3p	MYCN	1	0	1	0	1	0	0	0	3	3
MIRT003343	hsa	hsa	hsa-miR-29a-3p	CD276	1	1	0	0	0	0	1	0	3	2
MIRT003735	hsa	hsa	hsa-miR-29a-3p	S100B	1	0	1	0	0	0	1	0	3	1
MIRT005591	hsa	hsa	hsa-miR-29a-3p	CPEB3	1	0	1	0	0	0	1	0	3	1
MIRT005592	hsa	hsa	hsa-miR-29a-3p	CPEB4	1	0	1	0	0	0	1	0	3	1
MIRT006111	hsa	hsa	hsa-miR-29a-3p	SAPCD2	1	1	1	0	0	0	0	0	3	1
MIRT052916	hsa	hsa	hsa-miR-29a-3p	KLF4	1	1	1	0	0	0	0	0	3	2
MIRT052997	hsa	hsa	hsa-miR-29a-3p	CCNT2	1	1	0	0	1	0	0	0	3	4
MIRT053017	hsa	hsa	hsa-miR-29a-3p	TRIM68	1	1	1	0	0	0	0	0	3	1
MIRT053125	mmu	mmu	hsa-miR-29a-3p	AKT3	1	1	1	0	0	0	0	0	3	1
MIRT053580	hsa	hsa	hsa-miR-29a-3p	MMP2	1	1	1	0	0	0	0	0	3	4
MIRT053765	hsa	hsa	hsa-miR-29a-3p	VDAC1	1	1	1	0	0	0	0	0	3	1
MIRT054191	hsa	hsa	hsa-miR-29a-3p	AKT2	1	1	1	0	0	0	0	0	3	3
MIRT054573	hsa	hsa	hsa-miR-29a-3p	PER1	1	1	1	0	0	0	0	0	3	1
MIRT054878	hsa	hsa	hsa-miR-29a-3p	FOXO3	1	1	1	0	0	0	0	0	3	1
MIRT194613	hsa	hsa	hsa-miR-29a-3p	NFIA	1	1	1	0	0	0	0	0	3	2
MIRT437368	hsa	hsa	hsa-miR-29a-3p	LAMC2	1	1	1	0	0	0	0	0	3	1
MIRT437373	hsa	hsa	hsa-miR-29a-3p	ITGA6	1	1	1	0	0	0	0	0	3	1
MIRT437410	hsa	hsa	hsa-miR-29a-3p	DNMT1	0	1	1	0	1	0	0	0	3	1
MIRT437727	hsa	hsa	hsa-miR-29a-3p	WDR26	0	0	1	1	1	0	0	0	3	2
MIRT438434	hsa	hsa	hsa-miR-29a-3p	RNASEL	1	1	1	0	0	0	0	0	3	1
MIRT438679	hsa	hsa	hsa-miR-29a-3p	IGF1	1	1	1	0	0	0	0	0	3	1
MIRT731254	hsa	hsa	hsa-miR-29a-3p	MUC1	1	1	1	0	0	0	0	0	3	1
MIRT731396	hsa	hsa	hsa-miR-29a-3p	CYP2C19	1	1	1	0	0	0	0	0	3	1
MIRT731495	hsa	hsa	hsa-miR-29a-3p	AKT3	1	1	1	0	0	0	0	0	3	1
MIRT731594	hsa	hsa	hsa-miR-29a-3p	ITGB1	1	1	1	0	0	0	0	0	3	1
MIRT731724	hsa	hsa	hsa-miR-29a-3p	ROBO1	1	1	1	0	0	0	0	0	3	1
MIRT732349	hsa	hsa	hsa-miR-29a-3p	CACNA1C	1	1	1	0	0	0	0	0	3	1
MIRT000527	hsa	hsa	hsa-miR-324-5p	SMO	1	1	0	0	0	0	1	0	3	2
MIRT000530	hsa	hsa	hsa-miR-324-5p	GLI1	1	1	0	0	0	0	1	0	3	2
MIRT004424	hsa	hsa	hsa-miR-326	NOTCH1	1	1	0	0	0	0	1	0	3	1
MIRT004425	hsa	hsa	hsa-miR-326	NOTCH2	1	1	0	0	0	0	1	0	3	1
MIRT731762	hsa	hsa	hsa-miR-326	HOTAIR	1	1	1	0	0	0	0	0	3	1
MIRT731763	hsa	hsa	hsa-miR-326	FGF1	1	1	1	0	0	0	0	0	3	1
MIRT054137	hsa	hsa	hsa-miR-410-3p	MDM2	1	1	1	0	0	0	0	0	3	1
MIRT054232	hsa	hsa	hsa-miR-410-3p	MET	1	1	1	0	0	0	0	0	3	1
MIRT731729	hsa	hsa	hsa-miR-410-3p	JAG2	0	1	1	1	0	0	0	0	3	1
MIRT731162	hsa	hsa	hsa-miR-873-5p	CDK3	1	1	1	0	0	0	0	0	3	1
MIRT053062	hsa	hsa	hsa-miR-708-5p	EYA3	1	1	1	0	0	0	0	0	3	1
MIRT437789	hsa	hsa	hsa-miR-708-5p	CASP2	1	1	1	0	0	0	0	0	3	1
MIRT438715	hsa	hsa	hsa-miR-708-5p	CNTFR	1	1	1	0	0	0	0	0	3	1
MIRT003811	hsa	hsa	hsa-miR-134-5p	VEGFA	1	0	0	0	0	0	1	0	2	1
MIRT006979	hsa	hsa	hsa-miR-134-5p	FOXM1	1	1	0	0	0	0	0	0	2	1
MIRT053286	hsa	hsa	hsa-miR-134-5p	NANOG	0	1	1	0	0	0	0	0	2	1
MIRT437358	hsa	hsa	hsa-miR-134-5p	OPRM1	1	0	1	0	0	0	0	0	2	1
MIRT447949	hsa	hsa	hsa-miR-134-5p	AKR7A2	0	0	0	0	1	0	0	1	2	1
MIRT445428	hsa	hsa	hsa-miR-151a-3p	CYP4V2	0	0	0	0	1	0	0	1	2	1
MIRT006517	hsa	hsa	hsa-miR-155-5p	UQCRFS1	1	1	0	0	0	0	0	0	2	1
MIRT000972	hsa	hsa	hsa-miR-155-5p	DET1	1	0	0	0	0	0	1	0	2	2
MIRT000976	hsa	hsa	hsa-miR-155-5p	ZIC3	1	0	0	0	0	0	1	0	2	4
MIRT001045	hsa	mmu	hsa-miR-155-5p	Sla	1	0	1	0	0	0	0	0	2	1
MIRT001048	hsa	mmu	hsa-miR-155-5p	Jarid2	1	0	1	0	0	0	0	0	2	1
MIRT001487	hsa	hsa	hsa-miR-155-5p	VAMP3	0	0	0	0	0	1	1	0	2	1
MIRT001488	hsa	hsa	hsa-miR-155-5p	UBE2J1	0	0	0	0	0	1	1	0	2	1
MIRT001489	hsa	hsa	hsa-miR-155-5p	TXNRD1	0	0	0	0	0	1	1	0	2	1
MIRT001490	hsa	hsa	hsa-miR-155-5p	TXNDC12	0	0	0	0	0	1	1	0	2	1
MIRT001494	hsa	hsa	hsa-miR-155-5p	TNFRSF10A	0	0	0	0	0	1	1	0	2	1
MIRT001496	hsa	hsa	hsa-miR-155-5p	TACSTD2	0	0	0	0	0	1	1	0	2	1
MIRT001497	hsa	hsa	hsa-miR-155-5p	SYPL1	0	0	0	0	0	1	1	0	2	1
MIRT001498	hsa	hsa	hsa-miR-155-5p	SYNE2	0	0	0	0	0	1	1	0	2	1
MIRT001499	hsa	hsa	hsa-miR-155-5p	SNAP29	0	0	0	0	0	1	1	0	2	1
MIRT001502	hsa	hsa	hsa-miR-155-5p	SH3BP4	0	0	0	0	0	1	1	0	2	1
MIRT001504	hsa	hsa	hsa-miR-155-5p	SCAMP1	0	0	0	0	0	1	1	0	2	1
MIRT001508	hsa	hsa	hsa-miR-155-5p	RAI14	0	0	0	0	0	1	1	0	2	1
MIRT001509	hsa	hsa	hsa-miR-155-5p	RAB6A	0	0	0	0	0	1	1	0	2	1
MIRT001510	hsa	hsa	hsa-miR-155-5p	RAB5C	0	0	0	0	0	1	1	0	2	1
MIRT001511	hsa	hsa	hsa-miR-155-5p	RAB34	0	0	0	0	0	1	1	0	2	1
MIRT001512	hsa	hsa	hsa-miR-155-5p	RAB27B	0	0	0	0	0	1	1	0	2	1
MIRT001513	hsa	hsa	hsa-miR-155-5p	RAB23	0	0	0	0	0	1	1	0	2	1
MIRT001514	hsa	hsa	hsa-miR-155-5p	PTPRJ	0	0	0	0	0	1	1	0	2	1
MIRT001515	hsa	hsa	hsa-miR-155-5p	PRKCI	0	0	0	0	0	1	1	0	2	1
MIRT001518	hsa	hsa	hsa-miR-155-5p	PPP5C	0	0	0	0	0	1	1	0	2	2
MIRT001520	hsa	hsa	hsa-miR-155-5p	POLE4	0	0	0	0	0	1	1	0	2	1
MIRT001522	hsa	hsa	hsa-miR-155-5p	PODXL	0	0	0	0	0	1	1	0	2	1
MIRT001523	hsa	hsa	hsa-miR-155-5p	PLXND1	0	0	0	0	0	1	1	0	2	1
MIRT001527	hsa	hsa	hsa-miR-155-5p	PDLIM5	0	1	0	0	0	1	0	0	2	2
MIRT001529	hsa	hsa	hsa-miR-155-5p	NT5E	0	0	0	0	0	1	1	0	2	1
MIRT001531	hsa	hsa	hsa-miR-155-5p	MYO1E	0	0	0	0	0	1	1	0	2	1
MIRT001533	hsa	hsa	hsa-miR-155-5p	MSI2	0	1	0	0	0	1	0	0	2	2
MIRT001534	hsa	hsa	hsa-miR-155-5p	MPZL1	0	0	0	0	0	1	1	0	2	1
MIRT001535	hsa	hsa	hsa-miR-155-5p	MOSPD2	0	0	0	0	0	1	1	0	2	1
MIRT001536	hsa	hsa	hsa-miR-155-5p	MARC1	0	0	0	0	0	1	1	0	2	1
MIRT001538	hsa	hsa	hsa-miR-155-5p	METTL7A	0	0	0	0	0	1	1	0	2	1
MIRT001541	hsa	hsa	hsa-miR-155-5p	LY6K	0	0	0	0	0	1	1	0	2	1
MIRT001542	hsa	hsa	hsa-miR-155-5p	LPL	0	0	0	0	0	1	1	0	2	1
MIRT001543	hsa	hsa	hsa-miR-155-5p	UFL1	0	0	0	0	0	1	1	0	2	1
MIRT001545	hsa	hsa	hsa-miR-155-5p	HSD17B12	0	0	0	0	0	1	1	0	2	1
MIRT001546	hsa	hsa	hsa-miR-155-5p	GNA13	0	0	0	0	0	1	1	0	2	1
MIRT001547	hsa	hsa	hsa-miR-155-5p	FMNL2	0	0	0	0	0	1	1	0	2	1
MIRT001549	hsa	hsa	hsa-miR-155-5p	FADS1	0	0	0	0	0	1	1	0	2	1
MIRT001550	hsa	hsa	hsa-miR-155-5p	DSG2	0	0	0	0	0	1	1	0	2	1
MIRT001551	hsa	hsa	hsa-miR-155-5p	DPP7	0	0	0	0	0	1	1	0	2	1
MIRT001552	hsa	hsa	hsa-miR-155-5p	DNAJC19	0	0	1	0	0	1	0	0	2	2
MIRT001555	hsa	hsa	hsa-miR-155-5p	CYP51A1	0	0	0	0	0	1	1	0	2	1
MIRT001556	hsa	hsa	hsa-miR-155-5p	CUL4B	0	0	0	0	0	1	1	0	2	1
MIRT001557	hsa	hsa	hsa-miR-155-5p	CTNNB1	0	0	0	0	0	1	1	0	2	1
MIRT001559	hsa	hsa	hsa-miR-155-5p	CHAF1A	0	0	0	0	0	1	1	0	2	1
MIRT001561	hsa	hsa	hsa-miR-155-5p	CDK5RAP3	0	0	0	0	0	1	1	0	2	2
MIRT001562	hsa	hsa	hsa-miR-155-5p	CBFB	0	0	0	0	0	1	1	0	2	1
MIRT001564	hsa	hsa	hsa-miR-155-5p	BET1	0	0	0	0	0	1	1	0	2	1
MIRT001565	hsa	hsa	hsa-miR-155-5p	ATP6V1C1	0	0	0	0	0	1	1	0	2	1
MIRT001566	hsa	hsa	hsa-miR-155-5p	ATG3	0	0	0	0	0	1	1	0	2	1
MIRT001568	hsa	hsa	hsa-miR-155-5p	ARL10	0	0	0	0	0	1	1	0	2	1
MIRT001570	hsa	hsa	hsa-miR-155-5p	ARFIP2	0	0	0	0	0	1	1	0	2	1
MIRT001572	hsa	hsa	hsa-miR-155-5p	ANKFY1	0	0	0	0	0	1	1	0	2	1
MIRT001573	hsa	hsa	hsa-miR-155-5p	AMIGO2	0	0	0	0	0	1	1	0	2	1
MIRT001803	hsa	hsa	hsa-miR-155-5p	TM6SF1	1	0	0	0	0	0	1	0	2	1
MIRT001804	hsa	hsa	hsa-miR-155-5p	MATR3	1	0	0	0	0	0	1	0	2	1
MIRT001805	hsa	hsa	hsa-miR-155-5p	LDOC1	1	0	0	0	0	0	1	0	2	1
MIRT004088	hsa	hsa	hsa-miR-155-5p	BCAT1	0	0	0	1	0	0	1	0	2	1
MIRT004436	hsa	hsa	hsa-miR-155-5p	CTLA4	0	0	0	1	0	0	1	0	2	1
MIRT004455	hsa	hsa	hsa-miR-155-5p	EDN1	1	0	0	0	0	0	1	0	2	1
MIRT004604	hsa	hsa	hsa-miR-155-5p	TSHZ3	1	0	0	0	0	0	1	0	2	2
MIRT005032	hsa	hsa	hsa-miR-155-5p	IFNGR1	1	0	0	0	0	0	1	0	2	1
MIRT005091	hsa	hsa	hsa-miR-155-5p	ZNF236	0	0	0	1	0	0	1	0	2	1
MIRT005092	hsa	hsa	hsa-miR-155-5p	LAT2	0	0	0	1	0	0	1	0	2	1
MIRT005093	hsa	hsa	hsa-miR-155-5p	PAPOLA	0	0	0	1	0	0	1	0	2	1
MIRT005094	hsa	hsa	hsa-miR-155-5p	EHD1	0	0	0	1	0	0	1	0	2	1
MIRT005095	hsa	hsa	hsa-miR-155-5p	SERTAD2	0	0	0	1	0	0	1	0	2	1
MIRT005096	hsa	hsa	hsa-miR-155-5p	PELI1	0	0	0	1	0	0	1	0	2	2
MIRT005098	hsa	hsa	hsa-miR-155-5p	HNRNPA3P1	0	0	0	1	0	0	1	0	2	1
MIRT005099	hsa	hsa	hsa-miR-155-5p	SLC39A10	0	0	0	1	0	0	1	0	2	1
MIRT005101	hsa	hsa	hsa-miR-155-5p	CAMTA1	0	0	0	1	0	0	1	0	2	2
MIRT005102	hsa	hsa	hsa-miR-155-5p	NAMPT	0	0	0	1	0	0	1	0	2	1
MIRT005103	hsa	hsa	hsa-miR-155-5p	CREBRF	0	0	0	1	0	0	1	0	2	1
MIRT005245	hsa	hsa	hsa-miR-155-5p	EDEM3	0	0	0	0	0	1	1	0	2	1
MIRT005247	hsa	hsa	hsa-miR-155-5p	C3orf58	0	0	0	0	0	1	1	0	2	1
MIRT005248	hsa	hsa	hsa-miR-155-5p	SLC25A40	0	0	0	0	0	1	1	0	2	1
MIRT005249	hsa	hsa	hsa-miR-155-5p	PSMG1	0	0	0	0	0	1	1	0	2	1
MIRT005251	hsa	hsa	hsa-miR-155-5p	IKBIP	0	0	0	0	0	1	1	0	2	2
MIRT005252	hsa	hsa	hsa-miR-155-5p	LCLAT1	0	0	0	0	0	1	1	0	2	1
MIRT005254	hsa	hsa	hsa-miR-155-5p	SACM1L	0	0	0	0	0	1	1	0	2	1
MIRT005255	hsa	hsa	hsa-miR-155-5p	DCAF7	0	0	0	0	0	1	1	0	2	1
MIRT005256	hsa	hsa	hsa-miR-155-5p	ERMP1	0	0	0	0	0	1	1	0	2	1
MIRT005257	hsa	hsa	hsa-miR-155-5p	KRT80	0	0	0	0	0	1	1	0	2	1
MIRT005349	hsa	hsa	hsa-miR-155-5p	FLI1	0	1	0	0	0	0	1	0	2	2
MIRT005411	hsa	hsa	hsa-miR-155-5p	DOCK4	0	0	0	1	0	0	1	0	2	1
MIRT005709	hsa	hsa	hsa-miR-155-5p	ICAM1	1	0	1	0	0	0	0	0	2	2
MIRT006285	hsa	hsa	hsa-miR-155-5p	GCSAM	1	1	0	0	0	0	0	0	2	1
MIRT020492	hsa	hsa	hsa-miR-155-5p	ANAPC16	1	0	0	0	0	0	1	0	2	1
MIRT020493	hsa	hsa	hsa-miR-155-5p	C17orf80	1	0	0	0	0	0	1	0	2	1
MIRT020533	hsa	hsa	hsa-miR-155-5p	MYD88	0	1	0	0	0	0	1	0	2	2
MIRT020546	hsa	hsa	hsa-miR-155-5p	COLGALT1	0	0	0	0	1	0	1	0	2	2
MIRT020553	hsa	hsa	hsa-miR-155-5p	BAG5	0	0	0	0	1	0	1	0	2	2
MIRT020556	hsa	hsa	hsa-miR-155-5p	GCFC2	1	0	0	0	0	0	1	0	2	1
MIRT020557	hsa	hsa	hsa-miR-155-5p	EXOSC2	1	0	0	0	0	0	1	0	2	1
MIRT020558	hsa	hsa	hsa-miR-155-5p	LNX2	1	0	0	0	0	0	1	0	2	1
MIRT020565	hsa	hsa	hsa-miR-155-5p	PCDH9	1	0	0	0	0	0	1	0	2	1
MIRT020566	hsa	hsa	hsa-miR-155-5p	ZNF561	1	0	0	0	0	0	1	0	2	1
MIRT020567	hsa	hsa	hsa-miR-155-5p	CARHSP1	1	0	0	0	0	0	1	0	2	1
MIRT020568	hsa	hsa	hsa-miR-155-5p	C16orf62	1	0	0	0	0	0	1	0	2	2
MIRT020570	hsa	hsa	hsa-miR-155-5p	CBR4	1	0	0	0	0	0	1	0	2	2
MIRT020642	hsa	hsa	hsa-miR-155-5p	TAF5L	1	0	0	0	0	0	1	0	2	1
MIRT020643	hsa	hsa	hsa-miR-155-5p	HERC4	1	0	0	0	0	0	1	0	2	1
MIRT020644	hsa	hsa	hsa-miR-155-5p	MORC3	1	0	0	0	0	0	1	0	2	1
MIRT020645	hsa	hsa	hsa-miR-155-5p	MBNL3	1	0	0	0	0	0	1	0	2	1
MIRT020689	hsa	hsa	hsa-miR-155-5p	GHITM	0	0	0	0	1	0	1	0	2	2
MIRT020691	hsa	hsa	hsa-miR-155-5p	PGRMC2	0	0	0	0	1	0	1	0	2	2
MIRT020694	hsa	hsa	hsa-miR-155-5p	PDE12	0	0	0	0	1	0	1	0	2	2
MIRT020697	hsa	hsa	hsa-miR-155-5p	NKX3-1	0	1	0	0	0	0	1	0	2	2
MIRT020705	hsa	hsa	hsa-miR-155-5p	MIDN	0	0	0	0	1	0	1	0	2	3
MIRT020708	hsa	hsa	hsa-miR-155-5p	PAXBP1	0	0	0	0	1	0	1	0	2	3
MIRT020710	hsa	hsa	hsa-miR-155-5p	INTS6	1	0	0	0	0	0	1	0	2	1
MIRT020712	hsa	hsa	hsa-miR-155-5p	PRKAR1A	1	0	0	0	0	0	1	0	2	1
MIRT020713	hsa	hsa	hsa-miR-155-5p	SSX2IP	1	0	0	0	0	0	1	0	2	1
MIRT020716	hsa	hsa	hsa-miR-155-5p	PLS1	1	0	0	0	0	0	1	0	2	1
MIRT020717	hsa	hsa	hsa-miR-155-5p	SAP30L	1	0	0	0	0	0	1	0	2	1
MIRT020770	hsa	hsa	hsa-miR-155-5p	PDK1	0	0	0	0	1	0	1	0	2	2
MIRT020777	hsa	hsa	hsa-miR-155-5p	CEP41	1	0	0	0	0	0	1	0	2	1
MIRT020780	hsa	hsa	hsa-miR-155-5p	ACTR2	1	0	0	0	0	0	1	0	2	1
MIRT020781	hsa	hsa	hsa-miR-155-5p	TRAK1	1	0	0	0	0	0	1	0	2	1
MIRT020782	hsa	hsa	hsa-miR-155-5p	CYP2U1	1	0	0	0	0	0	1	0	2	1
MIRT020784	hsa	hsa	hsa-miR-155-5p	ZNF493	1	0	0	0	0	0	1	0	2	1
MIRT020785	hsa	hsa	hsa-miR-155-5p	HAL	1	0	0	0	0	0	1	0	2	1
MIRT020786	hsa	hsa	hsa-miR-155-5p	IL17RB	1	0	0	0	0	0	1	0	2	1
MIRT020789	hsa	hsa	hsa-miR-155-5p	GABARAPL1	1	0	0	0	0	0	1	0	2	1
MIRT020791	hsa	hsa	hsa-miR-155-5p	RAPGEF2	1	0	0	0	0	0	1	0	2	1
MIRT020792	hsa	hsa	hsa-miR-155-5p	WBP1L	1	0	0	0	0	0	1	0	2	1
MIRT020793	hsa	hsa	hsa-miR-155-5p	PBRM1	1	0	0	0	0	0	1	0	2	2
MIRT020831	hsa	hsa	hsa-miR-155-5p	RAB30	0	0	0	0	1	0	1	0	2	2
MIRT020849	hsa	hsa	hsa-miR-155-5p	MRPL18	1	0	0	0	0	0	1	0	2	1
MIRT020850	hsa	hsa	hsa-miR-155-5p	MAP3K14	1	0	0	0	1	0	0	0	2	2
MIRT020851	hsa	hsa	hsa-miR-155-5p	ARMC2	1	0	0	0	0	0	1	0	2	1
MIRT020853	hsa	hsa	hsa-miR-155-5p	APAF1	1	0	0	0	0	0	1	0	2	1
MIRT020856	hsa	hsa	hsa-miR-155-5p	NOVA1	1	0	0	0	0	0	1	0	2	1
MIRT020858	hsa	hsa	hsa-miR-155-5p	ARL15	1	0	0	0	0	0	1	0	2	2
MIRT020859	hsa	hsa	hsa-miR-155-5p	MYO1D	1	0	0	0	0	0	1	0	2	1
MIRT020904	hsa	hsa	hsa-miR-155-5p	GNAS	0	0	0	0	1	0	1	0	2	2
MIRT020914	hsa	hsa	hsa-miR-155-5p	IRF2BP2	0	0	0	0	1	0	1	0	2	2
MIRT020915	hsa	hsa	hsa-miR-155-5p	TPRKB	0	0	0	0	1	0	1	0	2	2
MIRT020916	hsa	hsa	hsa-miR-155-5p	VPS36	0	0	0	0	1	0	1	0	2	2
MIRT020919	hsa	hsa	hsa-miR-155-5p	TTF1	1	0	0	0	0	0	1	0	2	1
MIRT020920	hsa	hsa	hsa-miR-155-5p	FAM91A1	1	0	0	0	0	0	1	0	2	1
MIRT020921	hsa	hsa	hsa-miR-155-5p	CCDC41	1	0	0	0	0	0	1	0	2	1
MIRT020923	hsa	hsa	hsa-miR-155-5p	CDC40	1	0	0	0	0	0	1	0	2	1
MIRT020924	hsa	hsa	hsa-miR-155-5p	DCUN1D2	1	0	0	0	0	0	1	0	2	1
MIRT020925	hsa	hsa	hsa-miR-155-5p	KLHL5	1	0	0	0	0	0	1	0	2	1
MIRT020926	hsa	hsa	hsa-miR-155-5p	AGO4	1	0	0	0	0	0	1	0	2	1
MIRT020930	hsa	hsa	hsa-miR-155-5p	GOLT1B	1	0	0	0	0	0	1	0	2	2
MIRT020931	hsa	hsa	hsa-miR-155-5p	PALD1	1	0	0	0	0	0	1	0	2	2
MIRT020980	hsa	hsa	hsa-miR-155-5p	ZNF83	1	0	0	0	0	0	1	0	2	1
MIRT020981	hsa	hsa	hsa-miR-155-5p	PHF14	1	0	0	0	0	0	1	0	2	1
MIRT020982	hsa	hsa	hsa-miR-155-5p	TBC1D8B	1	0	0	0	0	0	1	0	2	1
MIRT020983	hsa	hsa	hsa-miR-155-5p	INPP5F	1	0	0	0	0	0	1	0	2	1
MIRT020985	hsa	hsa	hsa-miR-155-5p	KRCC1	1	0	0	0	0	0	1	0	2	1
MIRT020986	hsa	hsa	hsa-miR-155-5p	FAM177A1	1	0	0	0	0	0	1	0	2	1
MIRT020987	hsa	hsa	hsa-miR-155-5p	UBTD2	1	0	0	0	0	0	1	0	2	1
MIRT020990	hsa	hsa	hsa-miR-155-5p	SLC33A1	1	0	0	0	0	0	1	0	2	1
MIRT020994	hsa	hsa	hsa-miR-155-5p	TCF12	1	0	0	0	0	0	1	0	2	1
MIRT020995	hsa	hsa	hsa-miR-155-5p	TOMM20	1	0	0	0	0	0	1	0	2	1
MIRT020996	hsa	hsa	hsa-miR-155-5p	UBQLN1	1	0	0	0	0	0	1	0	2	2
MIRT021019	hsa	hsa	hsa-miR-155-5p	CCT2	0	0	0	0	1	0	1	0	2	4
MIRT021030	hsa	hsa	hsa-miR-155-5p	CALU	0	0	0	0	1	0	1	0	2	2
MIRT021037	hsa	hsa	hsa-miR-155-5p	POLR2C	0	0	0	0	1	0	1	0	2	2
MIRT021043	hsa	hsa	hsa-miR-155-5p	TNPO1	0	0	0	0	1	0	1	0	2	2
MIRT021052	hsa	hsa	hsa-miR-155-5p	ZKSCAN5	0	0	0	0	1	0	1	0	2	2
MIRT021056	hsa	hsa	hsa-miR-155-5p	PDCD4	0	0	0	0	1	0	1	0	2	2
MIRT021058	hsa	hsa	hsa-miR-155-5p	WHSC1L1	1	0	0	0	0	0	1	0	2	1
MIRT021060	hsa	hsa	hsa-miR-155-5p	MYBL1	1	0	0	0	0	0	1	0	2	2
MIRT021061	hsa	hsa	hsa-miR-155-5p	GATM	1	0	0	0	0	0	1	0	2	2
MIRT021063	hsa	hsa	hsa-miR-155-5p	FAM135A	1	0	0	0	0	0	1	0	2	2
MIRT053009	hsa	hsa	hsa-miR-155-5p	SHANK2	1	0	1	0	0	0	0	0	2	1
MIRT053010	hsa	hsa	hsa-miR-155-5p	SH3PXD2A	1	0	1	0	0	0	0	0	2	1
MIRT053028	hsa	hsa	hsa-miR-155-5p	VHL	1	0	1	0	0	0	0	0	2	1
MIRT053255	hsa	hsa	hsa-miR-155-5p	INADL	0	0	1	1	0	0	0	0	2	1
MIRT053435	hsa	hsa	hsa-miR-155-5p	MAPK14	1	0	0	1	0	0	0	0	2	2
MIRT054752	hsa	hsa	hsa-miR-155-5p	THRB	1	0	1	0	0	0	0	0	2	1
MIRT054759	hsa	hsa	hsa-miR-155-5p	TERF1	1	1	0	0	0	0	0	0	2	1
MIRT132936	hsa	hsa	hsa-miR-155-5p	WNK1	0	0	1	1	0	0	0	0	2	1
MIRT200030	hsa	hsa	hsa-miR-155-5p	ZNF714	0	0	1	1	0	0	0	0	2	1
MIRT251781	hsa	hsa	hsa-miR-155-5p	ACOX1	0	0	0	0	1	0	0	1	2	1
MIRT398178	hsa	hsa	hsa-miR-155-5p	HIF1A	0	1	1	0	0	0	0	0	2	1
MIRT437645	hsa	hsa	hsa-miR-155-5p	ETNK2	0	0	1	1	0	0	0	0	2	1
MIRT437646	hsa	hsa	hsa-miR-155-5p	TRPS1	0	0	1	1	0	0	0	0	2	1
MIRT437647	hsa	hsa	hsa-miR-155-5p	PEA15	0	0	1	1	0	0	0	0	2	1
MIRT437648	hsa	hsa	hsa-miR-155-5p	PTN	0	0	1	1	0	0	0	0	2	1
MIRT446107	hsa	hsa	hsa-miR-188-5p	TSC22D2	0	0	0	0	1	0	0	1	2	1
MIRT000238	hsa	hsa	hsa-miR-181b-5p	NLK	1	0	0	0	0	0	1	0	2	1
MIRT000239	hsa	hsa	hsa-miR-181b-5p	GATA6	1	0	0	0	0	0	1	0	2	1
MIRT000240	hsa	hsa	hsa-miR-181b-5p	CDX2	1	0	0	0	0	0	1	0	2	1
MIRT442471	hsa	hsa	hsa-miR-181b-5p	IQCG	0	0	0	0	1	0	0	1	2	1
MIRT442469	hsa	hsa	hsa-miR-181d-5p	IQCG	0	0	0	0	1	0	0	1	2	1
MIRT000769	hsa	hsa	hsa-miR-224-5p	RAB9B	0	0	0	1	0	0	1	0	2	1
MIRT000770	hsa	hsa	hsa-miR-224-5p	PDGFRB	0	0	0	1	0	0	1	0	2	1
MIRT003235	hsa	hsa	hsa-miR-224-5p	NCOA6	1	0	0	0	0	0	1	0	2	1
MIRT003234	hsa	hsa	hsa-miR-224-5p	FOSB	1	0	0	0	0	0	1	0	2	1
MIRT003233	hsa	hsa	hsa-miR-224-5p	NIT1	1	0	0	0	0	0	1	0	2	1
MIRT003232	hsa	hsa	hsa-miR-224-5p	AP2M1	1	0	0	0	0	0	1	0	2	1
MIRT053250	hsa	hsa	hsa-miR-224-5p	PHLPP1	1	1	0	0	0	0	0	0	2	1
MIRT053520	hsa	hsa	hsa-miR-224-5p	DPYSL2	0	1	1	0	0	0	0	0	2	1
MIRT053521	hsa	hsa	hsa-miR-224-5p	KRAS	0	1	1	0	0	0	0	0	2	1
MIRT437913	hsa	hsa	hsa-miR-224-5p	SERPINF2	0	1	1	0	0	0	0	0	2	1
MIRT442442	hsa	hsa	hsa-miR-224-5p	GALNT1	0	0	0	0	1	0	0	1	2	1
MIRT732067	hsa	hsa	hsa-miR-224-5p	CASP3	1	1	0	0	0	0	0	0	2	1
MIRT001775	hsa	hsa	hsa-miR-23b-3p	NOTCH1	1	0	0	0	0	0	1	0	2	1
MIRT003424	hsa	hsa	hsa-miR-23b-3p	E2F1	0	0	0	1	0	0	1	0	2	1
MIRT003425	hsa	hsa	hsa-miR-23b-3p	RB1	0	0	0	1	0	0	1	0	2	1
MIRT053244	hsa	hsa	hsa-miR-23b-3p	ZEB1	1	1	0	0	0	0	0	0	2	1
MIRT448266	hsa	hsa	hsa-miR-23b-3p	ZNF704	0	0	0	0	1	0	0	1	2	4
MIRT732396	hsa	hsa	hsa-miR-23b-3p	TMEM64	1	1	0	0	0	0	0	0	2	1
MIRT006507	hsa	hsa	hsa-miR-24-3p	FAF1	1	1	0	0	0	0	0	0	2	1
MIRT001773	hsa	hsa	hsa-miR-24-3p	NOTCH1	1	0	0	0	0	0	1	0	2	2
MIRT002950	hsa	hsa	hsa-miR-24-3p	MAPK14	1	0	0	0	0	0	1	0	2	1
MIRT005397	hsa	hsa	hsa-miR-24-3p	KHSRP	0	0	1	1	0	0	0	0	2	2
MIRT005398	hsa	hsa	hsa-miR-24-3p	NFAT5	0	0	1	1	0	0	0	0	2	2
MIRT007012	hsa	hsa	hsa-miR-24-3p	ZNF217	1	0	0	0	1	0	0	0	2	2
MIRT030364	hsa	hsa	hsa-miR-24-3p	TNPO3	0	0	0	1	1	0	0	0	2	3
MIRT030373	hsa	hsa	hsa-miR-24-3p	UGDH	0	0	0	1	1	0	0	0	2	3
MIRT030380	hsa	hsa	hsa-miR-24-3p	CNDP2	0	0	1	1	0	0	0	0	2	1
MIRT030381	hsa	hsa	hsa-miR-24-3p	MCM10	0	0	1	1	0	0	0	0	2	1
MIRT030382	hsa	hsa	hsa-miR-24-3p	TOP1	0	0	1	1	0	0	0	0	2	1
MIRT030387	hsa	hsa	hsa-miR-24-3p	PSMD1	0	0	0	1	1	0	0	0	2	2
MIRT030397	hsa	hsa	hsa-miR-24-3p	CYP20A1	0	0	0	1	1	0	0	0	2	2
MIRT030420	hsa	hsa	hsa-miR-24-3p	CCDC59	0	0	0	1	1	0	0	0	2	2
MIRT030439	hsa	hsa	hsa-miR-24-3p	PDPK1	0	0	0	1	1	0	0	0	2	2
MIRT030450	hsa	hsa	hsa-miR-24-3p	MATR3	0	0	0	1	1	0	0	0	2	2
MIRT030464	hsa	hsa	hsa-miR-24-3p	NUP54	0	0	0	1	1	0	0	0	2	2
MIRT030465	hsa	hsa	hsa-miR-24-3p	SESN1	0	0	0	1	1	0	0	0	2	2
MIRT030466	hsa	hsa	hsa-miR-24-3p	SLC35B2	0	0	0	1	1	0	0	0	2	2
MIRT030467	hsa	hsa	hsa-miR-24-3p	AGPAT3	0	0	0	1	1	0	0	0	2	2
MIRT030468	hsa	hsa	hsa-miR-24-3p	UBD	0	0	1	1	0	0	0	0	2	1
MIRT030469	hsa	hsa	hsa-miR-24-3p	RRM2	0	0	1	1	0	0	0	0	2	1
MIRT030470	hsa	hsa	hsa-miR-24-3p	BCL2L12	0	0	1	1	0	0	0	0	2	1
MIRT030471	hsa	hsa	hsa-miR-24-3p	MBD6	0	0	1	1	0	0	0	0	2	1
MIRT030473	hsa	hsa	hsa-miR-24-3p	PER2	0	0	1	1	0	0	0	0	2	1
MIRT030487	hsa	hsa	hsa-miR-24-3p	MED16	0	0	0	1	1	0	0	0	2	2
MIRT030510	hsa	hsa	hsa-miR-24-3p	POLR2D	0	0	0	1	1	0	0	0	2	2
MIRT030525	hsa	hsa	hsa-miR-24-3p	GGA2	0	0	0	1	1	0	0	0	2	2
MIRT030531	hsa	hsa	hsa-miR-24-3p	LLGL1	0	0	0	1	1	0	0	0	2	3
MIRT030534	hsa	hsa	hsa-miR-24-3p	MARCKSL1	0	0	0	1	1	0	0	0	2	2
MIRT030535	hsa	hsa	hsa-miR-24-3p	C1orf106	0	0	0	1	1	0	0	0	2	2
MIRT030551	hsa	hsa	hsa-miR-24-3p	E2F3	0	0	1	1	0	0	0	0	2	1
MIRT030552	hsa	hsa	hsa-miR-24-3p	ZNF317	0	0	1	1	0	0	0	0	2	1
MIRT030553	hsa	hsa	hsa-miR-24-3p	STX16	0	1	0	0	0	0	1	0	2	1
MIRT030561	hsa	hsa	hsa-miR-24-3p	SNRPD3	0	0	0	1	1	0	0	0	2	2
MIRT030589	hsa	hsa	hsa-miR-24-3p	ERBB3	0	0	0	1	1	0	0	0	2	2
MIRT030591	hsa	hsa	hsa-miR-24-3p	NETO2	0	0	0	1	1	0	0	0	2	2
MIRT030604	hsa	hsa	hsa-miR-24-3p	PLAGL2	0	0	0	1	1	0	0	0	2	2
MIRT030611	hsa	hsa	hsa-miR-24-3p	GUCD1	0	0	0	1	1	0	0	0	2	3
MIRT030629	hsa	hsa	hsa-miR-24-3p	MCM4	0	0	1	1	0	0	0	0	2	1
MIRT030630	hsa	hsa	hsa-miR-24-3p	PDXK	0	0	0	1	1	0	0	0	2	2
MIRT052941	hsa	mmu	hsa-miR-24-3p	Furin	0	1	1	0	0	0	0	0	2	1
MIRT052953	hsa	hsa	hsa-miR-24-3p	S100A8	1	1	0	0	0	0	0	0	2	1
MIRT053238	hsa	hsa	hsa-miR-24-3p	CYP11B2	1	0	1	0	0	0	0	0	2	1
MIRT054323	hsa	hsa	hsa-miR-24-3p	LDHB	1	0	1	0	0	0	0	0	2	1
MIRT054386	hsa	hsa	hsa-miR-24-3p	JPH2	1	0	0	0	1	0	0	0	2	2
MIRT054474	hsa	hsa	hsa-miR-24-3p	MAP3K9	1	0	0	1	0	0	0	0	2	1
MIRT054754	hsa	hsa	hsa-miR-24-3p	HMOX1	1	1	0	0	0	0	0	0	2	1
MIRT438533	hsa	hsa	hsa-miR-24-3p	IFNR	1	0	1	0	0	0	0	0	2	1
MIRT447723	hsa	hsa	hsa-miR-24-3p	RPS6KA5	0	0	0	0	1	0	0	1	2	1
MIRT006521	hsa	hsa	hsa-miR-27a-3p	PAX3	1	0	0	0	0	0	1	0	2	1
MIRT000107	hsa	hsa	hsa-miR-27a-3p	RUNX1	0	0	0	0	1	0	1	0	2	2
MIRT028712	hsa	hsa	hsa-miR-27a-3p	PLAG1	1	0	0	0	1	0	0	0	2	2
MIRT054414	hsa	hsa	hsa-miR-27a-3p	SLC7A11	1	0	1	0	0	0	0	0	2	1
MIRT437359	hsa	hsa	hsa-miR-27a-3p	PIK3CG	1	0	1	0	0	0	0	0	2	1
MIRT437692	hsa	hsa	hsa-miR-27a-3p	ENDOU	0	0	1	1	0	0	0	0	2	1
MIRT437693	hsa	hsa	hsa-miR-27a-3p	BNIP3	0	0	1	1	0	0	0	0	2	1
MIRT437694	hsa	hsa	hsa-miR-27a-3p	CRISP2	0	0	1	1	0	0	0	0	2	1
MIRT437695	hsa	hsa	hsa-miR-27a-3p	LPIN1	0	0	1	1	0	0	0	0	2	1
MIRT437696	hsa	hsa	hsa-miR-27a-3p	CCNYL1	0	0	1	1	0	0	0	0	2	1
MIRT437697	hsa	hsa	hsa-miR-27a-3p	CAB39L	0	0	1	1	0	0	0	0	2	1
MIRT437698	hsa	hsa	hsa-miR-27a-3p	CPPED1	0	0	1	1	0	0	0	0	2	1
MIRT437699	hsa	hsa	hsa-miR-27a-3p	CNN3	0	0	1	1	0	0	0	0	2	1
MIRT438534	hsa	hsa	hsa-miR-27a-3p	IFNR	1	0	1	0	0	0	0	0	2	1
MIRT442823	hsa	hsa	hsa-miR-27a-3p	CDH6	0	0	0	0	1	0	0	1	2	1
MIRT731819	hsa	hsa	hsa-miR-27a-3p	PRKAA2	1	1	0	0	0	0	0	0	2	1
MIRT006551	hsa	hsa	hsa-miR-29a-3p	PXDN	1	1	0	0	0	0	0	0	2	1
MIRT006485	hsa	hsa	hsa-miR-29a-3p	PPP1R13B	1	1	0	0	0	0	0	0	2	1
MIRT003737	hsa	hsa	hsa-miR-29a-3p	IMPDH1	1	0	0	0	0	0	1	0	2	1
MIRT004630	hsa	hsa	hsa-miR-29a-3p	ZFP36	1	0	0	0	0	0	1	0	2	4
MIRT005521	hsa	hsa	hsa-miR-29a-3p	FGG	1	0	0	0	0	0	1	0	2	1
MIRT005531	hsa	hsa	hsa-miR-29a-3p	FGA	1	0	0	0	0	0	1	0	2	1
MIRT005532	hsa	hsa	hsa-miR-29a-3p	FGB	1	0	0	0	0	0	1	0	2	1
MIRT006250	hsa	hsa	hsa-miR-29a-3p	NASP	1	1	0	0	0	0	0	0	2	2
MIRT006873	hsa	hsa	hsa-miR-29a-3p	C1QTNF6	0	0	1	0	1	0	0	0	2	2
MIRT054309	hsa	hsa	hsa-miR-29a-3p	CDK2	0	1	1	0	0	0	0	0	2	1
MIRT303362	hsa	hsa	hsa-miR-29a-3p	MXD1	0	0	1	1	0	0	0	0	2	1
MIRT401475	hsa	hsa	hsa-miR-29a-3p	AIM1	0	0	1	1	0	0	0	0	2	1
MIRT437547	hsa	hsa	hsa-miR-29a-3p	FBN1	1	1	0	0	0	0	0	0	2	2
MIRT437709	hsa	hsa	hsa-miR-29a-3p	PHACTR2	0	0	1	1	0	0	0	0	2	1
MIRT437712	hsa	hsa	hsa-miR-29a-3p	TUBB2A	0	0	1	1	0	0	0	0	2	1
MIRT437715	hsa	hsa	hsa-miR-29a-3p	EMP1	0	0	1	1	0	0	0	0	2	1
MIRT437718	hsa	hsa	hsa-miR-29a-3p	SNX24	0	0	1	1	0	0	0	0	2	1
MIRT437721	hsa	hsa	hsa-miR-29a-3p	AMFR	0	0	1	1	0	0	0	0	2	1
MIRT437724	hsa	hsa	hsa-miR-29a-3p	RIOK3	0	0	1	1	0	0	0	0	2	1
MIRT437730	hsa	hsa	hsa-miR-29a-3p	DSC2	0	0	1	1	0	0	0	0	2	1
MIRT438274	hsa	hsa	hsa-miR-29a-3p	CEACAM6	1	1	0	0	0	0	0	0	2	1
MIRT438346	hsa	hsa	hsa-miR-29a-3p	CCND1	0	1	1	0	0	0	0	0	2	1
MIRT438347	hsa	hsa	hsa-miR-29a-3p	CDK4	0	1	1	0	0	0	0	0	2	1
MIRT454813	hsa	hsa	hsa-miR-29a-3p	NEDD9	0	0	0	0	1	0	0	1	2	1
MIRT464475	hsa	hsa	hsa-miR-324-5p	UGCG	0	0	0	0	1	0	0	1	2	1
MIRT000082	hsa	hsa	hsa-miR-326	GLI1	1	0	0	0	0	0	1	0	2	1
MIRT019530	hsa	hsa	hsa-miR-326	CD9	0	1	1	0	0	0	0	0	2	1
MIRT438404	hsa	hsa	hsa-miR-326	CD274	1	0	1	0	0	0	0	0	2	1
MIRT443542	hsa	hsa	hsa-miR-326	ZNRF2	0	0	0	0	1	0	0	1	2	1
MIRT441516	hsa	hsa	hsa-miR-410-3p	ZNHIT6	0	0	0	0	1	0	0	1	2	1
MIRT731253	hsa	hsa	hsa-miR-410-3p	AGTR1	1	1	0	0	0	0	0	0	2	1
MIRT115494	hsa	hsa	hsa-miR-652-3p	TNRC6A	0	0	0	0	1	0	0	1	2	1
MIRT442145	hsa	hsa	hsa-miR-873-5p	C20orf197	0	0	0	0	1	0	0	1	2	1
MIRT006473	hsa	hsa	hsa-miR-708-5p	AKT2	1	0	1	0	0	0	0	0	2	1
MIRT006474	hsa	hsa	hsa-miR-708-5p	CD44	1	0	1	0	0	0	0	0	2	1
MIRT006941	hsa	hsa	hsa-miR-708-5p	TMEM88	1	0	1	0	0	0	0	0	2	1
MIRT437386	hsa	hsa	hsa-miR-708-5p	AKT1	0	1	1	0	0	0	0	0	2	1
MIRT437387	hsa	hsa	hsa-miR-708-5p	CCND1	0	1	1	0	0	0	0	0	2	1
MIRT437388	hsa	hsa	hsa-miR-708-5p	MMP2	0	1	1	0	0	0	0	0	2	1
MIRT437389	hsa	hsa	hsa-miR-708-5p	EZH2	0	1	1	0	0	0	0	0	2	1
MIRT437390	hsa	hsa	hsa-miR-708-5p	PARP1	0	1	1	0	0	0	0	0	2	1
MIRT437391	hsa	hsa	hsa-miR-708-5p	BCL2	0	1	1	0	0	0	0	0	2	1
MIRT438400	hsa	hsa	hsa-miR-708-5p	CD274	1	0	1	0	0	0	0	0	2	1
MIRT443875	hsa	hsa	hsa-miR-708-5p	DDTL	0	0	0	0	1	0	0	1	2	1
MIRT226551	hsa	hsa	hsa-miR-134-5p	TP53INP1	0	0	0	0	1	0	0	0	1	1
MIRT246172	hsa	hsa	hsa-miR-134-5p	TXNIP	0	0	0	0	1	0	0	0	1	2
MIRT283486	hsa	hsa	hsa-miR-134-5p	KCTD5	0	0	0	0	1	0	0	0	1	2
MIRT438507	hsa	hsa	hsa-miR-134-5p	ERBB2	1	0	0	0	0	0	0	0	1	1
MIRT438628	hsa	hsa	hsa-miR-134-5p	ZDHHC9	1	0	0	0	0	0	0	0	1	1
MIRT450510	hsa	hsa	hsa-miR-134-5p	USP37	0	0	0	0	1	0	0	0	1	1
MIRT464980	hsa	hsa	hsa-miR-134-5p	TULP1	0	0	0	0	1	0	0	0	1	3
MIRT465139	hsa	hsa	hsa-miR-134-5p	TSC22D2	0	0	0	0	1	0	0	0	1	1
MIRT481206	hsa	hsa	hsa-miR-134-5p	ATXN7L3B	0	0	0	0	1	0	0	0	1	1
MIRT489317	hsa	hsa	hsa-miR-134-5p	PEX26	0	0	0	0	1	0	0	0	1	1
MIRT499200	hsa	hsa	hsa-miR-134-5p	TJAP1	0	0	0	0	1	0	0	0	1	1
MIRT501606	hsa	hsa	hsa-miR-134-5p	PLAGL2	0	0	0	0	1	0	0	0	1	1
MIRT502026	hsa	hsa	hsa-miR-134-5p	LRIG2	0	0	0	0	1	0	0	0	1	1
MIRT503627	hsa	hsa	hsa-miR-134-5p	POLR2F	0	0	0	0	1	0	0	0	1	2
MIRT510312	hsa	hsa	hsa-miR-134-5p	CA12	0	0	0	0	1	0	0	0	1	2
MIRT515971	hsa	hsa	hsa-miR-134-5p	C9orf156	0	0	0	0	1	0	0	0	1	2
MIRT516300	hsa	hsa	hsa-miR-134-5p	F8A2	0	0	0	0	1	0	0	0	1	1
MIRT516326	hsa	hsa	hsa-miR-134-5p	F8A3	0	0	0	0	1	0	0	0	1	1
MIRT530295	hsa	hsa	hsa-miR-134-5p	AKAP17A	0	0	0	0	1	0	0	0	1	1
MIRT544362	hsa	hsa	hsa-miR-134-5p	EGLN1	0	0	0	0	1	0	0	0	1	1
MIRT546123	hsa	hsa	hsa-miR-134-5p	USP13	0	0	0	0	1	0	0	0	1	1
MIRT549594	hsa	hsa	hsa-miR-134-5p	TMEM101	0	0	0	0	1	0	0	0	1	1
MIRT553025	hsa	hsa	hsa-miR-134-5p	USP48	0	0	0	0	1	0	0	0	1	1
MIRT561502	hsa	hsa	hsa-miR-134-5p	SRSF2	0	0	0	0	1	0	0	0	1	1
MIRT562537	hsa	hsa	hsa-miR-134-5p	CCNG1	0	0	0	0	1	0	0	0	1	1
MIRT569451	hsa	hsa	hsa-miR-134-5p	PIGP	0	0	0	0	1	0	0	0	1	1
MIRT571903	hsa	hsa	hsa-miR-134-5p	MKNK2	0	0	0	0	1	0	0	0	1	1
MIRT573317	hsa	hsa	hsa-miR-134-5p	RFC5	0	0	0	0	1	0	0	0	1	1
MIRT575593	mmu	mmu	hsa-miR-134-5p	Gnl1	0	0	0	0	1	0	0	0	1	1
MIRT575977	mmu	mmu	hsa-miR-134-5p	Fem1a	0	0	0	0	1	0	0	0	1	1
MIRT576004	mmu	mmu	hsa-miR-134-5p	Zfp106	0	0	0	0	1	0	0	0	1	1
MIRT576555	mmu	mmu	hsa-miR-134-5p	Serpine1	0	0	0	0	1	0	0	0	1	1
MIRT606775	hsa	hsa	hsa-miR-134-5p	KIAA0040	0	0	0	0	1	0	0	0	1	2
MIRT606835	hsa	hsa	hsa-miR-134-5p	FEM1A	0	0	0	0	1	0	0	0	1	3
MIRT609274	hsa	hsa	hsa-miR-134-5p	MAPKAPK5	0	0	0	0	1	0	0	0	1	1
MIRT609407	hsa	hsa	hsa-miR-134-5p	SLC25A45	0	0	0	0	1	0	0	0	1	1
MIRT610107	hsa	hsa	hsa-miR-134-5p	IL17REL	0	0	0	0	1	0	0	0	1	1
MIRT610330	hsa	hsa	hsa-miR-134-5p	SSX5	0	0	0	0	1	0	0	0	1	1
MIRT610356	hsa	hsa	hsa-miR-134-5p	GNL1	0	0	0	0	1	0	0	0	1	1
MIRT610617	hsa	hsa	hsa-miR-134-5p	ARHGAP18	0	0	0	0	1	0	0	0	1	1
MIRT611071	hsa	hsa	hsa-miR-134-5p	ZNF621	0	0	0	0	1	0	0	0	1	1
MIRT611494	hsa	hsa	hsa-miR-134-5p	ZNF440	0	0	0	0	1	0	0	0	1	1
MIRT611938	hsa	hsa	hsa-miR-134-5p	ZNF106	0	0	0	0	1	0	0	0	1	1
MIRT612438	hsa	hsa	hsa-miR-134-5p	SMOC2	0	0	0	0	1	0	0	0	1	1
MIRT612453	hsa	hsa	hsa-miR-134-5p	SMOC1	0	0	0	0	1	0	0	0	1	2
MIRT612570	hsa	hsa	hsa-miR-134-5p	RBBP5	0	0	0	0	1	0	0	0	1	1
MIRT613114	hsa	hsa	hsa-miR-134-5p	EIF4EBP2	0	0	0	0	1	0	0	0	1	1
MIRT613923	hsa	hsa	hsa-miR-134-5p	HIVEP3	0	0	0	0	1	0	0	0	1	1
MIRT614757	hsa	hsa	hsa-miR-134-5p	SLC6A6	0	0	0	0	1	0	0	0	1	1
MIRT614948	hsa	hsa	hsa-miR-134-5p	KAT6B	0	0	0	0	1	0	0	0	1	1
MIRT616428	hsa	hsa	hsa-miR-134-5p	FAM126B	0	0	0	0	1	0	0	0	1	1
MIRT617843	hsa	hsa	hsa-miR-134-5p	FMO4	0	0	0	0	1	0	0	0	1	1
MIRT618506	hsa	hsa	hsa-miR-134-5p	HSPD1	0	0	0	0	1	0	0	0	1	1
MIRT624206	hsa	hsa	hsa-miR-134-5p	DCP2	0	0	0	0	1	0	0	0	1	2
MIRT625555	hsa	hsa	hsa-miR-134-5p	GABRB2	0	0	0	0	1	0	0	0	1	1
MIRT626028	hsa	hsa	hsa-miR-134-5p	POT1	0	0	0	0	1	0	0	0	1	1
MIRT626377	hsa	hsa	hsa-miR-134-5p	BBS1	0	0	0	0	1	0	0	0	1	1
MIRT626479	hsa	hsa	hsa-miR-134-5p	ADAT1	0	0	0	0	1	0	0	0	1	1
MIRT627561	hsa	hsa	hsa-miR-134-5p	SMAD6	0	0	0	0	1	0	0	0	1	1
MIRT642535	hsa	hsa	hsa-miR-134-5p	CERS4	0	0	0	0	1	0	0	0	1	1
MIRT654292	hsa	hsa	hsa-miR-134-5p	RCAN1	0	0	0	0	1	0	0	0	1	1
MIRT656339	hsa	hsa	hsa-miR-134-5p	MED28	0	0	0	0	1	0	0	0	1	1
MIRT662859	hsa	hsa	hsa-miR-134-5p	UPF3A	0	0	0	0	1	0	0	0	1	1
MIRT666898	hsa	hsa	hsa-miR-134-5p	POLA2	0	0	0	0	1	0	0	0	1	1
MIRT667633	hsa	hsa	hsa-miR-134-5p	LHFPL2	0	0	0	0	1	0	0	0	1	1
MIRT669529	hsa	hsa	hsa-miR-134-5p	AP5M1	0	0	0	0	1	0	0	0	1	1
MIRT669724	hsa	hsa	hsa-miR-134-5p	A1CF	0	0	0	0	1	0	0	0	1	1
MIRT684469	hsa	hsa	hsa-miR-134-5p	INTS7	0	0	0	0	1	0	0	0	1	1
MIRT695500	hsa	hsa	hsa-miR-134-5p	ALPI	0	0	0	0	1	0	0	0	1	1
MIRT701888	hsa	hsa	hsa-miR-134-5p	MNT	0	0	0	0	1	0	0	0	1	1
MIRT702741	hsa	hsa	hsa-miR-134-5p	IL6ST	0	0	0	0	1	0	0	0	1	1
MIRT710441	hsa	hsa	hsa-miR-134-5p	BTNL3	0	0	0	0	1	0	0	0	1	1
MIRT711343	hsa	hsa	hsa-miR-134-5p	FMNL2	0	0	0	0	1	0	0	0	1	1
MIRT717229	hsa	hsa	hsa-miR-134-5p	SH2D5	0	0	0	0	1	0	0	0	1	1
MIRT723985	hsa	hsa	hsa-miR-134-5p	SOX17	0	0	0	0	1	0	0	0	1	1
MIRT731944	hsa	hsa	hsa-miR-134-5p	RAB27A	1	0	0	0	0	0	0	0	1	1
MIRT4888954	hsa	hsa	hsa-miR-134-5p	DCP2	0	0	0	0	0	0	0	1	1	0
MIRT4890302	hsa	hsa	hsa-miR-134-5p	FEM1A	0	0	0	0	0	0	0	1	1	0
MIRT4890777	hsa	hsa	hsa-miR-134-5p	SOX17	0	0	0	0	0	0	0	1	1	0
MIRT4897592	hsa	hsa	hsa-miR-134-5p	FEM1A	0	0	0	0	0	0	0	1	1	0
MIRT4900578	hsa	hsa	hsa-miR-134-5p	SH2D5	0	0	0	0	0	0	0	1	1	0
MIRT4900907	hsa	hsa	hsa-miR-134-5p	SMOC1	0	0	0	0	0	0	0	1	1	0
MIRT4904335	hsa	hsa	hsa-miR-134-5p	FEM1A	0	0	0	0	0	0	0	1	1	0
MIRT4905556	hsa	hsa	hsa-miR-134-5p	BTNL3	0	0	0	0	0	0	0	1	1	0
MIRT4906628	hsa	hsa	hsa-miR-134-5p	SMOC1	0	0	0	0	0	0	0	1	1	0
MIRT4909484	hsa	hsa	hsa-miR-134-5p	FEM1A	0	0	0	0	0	0	0	1	1	0
MIRT4909665	hsa	hsa	hsa-miR-134-5p	FMNL2	0	0	0	0	0	0	0	1	1	0
MIRT4910852	hsa	hsa	hsa-miR-134-5p	BTNL3	0	0	0	0	0	0	0	1	1	0
MIRT4912044	hsa	hsa	hsa-miR-134-5p	SMOC1	0	0	0	0	0	0	0	1	1	0
MIRT4917066	hsa	hsa	hsa-miR-134-5p	USP48	0	0	0	0	0	0	0	1	1	0
MIRT4919525	hsa	hsa	hsa-miR-134-5p	C9orf156	0	0	0	0	0	0	0	1	1	0
MIRT4929169	hsa	hsa	hsa-miR-134-5p	IL6ST	0	0	0	0	0	0	0	1	1	0
MIRT4930420	hsa	hsa	hsa-miR-134-5p	MNT	0	0	0	0	0	0	0	1	1	0
MIRT4939346	hsa	hsa	hsa-miR-134-5p	ALPI	0	0	0	0	0	0	0	1	1	0
MIRT4954587	hsa	hsa	hsa-miR-134-5p	INTS7	0	0	0	0	0	0	0	1	1	0
MIRT5003694	hsa	hsa	hsa-miR-134-5p	A1CF	0	0	0	0	0	0	0	1	1	0
MIRT5004166	hsa	hsa	hsa-miR-134-5p	AP5M1	0	0	0	0	0	0	0	1	1	0
MIRT5006129	hsa	hsa	hsa-miR-134-5p	DCP2	0	0	0	0	0	0	0	1	1	0
MIRT5007034	hsa	hsa	hsa-miR-134-5p	FAM126B	0	0	0	0	0	0	0	1	1	0
MIRT5007314	hsa	hsa	hsa-miR-134-5p	FEM1A	0	0	0	0	0	0	0	1	1	0
MIRT5007945	hsa	hsa	hsa-miR-134-5p	GNL1	0	0	0	0	0	0	0	1	1	0
MIRT5009277	hsa	hsa	hsa-miR-134-5p	LHFPL2	0	0	0	0	0	0	0	1	1	0
MIRT5011516	hsa	hsa	hsa-miR-134-5p	POLA2	0	0	0	0	0	0	0	1	1	0
MIRT5012128	hsa	hsa	hsa-miR-134-5p	RBBP5	0	0	0	0	0	0	0	1	1	0
MIRT5013683	hsa	hsa	hsa-miR-134-5p	SMOC1	0	0	0	0	0	0	0	1	1	0
MIRT5013699	hsa	hsa	hsa-miR-134-5p	SMOC2	0	0	0	0	0	0	0	1	1	0
MIRT5016217	hsa	hsa	hsa-miR-134-5p	ZNF106	0	0	0	0	0	0	0	1	1	0
MIRT5016751	hsa	hsa	hsa-miR-134-5p	MED28	0	0	0	0	0	0	0	1	1	0
MIRT5020243	hsa	hsa	hsa-miR-134-5p	BBS1	0	0	0	0	0	0	0	1	1	0
MIRT5021281	hsa	hsa	hsa-miR-134-5p	ZNF621	0	0	0	0	0	0	0	1	1	0
MIRT5023307	hsa	hsa	hsa-miR-134-5p	UPF3A	0	0	0	0	0	0	0	1	1	0
MIRT5024321	hsa	hsa	hsa-miR-134-5p	IL17REL	0	0	0	0	0	0	0	1	1	0
MIRT5025351	hsa	hsa	hsa-miR-134-5p	KIAA0040	0	0	0	0	0	0	0	1	1	0
MIRT5031052	hsa	hsa	hsa-miR-134-5p	DCP2	0	0	0	0	0	0	0	1	1	0
MIRT5032313	hsa	hsa	hsa-miR-134-5p	FAM126B	0	0	0	0	0	0	0	1	1	0
MIRT5033576	hsa	hsa	hsa-miR-134-5p	GNL1	0	0	0	0	0	0	0	1	1	0
MIRT5034802	hsa	hsa	hsa-miR-134-5p	KAT6B	0	0	0	0	0	0	0	1	1	0
MIRT5035058	hsa	hsa	hsa-miR-134-5p	KIAA0040	0	0	0	0	0	0	0	1	1	0
MIRT5036123	hsa	hsa	hsa-miR-134-5p	MED28	0	0	0	0	0	0	0	1	1	0
MIRT5039620	hsa	hsa	hsa-miR-134-5p	RBBP5	0	0	0	0	0	0	0	1	1	0
MIRT5039750	hsa	hsa	hsa-miR-134-5p	RCAN1	0	0	0	0	0	0	0	1	1	0
MIRT5041431	hsa	hsa	hsa-miR-134-5p	SMOC1	0	0	0	0	0	0	0	1	1	0
MIRT5048051	hsa	hsa	hsa-miR-134-5p	FEM1A	0	0	0	0	0	0	0	1	1	0
MIRT5048949	hsa	hsa	hsa-miR-134-5p	SMAD6	0	0	0	0	0	0	0	1	1	0
MIRT5050853	hsa	hsa	hsa-miR-134-5p	BBS1	0	0	0	0	0	0	0	1	1	0
MIRT5052181	hsa	hsa	hsa-miR-134-5p	ZNF621	0	0	0	0	0	0	0	1	1	0
MIRT5052914	hsa	hsa	hsa-miR-134-5p	SMOC2	0	0	0	0	0	0	0	1	1	0
MIRT5056056	hsa	hsa	hsa-miR-134-5p	IL17REL	0	0	0	0	0	0	0	1	1	0
MIRT5059948	hsa	hsa	hsa-miR-134-5p	CERS4	0	0	0	0	0	0	0	1	1	0
MIRT5061010	hsa	hsa	hsa-miR-134-5p	DCP2	0	0	0	0	0	0	0	1	1	0
MIRT5061913	hsa	hsa	hsa-miR-134-5p	RBBP5	0	0	0	0	0	0	0	1	1	0
MIRT5062118	hsa	hsa	hsa-miR-134-5p	SMOC1	0	0	0	0	0	0	0	1	1	0
MIRT5063497	hsa	hsa	hsa-miR-134-5p	FEM1A	0	0	0	0	0	0	0	1	1	0
MIRT5065048	hsa	hsa	hsa-miR-134-5p	ZNF621	0	0	0	0	0	0	0	1	1	0
MIRT5065338	hsa	hsa	hsa-miR-134-5p	SMOC2	0	0	0	0	0	0	0	1	1	0
MIRT5065643	hsa	hsa	hsa-miR-134-5p	ARHGAP18	0	0	0	0	0	0	0	1	1	0
MIRT5066266	hsa	hsa	hsa-miR-134-5p	GNL1	0	0	0	0	0	0	0	1	1	0
MIRT5066691	hsa	hsa	hsa-miR-134-5p	IL17REL	0	0	0	0	0	0	0	1	1	0
MIRT5067412	hsa	hsa	hsa-miR-134-5p	KIAA0040	0	0	0	0	0	0	0	1	1	0
MIRT5068282	hsa	hsa	hsa-miR-134-5p	MAPKAPK5	0	0	0	0	0	0	0	1	1	0
MIRT5069372	hsa	hsa	hsa-miR-134-5p	GNL1	0	0	0	0	0	0	0	1	1	0
MIRT5070147	hsa	hsa	hsa-miR-134-5p	RBBP5	0	0	0	0	0	0	0	1	1	0
MIRT5070344	hsa	hsa	hsa-miR-134-5p	SMOC1	0	0	0	0	0	0	0	1	1	0
MIRT5070615	hsa	hsa	hsa-miR-134-5p	ZNF106	0	0	0	0	0	0	0	1	1	0
MIRT5071354	hsa	hsa	hsa-miR-134-5p	FEM1A	0	0	0	0	0	0	0	1	1	0
MIRT5072484	hsa	hsa	hsa-miR-134-5p	ZNF621	0	0	0	0	0	0	0	1	1	0
MIRT5072756	hsa	hsa	hsa-miR-134-5p	SMOC2	0	0	0	0	0	0	0	1	1	0
MIRT5073879	hsa	hsa	hsa-miR-134-5p	IL17REL	0	0	0	0	0	0	0	1	1	0
MIRT5074408	hsa	hsa	hsa-miR-134-5p	KIAA0040	0	0	0	0	0	0	0	1	1	0
MIRT5075065	hsa	hsa	hsa-miR-134-5p	MAPKAPK5	0	0	0	0	0	0	0	1	1	0
MIRT5076702	hsa	hsa	hsa-miR-134-5p	GNL1	0	0	0	0	0	0	0	1	1	0
MIRT5078057	hsa	hsa	hsa-miR-134-5p	RBBP5	0	0	0	0	0	0	0	1	1	0
MIRT5078544	hsa	hsa	hsa-miR-134-5p	SMOC2	0	0	0	0	0	0	0	1	1	0
MIRT5080062	hsa	hsa	hsa-miR-134-5p	FEM1A	0	0	0	0	0	0	0	1	1	0
MIRT5081348	hsa	hsa	hsa-miR-134-5p	ZNF621	0	0	0	0	0	0	0	1	1	0
MIRT5082725	hsa	hsa	hsa-miR-134-5p	SMOC1	0	0	0	0	0	0	0	1	1	0
MIRT5082797	hsa	hsa	hsa-miR-134-5p	IL17REL	0	0	0	0	0	0	0	1	1	0
MIRT5083298	hsa	hsa	hsa-miR-134-5p	KIAA0040	0	0	0	0	0	0	0	1	1	0
MIRT5084003	hsa	hsa	hsa-miR-134-5p	MAPKAPK5	0	0	0	0	0	0	0	1	1	0
MIRT5085418	hsa	hsa	hsa-miR-134-5p	GNL1	0	0	0	0	0	0	0	1	1	0
MIRT5086637	hsa	hsa	hsa-miR-134-5p	RBBP5	0	0	0	0	0	0	0	1	1	0
MIRT5086978	hsa	hsa	hsa-miR-134-5p	SMOC1	0	0	0	0	0	0	0	1	1	0
MIRT5086994	hsa	hsa	hsa-miR-134-5p	SMOC2	0	0	0	0	0	0	0	1	1	0
MIRT5088362	hsa	hsa	hsa-miR-134-5p	FEM1A	0	0	0	0	0	0	0	1	1	0
MIRT5089597	hsa	hsa	hsa-miR-134-5p	ZNF621	0	0	0	0	0	0	0	1	1	0
MIRT5090773	hsa	hsa	hsa-miR-134-5p	IL17REL	0	0	0	0	0	0	0	1	1	0
MIRT5091339	hsa	hsa	hsa-miR-134-5p	KIAA0040	0	0	0	0	0	0	0	1	1	0
MIRT5092125	hsa	hsa	hsa-miR-134-5p	MAPKAPK5	0	0	0	0	0	0	0	1	1	0
MIRT5094135	hsa	hsa	hsa-miR-134-5p	SMOC2	0	0	0	0	0	0	0	1	1	0
MIRT5095289	hsa	hsa	hsa-miR-134-5p	FEM1A	0	0	0	0	0	0	0	1	1	0
MIRT5096882	hsa	hsa	hsa-miR-134-5p	IL17REL	0	0	0	0	0	0	0	1	1	0
MIRT5097263	hsa	hsa	hsa-miR-134-5p	KIAA0040	0	0	0	0	0	0	0	1	1	0
MIRT5100361	hsa	hsa	hsa-miR-134-5p	SMOC2	0	0	0	0	0	0	0	1	1	0
MIRT5101647	hsa	hsa	hsa-miR-134-5p	FEM1A	0	0	0	0	0	0	0	1	1	0
MIRT5102657	hsa	hsa	hsa-miR-134-5p	ZNF621	0	0	0	0	0	0	0	1	1	0
MIRT5103573	hsa	hsa	hsa-miR-134-5p	IL17REL	0	0	0	0	0	0	0	1	1	0
MIRT5104002	hsa	hsa	hsa-miR-134-5p	KIAA0040	0	0	0	0	0	0	0	1	1	0
MIRT5105665	hsa	hsa	hsa-miR-134-5p	FEM1A	0	0	0	0	0	0	0	1	1	0
MIRT5106286	hsa	hsa	hsa-miR-134-5p	ZNF621	0	0	0	0	0	0	0	1	1	0
MIRT5106451	hsa	hsa	hsa-miR-134-5p	SMOC2	0	0	0	0	0	0	0	1	1	0
MIRT5106821	hsa	hsa	hsa-miR-134-5p	GNL1	0	0	0	0	0	0	0	1	1	0
MIRT5106989	hsa	hsa	hsa-miR-134-5p	IL17REL	0	0	0	0	0	0	0	1	1	0
MIRT5107256	hsa	hsa	hsa-miR-134-5p	KIAA0040	0	0	0	0	0	0	0	1	1	0
MIRT5108576	hsa	hsa	hsa-miR-134-5p	FEM1A	0	0	0	0	0	0	0	1	1	0
MIRT5109073	hsa	hsa	hsa-miR-134-5p	ZNF621	0	0	0	0	0	0	0	1	1	0
MIRT5109202	hsa	hsa	hsa-miR-134-5p	SMOC2	0	0	0	0	0	0	0	1	1	0
MIRT5109671	hsa	hsa	hsa-miR-134-5p	IL17REL	0	0	0	0	0	0	0	1	1	0
MIRT5110272	hsa	hsa	hsa-miR-134-5p	MAPKAPK5	0	0	0	0	0	0	0	1	1	0
MIRT5111642	hsa	hsa	hsa-miR-134-5p	SMOC1	0	0	0	0	0	0	0	1	1	0
MIRT5112600	hsa	hsa	hsa-miR-134-5p	FEM1A	0	0	0	0	0	0	0	1	1	0
MIRT5113733	hsa	hsa	hsa-miR-134-5p	SMOC2	0	0	0	0	0	0	0	1	1	0
MIRT5113784	hsa	hsa	hsa-miR-134-5p	POT1	0	0	0	0	0	0	0	1	1	0
MIRT5114479	hsa	hsa	hsa-miR-134-5p	IL17REL	0	0	0	0	0	0	0	1	1	0
MIRT5114891	hsa	hsa	hsa-miR-134-5p	KIAA0040	0	0	0	0	0	0	0	1	1	0
MIRT5116795	hsa	hsa	hsa-miR-134-5p	SMOC1	0	0	0	0	0	0	0	1	1	0
MIRT5116810	hsa	hsa	hsa-miR-134-5p	SMOC2	0	0	0	0	0	0	0	1	1	0
MIRT5117424	hsa	hsa	hsa-miR-134-5p	FEM1A	0	0	0	0	0	0	0	1	1	0
MIRT5118085	hsa	hsa	hsa-miR-134-5p	ZNF621	0	0	0	0	0	0	0	1	1	0
MIRT5118317	hsa	hsa	hsa-miR-134-5p	POT1	0	0	0	0	0	0	0	1	1	0
MIRT5118882	hsa	hsa	hsa-miR-134-5p	IL17REL	0	0	0	0	0	0	0	1	1	0
MIRT5119576	hsa	hsa	hsa-miR-134-5p	MAPKAPK5	0	0	0	0	0	0	0	1	1	0
MIRT5120593	hsa	hsa	hsa-miR-134-5p	EIF4EBP2	0	0	0	0	0	0	0	1	1	0
MIRT5121388	hsa	hsa	hsa-miR-134-5p	KAT6B	0	0	0	0	0	0	0	1	1	0
MIRT5122748	hsa	hsa	hsa-miR-134-5p	RBBP5	0	0	0	0	0	0	0	1	1	0
MIRT5123214	hsa	hsa	hsa-miR-134-5p	SMAD6	0	0	0	0	0	0	0	1	1	0
MIRT5124140	hsa	hsa	hsa-miR-134-5p	ZNF106	0	0	0	0	0	0	0	1	1	0
MIRT5125250	hsa	hsa	hsa-miR-134-5p	FEM1A	0	0	0	0	0	0	0	1	1	0
MIRT5125996	hsa	hsa	hsa-miR-134-5p	ZNF440	0	0	0	0	0	0	0	1	1	0
MIRT5126067	hsa	hsa	hsa-miR-134-5p	ADAT1	0	0	0	0	0	0	0	1	1	0
MIRT5126351	hsa	hsa	hsa-miR-134-5p	BBS1	0	0	0	0	0	0	0	1	1	0
MIRT5127271	hsa	hsa	hsa-miR-134-5p	SMOC2	0	0	0	0	0	0	0	1	1	0
MIRT5127337	hsa	hsa	hsa-miR-134-5p	POT1	0	0	0	0	0	0	0	1	1	0
MIRT5127649	hsa	hsa	hsa-miR-134-5p	ARHGAP18	0	0	0	0	0	0	0	1	1	0
MIRT5128406	hsa	hsa	hsa-miR-134-5p	SMOC1	0	0	0	0	0	0	0	1	1	0
MIRT5128563	hsa	hsa	hsa-miR-134-5p	IL17REL	0	0	0	0	0	0	0	1	1	0
MIRT5128745	hsa	hsa	hsa-miR-134-5p	GABRB2	0	0	0	0	0	0	0	1	1	0
MIRT5129312	hsa	hsa	hsa-miR-134-5p	KIAA0040	0	0	0	0	0	0	0	1	1	0
MIRT5129544	hsa	hsa	hsa-miR-134-5p	FMO4	0	0	0	0	0	0	0	1	1	0
MIRT5130394	hsa	hsa	hsa-miR-134-5p	MAPKAPK5	0	0	0	0	0	0	0	1	1	0
MIRT5132080	hsa	hsa	hsa-miR-134-5p	DCP2	0	0	0	0	0	0	0	1	1	0
MIRT5132328	hsa	hsa	hsa-miR-134-5p	EIF4EBP2	0	0	0	0	0	0	0	1	1	0
MIRT5132854	hsa	hsa	hsa-miR-134-5p	GNL1	0	0	0	0	0	0	0	1	1	0
MIRT5133081	hsa	hsa	hsa-miR-134-5p	HIVEP3	0	0	0	0	0	0	0	1	1	0
MIRT5133310	hsa	hsa	hsa-miR-134-5p	KAT6B	0	0	0	0	0	0	0	1	1	0
MIRT5135102	hsa	hsa	hsa-miR-134-5p	RBBP5	0	0	0	0	0	0	0	1	1	0
MIRT5135609	hsa	hsa	hsa-miR-134-5p	SLC25A45	0	0	0	0	0	0	0	1	1	0
MIRT5135778	hsa	hsa	hsa-miR-134-5p	SMOC1	0	0	0	0	0	0	0	1	1	0
MIRT5135793	hsa	hsa	hsa-miR-134-5p	SMOC2	0	0	0	0	0	0	0	1	1	0
MIRT5136837	hsa	hsa	hsa-miR-134-5p	ZNF106	0	0	0	0	0	0	0	1	1	0
MIRT5137867	hsa	hsa	hsa-miR-134-5p	FEM1A	0	0	0	0	0	0	0	1	1	0
MIRT5138678	hsa	hsa	hsa-miR-134-5p	ZNF440	0	0	0	0	0	0	0	1	1	0
MIRT5140735	hsa	hsa	hsa-miR-134-5p	ARHGAP18	0	0	0	0	0	0	0	1	1	0
MIRT5142046	hsa	hsa	hsa-miR-134-5p	HSPD1	0	0	0	0	0	0	0	1	1	0
MIRT5142087	hsa	hsa	hsa-miR-134-5p	IL17REL	0	0	0	0	0	0	0	1	1	0
MIRT5142829	hsa	hsa	hsa-miR-134-5p	KIAA0040	0	0	0	0	0	0	0	1	1	0
MIRT5143122	hsa	hsa	hsa-miR-134-5p	FMO4	0	0	0	0	0	0	0	1	1	0
MIRT5143226	hsa	hsa	hsa-miR-134-5p	TP53INP1	0	0	0	0	0	0	0	1	1	0
MIRT5144085	hsa	hsa	hsa-miR-134-5p	MAPKAPK5	0	0	0	0	0	0	0	1	1	0
MIRT5144888	hsa	hsa	hsa-miR-134-5p	KAT6B	0	0	0	0	0	0	0	1	1	0
MIRT5145142	hsa	hsa	hsa-miR-134-5p	RBBP5	0	0	0	0	0	0	0	1	1	0
MIRT5145699	hsa	hsa	hsa-miR-134-5p	ZNF106	0	0	0	0	0	0	0	1	1	0
MIRT5145812	hsa	hsa	hsa-miR-134-5p	FEM1A	0	0	0	0	0	0	0	1	1	0
MIRT5146668	hsa	hsa	hsa-miR-134-5p	ZNF621	0	0	0	0	0	0	0	1	1	0
MIRT5146859	hsa	hsa	hsa-miR-134-5p	SMOC2	0	0	0	0	0	0	0	1	1	0
MIRT5147405	hsa	hsa	hsa-miR-134-5p	GNL1	0	0	0	0	0	0	0	1	1	0
MIRT5147621	hsa	hsa	hsa-miR-134-5p	IL17REL	0	0	0	0	0	0	0	1	1	0
MIRT5148012	hsa	hsa	hsa-miR-134-5p	FAM126B	0	0	0	0	0	0	0	1	1	0
MIRT5148071	hsa	hsa	hsa-miR-134-5p	KIAA0040	0	0	0	0	0	0	0	1	1	0
MIRT5148642	hsa	hsa	hsa-miR-134-5p	MAPKAPK5	0	0	0	0	0	0	0	1	1	0
MIRT5149081	hsa	hsa	hsa-miR-134-5p	GNL1	0	0	0	0	0	0	0	1	1	0
MIRT5149427	hsa	hsa	hsa-miR-134-5p	RBBP5	0	0	0	0	0	0	0	1	1	0
MIRT5149546	hsa	hsa	hsa-miR-134-5p	SMOC1	0	0	0	0	0	0	0	1	1	0
MIRT5150234	hsa	hsa	hsa-miR-134-5p	ZNF106	0	0	0	0	0	0	0	1	1	0
MIRT5150402	hsa	hsa	hsa-miR-134-5p	FEM1A	0	0	0	0	0	0	0	1	1	0
MIRT5151249	hsa	hsa	hsa-miR-134-5p	ZNF621	0	0	0	0	0	0	0	1	1	0
MIRT5151492	hsa	hsa	hsa-miR-134-5p	SMOC2	0	0	0	0	0	0	0	1	1	0
MIRT5151770	hsa	hsa	hsa-miR-134-5p	ARHGAP18	0	0	0	0	0	0	0	1	1	0
MIRT5151988	hsa	hsa	hsa-miR-134-5p	EIF4EBP2	0	0	0	0	0	0	0	1	1	0
MIRT5152400	hsa	hsa	hsa-miR-134-5p	IL17REL	0	0	0	0	0	0	0	1	1	0
MIRT5152836	hsa	hsa	hsa-miR-134-5p	KIAA0040	0	0	0	0	0	0	0	1	1	0
MIRT5153372	hsa	hsa	hsa-miR-134-5p	MAPKAPK5	0	0	0	0	0	0	0	1	1	0
MIRT5154092	hsa	hsa	hsa-miR-134-5p	GNL1	0	0	0	0	0	0	0	1	1	0
MIRT5154197	hsa	hsa	hsa-miR-134-5p	KAT6B	0	0	0	0	0	0	0	1	1	0
MIRT5154598	hsa	hsa	hsa-miR-134-5p	RBBP5	0	0	0	0	0	0	0	1	1	0
MIRT5154718	hsa	hsa	hsa-miR-134-5p	SLC6A6	0	0	0	0	0	0	0	1	1	0
MIRT5154787	hsa	hsa	hsa-miR-134-5p	SMOC1	0	0	0	0	0	0	0	1	1	0
MIRT5155060	hsa	hsa	hsa-miR-134-5p	ZNF106	0	0	0	0	0	0	0	1	1	0
MIRT5155601	hsa	hsa	hsa-miR-134-5p	FEM1A	0	0	0	0	0	0	0	1	1	0
MIRT5155945	hsa	hsa	hsa-miR-134-5p	ZNF440	0	0	0	0	0	0	0	1	1	0
MIRT5156566	hsa	hsa	hsa-miR-134-5p	ZNF621	0	0	0	0	0	0	0	1	1	0
MIRT5156893	hsa	hsa	hsa-miR-134-5p	SMOC2	0	0	0	0	0	0	0	1	1	0
MIRT5157166	hsa	hsa	hsa-miR-134-5p	ARHGAP18	0	0	0	0	0	0	0	1	1	0
MIRT5157365	hsa	hsa	hsa-miR-134-5p	HIVEP3	0	0	0	0	0	0	0	1	1	0
MIRT5157411	hsa	hsa	hsa-miR-134-5p	EIF4EBP2	0	0	0	0	0	0	0	1	1	0
MIRT5157796	hsa	hsa	hsa-miR-134-5p	IL17REL	0	0	0	0	0	0	0	1	1	0
MIRT5158238	hsa	hsa	hsa-miR-134-5p	KIAA0040	0	0	0	0	0	0	0	1	1	0
MIRT5158651	hsa	hsa	hsa-miR-134-5p	SLC25A45	0	0	0	0	0	0	0	1	1	0
MIRT5158820	hsa	hsa	hsa-miR-134-5p	MAPKAPK5	0	0	0	0	0	0	0	1	1	0
MIRT5159341	hsa	hsa	hsa-miR-134-5p	EIF4EBP2	0	0	0	0	0	0	0	1	1	0
MIRT5160080	hsa	hsa	hsa-miR-134-5p	RBBP5	0	0	0	0	0	0	0	1	1	0
MIRT5160234	hsa	hsa	hsa-miR-134-5p	SMOC1	0	0	0	0	0	0	0	1	1	0
MIRT5160249	hsa	hsa	hsa-miR-134-5p	SMOC2	0	0	0	0	0	0	0	1	1	0
MIRT5160371	hsa	hsa	hsa-miR-134-5p	TP53INP1	0	0	0	0	0	0	0	1	1	0
MIRT5160949	hsa	hsa	hsa-miR-134-5p	ZNF106	0	0	0	0	0	0	0	1	1	0
MIRT5161075	hsa	hsa	hsa-miR-134-5p	FEM1A	0	0	0	0	0	0	0	1	1	0
MIRT5161495	hsa	hsa	hsa-miR-134-5p	ZNF440	0	0	0	0	0	0	0	1	1	0
MIRT5162053	hsa	hsa	hsa-miR-134-5p	ZNF621	0	0	0	0	0	0	0	1	1	0
MIRT5162663	hsa	hsa	hsa-miR-134-5p	ARHGAP18	0	0	0	0	0	0	0	1	1	0
MIRT5162981	hsa	hsa	hsa-miR-134-5p	GNL1	0	0	0	0	0	0	0	1	1	0
MIRT5163019	hsa	hsa	hsa-miR-134-5p	SSX5	0	0	0	0	0	0	0	1	1	0
MIRT5163267	hsa	hsa	hsa-miR-134-5p	IL17REL	0	0	0	0	0	0	0	1	1	0
MIRT5163653	hsa	hsa	hsa-miR-134-5p	KIAA0040	0	0	0	0	0	0	0	1	1	0
MIRT5164140	hsa	hsa	hsa-miR-134-5p	SLC25A45	0	0	0	0	0	0	0	1	1	0
MIRT5164301	hsa	hsa	hsa-miR-134-5p	MAPKAPK5	0	0	0	0	0	0	0	1	1	0
MIRT5168308	hsa	hsa	hsa-miR-134-5p	FEM1A	0	0	0	0	0	0	0	1	1	0
MIRT5168457	hsa	hsa	hsa-miR-134-5p	KIAA0040	0	0	0	0	0	0	0	1	1	0
MIRT5243458	hsa	hsa	hsa-miR-134-5p	FEM1A	0	0	0	0	0	0	0	1	1	0
MIRT5244006	hsa	hsa	hsa-miR-134-5p	SERPINE1	0	0	0	0	0	0	0	1	1	0
MIRT5244249	hsa	hsa	hsa-miR-134-5p	FEM1A	0	0	0	0	0	0	0	1	1	0
MIRT5244911	hsa	hsa	hsa-miR-134-5p	ZNF106	0	0	0	0	0	0	0	1	1	0
MIRT5244937	hsa	hsa	hsa-miR-134-5p	FEM1A	0	0	0	0	0	0	0	1	1	0
MIRT5245401	hsa	hsa	hsa-miR-134-5p	GNL1	0	0	0	0	0	0	0	1	1	0
MIRT5245491	hsa	hsa	hsa-miR-134-5p	IL17REL	0	0	0	0	0	0	0	1	1	0
MIRT5245545	hsa	hsa	hsa-miR-134-5p	KIAA0040	0	0	0	0	0	0	0	1	1	0
MIRT5260012	hsa	hsa	hsa-miR-134-5p	RFC5	0	0	0	0	0	0	0	1	1	0
MIRT5261487	hsa	hsa	hsa-miR-134-5p	PIGP	0	0	0	0	0	0	0	1	1	0
MIRT5267887	hsa	hsa	hsa-miR-134-5p	MKNK2	0	0	0	0	0	0	0	1	1	0
MIRT5278946	hsa	hsa	hsa-miR-134-5p	TULP1	0	0	0	0	0	0	0	1	1	0
MIRT5281736	hsa	hsa	hsa-miR-134-5p	PIGP	0	0	0	0	0	0	0	1	1	0
MIRT5311607	hsa	hsa	hsa-miR-134-5p	CCNG1	0	0	0	0	0	0	0	1	1	0
MIRT5317854	hsa	hsa	hsa-miR-134-5p	SRSF2	0	0	0	0	0	0	0	1	1	0
MIRT5345334	hsa	hsa	hsa-miR-134-5p	USP13	0	0	0	0	0	0	0	1	1	0
MIRT5345402	hsa	hsa	hsa-miR-134-5p	USP48	0	0	0	0	0	0	0	1	1	0
MIRT5347513	hsa	hsa	hsa-miR-134-5p	CA12	0	0	0	0	0	0	0	1	1	0
MIRT5351772	hsa	hsa	hsa-miR-134-5p	C9orf156	0	0	0	0	0	0	0	1	1	0
MIRT5354804	hsa	hsa	hsa-miR-134-5p	TMEM101	0	0	0	0	0	0	0	1	1	0
MIRT5366765	hsa	hsa	hsa-miR-134-5p	TXNIP	0	0	0	0	0	0	0	1	1	0
MIRT5367013	hsa	hsa	hsa-miR-134-5p	USP13	0	0	0	0	0	0	0	1	1	0
MIRT5371826	hsa	hsa	hsa-miR-134-5p	EGLN1	0	0	0	0	0	0	0	1	1	0
MIRT5391494	hsa	hsa	hsa-miR-134-5p	POLR2F	0	0	0	0	0	0	0	1	1	0
MIRT5398605	hsa	hsa	hsa-miR-134-5p	AKAP17A	0	0	0	0	0	0	0	1	1	0
MIRT5417200	hsa	hsa	hsa-miR-134-5p	CA12	0	0	0	0	0	0	0	1	1	0
MIRT5421722	hsa	hsa	hsa-miR-134-5p	F8A3	0	0	0	0	0	0	0	1	1	0
MIRT5421748	hsa	hsa	hsa-miR-134-5p	F8A2	0	0	0	0	0	0	0	1	1	0
MIRT5422203	hsa	hsa	hsa-miR-134-5p	C9orf156	0	0	0	0	0	0	0	1	1	0
MIRT5431168	hsa	hsa	hsa-miR-134-5p	POLR2F	0	0	0	0	0	0	0	1	1	0
MIRT5437869	hsa	hsa	hsa-miR-134-5p	CA12	0	0	0	0	0	0	0	1	1	0
MIRT5451519	hsa	hsa	hsa-miR-134-5p	POLR2F	0	0	0	0	0	0	0	1	1	0
MIRT5454986	hsa	hsa	hsa-miR-134-5p	LRIG2	0	0	0	0	0	0	0	1	1	0
MIRT5455935	hsa	hsa	hsa-miR-134-5p	PLAGL2	0	0	0	0	0	0	0	1	1	0
MIRT5457690	hsa	hsa	hsa-miR-134-5p	TULP1	0	0	0	0	0	0	0	1	1	0
MIRT5457805	hsa	hsa	hsa-miR-134-5p	TXNIP	0	0	0	0	0	0	0	1	1	0
MIRT5459446	hsa	hsa	hsa-miR-134-5p	KCTD5	0	0	0	0	0	0	0	1	1	0
MIRT5460522	hsa	hsa	hsa-miR-134-5p	TJAP1	0	0	0	0	0	0	0	1	1	0
MIRT5475367	hsa	hsa	hsa-miR-134-5p	PEX26	0	0	0	0	0	0	0	1	1	0
MIRT5486447	hsa	hsa	hsa-miR-134-5p	ATXN7L3B	0	0	0	0	0	0	0	1	1	0
MIRT5494054	hsa	hsa	hsa-miR-134-5p	KCTD5	0	0	0	0	0	0	0	1	1	0
MIRT5505837	hsa	hsa	hsa-miR-134-5p	TSC22D2	0	0	0	0	0	0	0	1	1	0
MIRT5506013	hsa	hsa	hsa-miR-134-5p	TULP1	0	0	0	0	0	0	0	1	1	0
MIRT5522585	hsa	hsa	hsa-miR-134-5p	USP37	0	0	0	0	0	0	0	1	1	0
MIRT5527672	hsa	hsa	hsa-miR-134-5p	AKR7A2	0	0	0	0	0	0	0	1	1	0
MIRT005722	hsa	hsa	hsa-miR-151a-3p	ZNF763	1	0	0	0	0	0	0	0	1	1
MIRT005962	hsa	hsa	hsa-miR-151a-3p	NTRK3	1	0	0	0	0	0	0	0	1	1
MIRT019501	hsa	hsa	hsa-miR-151a-3p	DIEXF	0	0	0	0	1	0	0	0	1	1
MIRT019502	hsa	hsa	hsa-miR-151a-3p	SETD7	0	0	0	0	1	0	0	0	1	1
MIRT019503	hsa	hsa	hsa-miR-151a-3p	KBTBD2	0	0	0	0	1	0	0	0	1	1
MIRT019504	hsa	hsa	hsa-miR-151a-3p	MCL1	0	0	0	0	1	0	0	0	1	4
MIRT019505	hsa	hsa	hsa-miR-151a-3p	MED13	0	0	0	0	1	0	0	0	1	1
MIRT019506	hsa	hsa	hsa-miR-151a-3p	RPUSD4	0	0	0	0	1	0	0	0	1	1
MIRT019507	hsa	hsa	hsa-miR-151a-3p	ZBTB24	0	0	0	0	1	0	0	0	1	1
MIRT019508	hsa	hsa	hsa-miR-151a-3p	SPRYD7	0	0	0	0	1	0	0	0	1	1
MIRT019509	hsa	hsa	hsa-miR-151a-3p	PUM1	0	0	0	0	1	0	0	0	1	1
MIRT019510	hsa	hsa	hsa-miR-151a-3p	FBXO5	0	0	0	0	1	0	0	0	1	1
MIRT019511	hsa	hsa	hsa-miR-151a-3p	GLMN	0	0	0	0	1	0	0	0	1	1
MIRT019512	hsa	hsa	hsa-miR-151a-3p	MEGF9	0	0	0	0	1	0	0	0	1	1
MIRT019513	hsa	hsa	hsa-miR-151a-3p	LIN28B	0	0	0	0	1	0	0	0	1	1
MIRT019514	hsa	hsa	hsa-miR-151a-3p	MBTD1	0	0	0	0	1	0	0	0	1	1
MIRT019515	hsa	hsa	hsa-miR-151a-3p	CASC4	0	0	0	0	1	0	0	0	1	1
MIRT035523	hsa	hsa	hsa-miR-151a-3p	CCNE1	1	0	0	0	0	0	0	0	1	1
MIRT043598	hsa	hsa	hsa-miR-151a-3p	PIM3	0	0	0	0	1	0	0	0	1	1
MIRT043599	hsa	hsa	hsa-miR-151a-3p	NDE1	0	0	0	0	1	0	0	0	1	1
MIRT043600	hsa	hsa	hsa-miR-151a-3p	EIF3B	0	0	0	0	1	0	0	0	1	1
MIRT043601	hsa	hsa	hsa-miR-151a-3p	ZNF711	0	0	0	0	1	0	0	0	1	1
MIRT043602	hsa	hsa	hsa-miR-151a-3p	RNF4	0	0	0	0	1	0	0	0	1	1
MIRT043603	hsa	hsa	hsa-miR-151a-3p	SAE1	0	0	0	0	1	0	0	0	1	1
MIRT043604	hsa	hsa	hsa-miR-151a-3p	AATF	0	0	0	0	1	0	0	0	1	1
MIRT043605	hsa	hsa	hsa-miR-151a-3p	HADH	0	0	0	0	1	0	0	0	1	1
MIRT043606	hsa	hsa	hsa-miR-151a-3p	MLH3	0	0	0	0	1	0	0	0	1	1
MIRT043607	hsa	hsa	hsa-miR-151a-3p	ADC	0	0	0	0	1	0	0	0	1	1
MIRT043608	hsa	hsa	hsa-miR-151a-3p	EMB	0	0	0	0	1	0	0	0	1	1
MIRT043609	hsa	hsa	hsa-miR-151a-3p	HNRNPUL1	0	0	0	0	1	0	0	0	1	1
MIRT043610	hsa	hsa	hsa-miR-151a-3p	IKBKB	0	0	0	0	1	0	0	0	1	1
MIRT043611	hsa	hsa	hsa-miR-151a-3p	TCOF1	0	0	0	0	1	0	0	0	1	1
MIRT043612	hsa	hsa	hsa-miR-151a-3p	CABIN1	0	0	0	0	1	0	0	0	1	1
MIRT043613	hsa	hsa	hsa-miR-151a-3p	DENND4B	0	0	0	0	1	0	0	0	1	1
MIRT043614	hsa	hsa	hsa-miR-151a-3p	RNF125	0	0	0	0	1	0	0	0	1	1
MIRT043615	hsa	hsa	hsa-miR-151a-3p	CECR2	0	0	0	0	1	0	0	0	1	1
MIRT043616	hsa	hsa	hsa-miR-151a-3p	SAP30BP	0	0	0	0	1	0	0	0	1	1
MIRT043617	hsa	hsa	hsa-miR-151a-3p	USP36	0	0	0	0	1	0	0	0	1	1
MIRT043618	hsa	hsa	hsa-miR-151a-3p	PSMF1	0	0	0	0	1	0	0	0	1	1
MIRT043619	hsa	hsa	hsa-miR-151a-3p	ACP1	0	0	0	0	1	0	0	0	1	1
MIRT060166	hsa	hsa	hsa-miR-151a-3p	UHMK1	0	0	0	0	1	0	0	0	1	1
MIRT097006	hsa	hsa	hsa-miR-151a-3p	MAP1B	0	0	0	0	1	0	0	0	1	1
MIRT122174	hsa	hsa	hsa-miR-151a-3p	TNPO1	0	0	0	0	1	0	0	0	1	1
MIRT279526	hsa	hsa	hsa-miR-151a-3p	HIF1A	0	0	0	0	1	0	0	0	1	1
MIRT320785	hsa	hsa	hsa-miR-151a-3p	PURB	0	0	0	0	1	0	0	0	1	1
MIRT448503	hsa	hsa	hsa-miR-151a-3p	RYBP	0	0	0	0	1	0	0	0	1	1
MIRT454898	hsa	hsa	hsa-miR-151a-3p	SEPT8	0	0	0	0	1	0	0	0	1	8
MIRT459805	hsa	hsa	hsa-miR-151a-3p	POTED	0	0	0	0	1	0	0	0	1	4
MIRT475308	hsa	hsa	hsa-miR-151a-3p	IFNLR1	0	0	0	0	1	0	0	0	1	1
MIRT495613	hsa	hsa	hsa-miR-151a-3p	ZNF736	0	0	0	0	1	0	0	0	1	1
MIRT495958	hsa	hsa	hsa-miR-151a-3p	TBC1D19	0	0	0	0	1	0	0	0	1	1
MIRT497318	hsa	hsa	hsa-miR-151a-3p	SH3BP5	0	0	0	0	1	0	0	0	1	1
MIRT500655	hsa	hsa	hsa-miR-151a-3p	TSKU	0	0	0	0	1	0	0	0	1	1
MIRT508167	hsa	hsa	hsa-miR-151a-3p	FRK	0	0	0	0	1	0	0	0	1	2
MIRT509521	hsa	hsa	hsa-miR-151a-3p	INTU	0	0	0	0	1	0	0	0	1	4
MIRT513425	hsa	hsa	hsa-miR-151a-3p	IREB2	0	0	0	0	1	0	0	0	1	1
MIRT514064	hsa	hsa	hsa-miR-151a-3p	KCNJ6	0	0	0	0	1	0	0	0	1	3
MIRT515757	hsa	hsa	hsa-miR-151a-3p	KRTAP5-6	0	0	0	0	1	0	0	0	1	1
MIRT521145	hsa	hsa	hsa-miR-151a-3p	SFT2D2	0	0	0	0	1	0	0	0	1	1
MIRT526285	hsa	hsa	hsa-miR-151a-3p	KY	0	0	0	0	1	0	0	0	1	1
MIRT526905	hsa	hsa	hsa-miR-151a-3p	ZNF772	0	0	0	0	1	0	0	0	1	3
MIRT526979	hsa	hsa	hsa-miR-151a-3p	PLEKHA2	0	0	0	0	1	0	0	0	1	1
MIRT527791	hsa	hsa	hsa-miR-151a-3p	KLRD1	0	0	0	0	1	0	0	0	1	1
MIRT529875	hsa	hsa	hsa-miR-151a-3p	RBM43	0	0	0	0	1	0	0	0	1	1
MIRT534016	hsa	hsa	hsa-miR-151a-3p	STXBP4	0	0	0	0	1	0	0	0	1	1
MIRT535884	hsa	hsa	hsa-miR-151a-3p	MLEC	0	0	0	0	1	0	0	0	1	1
MIRT537343	hsa	hsa	hsa-miR-151a-3p	FKBP15	0	0	0	0	1	0	0	0	1	1
MIRT552833	hsa	hsa	hsa-miR-151a-3p	WNK3	0	0	0	0	1	0	0	0	1	1
MIRT567704	hsa	hsa	hsa-miR-151a-3p	EFNA3	0	0	0	0	1	0	0	0	1	1
MIRT571549	hsa	hsa	hsa-miR-151a-3p	YWHAQ	0	0	0	0	1	0	0	0	1	1
MIRT572252	hsa	hsa	hsa-miR-151a-3p	ANKRD52	0	0	0	0	1	0	0	0	1	1
MIRT622188	hsa	hsa	hsa-miR-151a-3p	SLC6A6	0	0	0	0	1	0	0	0	1	1
MIRT651365	hsa	hsa	hsa-miR-151a-3p	ZBTB38	0	0	0	0	1	0	0	0	1	1
MIRT4919765	hsa	hsa	hsa-miR-151a-3p	SEPT8	0	0	0	0	0	0	0	1	1	0
MIRT4920770	hsa	hsa	hsa-miR-151a-3p	KCNJ6	0	0	0	0	0	0	0	1	1	0
MIRT4922394	hsa	hsa	hsa-miR-151a-3p	SEPT8	0	0	0	0	0	0	0	1	1	0
MIRT4957772	hsa	hsa	hsa-miR-151a-3p	SEPT8	0	0	0	0	0	0	0	1	1	0
MIRT4961232	hsa	hsa	hsa-miR-151a-3p	SEPT8	0	0	0	0	0	0	0	1	1	0
MIRT5044592	hsa	hsa	hsa-miR-151a-3p	ZBTB38	0	0	0	0	0	0	0	1	1	0
MIRT5069562	hsa	hsa	hsa-miR-151a-3p	KCNJ6	0	0	0	0	0	0	0	1	1	0
MIRT5133342	hsa	hsa	hsa-miR-151a-3p	KCNJ6	0	0	0	0	0	0	0	1	1	0
MIRT5135689	hsa	hsa	hsa-miR-151a-3p	SLC6A6	0	0	0	0	0	0	0	1	1	0
MIRT5168397	hsa	hsa	hsa-miR-151a-3p	SEPT8	0	0	0	0	0	0	0	1	1	0
MIRT5249956	hsa	hsa	hsa-miR-151a-3p	MCL1	0	0	0	0	0	0	0	1	1	0
MIRT5255546	hsa	hsa	hsa-miR-151a-3p	INTU	0	0	0	0	0	0	0	1	1	0
MIRT5263545	hsa	hsa	hsa-miR-151a-3p	ANKRD52	0	0	0	0	0	0	0	1	1	0
MIRT5267669	hsa	hsa	hsa-miR-151a-3p	MAP1B	0	0	0	0	0	0	0	1	1	0
MIRT5267771	hsa	hsa	hsa-miR-151a-3p	MCL1	0	0	0	0	0	0	0	1	1	0
MIRT5271405	hsa	hsa	hsa-miR-151a-3p	YWHAQ	0	0	0	0	0	0	0	1	1	0
MIRT5275229	hsa	hsa	hsa-miR-151a-3p	SEPT8	0	0	0	0	0	0	0	1	1	0
MIRT5277951	hsa	hsa	hsa-miR-151a-3p	MAP1B	0	0	0	0	0	0	0	1	1	0
MIRT5277984	hsa	hsa	hsa-miR-151a-3p	MCL1	0	0	0	0	0	0	0	1	1	0
MIRT5289293	hsa	hsa	hsa-miR-151a-3p	EFNA3	0	0	0	0	0	0	0	1	1	0
MIRT5293965	hsa	hsa	hsa-miR-151a-3p	MCL1	0	0	0	0	0	0	0	1	1	0
MIRT5303623	hsa	hsa	hsa-miR-151a-3p	ZNF772	0	0	0	0	0	0	0	1	1	0
MIRT5305422	hsa	hsa	hsa-miR-151a-3p	POTED	0	0	0	0	0	0	0	1	1	0
MIRT5306479	hsa	hsa	hsa-miR-151a-3p	INTU	0	0	0	0	0	0	0	1	1	0
MIRT5310522	hsa	hsa	hsa-miR-151a-3p	FRK	0	0	0	0	0	0	0	1	1	0
MIRT5315011	hsa	hsa	hsa-miR-151a-3p	MCL1	0	0	0	0	0	0	0	1	1	0
MIRT5317246	hsa	hsa	hsa-miR-151a-3p	SEPT8	0	0	0	0	0	0	0	1	1	0
MIRT5319404	hsa	hsa	hsa-miR-151a-3p	ZNF772	0	0	0	0	0	0	0	1	1	0
MIRT5321158	hsa	hsa	hsa-miR-151a-3p	INTU	0	0	0	0	0	0	0	1	1	0
MIRT5331909	hsa	hsa	hsa-miR-151a-3p	HIF1A	0	0	0	0	0	0	0	1	1	0
MIRT5335284	hsa	hsa	hsa-miR-151a-3p	MCL1	0	0	0	0	0	0	0	1	1	0
MIRT5341127	hsa	hsa	hsa-miR-151a-3p	SEPT8	0	0	0	0	0	0	0	1	1	0
MIRT5345830	hsa	hsa	hsa-miR-151a-3p	WNK3	0	0	0	0	0	0	0	1	1	0
MIRT5355048	hsa	hsa	hsa-miR-151a-3p	KCNJ6	0	0	0	0	0	0	0	1	1	0
MIRT5359968	hsa	hsa	hsa-miR-151a-3p	HIF1A	0	0	0	0	0	0	0	1	1	0
MIRT5361855	hsa	hsa	hsa-miR-151a-3p	MCL1	0	0	0	0	0	0	0	1	1	0
MIRT5363904	hsa	hsa	hsa-miR-151a-3p	PURB	0	0	0	0	0	0	0	1	1	0
MIRT5368298	hsa	hsa	hsa-miR-151a-3p	ZNF772	0	0	0	0	0	0	0	1	1	0
MIRT5370992	hsa	hsa	hsa-miR-151a-3p	INTU	0	0	0	0	0	0	0	1	1	0
MIRT5379064	hsa	hsa	hsa-miR-151a-3p	SEPT8	0	0	0	0	0	0	0	1	1	0
MIRT5383100	hsa	hsa	hsa-miR-151a-3p	SEPT8	0	0	0	0	0	0	0	1	1	0
MIRT5387680	hsa	hsa	hsa-miR-151a-3p	FKBP15	0	0	0	0	0	0	0	1	1	0
MIRT5390108	hsa	hsa	hsa-miR-151a-3p	MLEC	0	0	0	0	0	0	0	1	1	0
MIRT5391507	hsa	hsa	hsa-miR-151a-3p	POTED	0	0	0	0	0	0	0	1	1	0
MIRT5392755	hsa	hsa	hsa-miR-151a-3p	SEPT8	0	0	0	0	0	0	0	1	1	0
MIRT5393483	hsa	hsa	hsa-miR-151a-3p	STXBP4	0	0	0	0	0	0	0	1	1	0
MIRT5394107	hsa	hsa	hsa-miR-151a-3p	TNPO1	0	0	0	0	0	0	0	1	1	0
MIRT5399206	hsa	hsa	hsa-miR-151a-3p	RBM43	0	0	0	0	0	0	0	1	1	0
MIRT5399323	hsa	hsa	hsa-miR-151a-3p	INTU	0	0	0	0	0	0	0	1	1	0
MIRT5401875	hsa	hsa	hsa-miR-151a-3p	KLRD1	0	0	0	0	0	0	0	1	1	0
MIRT5402871	hsa	hsa	hsa-miR-151a-3p	PLEKHA2	0	0	0	0	0	0	0	1	1	0
MIRT5402955	hsa	hsa	hsa-miR-151a-3p	ZNF772	0	0	0	0	0	0	0	1	1	0
MIRT5403696	hsa	hsa	hsa-miR-151a-3p	KY	0	0	0	0	0	0	0	1	1	0
MIRT5408554	hsa	hsa	hsa-miR-151a-3p	FRK	0	0	0	0	0	0	0	1	1	0
MIRT5410239	hsa	hsa	hsa-miR-151a-3p	INTU	0	0	0	0	0	0	0	1	1	0
MIRT5413939	hsa	hsa	hsa-miR-151a-3p	SEPT8	0	0	0	0	0	0	0	1	1	0
MIRT5414010	hsa	hsa	hsa-miR-151a-3p	SFT2D2	0	0	0	0	0	0	0	1	1	0
MIRT5419143	hsa	hsa	hsa-miR-151a-3p	POTED	0	0	0	0	0	0	0	1	1	0
MIRT5422549	hsa	hsa	hsa-miR-151a-3p	KRTAP5-6	0	0	0	0	0	0	0	1	1	0
MIRT5425460	hsa	hsa	hsa-miR-151a-3p	KCNJ6	0	0	0	0	0	0	0	1	1	0
MIRT5426992	hsa	hsa	hsa-miR-151a-3p	MCL1	0	0	0	0	0	0	0	1	1	0
MIRT5428541	hsa	hsa	hsa-miR-151a-3p	IREB2	0	0	0	0	0	0	0	1	1	0
MIRT5430388	hsa	hsa	hsa-miR-151a-3p	SEPT8	0	0	0	0	0	0	0	1	1	0
MIRT5434932	hsa	hsa	hsa-miR-151a-3p	MCL1	0	0	0	0	0	0	0	1	1	0
MIRT5438749	hsa	hsa	hsa-miR-151a-3p	POTED	0	0	0	0	0	0	0	1	1	0
MIRT5439412	hsa	hsa	hsa-miR-151a-3p	INTU	0	0	0	0	0	0	0	1	1	0
MIRT5440414	hsa	hsa	hsa-miR-151a-3p	SEPT8	0	0	0	0	0	0	0	1	1	0
MIRT5442120	hsa	hsa	hsa-miR-151a-3p	FRK	0	0	0	0	0	0	0	1	1	0
MIRT5445638	hsa	hsa	hsa-miR-151a-3p	MCL1	0	0	0	0	0	0	0	1	1	0
MIRT5450924	hsa	hsa	hsa-miR-151a-3p	SEPT8	0	0	0	0	0	0	0	1	1	0
MIRT5455138	hsa	hsa	hsa-miR-151a-3p	MCL1	0	0	0	0	0	0	0	1	1	0
MIRT5457635	hsa	hsa	hsa-miR-151a-3p	TSKU	0	0	0	0	0	0	0	1	1	0
MIRT5460856	hsa	hsa	hsa-miR-151a-3p	SEPT8	0	0	0	0	0	0	0	1	1	0
MIRT5463652	hsa	hsa	hsa-miR-151a-3p	SH3BP5	0	0	0	0	0	0	0	1	1	0
MIRT5465614	hsa	hsa	hsa-miR-151a-3p	TBC1D19	0	0	0	0	0	0	0	1	1	0
MIRT5465969	hsa	hsa	hsa-miR-151a-3p	ZNF736	0	0	0	0	0	0	0	1	1	0
MIRT5484095	hsa	hsa	hsa-miR-151a-3p	SEPT8	0	0	0	0	0	0	0	1	1	0
MIRT5493552	hsa	hsa	hsa-miR-151a-3p	IFNLR1	0	0	0	0	0	0	0	1	1	0
MIRT5506662	hsa	hsa	hsa-miR-151a-3p	UHMK1	0	0	0	0	0	0	0	1	1	0
MIRT5511865	hsa	hsa	hsa-miR-151a-3p	POTED	0	0	0	0	0	0	0	1	1	0
MIRT5516980	hsa	hsa	hsa-miR-151a-3p	SEPT8	0	0	0	0	0	0	0	1	1	0
MIRT5521952	hsa	hsa	hsa-miR-151a-3p	RYBP	0	0	0	0	0	0	0	1	1	0
MIRT5525040	hsa	hsa	hsa-miR-151a-3p	CYP4V2	0	0	0	0	0	0	0	1	1	0
MIRT5527096	hsa	hsa	hsa-miR-151a-3p	RYBP	0	0	0	0	0	0	0	1	1	0
MIRT5530304	hsa	hsa	hsa-miR-151a-3p	CYP4V2	0	0	0	0	0	0	0	1	1	0
MIRT001516	hsa	hsa	hsa-miR-155-5p	PRAF2	0	0	0	0	0	1	0	0	1	1
MIRT001539	hsa	hsa	hsa-miR-155-5p	MET	0	0	0	0	0	0	1	0	1	1
MIRT006008	hsa	hsa	hsa-miR-155-5p	LOC150786	0	0	0	0	0	1	0	0	1	1
MIRT005713	hsa	hsa	hsa-miR-155-5p	SELE	1	0	0	0	0	0	0	0	1	1
MIRT006687	hsa	hsa	hsa-miR-155-5p	IL13RA1	1	0	0	0	0	0	0	0	1	1
MIRT006927	hsa	hsa	hsa-miR-155-5p	BCL6	1	0	0	0	0	0	0	0	1	1
MIRT006969	hsa	hsa	hsa-miR-155-5p	MITF	1	0	0	0	0	0	0	0	1	1
MIRT020486	hsa	hsa	hsa-miR-155-5p	UBR4	0	0	0	0	0	0	1	0	1	1
MIRT020487	hsa	hsa	hsa-miR-155-5p	C9orf142	0	0	0	0	0	0	1	0	1	1
MIRT020488	hsa	hsa	hsa-miR-155-5p	MECR	0	0	0	0	0	0	1	0	1	1
MIRT020489	hsa	hsa	hsa-miR-155-5p	LUC7L2	0	0	0	0	0	0	1	0	1	1
MIRT020490	hsa	hsa	hsa-miR-155-5p	TCEA1	0	0	0	0	0	0	1	0	1	1
MIRT020491	hsa	hsa	hsa-miR-155-5p	ZC2HC1C	0	0	0	0	0	0	1	0	1	1
MIRT020494	hsa	hsa	hsa-miR-155-5p	SLC27A2	0	0	0	0	0	0	1	0	1	1
MIRT020495	hsa	hsa	hsa-miR-155-5p	XPC	0	0	0	0	0	0	1	0	1	1
MIRT020496	hsa	hsa	hsa-miR-155-5p	EIF3G	0	0	0	0	0	0	1	0	1	1
MIRT020497	hsa	hsa	hsa-miR-155-5p	EIF2B5	0	0	0	0	0	0	1	0	1	1
MIRT020498	hsa	hsa	hsa-miR-155-5p	UBA3	0	0	0	0	0	0	1	0	1	1
MIRT020499	hsa	hsa	hsa-miR-155-5p	EIF3E	0	0	0	0	0	0	1	0	1	1
MIRT020500	hsa	hsa	hsa-miR-155-5p	PCYOX1	0	0	0	0	0	0	1	0	1	1
MIRT020501	hsa	hsa	hsa-miR-155-5p	EXOC7	0	0	0	0	0	0	1	0	1	1
MIRT020502	hsa	hsa	hsa-miR-155-5p	QPCTL	0	0	0	0	0	0	1	0	1	1
MIRT020503	hsa	hsa	hsa-miR-155-5p	DYNC2H1	0	0	0	0	0	0	1	0	1	1
MIRT020504	hsa	hsa	hsa-miR-155-5p	GLIPR2	0	0	0	0	0	0	1	0	1	1
MIRT020505	hsa	hsa	hsa-miR-155-5p	HEATR2	0	0	0	0	0	0	1	0	1	1
MIRT020506	hsa	hsa	hsa-miR-155-5p	UGT8	0	0	0	0	0	0	1	0	1	1
MIRT020507	hsa	hsa	hsa-miR-155-5p	HSPB11	0	0	0	0	0	0	1	0	1	1
MIRT020508	hsa	hsa	hsa-miR-155-5p	CCDC137	0	0	0	0	0	0	1	0	1	1
MIRT020509	hsa	hsa	hsa-miR-155-5p	GLB1	0	0	0	0	0	0	1	0	1	1
MIRT020510	hsa	hsa	hsa-miR-155-5p	LRRC40	0	0	0	0	0	0	1	0	1	1
MIRT020511	hsa	hsa	hsa-miR-155-5p	VBP1	0	0	0	0	0	0	1	0	1	1
MIRT020512	hsa	hsa	hsa-miR-155-5p	MGST2	0	0	0	0	0	0	1	0	1	1
MIRT020513	hsa	hsa	hsa-miR-155-5p	GNB4	0	0	0	0	0	0	1	0	1	1
MIRT020514	hsa	hsa	hsa-miR-155-5p	JUP	0	0	0	0	0	0	1	0	1	1
MIRT020515	hsa	hsa	hsa-miR-155-5p	DNAJC2	0	0	0	0	0	0	1	0	1	1
MIRT020516	hsa	hsa	hsa-miR-155-5p	GOLPH3	0	0	0	0	0	0	1	0	1	1
MIRT020517	hsa	hsa	hsa-miR-155-5p	DRAP1	0	0	0	0	0	0	1	0	1	1
MIRT020518	hsa	hsa	hsa-miR-155-5p	NOB1	0	0	0	0	0	0	1	0	1	1
MIRT020519	hsa	hsa	hsa-miR-155-5p	SLC1A5	0	0	0	0	0	0	1	0	1	1
MIRT020520	hsa	hsa	hsa-miR-155-5p	RAB14	0	0	0	0	0	0	1	0	1	1
MIRT020521	hsa	hsa	hsa-miR-155-5p	YBX3	0	0	0	0	0	0	1	0	1	1
MIRT020522	hsa	hsa	hsa-miR-155-5p	SLC39A14	0	0	0	0	0	0	1	0	1	1
MIRT020523	hsa	hsa	hsa-miR-155-5p	UBE2J2	0	0	0	0	0	0	1	0	1	1
MIRT020524	hsa	hsa	hsa-miR-155-5p	EIF4A1	0	0	0	0	0	0	1	0	1	1
MIRT020525	hsa	hsa	hsa-miR-155-5p	CAB39L	0	0	0	0	0	0	1	0	1	1
MIRT020527	hsa	hsa	hsa-miR-155-5p	EIF2B2	0	0	0	0	0	0	1	0	1	1
MIRT020528	hsa	hsa	hsa-miR-155-5p	CNDP2	0	0	0	0	0	0	1	0	1	1
MIRT020529	hsa	hsa	hsa-miR-155-5p	RTN3	0	0	0	0	0	0	1	0	1	1
MIRT020530	hsa	hsa	hsa-miR-155-5p	TMBIM6	0	0	0	0	0	0	1	0	1	1
MIRT020531	hsa	hsa	hsa-miR-155-5p	EIF4G2	0	0	0	0	0	0	1	0	1	1
MIRT020532	hsa	hsa	hsa-miR-155-5p	CDC42BPB	0	0	0	0	0	0	1	0	1	1
MIRT020534	hsa	hsa	hsa-miR-155-5p	ADH5	0	0	0	0	0	0	1	0	1	1
MIRT020535	hsa	hsa	hsa-miR-155-5p	EIF3C	0	0	0	0	0	0	1	0	1	1
MIRT020536	hsa	hsa	hsa-miR-155-5p	QRICH1	0	0	0	0	0	0	1	0	1	1
MIRT020537	hsa	hsa	hsa-miR-155-5p	CYFIP1	0	0	0	0	0	0	1	0	1	1
MIRT020539	hsa	hsa	hsa-miR-155-5p	SIN3A	0	0	0	0	0	0	1	0	1	1
MIRT020540	hsa	hsa	hsa-miR-155-5p	STK24	0	0	0	0	0	0	1	0	1	1
MIRT020541	hsa	hsa	hsa-miR-155-5p	AGL	0	0	0	0	0	0	1	0	1	1
MIRT020542	hsa	hsa	hsa-miR-155-5p	METAP2	0	0	0	0	0	0	1	0	1	1
MIRT020543	hsa	hsa	hsa-miR-155-5p	SPIN1	0	0	0	0	0	0	1	0	1	1
MIRT020544	hsa	hsa	hsa-miR-155-5p	FAM98B	0	0	0	0	0	0	1	0	1	1
MIRT020545	hsa	hsa	hsa-miR-155-5p	ERI1	0	0	0	0	0	0	1	0	1	1
MIRT020547	hsa	hsa	hsa-miR-155-5p	UGDH	0	0	0	0	0	0	1	0	1	1
MIRT020548	hsa	hsa	hsa-miR-155-5p	KIAA1715	0	0	0	0	0	0	1	0	1	1
MIRT020549	hsa	hsa	hsa-miR-155-5p	XPO1	0	0	0	0	0	0	1	0	1	1
MIRT020550	hsa	hsa	hsa-miR-155-5p	PALLD	0	0	0	0	0	0	1	0	1	1
MIRT020551	hsa	hsa	hsa-miR-155-5p	MUT	0	0	0	0	0	0	1	0	1	1
MIRT020552	hsa	hsa	hsa-miR-155-5p	RAP1B	0	0	0	0	0	0	1	0	1	1
MIRT020554	hsa	hsa	hsa-miR-155-5p	LPGAT1	0	0	0	0	0	0	1	0	1	1
MIRT020555	hsa	hsa	hsa-miR-155-5p	LRP1B	0	0	0	0	0	0	1	0	1	1
MIRT020571	hsa	hsa	hsa-miR-155-5p	ECI1	0	0	0	0	0	0	1	0	1	1
MIRT020572	hsa	hsa	hsa-miR-155-5p	OSBPL10	0	0	0	0	0	0	1	0	1	1
MIRT020573	hsa	hsa	hsa-miR-155-5p	EIF4E2	0	0	0	0	0	0	1	0	1	1
MIRT020574	hsa	hsa	hsa-miR-155-5p	TGM2	0	0	0	0	0	0	1	0	1	1
MIRT020575	hsa	hsa	hsa-miR-155-5p	SLC9A3R2	0	0	0	0	0	0	1	0	1	1
MIRT020576	hsa	hsa	hsa-miR-155-5p	CHAF1B	0	0	0	0	0	0	1	0	1	1
MIRT020577	hsa	hsa	hsa-miR-155-5p	PPFIBP1	0	0	0	0	0	0	1	0	1	1
MIRT020578	hsa	hsa	hsa-miR-155-5p	UBXN1	0	0	0	0	0	0	1	0	1	1
MIRT020579	hsa	hsa	hsa-miR-155-5p	ESRRA	0	0	0	0	0	0	1	0	1	1
MIRT020580	hsa	hsa	hsa-miR-155-5p	GAPVD1	0	0	0	0	0	0	1	0	1	1
MIRT020581	hsa	hsa	hsa-miR-155-5p	CTAGE5	0	0	0	0	0	0	1	0	1	1
MIRT020582	hsa	hsa	hsa-miR-155-5p	RBM42	0	0	0	0	0	0	1	0	1	1
MIRT020583	hsa	hsa	hsa-miR-155-5p	MFF	0	0	0	0	0	0	1	0	1	1
MIRT020584	hsa	hsa	hsa-miR-155-5p	NEU1	0	0	0	0	0	0	1	0	1	1
MIRT020585	hsa	hsa	hsa-miR-155-5p	SCD	0	0	0	0	0	0	1	0	1	1
MIRT020586	hsa	hsa	hsa-miR-155-5p	UBE2D2	0	0	0	0	0	0	1	0	1	1
MIRT020587	hsa	hsa	hsa-miR-155-5p	OVCA2	0	0	0	0	0	0	1	0	1	1
MIRT020588	hsa	hsa	hsa-miR-155-5p	EIF3CL	0	0	0	0	0	0	1	0	1	1
MIRT020589	hsa	hsa	hsa-miR-155-5p	AURKA	0	0	0	0	0	0	1	0	1	1
MIRT020590	hsa	hsa	hsa-miR-155-5p	LEPREL2	0	0	0	0	0	0	1	0	1	1
MIRT020591	hsa	hsa	hsa-miR-155-5p	FUBP1	0	0	0	0	0	0	1	0	1	1
MIRT020592	hsa	hsa	hsa-miR-155-5p	RETSAT	0	0	0	0	0	0	1	0	1	1
MIRT020593	hsa	hsa	hsa-miR-155-5p	MPP2	0	0	0	0	0	0	1	0	1	1
MIRT020594	hsa	hsa	hsa-miR-155-5p	KIAA0368	0	0	0	0	0	0	1	0	1	1
MIRT020595	hsa	hsa	hsa-miR-155-5p	NES	0	0	0	0	0	0	1	0	1	1
MIRT020596	hsa	hsa	hsa-miR-155-5p	KIF22	0	0	0	0	0	0	1	0	1	1
MIRT020597	hsa	hsa	hsa-miR-155-5p	PACSIN2	0	0	0	0	0	0	1	0	1	1
MIRT020598	hsa	hsa	hsa-miR-155-5p	SLC25A19	0	0	0	0	0	0	1	0	1	1
MIRT020599	hsa	hsa	hsa-miR-155-5p	IPO8	0	0	0	0	0	0	1	0	1	1
MIRT020600	hsa	hsa	hsa-miR-155-5p	GPT2	0	0	0	0	0	0	1	0	1	1
MIRT020601	hsa	hsa	hsa-miR-155-5p	OGFOD1	0	0	0	0	0	0	1	0	1	1
MIRT020602	hsa	hsa	hsa-miR-155-5p	AKR7A2	0	0	0	0	0	0	1	0	1	1
MIRT020603	hsa	hsa	hsa-miR-155-5p	TRMT1	0	0	0	0	0	0	1	0	1	1
MIRT020604	hsa	hsa	hsa-miR-155-5p	MCAM	0	0	0	0	0	0	1	0	1	1
MIRT020605	hsa	hsa	hsa-miR-155-5p	INA	0	0	0	0	0	0	1	0	1	1
MIRT020606	hsa	hsa	hsa-miR-155-5p	SNX6	0	0	0	0	0	0	1	0	1	1
MIRT020607	hsa	hsa	hsa-miR-155-5p	PDAP1	0	0	0	0	0	0	1	0	1	1
MIRT020608	hsa	hsa	hsa-miR-155-5p	PCNT	0	0	0	0	0	0	1	0	1	1
MIRT020609	hsa	hsa	hsa-miR-155-5p	FIP1L1	0	0	0	0	0	0	1	0	1	1
MIRT020610	hsa	hsa	hsa-miR-155-5p	MTAP	0	0	0	0	0	0	1	0	1	1
MIRT020611	hsa	hsa	hsa-miR-155-5p	CEP55	0	0	0	0	0	0	1	0	1	1
MIRT020612	hsa	hsa	hsa-miR-155-5p	AIFM1	0	0	0	0	0	0	1	0	1	1
MIRT020613	hsa	hsa	hsa-miR-155-5p	PPM1G	0	0	0	0	0	0	1	0	1	1
MIRT020614	hsa	hsa	hsa-miR-155-5p	PAM16	0	0	0	0	0	0	1	0	1	1
MIRT020615	hsa	hsa	hsa-miR-155-5p	PLK1	0	0	0	0	0	0	1	0	1	1
MIRT020616	hsa	hsa	hsa-miR-155-5p	AURKB	0	0	0	0	0	0	1	0	1	1
MIRT020617	hsa	hsa	hsa-miR-155-5p	NASP	0	0	0	0	0	0	1	0	1	1
MIRT020618	hsa	hsa	hsa-miR-155-5p	NUPL2	0	0	0	0	0	0	1	0	1	1
MIRT020619	hsa	hsa	hsa-miR-155-5p	NCKAP1	0	0	0	0	0	0	1	0	1	1
MIRT020620	hsa	hsa	hsa-miR-155-5p	EXOC2	0	0	0	0	0	0	1	0	1	1
MIRT020621	hsa	hsa	hsa-miR-155-5p	SEC24B	0	0	0	0	0	0	1	0	1	1
MIRT020622	hsa	hsa	hsa-miR-155-5p	RRM2	0	0	0	0	0	0	1	0	1	1
MIRT020623	hsa	hsa	hsa-miR-155-5p	GRPEL1	0	0	0	0	0	0	1	0	1	1
MIRT020624	hsa	hsa	hsa-miR-155-5p	ALDH9A1	0	0	0	0	0	0	1	0	1	1
MIRT020625	hsa	hsa	hsa-miR-155-5p	ZNF257	0	0	0	0	0	0	1	0	1	1
MIRT020626	hsa	hsa	hsa-miR-155-5p	AP1G1	0	0	0	0	0	0	1	0	1	1
MIRT020627	hsa	hsa	hsa-miR-155-5p	LUZP1	0	0	0	0	0	0	1	0	1	1
MIRT020628	hsa	hsa	hsa-miR-155-5p	RPRD1A	0	0	0	0	0	0	1	0	1	1
MIRT020629	hsa	hsa	hsa-miR-155-5p	NAA25	0	0	0	0	0	0	1	0	1	1
MIRT020630	hsa	hsa	hsa-miR-155-5p	RP2	0	0	0	0	0	0	1	0	1	1
MIRT020631	hsa	hsa	hsa-miR-155-5p	NUP155	0	0	0	0	0	0	1	0	1	1
MIRT020632	hsa	hsa	hsa-miR-155-5p	FAM105B	0	0	0	0	0	0	1	0	1	1
MIRT020633	hsa	hsa	hsa-miR-155-5p	TMX3	0	0	0	0	0	0	1	0	1	1
MIRT020634	hsa	hsa	hsa-miR-155-5p	ERGIC1	0	0	0	0	0	0	1	0	1	1
MIRT020635	hsa	hsa	hsa-miR-155-5p	TRAPPC13	0	0	0	0	0	0	1	0	1	1
MIRT020636	hsa	hsa	hsa-miR-155-5p	NFYC	0	0	0	0	0	0	1	0	1	1
MIRT020637	hsa	hsa	hsa-miR-155-5p	UBE2D3	0	0	0	0	0	0	1	0	1	1
MIRT020638	hsa	hsa	hsa-miR-155-5p	SUZ12	0	0	0	0	0	0	1	0	1	1
MIRT020639	hsa	hsa	hsa-miR-155-5p	GLIPR1	0	0	0	0	0	0	1	0	1	1
MIRT020640	hsa	hsa	hsa-miR-155-5p	GPM6B	1	0	0	0	0	0	0	0	1	1
MIRT020647	hsa	hsa	hsa-miR-155-5p	KRT6B	0	0	0	0	0	0	1	0	1	1
MIRT020648	hsa	hsa	hsa-miR-155-5p	FLNA	0	0	0	0	0	0	1	0	1	1
MIRT020649	hsa	hsa	hsa-miR-155-5p	DAG1	0	0	0	0	0	0	1	0	1	1
MIRT020650	hsa	hsa	hsa-miR-155-5p	TIMM13	0	0	0	0	0	0	1	0	1	1
MIRT020651	hsa	hsa	hsa-miR-155-5p	BUD31	0	0	0	0	0	0	1	0	1	1
MIRT020652	hsa	hsa	hsa-miR-155-5p	CUTA	0	0	0	0	0	0	1	0	1	1
MIRT020653	hsa	hsa	hsa-miR-155-5p	STIM1	0	0	0	0	0	0	1	0	1	1
MIRT020654	hsa	hsa	hsa-miR-155-5p	EOGT	0	0	0	0	0	0	1	0	1	1
MIRT020655	hsa	hsa	hsa-miR-155-5p	GEMIN5	0	0	0	0	0	0	1	0	1	1
MIRT020656	hsa	hsa	hsa-miR-155-5p	GNPNAT1	0	0	0	0	0	0	1	0	1	1
MIRT020657	hsa	hsa	hsa-miR-155-5p	STXBP2	0	0	0	0	0	0	1	0	1	1
MIRT020658	hsa	hsa	hsa-miR-155-5p	PCCB	0	0	0	0	0	0	1	0	1	1
MIRT020659	hsa	hsa	hsa-miR-155-5p	EIF3J	0	0	0	0	0	0	1	0	1	1
MIRT020660	hsa	hsa	hsa-miR-155-5p	CHRAC1	0	0	0	0	0	0	1	0	1	1
MIRT020661	hsa	hsa	hsa-miR-155-5p	PLAUR	0	0	0	0	0	0	1	0	1	1
MIRT020662	hsa	hsa	hsa-miR-155-5p	CISD2	0	0	0	0	0	0	1	0	1	1
MIRT020663	hsa	hsa	hsa-miR-155-5p	BCL7C	0	0	0	0	0	0	1	0	1	1
MIRT020664	hsa	hsa	hsa-miR-155-5p	TICAM2	0	0	0	0	0	0	1	0	1	1
MIRT020665	hsa	hsa	hsa-miR-155-5p	KDM1A	0	0	0	0	0	0	1	0	1	1
MIRT020666	hsa	hsa	hsa-miR-155-5p	PSEN1	0	0	0	0	0	0	1	0	1	1
MIRT020667	hsa	hsa	hsa-miR-155-5p	STRN	0	0	0	0	0	0	1	0	1	1
MIRT020668	hsa	hsa	hsa-miR-155-5p	SMARCD2	0	0	0	0	0	0	1	0	1	1
MIRT020669	hsa	hsa	hsa-miR-155-5p	RARS	0	0	0	0	0	0	1	0	1	1
MIRT020670	hsa	hsa	hsa-miR-155-5p	RBPJ	0	0	0	0	0	0	1	0	1	1
MIRT020671	hsa	hsa	hsa-miR-155-5p	LARS	0	0	0	0	0	0	1	0	1	1
MIRT020672	hsa	hsa	hsa-miR-155-5p	ALDH1A2	0	0	0	0	0	0	1	0	1	1
MIRT020673	hsa	hsa	hsa-miR-155-5p	CNOT10	0	0	0	0	0	0	1	0	1	1
MIRT020674	hsa	hsa	hsa-miR-155-5p	UBE2H	0	0	0	0	0	0	1	0	1	1
MIRT020675	hsa	hsa	hsa-miR-155-5p	TNKS1BP1	0	0	0	0	0	0	1	0	1	1
MIRT020676	hsa	hsa	hsa-miR-155-5p	PUS7	0	0	0	0	0	0	1	0	1	1
MIRT020677	hsa	hsa	hsa-miR-155-5p	RPL39	0	0	0	0	0	0	1	0	1	1
MIRT020678	hsa	hsa	hsa-miR-155-5p	CTSA	0	0	0	0	0	0	1	0	1	1
MIRT020679	hsa	hsa	hsa-miR-155-5p	MBLAC2	0	0	0	0	0	0	1	0	1	1
MIRT020680	hsa	hsa	hsa-miR-155-5p	GAR1	0	0	0	0	0	0	1	0	1	1
MIRT020681	hsa	hsa	hsa-miR-155-5p	RAD1	0	0	0	0	0	0	1	0	1	1
MIRT020682	hsa	hsa	hsa-miR-155-5p	NOLC1	0	0	0	0	0	0	1	0	1	1
MIRT020683	hsa	hsa	hsa-miR-155-5p	FGF2	0	0	0	0	0	0	1	0	1	1
MIRT020684	hsa	hsa	hsa-miR-155-5p	KDELC2	0	0	0	0	0	0	1	0	1	1
MIRT020685	hsa	hsa	hsa-miR-155-5p	HSPA4L	0	0	0	0	0	0	1	0	1	1
MIRT020686	hsa	hsa	hsa-miR-155-5p	PEBP1	0	0	0	0	0	0	1	0	1	1
MIRT020687	hsa	hsa	hsa-miR-155-5p	PNPLA4	0	0	0	0	0	0	1	0	1	1
MIRT020688	hsa	hsa	hsa-miR-155-5p	BCORL1	0	0	0	0	0	0	1	0	1	1
MIRT020690	hsa	hsa	hsa-miR-155-5p	FAM3C	0	0	0	0	0	0	1	0	1	1
MIRT020692	hsa	hsa	hsa-miR-155-5p	RPAP1	0	0	0	0	0	0	1	0	1	1
MIRT020693	hsa	hsa	hsa-miR-155-5p	NCAPG	0	0	0	0	0	0	1	0	1	1
MIRT020695	hsa	hsa	hsa-miR-155-5p	TFCP2	0	0	0	0	0	0	1	0	1	1
MIRT020696	hsa	hsa	hsa-miR-155-5p	CARD10	0	0	0	0	0	0	1	0	1	1
MIRT020698	hsa	hsa	hsa-miR-155-5p	L2HGDH	0	0	0	0	0	0	1	0	1	1
MIRT020699	hsa	hsa	hsa-miR-155-5p	PRKAR2A	0	0	0	0	0	0	1	0	1	1
MIRT020700	hsa	hsa	hsa-miR-155-5p	ARL5A	0	0	0	0	0	0	1	0	1	1
MIRT020701	hsa	hsa	hsa-miR-155-5p	CD109	0	0	0	0	0	0	1	0	1	1
MIRT020702	hsa	hsa	hsa-miR-155-5p	TOMM34	0	0	0	0	0	0	1	0	1	1
MIRT020703	hsa	hsa	hsa-miR-155-5p	CFL2	0	0	0	0	0	0	1	0	1	1
MIRT020704	hsa	hsa	hsa-miR-155-5p	AIMP1	0	0	0	0	0	0	1	0	1	1
MIRT020706	hsa	hsa	hsa-miR-155-5p	CDC73	0	0	0	0	0	0	1	0	1	1
MIRT020707	hsa	hsa	hsa-miR-155-5p	TRIO	0	0	0	0	0	0	1	0	1	1
MIRT020719	hsa	hsa	hsa-miR-155-5p	TNFAIP2	0	0	0	0	0	0	1	0	1	1
MIRT020720	hsa	hsa	hsa-miR-155-5p	JUNB	0	0	0	0	0	0	1	0	1	1
MIRT020721	hsa	hsa	hsa-miR-155-5p	SPCS1	0	0	0	0	0	0	1	0	1	1
MIRT020722	hsa	hsa	hsa-miR-155-5p	CTNNA1	0	0	0	0	0	0	1	0	1	1
MIRT020723	hsa	hsa	hsa-miR-155-5p	ASNS	0	0	0	0	0	0	1	0	1	1
MIRT020724	hsa	hsa	hsa-miR-155-5p	H2AFY	0	0	0	0	0	0	1	0	1	1
MIRT020725	hsa	hsa	hsa-miR-155-5p	NR3C1	0	0	0	0	0	0	1	0	1	1
MIRT020726	hsa	hsa	hsa-miR-155-5p	AXL	0	0	0	0	0	0	1	0	1	1
MIRT020727	hsa	hsa	hsa-miR-155-5p	RING1	0	0	0	0	0	0	1	0	1	1
MIRT020728	hsa	hsa	hsa-miR-155-5p	CLTA	0	0	0	0	0	0	1	0	1	1
MIRT020729	hsa	hsa	hsa-miR-155-5p	COL4A2	0	0	0	0	0	0	1	0	1	1
MIRT020730	hsa	hsa	hsa-miR-155-5p	CNNM3	0	0	0	0	0	0	1	0	1	1
MIRT020731	hsa	hsa	hsa-miR-155-5p	CTNNBL1	0	0	0	0	0	0	1	0	1	1
MIRT020732	hsa	hsa	hsa-miR-155-5p	RQCD1	0	0	0	0	0	0	1	0	1	1
MIRT020733	hsa	hsa	hsa-miR-155-5p	ATL2	0	0	0	0	0	0	1	0	1	1
MIRT020734	hsa	hsa	hsa-miR-155-5p	CDK5	0	0	0	0	0	0	1	0	1	1
MIRT020735	hsa	hsa	hsa-miR-155-5p	PPP2R2A	0	0	0	0	0	0	1	0	1	1
MIRT020736	hsa	hsa	hsa-miR-155-5p	THOC7	0	0	0	0	0	0	1	0	1	1
MIRT020737	hsa	hsa	hsa-miR-155-5p	DNMT1	0	0	0	0	0	0	1	0	1	1
MIRT020738	hsa	hsa	hsa-miR-155-5p	MRPL16	0	0	0	0	0	0	1	0	1	1
MIRT020739	hsa	hsa	hsa-miR-155-5p	RAB6C	0	0	0	0	0	0	1	0	1	1
MIRT020740	hsa	hsa	hsa-miR-155-5p	HAX1	0	0	0	0	0	0	1	0	1	1
MIRT020741	hsa	hsa	hsa-miR-155-5p	ABHD16A	0	0	0	0	0	0	1	0	1	1
MIRT020742	hsa	hsa	hsa-miR-155-5p	ASB6	0	0	0	0	0	0	1	0	1	1
MIRT020743	hsa	hsa	hsa-miR-155-5p	GPAM	0	0	0	0	0	0	1	0	1	1
MIRT020744	hsa	hsa	hsa-miR-155-5p	CECR5	0	0	0	0	0	0	1	0	1	1
MIRT020745	hsa	hsa	hsa-miR-155-5p	WDR11	0	0	0	0	0	0	1	0	1	1
MIRT020746	hsa	hsa	hsa-miR-155-5p	NMD3	0	0	0	0	0	0	1	0	1	1
MIRT020747	hsa	hsa	hsa-miR-155-5p	IGF2R	0	0	0	0	0	0	1	0	1	1
MIRT020748	hsa	hsa	hsa-miR-155-5p	ACOT7	0	0	0	0	0	0	1	0	1	1
MIRT020749	hsa	hsa	hsa-miR-155-5p	RRAGA	0	0	0	0	0	0	1	0	1	1
MIRT020750	hsa	hsa	hsa-miR-155-5p	INTS7	0	0	0	0	0	0	1	0	1	1
MIRT020751	hsa	hsa	hsa-miR-155-5p	YARS	0	0	0	0	0	0	1	0	1	1
MIRT020752	hsa	hsa	hsa-miR-155-5p	FLNB	0	0	0	0	0	0	1	0	1	1
MIRT020753	hsa	hsa	hsa-miR-155-5p	CORO1B	0	0	0	0	0	0	1	0	1	1
MIRT020754	hsa	hsa	hsa-miR-155-5p	SUPT5H	0	0	0	0	0	0	1	0	1	1
MIRT020755	hsa	hsa	hsa-miR-155-5p	KANK2	0	0	0	0	0	0	1	0	1	1
MIRT020756	hsa	hsa	hsa-miR-155-5p	DIAPH3	0	0	0	0	0	0	1	0	1	1
MIRT020757	hsa	hsa	hsa-miR-155-5p	FASTKD1	0	0	0	0	0	0	1	0	1	1
MIRT020758	hsa	hsa	hsa-miR-155-5p	NSA2	0	0	0	0	0	0	1	0	1	1
MIRT020759	hsa	hsa	hsa-miR-155-5p	FMNL3	0	0	0	0	0	0	1	0	1	1
MIRT020760	hsa	hsa	hsa-miR-155-5p	CHTOP	0	0	0	0	0	0	1	0	1	1
MIRT020761	hsa	hsa	hsa-miR-155-5p	STRBP	0	0	0	0	0	0	1	0	1	1
MIRT020762	hsa	hsa	hsa-miR-155-5p	MARCKS	0	0	0	0	0	0	1	0	1	1
MIRT020763	hsa	hsa	hsa-miR-155-5p	POLR1B	0	0	0	0	0	0	1	0	1	1
MIRT020764	hsa	hsa	hsa-miR-155-5p	FNDC3B	0	0	0	0	0	0	1	0	1	1
MIRT020765	hsa	hsa	hsa-miR-155-5p	CD3EAP	0	0	0	0	0	0	1	0	1	1
MIRT020766	hsa	hsa	hsa-miR-155-5p	PSAT1	0	0	0	0	0	0	1	0	1	1
MIRT020767	hsa	hsa	hsa-miR-155-5p	COPS3	0	0	0	0	0	0	1	0	1	1
MIRT020768	hsa	hsa	hsa-miR-155-5p	DEGS1	0	0	0	0	0	0	1	0	1	1
MIRT020769	hsa	hsa	hsa-miR-155-5p	OXCT1	0	0	0	0	0	0	1	0	1	1
MIRT020771	hsa	hsa	hsa-miR-155-5p	EIF3A	0	0	0	0	0	0	1	0	1	1
MIRT020772	hsa	hsa	hsa-miR-155-5p	GMPS	0	0	0	0	0	0	1	0	1	1
MIRT020773	hsa	hsa	hsa-miR-155-5p	OLR1	0	1	0	0	0	0	0	0	1	1
MIRT020774	hsa	hsa	hsa-miR-155-5p	SMAD4	0	1	0	0	0	0	0	0	1	1
MIRT020775	hsa	hsa	hsa-miR-155-5p	CD68	0	1	0	0	0	0	0	0	1	1
MIRT020776	hsa	hsa	hsa-miR-155-5p	FLT1	0	0	1	0	0	0	0	0	1	1
MIRT020794	hsa	hsa	hsa-miR-155-5p	ABCC4	0	0	0	0	0	0	1	0	1	1
MIRT020795	hsa	hsa	hsa-miR-155-5p	SPECC1	0	0	0	0	0	0	1	0	1	1
MIRT020796	hsa	hsa	hsa-miR-155-5p	MAT2B	0	0	0	0	0	0	1	0	1	1
MIRT020797	hsa	hsa	hsa-miR-155-5p	TFPI	0	0	0	0	0	0	1	0	1	1
MIRT020798	hsa	hsa	hsa-miR-155-5p	EXOC3	0	0	0	0	0	0	1	0	1	1
MIRT020799	hsa	hsa	hsa-miR-155-5p	PFDN4	0	0	0	0	0	0	1	0	1	1
MIRT020800	hsa	hsa	hsa-miR-155-5p	HK2	0	0	0	0	0	0	1	0	1	1
MIRT020801	hsa	hsa	hsa-miR-155-5p	TYSND1	0	0	0	0	0	0	1	0	1	1
MIRT020802	hsa	hsa	hsa-miR-155-5p	C12orf10	0	0	0	0	0	0	1	0	1	1
MIRT020803	hsa	hsa	hsa-miR-155-5p	CRAT	0	0	0	0	0	0	1	0	1	1
MIRT020804	hsa	hsa	hsa-miR-155-5p	PLEKHA5	0	0	0	0	0	0	1	0	1	1
MIRT020805	hsa	hsa	hsa-miR-155-5p	PACSIN3	0	0	0	0	0	0	1	0	1	1
MIRT020806	hsa	hsa	hsa-miR-155-5p	F5	0	0	0	0	0	0	1	0	1	1
MIRT020807	hsa	hsa	hsa-miR-155-5p	SMARCE1	0	0	0	0	0	0	1	0	1	1
MIRT020808	hsa	hsa	hsa-miR-155-5p	CD81	0	0	0	0	0	0	1	0	1	1
MIRT020809	hsa	hsa	hsa-miR-155-5p	VAV2	0	0	0	0	0	0	1	0	1	1
MIRT020810	hsa	hsa	hsa-miR-155-5p	SLC7A1	0	0	0	0	0	0	1	0	1	1
MIRT020811	hsa	hsa	hsa-miR-155-5p	OBSCN	0	0	0	0	0	0	1	0	1	1
MIRT020812	hsa	hsa	hsa-miR-155-5p	MAVS	0	0	0	0	0	0	1	0	1	1
MIRT020813	hsa	hsa	hsa-miR-155-5p	DMD	0	0	0	0	0	0	1	0	1	1
MIRT020814	hsa	hsa	hsa-miR-155-5p	CARS2	0	0	0	0	0	0	1	0	1	1
MIRT020815	hsa	hsa	hsa-miR-155-5p	SLC12A4	0	0	0	0	0	0	1	0	1	1
MIRT020816	hsa	hsa	hsa-miR-155-5p	MRPS34	0	0	0	0	0	0	1	0	1	1
MIRT020817	hsa	hsa	hsa-miR-155-5p	B4GALT1	0	0	0	0	0	0	1	0	1	1
MIRT020818	hsa	hsa	hsa-miR-155-5p	KDELC1	0	0	0	0	0	0	1	0	1	1
MIRT020819	hsa	hsa	hsa-miR-155-5p	PDCD10	0	0	0	0	0	0	1	0	1	1
MIRT020820	hsa	hsa	hsa-miR-155-5p	NCAPD2	0	0	0	0	0	0	1	0	1	1
MIRT020821	hsa	hsa	hsa-miR-155-5p	UBA2	0	0	0	0	0	0	1	0	1	1
MIRT020822	hsa	hsa	hsa-miR-155-5p	ALDH5A1	0	0	0	0	0	0	1	0	1	1
MIRT020823	hsa	hsa	hsa-miR-155-5p	FUBP3	0	0	0	0	0	0	1	0	1	1
MIRT020824	hsa	hsa	hsa-miR-155-5p	MYO6	0	0	0	0	0	0	1	0	1	1
MIRT020825	hsa	hsa	hsa-miR-155-5p	NAA50	0	0	0	0	0	0	1	0	1	1
MIRT020826	hsa	hsa	hsa-miR-155-5p	MARC2	0	0	0	0	0	0	1	0	1	1
MIRT020827	hsa	hsa	hsa-miR-155-5p	RIOK2	0	0	0	0	0	0	1	0	1	1
MIRT020828	hsa	hsa	hsa-miR-155-5p	OSBPL9	0	0	0	0	0	0	1	0	1	1
MIRT020829	hsa	hsa	hsa-miR-155-5p	DDX10	0	0	0	0	0	0	1	0	1	1
MIRT020830	hsa	hsa	hsa-miR-155-5p	ATXN10	0	0	0	0	0	0	1	0	1	1
MIRT020832	hsa	hsa	hsa-miR-155-5p	DEK	0	0	0	0	0	0	1	0	1	1
MIRT020833	hsa	hsa	hsa-miR-155-5p	PHF6	0	0	0	0	0	0	1	0	1	1
MIRT020834	hsa	hsa	hsa-miR-155-5p	ARL8B	0	0	0	0	0	0	1	0	1	1
MIRT020835	hsa	hsa	hsa-miR-155-5p	LEMD3	0	0	0	0	0	0	1	0	1	1
MIRT020836	hsa	hsa	hsa-miR-155-5p	ZNF207	0	0	0	0	0	0	1	0	1	1
MIRT020837	hsa	hsa	hsa-miR-155-5p	CSE1L	0	0	0	0	0	0	1	0	1	1
MIRT020838	hsa	hsa	hsa-miR-155-5p	CPT1A	0	0	0	0	0	0	1	0	1	1
MIRT020839	hsa	hsa	hsa-miR-155-5p	TTC37	0	0	0	0	0	0	1	0	1	1
MIRT020840	hsa	hsa	hsa-miR-155-5p	MAN1A2	0	0	0	0	0	0	1	0	1	1
MIRT020841	hsa	hsa	hsa-miR-155-5p	RICTOR	0	0	0	0	0	0	1	0	1	1
MIRT020842	hsa	hsa	hsa-miR-155-5p	IMPAD1	0	0	0	0	0	0	1	0	1	1
MIRT020843	hsa	hsa	hsa-miR-155-5p	VPS4B	0	0	0	0	0	0	1	0	1	1
MIRT020844	hsa	hsa	hsa-miR-155-5p	CLINT1	0	0	0	0	0	0	1	0	1	1
MIRT020845	hsa	hsa	hsa-miR-155-5p	XAF1	0	0	0	0	0	0	1	0	1	1
MIRT020846	hsa	hsa	hsa-miR-155-5p	UBQLN2	0	0	0	0	0	0	1	0	1	1
MIRT020847	hsa	hsa	hsa-miR-155-5p	RIF1	0	0	0	0	0	0	1	0	1	1
MIRT020848	hsa	hsa	hsa-miR-155-5p	PNPT1	0	0	0	0	0	0	1	0	1	1
MIRT020861	hsa	hsa	hsa-miR-155-5p	CMSS1	0	0	0	0	0	0	1	0	1	1
MIRT020862	hsa	hsa	hsa-miR-155-5p	LONP2	0	0	0	0	0	0	1	0	1	1
MIRT020863	hsa	hsa	hsa-miR-155-5p	MUS81	0	0	0	0	0	0	1	0	1	1
MIRT020864	hsa	hsa	hsa-miR-155-5p	ITGB4	0	0	0	0	0	0	1	0	1	1
MIRT020865	hsa	hsa	hsa-miR-155-5p	DDB2	0	0	0	0	0	0	1	0	1	1
MIRT020866	hsa	hsa	hsa-miR-155-5p	CAT	0	0	0	0	0	0	1	0	1	1
MIRT020867	hsa	hsa	hsa-miR-155-5p	ATPAF1	0	0	0	0	0	0	1	0	1	1
MIRT020868	hsa	hsa	hsa-miR-155-5p	TPBG	0	0	0	0	0	0	1	0	1	1
MIRT020869	hsa	hsa	hsa-miR-155-5p	INTS4	0	0	0	0	0	0	1	0	1	1
MIRT020870	hsa	hsa	hsa-miR-155-5p	TIMM8A	0	0	0	0	0	0	1	0	1	1
MIRT020871	hsa	hsa	hsa-miR-155-5p	RBM22	0	0	0	0	0	0	1	0	1	1
MIRT020872	hsa	hsa	hsa-miR-155-5p	MTFMT	0	0	0	0	0	0	1	0	1	1
MIRT020873	hsa	hsa	hsa-miR-155-5p	WRB	0	0	0	0	0	0	1	0	1	1
MIRT020874	hsa	hsa	hsa-miR-155-5p	DDRGK1	0	0	0	0	0	0	1	0	1	1
MIRT020875	hsa	hsa	hsa-miR-155-5p	GMPPA	0	0	0	0	0	0	1	0	1	1
MIRT020876	hsa	hsa	hsa-miR-155-5p	EEF1A2	0	0	0	0	0	0	1	0	1	1
MIRT020877	hsa	hsa	hsa-miR-155-5p	RDH13	0	0	0	0	0	0	1	0	1	1
MIRT020878	hsa	hsa	hsa-miR-155-5p	CLTC	0	0	0	0	0	0	1	0	1	1
MIRT020879	hsa	hsa	hsa-miR-155-5p	NOTCH2	0	0	0	0	0	0	1	0	1	1
MIRT020880	hsa	hsa	hsa-miR-155-5p	CARS	0	0	0	0	0	0	1	0	1	1
MIRT020881	hsa	hsa	hsa-miR-155-5p	PTMS	0	0	0	0	0	0	1	0	1	1
MIRT020882	hsa	hsa	hsa-miR-155-5p	CSNK1A1L	0	0	0	0	0	0	1	0	1	1
MIRT020883	hsa	hsa	hsa-miR-155-5p	LUC7L3	0	0	0	0	0	0	1	0	1	1
MIRT020884	hsa	hsa	hsa-miR-155-5p	TJP1	0	0	0	0	0	0	1	0	1	1
MIRT020885	hsa	hsa	hsa-miR-155-5p	FDFT1	0	0	0	0	0	0	1	0	1	1
MIRT020886	hsa	hsa	hsa-miR-155-5p	CDKN2A	0	0	0	0	0	0	1	0	1	1
MIRT020887	hsa	hsa	hsa-miR-155-5p	AKR1C3	0	0	0	0	0	0	1	0	1	1
MIRT020888	hsa	hsa	hsa-miR-155-5p	PNPLA8	0	0	0	0	0	0	1	0	1	1
MIRT020889	hsa	hsa	hsa-miR-155-5p	S100A11	0	0	0	0	0	0	1	0	1	1
MIRT020890	hsa	hsa	hsa-miR-155-5p	IER3IP1	0	0	0	0	0	0	1	0	1	1
MIRT020891	hsa	hsa	hsa-miR-155-5p	FSTL1	0	0	0	0	0	0	1	0	1	1
MIRT020892	hsa	hsa	hsa-miR-155-5p	SLC38A5	0	0	0	0	0	0	1	0	1	1
MIRT020893	hsa	hsa	hsa-miR-155-5p	ATP6V1H	0	0	0	0	0	0	1	0	1	1
MIRT020894	hsa	hsa	hsa-miR-155-5p	ITGB5	0	0	0	0	0	0	1	0	1	1
MIRT020895	hsa	hsa	hsa-miR-155-5p	SRSF2	0	0	0	0	0	0	1	0	1	1
MIRT020896	hsa	hsa	hsa-miR-155-5p	SLC7A11	0	0	0	0	0	0	1	0	1	1
MIRT020898	hsa	hsa	hsa-miR-155-5p	DDX17	0	0	0	0	0	0	1	0	1	1
MIRT020899	hsa	hsa	hsa-miR-155-5p	RAB2A	0	0	0	0	0	0	1	0	1	1
MIRT020900	hsa	hsa	hsa-miR-155-5p	FOXK1	0	0	0	0	0	0	1	0	1	1
MIRT020901	hsa	hsa	hsa-miR-155-5p	TMOD3	0	0	0	0	0	0	1	0	1	1
MIRT020902	hsa	hsa	hsa-miR-155-5p	PSME4	0	0	0	0	0	0	1	0	1	1
MIRT020903	hsa	hsa	hsa-miR-155-5p	ZNF384	0	0	0	0	0	0	1	0	1	1
MIRT020905	hsa	hsa	hsa-miR-155-5p	SNTB2	0	0	0	0	0	0	1	0	1	1
MIRT020906	hsa	hsa	hsa-miR-155-5p	TMTC3	0	0	0	0	0	0	1	0	1	1
MIRT020907	hsa	hsa	hsa-miR-155-5p	SLC30A7	0	0	0	0	0	0	1	0	1	1
MIRT020908	hsa	hsa	hsa-miR-155-5p	ASPH	0	0	0	0	0	0	1	0	1	1
MIRT020909	hsa	hsa	hsa-miR-155-5p	INTS8	0	0	0	0	0	0	1	0	1	1
MIRT020910	hsa	hsa	hsa-miR-155-5p	CPD	0	0	0	0	0	0	1	0	1	1
MIRT020911	hsa	hsa	hsa-miR-155-5p	EGFR	0	0	0	0	0	0	1	0	1	1
MIRT020912	hsa	hsa	hsa-miR-155-5p	SRPK2	0	0	0	0	0	0	1	0	1	1
MIRT020913	hsa	hsa	hsa-miR-155-5p	STAG2	0	0	0	0	0	0	1	0	1	1
MIRT020917	hsa	hsa	hsa-miR-155-5p	VCAM1	0	0	1	0	0	0	0	0	1	1
MIRT020918	hsa	hsa	hsa-miR-155-5p	SMAD3	0	1	0	0	0	0	0	0	1	1
MIRT020932	hsa	hsa	hsa-miR-155-5p	THBS1	0	0	0	0	0	0	1	0	1	1
MIRT020933	hsa	hsa	hsa-miR-155-5p	PPAT	0	0	0	0	0	0	1	0	1	1
MIRT020934	hsa	hsa	hsa-miR-155-5p	DBN1	0	0	0	0	0	0	1	0	1	1
MIRT020935	hsa	hsa	hsa-miR-155-5p	ATAD2	0	0	0	0	0	0	1	0	1	1
MIRT020936	hsa	hsa	hsa-miR-155-5p	DHCR24	0	0	0	0	0	0	1	0	1	1
MIRT020937	hsa	hsa	hsa-miR-155-5p	HSD17B7	0	0	0	0	0	0	1	0	1	1
MIRT020938	hsa	hsa	hsa-miR-155-5p	NSUN5	0	0	0	0	0	0	1	0	1	1
MIRT020939	hsa	hsa	hsa-miR-155-5p	TPP2	0	0	0	0	0	0	1	0	1	1
MIRT020940	hsa	hsa	hsa-miR-155-5p	UAP1	0	0	0	0	0	0	1	0	1	1
MIRT020941	hsa	hsa	hsa-miR-155-5p	MYO19	0	0	0	0	0	0	1	0	1	1
MIRT020942	hsa	hsa	hsa-miR-155-5p	OXNAD1	0	0	0	0	0	0	1	0	1	1
MIRT020943	hsa	hsa	hsa-miR-155-5p	SSSCA1	0	0	0	0	0	0	1	0	1	1
MIRT020944	hsa	hsa	hsa-miR-155-5p	EEF1E1	0	0	0	0	0	0	1	0	1	1
MIRT020945	hsa	hsa	hsa-miR-155-5p	PHGDH	0	0	0	0	0	0	1	0	1	1
MIRT020947	hsa	hsa	hsa-miR-155-5p	ALDH3A2	0	0	0	0	0	0	1	0	1	1
[truncated: 14,221 more rows]

## Sheet: TarBase v.8 (UP UF-EVS)
TarBase v.8 list of genes modulated by miRNAs up regulated in UF-EVs
[truncated: 36,051 more rows]

[truncated: 1 more sheets: Common element (UP UF-EVS)]
