# Supplementary material for: Extracellular vesicles-coupled miRNAs from oviduct and uterus modulate signaling pathways related to lipid metabolism and bovine early embryo development
Source: J Anim Sci Biotechnol. 2024 Apr 4;15:51. doi: 10.1186/s40104-024-01008-5 (PMC10993494; doi:10.1186/s40104-024-01008-5)
Supplement: Supplementary file 4 — Additional file 4. miRNA-mRNA target interactions by miRNAs exclusives to OF-EVs and UF-EVs. [file 40104_2024_1008_MOESM4_ESM.xlsx]

## Sheet: MiRTarBase (EXCL_OF-EVS)
MiRTarBase list of genes modulated by the miRNA exclusives in OF-EVs
ID	Species(miRNA)	Species(Target)	miRNA	Target	Validation methods								Sum	Number of paper
					Strong evidence			Less strong evidence
					Reporter assay	Western blot	qPCR	Microarray	NGS	pSILAC	Other	CLIP-Seq
MIRT003152	hsa	hsa	hsa-let-7a-5p	HMGA1	1	1	1	0	1	0	1	1	6	7
MIRT002323	hsa	hsa	hsa-let-7a-5p	HMGA2	1	1	1	0	1	0	1	1	6	14
MIRT001855	hsa	hsa	hsa-let-7a-5p	KRAS	1	1	1	1	0	0	1	0	5	4
MIRT001853	hsa	hsa	hsa-let-7a-5p	NF2	1	1	1	1	0	0	1	0	5	2
MIRT052385	hsa	hsa	hsa-let-7a-5p	RRM2	1	1	1	0	1	0	0	1	5	4
MIRT053472	hsa	hsa	hsa-let-7a-5p	RAB40C	1	1	1	0	1	0	0	1	5	3
MIRT001936	hsa	hsa	hsa-let-7a-5p	PRDM1	1	1	1	0	0	0	1	0	4	2
MIRT005478	hsa	hsa	hsa-let-7a-5p	CCND2	1	1	1	0	0	0	1	0	4	1
MIRT000415	hsa	hsa	hsa-let-7a-5p	CDK6	1	1	0	0	1	0	1	0	4	3
MIRT005477	hsa	hsa	hsa-let-7a-5p	E2F2	1	1	1	0	0	0	1	0	4	1
MIRT244065	hsa	hsa	hsa-let-7a-5p	EDN1	1	0	1	0	1	0	0	1	4	2
MIRT006152	hsa	hsa	hsa-let-7a-5p	EWSR1	1	1	1	1	0	0	0	0	4	1
MIRT052566	hsa	hsa	hsa-let-7a-5p	EZH2	1	1	1	0	1	0	0	0	4	2
MIRT004471	hsa	hsa	hsa-let-7a-5p	HRAS	1	1	1	0	0	0	1	0	4	4
MIRT005420	hsa	hsa	hsa-let-7a-5p	IL6	1	1	1	0	0	0	1	0	4	1
MIRT000708	hsa	hsa	hsa-let-7a-5p	ITGB3	1	1	1	0	0	0	1	0	4	1
MIRT001854	hsa	hsa	hsa-let-7a-5p	NRAS	1	1	0	1	0	0	1	0	4	2
MIRT004960	hsa	hsa	hsa-let-7a-5p	SLC20A1	0	0	1	0	1	0	1	1	4	5
MIRT004958	hsa	hsa	hsa-let-7a-5p	THBS1	0	0	1	0	1	0	1	1	4	4
MIRT006055	hsa	hsa	hsa-let-7a-5p	IGF2BP1	0	1	1	0	1	0	0	1	4	3
MIRT004346	hsa	hsa	hsa-let-7a-5p	DICER1	1	1	0	0	1	0	1	0	4	2
MIRT052451	hsa	hsa	hsa-let-7a-5p	2001-08-01	1	1	1	0	1	0	0	0	4	2
MIRT000463	hsa	hsa	hsa-let-7a-5p	NKIRAS2	1	1	1	0	0	0	1	0	4	1
MIRT052615	hsa	hsa	hsa-let-7a-5p	UHRF1	1	1	1	0	1	0	0	0	4	2
MIRT004321	hsa	hsa	hsa-let-7a-5p	UHRF2	1	1	1	0	0	0	1	0	4	1
MIRT002077	hsa	hsa	hsa-let-7a-5p	TRIM71	1	0	0	0	1	0	1	1	4	5
MIRT733762	hsa	hsa	hsa-let-7a-5p	VP2	1	1	1	0	0	0	0	0	3	0
MIRT279714	hsa	hsa	hsa-let-7a-5p	ARG2	1	1	1	0	0	0	0	0	3	1
MIRT000418	hsa	hsa	hsa-let-7a-5p	BCL2	0	0	1	1	0	0	1	0	3	1
MIRT005292	hsa	hsa	hsa-let-7a-5p	CASP3	1	1	0	0	0	0	1	0	3	1
MIRT032506	hsa	hsa	hsa-let-7a-5p	CDKN1A	0	1	0	0	1	0	0	1	3	3
MIRT006813	hsa	hsa	hsa-let-7a-5p	CCR7	1	1	1	0	0	0	0	0	3	1
MIRT733687	hsa	hsa	hsa-let-7a-5p	CNTF	1	1	1	0	0	0	0	0	3	0
MIRT000417	hsa	hsa	hsa-let-7a-5p	MYC	0	1	1	0	0	0	1	0	3	6
MIRT004830	hsa	hsa	hsa-let-7a-5p	NFKB1	0	0	1	1	0	0	1	0	3	1
MIRT733688	hsa	hsa	hsa-let-7a-5p	NGF	1	1	1	0	0	0	0	0	3	0
MIRT053026	hsa	hsa	hsa-let-7a-5p	PAK1	1	1	1	0	0	0	0	0	3	1
MIRT736544	hsa	hsa	hsa-let-7a-5p	AURKA	1	1	1	0	0	0	0	0	3	0
MIRT734919	hsa	hsa	hsa-let-7a-5p	BZW2	1	1	1	0	0	0	0	0	3	0
MIRT002305	hsa	hsa	hsa-let-7a-5p	RAVER2	1	1	0	0	0	0	1	0	3	1
MIRT004801	hsa	hsa	hsa-let-7a-5p	LIN28A	1	0	0	1	0	0	1	0	3	2
MIRT003752	hsa	dre	hsa-let-7a-5p	trim71	1	0	0	0	0	0	1	1	3	2
MIRT550902	hsa	hsa	hsa-let-7a-5p	ACTA1	0	0	0	0	1	0	0	1	2	2
MIRT695417	hsa	hsa	hsa-let-7a-5p	ADH5	0	0	0	0	1	0	0	1	2	2
MIRT482188	hsa	hsa	hsa-let-7a-5p	AHR	0	0	0	0	1	0	0	1	2	2
MIRT508936	hsa	hsa	hsa-let-7a-5p	AK4	0	0	0	0	1	0	0	1	2	4
MIRT705754	hsa	hsa	hsa-let-7a-5p	AMD1	0	0	0	0	1	0	0	1	2	2
MIRT003902	hsa	hsa	hsa-let-7a-5p	APP	1	0	0	0	0	0	1	0	2	1
MIRT084972	hsa	hsa	hsa-let-7a-5p	BACH1	0	0	0	0	1	0	0	1	2	2
MIRT479749	hsa	hsa	hsa-let-7a-5p	CCND1	0	0	0	0	1	0	0	1	2	2
MIRT733329	hsa	hsa	hsa-let-7a-5p	BMP2	1	1	0	0	0	0	0	0	2	0
MIRT123972	hsa	hsa	hsa-let-7a-5p	POLR3D	0	0	0	0	1	0	0	1	2	2
MIRT004957	hsa	hsa	hsa-let-7a-5p	ZFP36L1	0	0	1	0	0	0	1	0	2	1
MIRT123313	hsa	hsa	hsa-let-7a-5p	CALU	0	0	0	0	1	0	0	1	2	2
MIRT005293	hsa	hsa	hsa-let-7a-5p	CASP8	0	1	0	0	0	0	1	0	2	1
MIRT005294	hsa	hsa	hsa-let-7a-5p	CASP9	0	1	0	0	0	0	1	0	2	1
MIRT548977	hsa	hsa	hsa-let-7a-5p	CCNT2	0	0	0	0	1	0	0	1	2	2
MIRT512749	hsa	hsa	hsa-let-7a-5p	CD59	0	0	0	0	1	0	0	1	2	4
MIRT006056	hsa	hsa	hsa-let-7a-5p	CDC34	0	1	1	0	0	0	0	0	2	1
MIRT481844	hsa	hsa	hsa-let-7a-5p	AP1S1	0	0	0	0	1	0	0	1	2	2
MIRT461368	hsa	hsa	hsa-let-7a-5p	COL8A1	0	0	0	0	1	0	0	1	2	2
MIRT682644	hsa	hsa	hsa-let-7a-5p	COX6B1	0	0	0	0	1	0	0	1	2	2
MIRT180599	hsa	hsa	hsa-let-7a-5p	CRY2	0	0	0	0	1	0	0	1	2	2
MIRT704420	hsa	hsa	hsa-let-7a-5p	CTPS1	0	0	0	0	1	0	0	1	2	2
MIRT524110	hsa	hsa	hsa-let-7a-5p	DNA2	0	0	0	0	1	0	0	1	2	2
MIRT681873	hsa	hsa	hsa-let-7a-5p	DNAH9	0	0	0	0	1	0	0	1	2	2
MIRT494686	hsa	hsa	hsa-let-7a-5p	ARID3A	0	0	0	0	1	0	0	1	2	2
MIRT548538	hsa	hsa	hsa-let-7a-5p	DUSP1	0	0	0	0	1	0	0	1	2	2
MIRT523984	hsa	hsa	hsa-let-7a-5p	DVL3	0	0	0	0	1	0	0	1	2	2
MIRT003904	hsa	hsa	hsa-let-7a-5p	E2F1	0	1	0	0	0	0	1	0	2	1
MIRT567716	hsa	hsa	hsa-let-7a-5p	E2F6	0	0	0	0	1	0	0	1	2	2
MIRT004963	hsa	hsa	hsa-let-7a-5p	EGR3	0	0	1	0	0	0	1	0	2	1
MIRT477536	hsa	hsa	hsa-let-7a-5p	EIF4G2	0	0	0	0	1	0	0	1	2	4
MIRT548350	hsa	hsa	hsa-let-7a-5p	EPHA4	0	0	0	0	1	0	0	1	2	2
MIRT617855	hsa	hsa	hsa-let-7a-5p	FMO4	0	0	0	0	1	0	0	1	2	2
MIRT689331	hsa	hsa	hsa-let-7a-5p	FPR1	0	0	0	0	1	0	0	1	2	2
MIRT454284	hsa	hsa	hsa-let-7a-5p	FXN	0	0	0	0	1	0	0	1	2	2
MIRT476552	hsa	hsa	hsa-let-7a-5p	GABPB1	0	0	0	0	1	0	0	1	2	4
MIRT471962	hsa	hsa	hsa-let-7a-5p	NR6A1	0	0	0	0	1	0	0	1	2	2
MIRT455679	hsa	hsa	hsa-let-7a-5p	GLO1	0	0	0	0	1	0	0	1	2	2
MIRT567436	hsa	hsa	hsa-let-7a-5p	GNG5	0	0	0	0	1	0	0	1	2	2
MIRT574746	hsa	hsa	hsa-let-7a-5p	GOLGA4	0	0	0	0	1	0	0	1	2	2
MIRT500001	hsa	hsa	hsa-let-7a-5p	HIST1H2BD	0	0	0	0	1	0	0	1	2	4
MIRT002078	hsa	hsa	hsa-let-7a-5p	FOXA1	1	0	0	0	0	0	1	0	2	1
MIRT073668	hsa	hsa	hsa-let-7a-5p	IGF1R	0	0	0	0	1	0	0	1	2	8
MIRT004520	hsa	hsa	hsa-let-7a-5p	IGF2	1	0	0	0	0	0	1	0	2	1
MIRT682106	hsa	hsa	hsa-let-7a-5p	ITGA3	0	0	0	0	1	0	0	1	2	4
MIRT502102	hsa	hsa	hsa-let-7a-5p	KPNA5	0	0	0	0	1	0	0	1	2	8
MIRT732780	hsa	hsa	hsa-let-7a-5p	KRT5	1	1	0	0	0	0	0	0	2	0
MIRT473944	hsa	hsa	hsa-let-7a-5p	LYN	0	0	0	0	1	0	0	1	2	2
MIRT303316	hsa	hsa	hsa-let-7a-5p	MXD1	0	0	0	0	1	0	0	1	2	2
MIRT112239	hsa	hsa	hsa-let-7a-5p	MDM4	0	0	0	0	1	0	0	1	2	4
MIRT004962	hsa	hsa	hsa-let-7a-5p	MEIS1	0	0	1	0	0	0	1	0	2	1
MIRT451629	hsa	hsa	hsa-let-7a-5p	MEIS3P1	0	0	0	0	1	0	0	1	2	2
MIRT712374	hsa	hsa	hsa-let-7a-5p	NAP1L1	0	0	0	0	1	0	0	1	2	2
MIRT004961	hsa	hsa	hsa-let-7a-5p	NEFM	0	0	1	0	0	0	1	0	2	1
MIRT461172	hsa	hsa	hsa-let-7a-5p	SLC11A2	0	0	0	0	1	0	0	1	2	4
MIRT452096	hsa	hsa	hsa-let-7a-5p	NUCB2	0	0	0	0	1	0	0	1	2	2
MIRT529731	hsa	hsa	hsa-let-7a-5p	OPRL1	0	0	0	0	1	0	0	1	2	2
MIRT713524	hsa	hsa	hsa-let-7a-5p	PAFAH2	0	0	0	0	1	0	0	1	2	2
MIRT485298	hsa	hsa	hsa-let-7a-5p	PLAGL2	0	0	0	0	1	0	0	1	2	2
MIRT499409	hsa	hsa	hsa-let-7a-5p	PLCG2	0	0	0	0	1	0	0	1	2	4
MIRT492623	hsa	hsa	hsa-let-7a-5p	PMAIP1	0	0	0	0	1	0	0	1	2	2
MIRT470685	hsa	hsa	hsa-let-7a-5p	POLR2D	0	0	0	0	1	0	0	1	2	4
MIRT052508	hsa	hsa	hsa-let-7a-5p	PPP2R2A	0	0	0	0	1	0	0	1	2	3
MIRT680523	hsa	hsa	hsa-let-7a-5p	PRIM2	0	0	0	0	1	0	0	1	2	2
MIRT193097	hsa	hsa	hsa-let-7a-5p	MAPK6	0	0	0	0	1	0	0	1	2	2
MIRT473832	hsa	hsa	hsa-let-7a-5p	MAP2K7	0	0	0	0	1	0	0	1	2	2
MIRT452435	hsa	hsa	hsa-let-7a-5p	QDPR	0	0	0	0	1	0	0	1	2	2
MIRT521389	hsa	hsa	hsa-let-7a-5p	RDX	0	0	0	0	1	0	0	1	2	4
MIRT681275	hsa	hsa	hsa-let-7a-5p	RFC2	0	0	0	0	1	0	0	1	2	2
MIRT453406	hsa	hsa	hsa-let-7a-5p	RHD	0	0	0	0	1	0	0	1	2	6
MIRT458021	hsa	hsa	hsa-let-7a-5p	MRPL12	0	0	0	0	1	0	0	1	2	2
MIRT527767	hsa	hsa	hsa-let-7a-5p	RRAD	0	0	0	0	1	0	0	1	2	2
MIRT459740	hsa	hsa	hsa-let-7a-5p	RRM1	0	0	0	0	1	0	0	1	2	2
MIRT689733	hsa	hsa	hsa-let-7a-5p	ATXN2	0	0	0	0	1	0	0	1	2	2
MIRT525732	hsa	hsa	hsa-let-7a-5p	SOD2	0	0	0	0	1	0	0	1	2	2
MIRT681509	hsa	hsa	hsa-let-7a-5p	STAT2	0	0	0	0	1	0	0	1	2	2
MIRT118582	hsa	hsa	hsa-let-7a-5p	STK4	0	0	0	0	1	0	0	1	2	2
MIRT500901	hsa	hsa	hsa-let-7a-5p	STRN	0	0	0	0	1	0	0	1	2	4
MIRT187713	hsa	hsa	hsa-let-7a-5p	SUOX	0	0	0	0	1	0	0	1	2	2
MIRT565453	hsa	hsa	hsa-let-7a-5p	SURF4	0	0	0	0	1	0	0	1	2	2
MIRT546325	hsa	hsa	hsa-let-7a-5p	TGFBR3	0	0	0	0	1	0	0	1	2	2
MIRT489417	hsa	hsa	hsa-let-7a-5p	TUBB2A	0	0	0	0	1	0	0	1	2	2
MIRT501205	hsa	hsa	hsa-let-7a-5p	SUMO1	0	0	0	0	1	0	0	1	2	2
MIRT464269	hsa	hsa	hsa-let-7a-5p	VCL	0	0	0	0	1	0	0	1	2	2
MIRT002080	hsa	hsa	hsa-let-7a-5p	VDR	1	0	0	0	0	0	1	0	2	1
MIRT463665	hsa	hsa	hsa-let-7a-5p	YWHAZ	0	0	0	0	1	0	0	1	2	2
MIRT462784	hsa	hsa	hsa-let-7a-5p	ZNF8	0	0	0	0	1	0	0	1	2	2
MIRT486663	hsa	hsa	hsa-let-7a-5p	ZNF28	0	0	0	0	1	0	0	1	2	2
MIRT545892	hsa	hsa	hsa-let-7a-5p	ZNF200	0	0	0	0	1	0	0	1	2	4
MIRT473139	hsa	hsa	hsa-let-7a-5p	MLLT10	0	0	0	0	1	0	0	1	2	2
MIRT502125	hsa	hsa	hsa-let-7a-5p	KMT2D	0	0	0	0	1	0	0	1	2	4
MIRT507693	hsa	hsa	hsa-let-7a-5p	COIL	0	0	0	0	1	0	0	1	2	6
MIRT153843	hsa	hsa	hsa-let-7a-5p	NCOA3	0	0	0	0	1	0	0	1	2	2
MIRT505580	hsa	hsa	hsa-let-7a-5p	SMC1A	0	0	0	0	1	0	0	1	2	6
MIRT523621	hsa	hsa	hsa-let-7a-5p	FZD9	0	0	0	0	1	0	0	1	2	4
MIRT492220	hsa	hsa	hsa-let-7a-5p	SOCS1	0	0	0	0	1	0	0	1	2	2
MIRT152268	hsa	hsa	hsa-let-7a-5p	TNFSF9	0	0	0	0	1	0	0	1	2	2
MIRT734860	hsa	hsa	hsa-let-7a-5p	SNAP23	1	0	1	0	0	0	0	0	2	0
MIRT438636	hsa	hsa	hsa-let-7a-5p	TNFRSF10B	0	1	1	0	0	0	0	0	2	1
MIRT266209	hsa	hsa	hsa-let-7a-5p	PEX11B	0	0	0	0	1	0	0	1	2	2
MIRT002079	hsa	hsa	hsa-let-7a-5p	NR1I2	1	0	0	0	0	0	1	0	2	1
MIRT501115	hsa	hsa	hsa-let-7a-5p	SLC5A6	0	0	0	0	1	0	0	1	2	4
MIRT501942	hsa	hsa	hsa-let-7a-5p	MBD2	0	0	0	0	1	0	0	1	2	8
MIRT533190	hsa	hsa	hsa-let-7a-5p	WASL	0	0	0	0	1	0	0	1	2	6
MIRT260703	hsa	hsa	hsa-let-7a-5p	CLDN12	0	0	0	0	1	0	0	1	2	6
MIRT481392	hsa	hsa	hsa-let-7a-5p	ATG12	0	0	0	0	1	0	0	1	2	2
MIRT053129	hsa	hsa	hsa-let-7a-5p	AURKB	1	1	0	0	0	0	0	0	2	1
MIRT402054	hsa	hsa	hsa-let-7a-5p	ATP6V1F	0	0	0	0	1	0	0	1	2	4
MIRT557371	hsa	hsa	hsa-let-7a-5p	HAND1	0	0	0	0	1	0	0	1	2	2
MIRT052630	hsa	hsa	hsa-let-7a-5p	ZNF264	0	0	0	0	1	0	0	1	2	3
MIRT080395	hsa	hsa	hsa-let-7a-5p	ONECUT2	0	0	0	0	1	0	0	1	2	2
MIRT445662	hsa	hsa	hsa-let-7a-5p	ATP6V1G1	0	0	0	0	1	0	0	1	2	6
MIRT506367	hsa	hsa	hsa-let-7a-5p	NUP155	0	0	0	0	1	0	0	1	2	6
MIRT502781	hsa	hsa	hsa-let-7a-5p	CEP135	0	0	0	0	1	0	0	1	2	2
MIRT300033	hsa	hsa	hsa-let-7a-5p	BZW1	0	0	0	0	1	0	0	1	2	4
MIRT549803	hsa	hsa	hsa-let-7a-5p	KIAA0391	0	0	0	0	1	0	0	1	2	2
MIRT065684	hsa	hsa	hsa-let-7a-5p	ESPL1	0	0	0	0	1	0	0	1	2	4
MIRT475737	hsa	hsa	hsa-let-7a-5p	HERPUD1	0	0	0	0	1	0	0	1	2	4
MIRT681801	hsa	hsa	hsa-let-7a-5p	EIF4A3	0	0	0	0	1	0	0	1	2	2
MIRT496116	hsa	hsa	hsa-let-7a-5p	SNX17	0	0	0	0	1	0	0	1	2	2
MIRT465126	hsa	hsa	hsa-let-7a-5p	TSC22D2	0	0	0	0	1	0	0	1	2	4
MIRT481656	hsa	hsa	hsa-let-7a-5p	AREL1	0	0	0	0	1	0	0	1	2	2
MIRT491866	hsa	hsa	hsa-let-7a-5p	ZBTB5	0	0	0	0	1	0	0	1	2	8
MIRT004965	hsa	hsa	hsa-let-7a-5p	AMMECR1	0	0	1	0	0	0	1	0	2	1
MIRT004964	hsa	hsa	hsa-let-7a-5p	HNRPDL	0	0	1	0	0	0	1	0	2	1
MIRT695259	hsa	hsa	hsa-let-7a-5p	ZNF443	0	0	0	0	1	0	0	1	2	2
MIRT551934	hsa	hsa	hsa-let-7a-5p	AKAP8	0	0	0	0	1	0	0	1	2	4
MIRT094159	hsa	hsa	hsa-let-7a-5p	PCGF3	0	0	0	0	1	0	0	1	2	6
MIRT573824	hsa	hsa	hsa-let-7a-5p	TGOLN2	0	0	0	0	1	0	0	1	2	2
MIRT052506	hsa	hsa	hsa-let-7a-5p	ARID3B	0	0	0	0	1	0	0	1	2	7
MIRT536382	hsa	hsa	hsa-let-7a-5p	LEFTY1	0	0	0	0	1	0	0	1	2	2
MIRT547838	hsa	hsa	hsa-let-7a-5p	IGF2BP3	0	0	0	0	1	0	0	1	2	4
MIRT502848	hsa	hsa	hsa-let-7a-5p	CELF1	0	0	0	0	1	0	0	1	2	2
MIRT497879	hsa	hsa	hsa-let-7a-5p	SLC12A7	0	0	0	0	1	0	0	1	2	2
MIRT552414	hsa	hsa	hsa-let-7a-5p	ZNF460	0	0	0	0	1	0	0	1	2	4
MIRT259274	hsa	hsa	hsa-let-7a-5p	PGRMC1	0	0	0	0	1	0	0	1	2	2
MIRT733327	hsa	hsa	hsa-let-7a-5p	KCNQ1OT1	1	1	0	0	0	0	0	0	2	0
MIRT457252	hsa	hsa	hsa-let-7a-5p	RABL2B	0	0	0	0	1	0	0	1	2	2
MIRT454543	hsa	hsa	hsa-let-7a-5p	RABL2A	0	0	0	0	1	0	0	1	2	2
MIRT004959	hsa	hsa	hsa-let-7a-5p	TUSC2	0	0	1	0	0	0	1	0	2	1
MIRT732448	hsa	hsa	hsa-let-7a-5p	Abcc2	1	1	0	0	0	0	0	0	2	0
MIRT511390	hsa	hsa	hsa-let-7a-5p	IKZF3	0	0	0	0	1	0	0	1	2	4
MIRT501348	hsa	hsa	hsa-let-7a-5p	RNF44	0	0	0	0	1	0	0	1	2	4
MIRT052386	hsa	hsa	hsa-let-7a-5p	FNDC3A	0	0	0	0	1	0	0	1	2	3
MIRT561771	hsa	hsa	hsa-let-7a-5p	PEG10	0	0	0	0	1	0	0	1	2	2
MIRT551287	hsa	hsa	hsa-let-7a-5p	MCF2L2	0	0	0	0	1	0	0	1	2	6
MIRT470857	hsa	hsa	hsa-let-7a-5p	PLXND1	0	0	0	0	1	0	0	1	2	2
MIRT499497	hsa	hsa	hsa-let-7a-5p	GGA3	0	0	0	0	1	0	0	1	2	2
MIRT550730	hsa	hsa	hsa-let-7a-5p	PMPCA	0	0	0	0	1	0	0	1	2	4
MIRT475383	hsa	hsa	hsa-let-7a-5p	ICOSLG	0	0	0	0	1	0	0	1	2	2
MIRT474769	hsa	hsa	hsa-let-7a-5p	KIAA0930	0	0	0	0	1	0	0	1	2	2
MIRT482224	hsa	hsa	hsa-let-7a-5p	AHCYL2	0	0	0	0	1	0	0	1	2	2
MIRT549020	hsa	hsa	hsa-let-7a-5p	CBX5	0	0	0	0	1	0	0	1	2	2
MIRT052619	hsa	hsa	hsa-let-7a-5p	RBFOX2	0	0	0	0	1	0	0	1	2	11
MIRT454858	hsa	hsa	hsa-let-7a-5p	ACOT9	0	0	0	0	1	0	0	1	2	4
MIRT559501	hsa	hsa	hsa-let-7a-5p	ARIH1	0	0	0	0	1	0	0	1	2	2
MIRT681144	hsa	hsa	hsa-let-7a-5p	INTS7	0	0	0	0	1	0	0	1	2	2
MIRT266622	hsa	hsa	hsa-let-7a-5p	CHTOP	0	0	0	0	1	0	0	1	2	2
MIRT052421	hsa	hsa	hsa-let-7a-5p	FBXW2	0	0	0	0	1	0	0	1	2	5
MIRT252326	hsa	hsa	hsa-let-7a-5p	SALL3	0	0	0	0	1	0	0	1	2	2
MIRT452947	hsa	hsa	hsa-let-7a-5p	DISC1	0	0	0	0	1	0	0	1	2	2
MIRT451159	hsa	hsa	hsa-let-7a-5p	C19orf53	0	0	0	0	1	0	0	1	2	2
MIRT569502	hsa	hsa	hsa-let-7a-5p	THYN1	0	0	0	0	1	0	0	1	2	2
MIRT100091	hsa	hsa	hsa-let-7a-5p	ABT1	0	0	0	0	1	0	0	1	2	8
MIRT003974	hsa	dme	hsa-let-7a-5p	wech	1	0	0	0	0	0	1	0	2	1
MIRT466192	hsa	hsa	hsa-let-7a-5p	TMED5	0	0	0	0	1	0	0	1	2	4
MIRT472671	hsa	hsa	hsa-let-7a-5p	NAA20	0	0	0	0	1	0	0	1	2	2
MIRT501325	hsa	hsa	hsa-let-7a-5p	RNFT1	0	0	0	0	1	0	0	1	2	2
MIRT498123	hsa	hsa	hsa-let-7a-5p	PLEKHO1	0	0	0	0	1	0	0	1	2	4
MIRT682607	hsa	hsa	hsa-let-7a-5p	CPA4	0	0	0	0	1	0	0	1	2	2
MIRT451698	hsa	hsa	hsa-let-7a-5p	C1RL	0	0	0	0	1	0	0	1	2	2
MIRT457891	hsa	hsa	hsa-let-7a-5p	THEM6	0	0	0	0	1	0	0	1	2	4
MIRT616374	hsa	hsa	hsa-let-7a-5p	RWDD1	0	0	0	0	1	0	0	1	2	2
MIRT522352	hsa	hsa	hsa-let-7a-5p	NCKIPSD	0	0	0	0	1	0	0	1	2	4
MIRT515958	hsa	hsa	hsa-let-7a-5p	C9orf156	0	0	0	0	1	0	0	1	2	2
MIRT460503	hsa	hsa	hsa-let-7a-5p	FAM105A	0	0	0	0	1	0	0	1	2	6
MIRT681763	hsa	hsa	hsa-let-7a-5p	CDKAL1	0	0	0	0	1	0	0	1	2	2
MIRT501243	hsa	hsa	hsa-let-7a-5p	SEMA4C	0	0	0	0	1	0	0	1	2	6
MIRT691939	hsa	hsa	hsa-let-7a-5p	DNAJC28	0	0	0	0	1	0	0	1	2	2
MIRT566522	hsa	hsa	hsa-let-7a-5p	PARP16	0	0	0	0	1	0	0	1	2	2
MIRT507246	hsa	hsa	hsa-let-7a-5p	FIGN	0	0	0	0	1	0	0	1	2	8
MIRT680842	hsa	hsa	hsa-let-7a-5p	ARL8B	0	0	0	0	1	0	0	1	2	2
MIRT052440	hsa	hsa	hsa-let-7a-5p	C11orf57	0	0	0	0	1	0	0	1	2	5
MIRT474018	hsa	hsa	hsa-let-7a-5p	LRRC20	0	0	0	0	1	0	0	1	2	2
MIRT682186	hsa	hsa	hsa-let-7a-5p	SLC38A7	0	0	0	0	1	0	0	1	2	2
MIRT495972	hsa	hsa	hsa-let-7a-5p	TBC1D19	0	0	0	0	1	0	0	1	2	2
MIRT466730	hsa	hsa	hsa-let-7a-5p	SYNJ2BP	0	0	0	0	1	0	0	1	2	2
MIRT510515	hsa	hsa	hsa-let-7a-5p	YOD1	0	0	0	0	1	0	0	1	2	6
MIRT255310	hsa	hsa	hsa-let-7a-5p	CDV3	0	0	0	0	1	0	0	1	2	2
MIRT447140	hsa	hsa	hsa-let-7a-5p	KIF27	0	0	0	0	1	0	0	1	2	2
MIRT702711	hsa	hsa	hsa-let-7a-5p	IPO9	0	0	0	0	1	0	0	1	2	2
MIRT557959	hsa	hsa	hsa-let-7a-5p	FAM222B	0	0	0	0	1	0	0	1	2	2
MIRT259475	hsa	hsa	hsa-let-7a-5p	TXLNG	0	0	0	0	1	0	0	1	2	2
MIRT549851	hsa	hsa	hsa-let-7a-5p	ECHDC1	0	0	0	0	1	0	0	1	2	2
MIRT508669	hsa	hsa	hsa-let-7a-5p	DIABLO	0	0	0	0	1	0	0	1	2	4
MIRT682242	hsa	hsa	hsa-let-7a-5p	SAR1A	0	0	0	0	1	0	0	1	2	2
MIRT552007	hsa	hsa	hsa-let-7a-5p	RAD18	0	0	0	0	1	0	0	1	2	2
MIRT052382	hsa	hsa	hsa-let-7a-5p	SMARCAD1	0	0	0	0	1	0	0	1	2	5
MIRT481243	hsa	hsa	hsa-let-7a-5p	ATXN7L3	0	0	0	0	1	0	0	1	2	2
MIRT462386	hsa	hsa	hsa-let-7a-5p	YAE1D1	0	0	0	0	1	0	0	1	2	2
MIRT504792	hsa	hsa	hsa-let-7a-5p	C12orf4	0	0	0	0	1	0	0	1	2	2
MIRT052541	hsa	hsa	hsa-let-7a-5p	MTUS1	0	0	0	0	1	0	0	1	2	7
MIRT702488	hsa	hsa	hsa-let-7a-5p	KIAA1328	0	0	0	0	1	0	0	1	2	2
MIRT284525	hsa	hsa	hsa-let-7a-5p	PDP2	0	0	0	0	1	0	0	1	2	2
MIRT506940	hsa	hsa	hsa-let-7a-5p	IGDCC4	0	0	0	0	1	0	0	1	2	6
MIRT568658	hsa	hsa	hsa-let-7a-5p	ABHD17C	0	0	0	0	1	0	0	1	2	2
MIRT700586	hsa	hsa	hsa-let-7a-5p	PRSS22	0	0	0	0	1	0	0	1	2	2
MIRT501754	hsa	hsa	hsa-let-7a-5p	NSD1	0	0	0	0	1	0	0	1	2	2
MIRT460456	hsa	hsa	hsa-let-7a-5p	NOM1	0	0	0	0	1	0	0	1	2	4
MIRT555546	hsa	hsa	hsa-let-7a-5p	PLEKHA3	0	0	0	0	1	0	0	1	2	2
MIRT682388	hsa	hsa	hsa-let-7a-5p	PHACTR4	0	0	0	0	1	0	0	1	2	2
MIRT481366	hsa	hsa	hsa-let-7a-5p	ATG9A	0	0	0	0	1	0	0	1	2	2
MIRT477684	hsa	hsa	hsa-let-7a-5p	EFHD2	0	0	0	0	1	0	0	1	2	2
MIRT063192	hsa	hsa	hsa-let-7a-5p	ADIPOR2	0	0	0	0	1	0	0	1	2	2
MIRT642398	hsa	hsa	hsa-let-7a-5p	ZNF556	0	0	0	0	1	0	0	1	2	2
MIRT461096	hsa	hsa	hsa-let-7a-5p	OPA3	0	0	0	0	1	0	0	1	2	2
MIRT704031	hsa	hsa	hsa-let-7a-5p	EDEM3	0	0	0	0	1	0	0	1	2	2
MIRT681945	hsa	hsa	hsa-let-7a-5p	SLC19A3	0	0	0	0	1	0	0	1	2	2
MIRT493329	hsa	hsa	hsa-let-7a-5p	LIMD2	0	0	0	0	1	0	0	1	2	2
MIRT548785	hsa	hsa	hsa-let-7a-5p	COLEC12	0	0	0	0	1	0	0	1	2	2
MIRT268835	hsa	hsa	hsa-let-7a-5p	C1ORF21	0	0	0	0	1	0	0	1	2	2
MIRT549767	hsa	hsa	hsa-let-7a-5p	ZNF611	0	0	0	0	1	0	0	1	2	6
MIRT548561	hsa	hsa	hsa-let-7a-5p	DNAL1	0	0	0	0	1	0	0	1	2	2
MIRT551322	hsa	hsa	hsa-let-7a-5p	GSG2	0	0	0	0	1	0	0	1	2	6
MIRT300889	hsa	hsa	hsa-let-7a-5p	KREMEN1	0	0	0	0	1	0	0	1	2	2
MIRT564407	hsa	hsa	hsa-let-7a-5p	EMILIN2	0	0	0	0	1	0	0	1	2	4
MIRT501175	hsa	hsa	hsa-let-7a-5p	SLC10A7	0	0	0	0	1	0	0	1	2	6
MIRT052493	hsa	hsa	hsa-let-7a-5p	ZNF644	0	0	0	0	1	0	0	1	2	3
MIRT460942	hsa	hsa	hsa-let-7a-5p	NOA1	0	0	0	0	1	0	0	1	2	4
MIRT501443	hsa	hsa	hsa-let-7a-5p	RAB11FIP4	0	0	0	0	1	0	0	1	2	2
MIRT574367	hsa	hsa	hsa-let-7a-5p	ZBTB37	0	0	0	0	1	0	0	1	2	2
MIRT553021	hsa	hsa	hsa-let-7a-5p	USP38	0	0	0	0	1	0	0	1	2	2
MIRT458282	hsa	hsa	hsa-let-7a-5p	FUT10	0	0	0	0	1	0	0	1	2	2
MIRT457681	hsa	hsa	hsa-let-7a-5p	ZNF587	0	0	0	0	1	0	0	1	2	2
MIRT470415	hsa	hsa	hsa-let-7a-5p	PPP1R15B	0	0	0	0	1	0	0	1	2	2
MIRT574790	hsa	hsa	hsa-let-7a-5p	FAM104A	0	0	0	0	1	0	0	1	2	2
MIRT510389	hsa	hsa	hsa-let-7a-5p	ZNF566	0	0	0	0	1	0	0	1	2	6
MIRT548270	hsa	hsa	hsa-let-7a-5p	FBXL20	0	0	0	0	1	0	0	1	2	2
MIRT454168	hsa	hsa	hsa-let-7a-5p	HIST1H2BK	0	0	0	0	1	0	0	1	2	2
MIRT083296	hsa	hsa	hsa-let-7a-5p	ZCCHC3	0	0	0	0	1	0	0	1	2	2
MIRT691040	hsa	hsa	hsa-let-7a-5p	ZNF799	0	0	0	0	1	0	0	1	2	2
MIRT449957	hsa	hsa	hsa-let-7a-5p	FMNL3	0	0	0	0	1	0	0	1	2	2
MIRT463423	hsa	hsa	hsa-let-7a-5p	ZC3HAV1L	0	0	0	0	1	0	0	1	2	2
MIRT499658	hsa	hsa	hsa-let-7a-5p	SDR42E1	0	0	0	0	1	0	0	1	2	2
MIRT681327	hsa	hsa	hsa-let-7a-5p	ZFAND4	0	0	0	0	1	0	0	1	2	4
MIRT555720	hsa	hsa	hsa-let-7a-5p	PDZD8	0	0	0	0	1	0	0	1	2	2
MIRT547570	hsa	hsa	hsa-let-7a-5p	LRIG3	0	0	0	0	1	0	0	1	2	4
MIRT191400	hsa	hsa	hsa-let-7a-5p	NAA30	0	0	0	0	1	0	0	1	2	2
MIRT547378	hsa	hsa	hsa-let-7a-5p	MSI2	0	0	0	0	1	0	0	1	2	2
MIRT559085	hsa	hsa	hsa-let-7a-5p	C19orf47	0	0	0	0	1	0	0	1	2	4
MIRT493906	hsa	hsa	hsa-let-7a-5p	FAM43A	0	0	0	0	1	0	0	1	2	4
MIRT095763	hsa	hsa	hsa-let-7a-5p	GRPEL2	0	0	0	0	1	0	0	1	2	10
MIRT545391	hsa	hsa	hsa-let-7a-5p	PM20D2	0	0	0	0	1	0	0	1	2	2
MIRT240326	hsa	hsa	hsa-let-7a-5p	UBXN2B	0	0	0	0	1	0	0	1	2	2
MIRT681363	hsa	hsa	hsa-let-7a-5p	BRI3BP	0	0	0	0	1	0	0	1	2	2
MIRT076219	hsa	hsa	hsa-let-7a-5p	SMCR8	0	0	0	0	1	0	0	1	2	6
MIRT680804	hsa	hsa	hsa-let-7a-5p	ZNF578	0	0	0	0	1	0	0	1	2	2
MIRT694888	hsa	hsa	hsa-let-7a-5p	ZNF417	0	0	0	0	1	0	0	1	2	2
MIRT681540	hsa	hsa	hsa-let-7a-5p	ZNF738	0	0	0	0	1	0	0	1	2	2
MIRT508406	hsa	hsa	hsa-let-7a-5p	C1orf210	0	0	0	0	1	0	0	1	2	6
MIRT681662	hsa	hsa	hsa-let-7a-5p	DTX3L	0	0	0	0	1	0	0	1	2	2
MIRT494266	hsa	hsa	hsa-let-7a-5p	CEP120	0	0	0	0	1	0	0	1	2	2
MIRT448999	hsa	hsa	hsa-let-7a-5p	ANKRD46	0	0	0	0	1	0	0	1	2	2
MIRT067397	hsa	hsa	hsa-let-7a-5p	TMTC3	0	0	0	0	1	0	0	1	2	2
MIRT475335	hsa	hsa	hsa-let-7a-5p	IFNLR1	0	0	0	0	1	0	0	1	2	2
MIRT002027	hsa	cel	hsa-let-7a-5p	lin-41	1	0	0	0	0	0	1	0	2	1
MIRT003522	hsa	hsa	hsa-let-7a-5p	EIF2C4	1	0	0	0	0	0	1	0	2	1
MIRT068151	hsa	hsa	hsa-let-7a-5p	TXLNA	0	0	0	0	1	0	0	1	2	2
MIRT474505	hsa	hsa	hsa-let-7a-5p	KLHDC8B	0	0	0	0	1	0	0	1	2	2
MIRT680551	hsa	hsa	hsa-let-7a-5p	ZNF584	0	0	0	0	1	0	0	1	2	2
MIRT120918	hsa	hsa	hsa-let-7a-5p	PDE12	0	0	0	0	1	0	0	1	2	8
MIRT543872	hsa	hsa	hsa-let-7a-5p	SLC16A9	0	0	0	0	1	0	0	1	2	2
MIRT469106	hsa	hsa	hsa-let-7a-5p	RNF144B	0	0	0	0	1	0	0	1	2	2
MIRT499946	hsa	hsa	hsa-let-7a-5p	MFSD8	0	0	0	0	1	0	0	1	2	2
MIRT471279	hsa	hsa	hsa-let-7a-5p	PGM2L1	0	0	0	0	1	0	0	1	2	2
MIRT474914	hsa	hsa	hsa-let-7a-5p	KCTD21	0	0	0	0	1	0	0	1	2	2
MIRT215716	hsa	hsa	hsa-let-7a-5p	C5ORF51	0	0	0	0	1	0	0	1	2	10
MIRT516087	hsa	hsa	hsa-let-7a-5p	ZBTB8OS	0	0	0	0	1	0	0	1	2	4
MIRT309842	hsa	hsa	hsa-let-7a-5p	NAT8L	0	0	0	0	1	0	0	1	2	2
MIRT324727	hsa	hsa	hsa-let-7a-5p	ACER2	0	0	0	0	1	0	0	1	2	2
MIRT448260	hsa	hsa	hsa-let-7a-5p	ZNF774	0	0	0	0	1	0	0	1	2	2
MIRT682448	hsa	hsa	hsa-let-7a-5p	MTX3	0	0	0	0	1	0	0	1	2	2
MIRT442024	hsa	hsa	hsa-let-7a-5p	NDUFA4P1	0	0	0	0	1	0	0	1	2	2
MIRT701426	hsa	hsa	hsa-let-7a-5p	NHLRC2	0	0	0	0	1	0	0	1	2	2
MIRT068525	hsa	hsa	hsa-let-7a-5p	NHLRC3	0	0	0	0	1	0	0	1	2	6
MIRT549215	hsa	hsa	hsa-let-7a-5p	BEND4	0	0	0	0	1	0	0	1	2	4
MIRT543788	hsa	hsa	hsa-let-7a-5p	RBM12B	0	0	0	0	1	0	0	1	2	4
MIRT681742	hsa	hsa	hsa-let-7a-5p	RAB19	0	0	0	0	1	0	0	1	2	4
MIRT481192	hsa	hsa	hsa-let-7a-5p	ATXN7L3B	0	0	0	0	1	0	0	1	2	4
MIRT476975	hsa	hsa	hsa-let-7a-5p	FAM83G	0	0	0	0	1	0	0	1	2	4
MIRT741096	hsa	hsa	hsa-let-7a-5p	NEMP1	0	0	0	0	0	0	0	1	1	1
MIRT754008	hsa	hsa	hsa-let-7a-5p	MIEF1	0	0	0	0	0	0	0	1	1	4
MIRT741292	hsa	hsa	hsa-let-7a-5p	RITA1	0	0	0	0	0	0	0	1	1	1
MIRT753831	hsa	hsa	hsa-let-7a-5p	PROSER3	0	0	0	0	0	0	0	1	1	3
MIRT753708	hsa	hsa	hsa-let-7a-5p	POTEM	0	0	0	0	0	0	0	1	1	1
MIRT032499	hsa	hsa	hsa-let-7a-5p	ACP1	0	0	0	0	0	0	1	0	1	1
MIRT052403	hsa	hsa	hsa-let-7a-5p	ACTB	0	0	0	0	1	0	0	0	1	1
MIRT052392	hsa	hsa	hsa-let-7a-5p	ACVR1B	0	0	0	0	1	0	0	0	1	1
MIRT052539	hsa	hsa	hsa-let-7a-5p	ADSL	0	0	0	0	1	0	0	0	1	1
MIRT052568	hsa	hsa	hsa-let-7a-5p	AMPD2	0	0	0	0	1	0	0	0	1	1
MIRT052452	hsa	hsa	hsa-let-7a-5p	AOC2	0	0	0	0	1	0	0	0	1	1
MIRT052513	hsa	hsa	hsa-let-7a-5p	ATP2A2	0	0	0	0	1	0	0	0	1	1
MIRT052579	hsa	hsa	hsa-let-7a-5p	ATP2B1	0	0	0	0	1	0	0	0	1	1
MIRT052595	hsa	hsa	hsa-let-7a-5p	ALDH7A1	0	0	0	0	1	0	0	0	1	1
MIRT052366	hsa	hsa	hsa-let-7a-5p	ATP6V1B2	0	0	0	0	1	0	0	0	1	1
MIRT052384	hsa	hsa	hsa-let-7a-5p	BCAT1	0	0	0	0	1	0	0	0	1	1
MIRT052538	hsa	hsa	hsa-let-7a-5p	BMPR1B	0	0	0	0	1	0	0	0	1	1
MIRT052472	hsa	hsa	hsa-let-7a-5p	BNIP3L	0	0	0	0	1	0	0	0	1	1
MIRT052455	hsa	hsa	hsa-let-7a-5p	CAMK2D	0	0	0	0	1	0	0	0	1	1
MIRT052643	hsa	hsa	hsa-let-7a-5p	CCNG1	0	0	0	0	1	0	0	0	1	1
MIRT000416	hsa	hsa	hsa-let-7a-5p	CDC25A	0	0	0	0	0	0	1	0	1	1
MIRT052555	hsa	hsa	hsa-let-7a-5p	CDC25B	0	0	0	0	1	0	0	0	1	1
MIRT052465	hsa	hsa	hsa-let-7a-5p	CFL2	0	0	0	0	1	0	0	0	1	1
MIRT052406	hsa	hsa	hsa-let-7a-5p	CS	0	0	0	0	1	0	0	0	1	1
MIRT052591	hsa	hsa	hsa-let-7a-5p	CSNK2A1	0	0	0	0	1	0	0	0	1	1
MIRT032503	hsa	hsa	hsa-let-7a-5p	DAD1	0	0	0	0	0	0	1	0	1	1
MIRT052481	hsa	hsa	hsa-let-7a-5p	CD55	0	0	0	0	1	0	0	0	1	1
MIRT052611	hsa	hsa	hsa-let-7a-5p	DHX9	0	0	0	0	1	0	0	0	1	1
MIRT052624	hsa	hsa	hsa-let-7a-5p	DSC3	0	0	0	0	1	0	0	0	1	1
MIRT052441	hsa	hsa	hsa-let-7a-5p	EEF2	0	0	0	0	1	0	0	0	1	1
MIRT035541	hsa	hsa	hsa-let-7a-5p	EGFR	1	0	0	0	0	0	0	0	1	1
MIRT052484	hsa	hsa	hsa-let-7a-5p	ERN1	0	0	0	0	1	0	0	0	1	1
MIRT052570	hsa	hsa	hsa-let-7a-5p	F2R	0	0	0	0	1	0	0	0	1	1
MIRT052582	hsa	hsa	hsa-let-7a-5p	BPTF	0	0	0	0	1	0	0	0	1	1
MIRT052471	hsa	hsa	hsa-let-7a-5p	FARSA	0	0	0	0	1	0	0	0	1	1
MIRT052399	hsa	hsa	hsa-let-7a-5p	GLUL	0	0	0	0	1	0	0	0	1	1
MIRT052370	hsa	hsa	hsa-let-7a-5p	GP5	0	0	0	0	1	0	0	0	1	1
MIRT052418	hsa	hsa	hsa-let-7a-5p	GPM6B	0	0	0	0	1	0	0	0	1	1
MIRT052433	hsa	hsa	hsa-let-7a-5p	GTF2I	0	0	0	0	1	0	0	0	1	1
MIRT052608	hsa	hsa	hsa-let-7a-5p	GTF3C1	0	0	0	0	1	0	0	0	1	1
MIRT052457	hsa	hsa	hsa-let-7a-5p	H1F0	0	0	0	0	1	0	0	0	1	1
MIRT052415	hsa	hsa	hsa-let-7a-5p	HIST1H1D	0	0	0	0	1	0	0	0	1	1
MIRT035534	hsa	hsa	hsa-let-7a-5p	HAS2	1	0	0	0	0	0	0	0	1	1
MIRT052523	hsa	hsa	hsa-let-7a-5p	HMGN2	0	0	0	0	1	0	0	0	1	1
MIRT052543	hsa	hsa	hsa-let-7a-5p	HOXA6	0	0	0	0	1	0	0	0	1	1
MIRT052567	hsa	hsa	hsa-let-7a-5p	HOXB4	0	0	0	0	1	0	0	0	1	1
MIRT052528	hsa	hsa	hsa-let-7a-5p	HOXC4	0	0	0	0	1	0	0	0	1	1
MIRT052530	hsa	hsa	hsa-let-7a-5p	HSF2	0	0	0	0	1	0	0	0	1	1
MIRT052634	hsa	hsa	hsa-let-7a-5p	IARS	0	0	0	0	1	0	0	0	1	1
MIRT052426	hsa	hsa	hsa-let-7a-5p	IVD	0	0	0	0	1	0	0	0	1	1
MIRT052459	hsa	hsa	hsa-let-7a-5p	RPSA	0	0	0	0	1	0	0	0	1	1
MIRT052409	hsa	hsa	hsa-let-7a-5p	LMNA	0	0	0	0	1	0	0	0	1	1
MIRT052512	hsa	hsa	hsa-let-7a-5p	LTA4H	0	0	0	0	1	0	0	0	1	1
MIRT052565	hsa	hsa	hsa-let-7a-5p	MAP3K1	0	0	0	0	1	0	0	0	1	1
MIRT006405	hsa	hsa	hsa-let-7a-5p	MPL	1	0	0	0	0	0	0	0	1	1
MIRT052432	hsa	hsa	hsa-let-7a-5p	ATP6	0	0	0	0	1	0	0	0	1	1
MIRT052429	hsa	hsa	hsa-let-7a-5p	COX1	0	0	0	0	1	0	0	0	1	1
MIRT052383	hsa	hsa	hsa-let-7a-5p	COX2	0	0	0	0	1	0	0	0	1	1
MIRT052561	hsa	hsa	hsa-let-7a-5p	MTHFD1	0	0	0	0	1	0	0	0	1	1
MIRT052492	hsa	hsa	hsa-let-7a-5p	ND1	0	0	0	0	1	0	0	0	1	1
MIRT052497	hsa	hsa	hsa-let-7a-5p	ND2	0	0	0	0	1	0	0	0	1	1
MIRT052454	hsa	hsa	hsa-let-7a-5p	ND5	0	0	0	0	1	0	0	0	1	1
MIRT052604	hsa	hsa	hsa-let-7a-5p	MYO9A	0	0	0	0	1	0	0	0	1	1
MIRT052408	hsa	hsa	hsa-let-7a-5p	NCBP1	0	0	0	0	1	0	0	0	1	1
MIRT052485	hsa	hsa	hsa-let-7a-5p	NDUFS2	0	0	0	0	1	0	0	0	1	1
MIRT052558	hsa	hsa	hsa-let-7a-5p	NME4	0	0	0	0	1	0	0	0	1	1
MIRT052499	hsa	hsa	hsa-let-7a-5p	NPC1	0	0	0	0	1	0	0	0	1	1
MIRT052609	hsa	hsa	hsa-let-7a-5p	NPTX1	0	0	0	0	1	0	0	0	1	1
MIRT052548	hsa	hsa	hsa-let-7a-5p	PEX14	0	0	0	0	1	0	0	0	1	1
MIRT052505	hsa	hsa	hsa-let-7a-5p	PIK3R1	0	0	0	0	1	0	0	0	1	1
MIRT052618	hsa	hsa	hsa-let-7a-5p	PLOD1	0	0	0	0	1	0	0	0	1	1
MIRT052422	hsa	hsa	hsa-let-7a-5p	POU3F2	0	0	0	0	1	0	0	0	1	1
MIRT052537	hsa	hsa	hsa-let-7a-5p	MAPK11	0	0	0	0	1	0	0	0	1	1
MIRT052368	hsa	hsa	hsa-let-7a-5p	PSMA2	0	0	0	0	1	0	0	0	1	1
MIRT052605	hsa	hsa	hsa-let-7a-5p	RAB13	0	0	0	0	1	0	0	0	1	1
MIRT052491	hsa	hsa	hsa-let-7a-5p	RAD21	0	0	0	0	1	0	0	0	1	1
MIRT052536	hsa	hsa	hsa-let-7a-5p	RANBP2	0	0	0	0	1	0	0	0	1	1
MIRT052435	hsa	hsa	hsa-let-7a-5p	RPL4	0	0	0	0	1	0	0	0	1	1
MIRT052396	hsa	hsa	hsa-let-7a-5p	RPL9	0	0	0	0	1	0	0	0	1	1
MIRT052419	hsa	hsa	hsa-let-7a-5p	RPL30	0	0	0	0	1	0	0	0	1	1
MIRT052577	hsa	hsa	hsa-let-7a-5p	RPL35A	0	0	0	0	1	0	0	0	1	1
MIRT052412	hsa	hsa	hsa-let-7a-5p	RPS3A	0	0	0	0	1	0	0	0	1	1
MIRT052498	hsa	hsa	hsa-let-7a-5p	RPS4X	0	0	0	0	1	0	0	0	1	1
MIRT052450	hsa	hsa	hsa-let-7a-5p	RPS10	0	0	0	0	1	0	0	0	1	1
MIRT052501	hsa	hsa	hsa-let-7a-5p	RPS13	0	0	0	0	1	0	0	0	1	1
MIRT052449	hsa	hsa	hsa-let-7a-5p	RPS15A	0	0	0	0	1	0	0	0	1	1
MIRT052586	hsa	hsa	hsa-let-7a-5p	RPS24	0	0	0	0	1	0	0	0	1	1
MIRT734861	hsa	hsa	hsa-let-7a-5p	SDHA	1	0	0	0	0	0	0	0	1	0
MIRT052509	hsa	hsa	hsa-let-7a-5p	SRSF2	0	0	0	0	1	0	0	0	1	1
MIRT052638	hsa	hsa	hsa-let-7a-5p	SFSWAP	0	0	0	0	1	0	0	0	1	1
MIRT052431	hsa	hsa	hsa-let-7a-5p	SHMT2	0	0	0	0	1	0	0	0	1	1
MIRT052477	hsa	hsa	hsa-let-7a-5p	SNRPC	0	0	0	0	1	0	0	0	1	1
MIRT052540	hsa	hsa	hsa-let-7a-5p	SNX2	0	0	0	0	1	0	0	0	1	1
MIRT052453	hsa	hsa	hsa-let-7a-5p	SP1	0	0	0	0	1	0	0	0	1	1
MIRT052584	hsa	hsa	hsa-let-7a-5p	SPTBN1	0	0	0	0	1	0	0	0	1	1
MIRT052580	hsa	hsa	hsa-let-7a-5p	TAF5	0	0	0	0	1	0	0	0	1	1
MIRT052487	hsa	hsa	hsa-let-7a-5p	TARS	0	0	0	0	1	0	0	0	1	1
MIRT052599	hsa	hsa	hsa-let-7a-5p	TRIO	0	0	0	0	1	0	0	0	1	1
MIRT052458	hsa	hsa	hsa-let-7a-5p	VAV2	0	0	0	0	1	0	0	0	1	1
MIRT052598	hsa	hsa	hsa-let-7a-5p	CNBP	0	0	0	0	1	0	0	0	1	1
MIRT052393	hsa	hsa	hsa-let-7a-5p	PTP4A1	0	0	0	0	1	0	0	0	1	1
MIRT052445	hsa	hsa	hsa-let-7a-5p	AKAP17A	0	0	0	0	1	0	0	0	1	1
MIRT052563	hsa	hsa	hsa-let-7a-5p	TRRAP	0	0	0	0	1	0	0	0	1	1
MIRT052381	hsa	hsa	hsa-let-7a-5p	CDC7	0	0	0	0	1	0	0	0	1	1
MIRT052380	hsa	hsa	hsa-let-7a-5p	HIST2H2BE	0	0	0	0	1	0	0	0	1	1
MIRT052400	hsa	hsa	hsa-let-7a-5p	HIST1H4D	0	0	0	0	1	0	0	0	1	1
MIRT052511	hsa	hsa	hsa-let-7a-5p	DEGS1	0	0	0	0	1	0	0	0	1	1
MIRT032504	hsa	hsa	hsa-let-7a-5p	RTCA	0	0	0	0	0	0	1	0	1	1
MIRT052417	hsa	hsa	hsa-let-7a-5p	EIF3C	0	0	0	0	1	0	0	0	1	1
MIRT032501	hsa	hsa	hsa-let-7a-5p	EIF3J	0	0	0	0	0	0	1	0	1	1
MIRT052590	hsa	hsa	hsa-let-7a-5p	GBF1	0	0	0	0	1	0	0	0	1	1
MIRT052360	hsa	hsa	hsa-let-7a-5p	RIOK3	0	0	0	0	1	0	0	0	1	1
MIRT052470	hsa	hsa	hsa-let-7a-5p	DDX18	0	0	0	0	1	0	0	0	1	1
MIRT052573	hsa	hsa	hsa-let-7a-5p	MCM3AP	0	0	0	0	1	0	0	0	1	1
MIRT052553	hsa	hsa	hsa-let-7a-5p	BAZ1B	0	0	0	0	1	0	0	0	1	1
MIRT052527	hsa	hsa	hsa-let-7a-5p	USP14	0	0	0	0	1	0	0	0	1	1
MIRT052427	hsa	hsa	hsa-let-7a-5p	RQCD1	0	0	0	0	1	0	0	0	1	1
MIRT052637	hsa	hsa	hsa-let-7a-5p	CCNB2	0	0	0	0	1	0	0	0	1	1
MIRT052631	hsa	hsa	hsa-let-7a-5p	CTDP1	0	0	0	0	1	0	0	0	1	1
MIRT052466	hsa	hsa	hsa-let-7a-5p	ZMYM3	0	0	0	0	1	0	0	0	1	1
MIRT052391	hsa	hsa	hsa-let-7a-5p	NOLC1	0	0	0	0	1	0	0	0	1	1
MIRT052562	hsa	hsa	hsa-let-7a-5p	WDR46	0	0	0	0	1	0	0	0	1	1
MIRT052437	hsa	hsa	hsa-let-7a-5p	GTF3C5	0	0	0	0	1	0	0	0	1	1
MIRT052593	hsa	hsa	hsa-let-7a-5p	QKI	0	0	0	0	1	0	0	0	1	1
MIRT052500	hsa	hsa	hsa-let-7a-5p	ITM2B	0	0	0	0	1	0	0	0	1	1
MIRT052559	hsa	hsa	hsa-let-7a-5p	GGPS1	0	0	0	0	1	0	0	0	1	1
MIRT052625	hsa	hsa	hsa-let-7a-5p	PDE4DIP	0	0	0	0	1	0	0	0	1	1
MIRT052473	hsa	hsa	hsa-let-7a-5p	VGLL4	0	0	0	0	1	0	0	0	1	1
MIRT052374	hsa	hsa	hsa-let-7a-5p	UBE3C	0	0	0	0	1	0	0	0	1	1
MIRT052612	hsa	hsa	hsa-let-7a-5p	NUPL1	0	0	0	0	1	0	0	0	1	1
MIRT052398	hsa	hsa	hsa-let-7a-5p	DNAJC6	0	0	0	0	1	0	0	0	1	1
MIRT052606	hsa	hsa	hsa-let-7a-5p	SMG7	0	0	0	0	1	0	0	0	1	1
MIRT052461	hsa	hsa	hsa-let-7a-5p	UBAP2L	0	0	0	0	1	0	0	0	1	1
MIRT052514	hsa	hsa	hsa-let-7a-5p	HDAC5	0	0	0	0	1	0	0	0	1	1
MIRT052551	hsa	hsa	hsa-let-7a-5p	BCL2L11	0	0	0	0	1	0	0	0	1	1
MIRT052488	hsa	hsa	hsa-let-7a-5p	HUWE1	0	0	0	0	1	0	0	0	1	1
MIRT052616	hsa	hsa	hsa-let-7a-5p	TSPAN3	0	0	0	0	1	0	0	0	1	1
MIRT052602	hsa	hsa	hsa-let-7a-5p	PREB	0	0	0	0	1	0	0	0	1	1
MIRT052467	hsa	hsa	hsa-let-7a-5p	RBM6	0	0	0	0	1	0	0	0	1	1
MIRT052375	hsa	hsa	hsa-let-7a-5p	LHFPL2	0	0	0	0	1	0	0	0	1	1
MIRT052569	hsa	hsa	hsa-let-7a-5p	SF3A1	0	0	0	0	1	0	0	0	1	1
MIRT052464	hsa	hsa	hsa-let-7a-5p	IPO7	0	0	0	0	1	0	0	0	1	1
MIRT052460	hsa	hsa	hsa-let-7a-5p	NEU3	0	0	0	0	1	0	0	0	1	1
MIRT052589	hsa	hsa	hsa-let-7a-5p	TCERG1	0	0	0	0	1	0	0	0	1	1
MIRT052482	hsa	hsa	hsa-let-7a-5p	PNRC1	0	0	0	0	1	0	0	0	1	1
MIRT052581	hsa	hsa	hsa-let-7a-5p	ASCC3	0	0	0	0	1	0	0	0	1	1
MIRT052425	hsa	hsa	hsa-let-7a-5p	GCN1L1	0	0	0	0	1	0	0	0	1	1
MIRT052507	hsa	hsa	hsa-let-7a-5p	LILRB4	0	0	0	0	1	0	0	0	1	1
MIRT052448	hsa	hsa	hsa-let-7a-5p	WWP2	0	0	0	0	1	0	0	0	1	1
MIRT052504	hsa	hsa	hsa-let-7a-5p	CNTRL	0	0	0	0	1	0	0	0	1	1
MIRT052475	hsa	hsa	hsa-let-7a-5p	HNRNPUL1	0	0	0	0	1	0	0	0	1	1
MIRT052476	hsa	hsa	hsa-let-7a-5p	NUDT4	0	0	0	0	1	0	0	0	1	1
MIRT052516	hsa	hsa	hsa-let-7a-5p	NUDT5	0	0	0	0	1	0	0	0	1	1
MIRT052394	hsa	hsa	hsa-let-7a-5p	BAZ2A	0	0	0	0	1	0	0	0	1	1
MIRT052587	hsa	hsa	hsa-let-7a-5p	WDR6	0	0	0	0	1	0	0	0	1	1
MIRT052632	hsa	hsa	hsa-let-7a-5p	ATXN2L	0	0	0	0	1	0	0	0	1	1
MIRT052371	hsa	hsa	hsa-let-7a-5p	GPN1	0	0	0	0	1	0	0	0	1	1
MIRT052404	hsa	hsa	hsa-let-7a-5p	NID2	0	0	0	0	1	0	0	0	1	1
MIRT052614	hsa	hsa	hsa-let-7a-5p	COPZ1	0	0	0	0	1	0	0	0	1	1
MIRT052401	hsa	hsa	hsa-let-7a-5p	FOXJ3	0	0	0	0	1	0	0	0	1	1
MIRT052547	hsa	hsa	hsa-let-7a-5p	UBOX5	0	0	0	0	1	0	0	0	1	1
MIRT052442	hsa	hsa	hsa-let-7a-5p	ZNF609	0	0	0	0	1	0	0	0	1	1
MIRT052532	hsa	hsa	hsa-let-7a-5p	CAND2	0	0	0	0	1	0	0	0	1	1
MIRT052444	hsa	hsa	hsa-let-7a-5p	EXPH5	0	0	0	0	1	0	0	0	1	1
MIRT052592	hsa	hsa	hsa-let-7a-5p	TAB2	0	0	0	0	1	0	0	0	1	1
MIRT052574	hsa	hsa	hsa-let-7a-5p	KDM6B	0	0	0	0	1	0	0	0	1	1
MIRT052626	hsa	hsa	hsa-let-7a-5p	SEL1L3	0	0	0	0	1	0	0	0	1	1
MIRT052413	hsa	hsa	hsa-let-7a-5p	ZNF629	0	0	0	0	1	0	0	0	1	1
MIRT052560	hsa	hsa	hsa-let-7a-5p	LARP1	0	0	0	0	1	0	0	0	1	1
MIRT052519	hsa	hsa	hsa-let-7a-5p	MED13L	0	0	0	0	1	0	0	0	1	1
MIRT052542	hsa	hsa	hsa-let-7a-5p	PIGN	0	0	0	0	1	0	0	0	1	1
MIRT052503	hsa	hsa	hsa-let-7a-5p	CARHSP1	0	0	0	0	1	0	0	0	1	1
MIRT052456	hsa	hsa	hsa-let-7a-5p	CD2AP	0	0	0	0	1	0	0	0	1	1
MIRT052621	hsa	hsa	hsa-let-7a-5p	KPNA6	0	0	0	0	1	0	0	0	1	1
MIRT052520	hsa	hsa	hsa-let-7a-5p	FKBP8	0	0	0	0	1	0	0	0	1	1
MIRT052641	hsa	hsa	hsa-let-7a-5p	NIPBL	0	0	0	0	1	0	0	0	1	1
MIRT052369	hsa	hsa	hsa-let-7a-5p	NDUFAF3	0	0	0	0	1	0	0	0	1	1
MIRT052462	hsa	hsa	hsa-let-7a-5p	GORASP2	0	0	0	0	1	0	0	0	1	1
MIRT052463	hsa	hsa	hsa-let-7a-5p	ANKRD17	0	0	0	0	1	0	0	0	1	1
MIRT052545	hsa	hsa	hsa-let-7a-5p	WIPI2	0	0	0	0	1	0	0	0	1	1
MIRT052639	hsa	hsa	hsa-let-7a-5p	ACAD8	0	0	0	0	1	0	0	0	1	1
MIRT052518	hsa	hsa	hsa-let-7a-5p	TAF5L	0	0	0	0	1	0	0	0	1	1
MIRT052627	hsa	hsa	hsa-let-7a-5p	PALD1	0	0	0	0	1	0	0	0	1	1
MIRT052575	hsa	hsa	hsa-let-7a-5p	2002-08-01	0	0	0	0	1	0	0	0	1	1
MIRT052642	hsa	hsa	hsa-let-7a-5p	SESN1	0	0	0	0	1	0	0	0	1	1
MIRT052379	hsa	hsa	hsa-let-7a-5p	SMPDL3B	0	0	0	0	1	0	0	0	1	1
MIRT052376	hsa	hsa	hsa-let-7a-5p	MRPL15	0	0	0	0	1	0	0	0	1	1
MIRT032505	hsa	hsa	hsa-let-7a-5p	TMED7	0	1	0	0	0	0	0	0	1	1
MIRT052549	hsa	hsa	hsa-let-7a-5p	TMX2	0	0	0	0	1	0	0	0	1	1
MIRT052610	hsa	hsa	hsa-let-7a-5p	MRPS2	0	0	0	0	1	0	0	0	1	1
MIRT052597	hsa	hsa	hsa-let-7a-5p	DPH5	0	0	0	0	1	0	0	0	1	1
MIRT052468	hsa	hsa	hsa-let-7a-5p	TAF9B	0	0	0	0	1	0	0	0	1	1
MIRT052407	hsa	hsa	hsa-let-7a-5p	BTBD1	0	0	0	0	1	0	0	0	1	1
MIRT473239	hsa	hsa	hsa-let-7a-5p	SMCR7L	0	0	0	0	1	0	0	0	1	4
MIRT032502	hsa	hsa	hsa-let-7a-5p	SMOX	0	0	0	0	0	0	1	0	1	1
MIRT052583	hsa	hsa	hsa-let-7a-5p	PAQR5	0	0	0	0	1	0	0	0	1	1
MIRT052633	hsa	hsa	hsa-let-7a-5p	BCOR	0	0	0	0	1	0	0	0	1	1
MIRT052423	hsa	hsa	hsa-let-7a-5p	TTC22	0	0	0	0	1	0	0	0	1	1
MIRT052494	hsa	hsa	hsa-let-7a-5p	SAMD4B	0	0	0	0	1	0	0	0	1	1
MIRT052522	hsa	hsa	hsa-let-7a-5p	BSDC1	0	0	0	0	1	0	0	0	1	1
MIRT052594	hsa	hsa	hsa-let-7a-5p	UBA6	0	0	0	0	1	0	0	0	1	1
MIRT052363	hsa	hsa	hsa-let-7a-5p	TMEM39A	0	0	0	0	1	0	0	0	1	1
MIRT052607	hsa	hsa	hsa-let-7a-5p	SLC35C1	0	0	0	0	1	0	0	0	1	1
MIRT052600	hsa	hsa	hsa-let-7a-5p	NDUFAF7	0	0	0	0	1	0	0	0	1	1
MIRT052525	hsa	hsa	hsa-let-7a-5p	UBE2Q1	0	0	0	0	1	0	0	0	1	1
MIRT052552	hsa	hsa	hsa-let-7a-5p	G2E3	0	0	0	0	1	0	0	0	1	1
MIRT052395	hsa	hsa	hsa-let-7a-5p	UBAP2	0	0	0	0	1	0	0	0	1	1
MIRT052436	hsa	hsa	hsa-let-7a-5p	TMEM165	0	0	0	0	1	0	0	0	1	1
MIRT052515	hsa	hsa	hsa-let-7a-5p	MTFR1L	0	0	0	0	1	0	0	0	1	1
MIRT052367	hsa	hsa	hsa-let-7a-5p	MEPCE	0	0	0	0	1	0	0	0	1	1
MIRT052502	hsa	hsa	hsa-let-7a-5p	C1GALT1	0	0	0	0	1	0	0	0	1	1
MIRT052640	hsa	hsa	hsa-let-7a-5p	INTS12	0	0	0	0	1	0	0	0	1	1
MIRT052402	hsa	hsa	hsa-let-7a-5p	PHTF2	0	0	0	0	1	0	0	0	1	1
MIRT052438	hsa	hsa	hsa-let-7a-5p	KIAA1147	0	0	0	0	1	0	0	0	1	1
MIRT052486	hsa	hsa	hsa-let-7a-5p	MRS2	0	0	0	0	1	0	0	0	1	1
MIRT052603	hsa	hsa	hsa-let-7a-5p	BIRC6	0	0	0	0	1	0	0	0	1	1
MIRT052585	hsa	hsa	hsa-let-7a-5p	MIB1	0	0	0	0	1	0	0	0	1	1
MIRT052564	hsa	hsa	hsa-let-7a-5p	ARRDC3	0	0	0	0	1	0	0	0	1	1
MIRT052571	hsa	hsa	hsa-let-7a-5p	SNX6	0	0	0	0	1	0	0	0	1	1
MIRT052430	hsa	hsa	hsa-let-7a-5p	NAA35	0	0	0	0	1	0	0	0	1	1
MIRT052546	hsa	hsa	hsa-let-7a-5p	PCIF1	0	0	0	0	1	0	0	0	1	1
MIRT052534	hsa	hsa	hsa-let-7a-5p	S100PBP	0	0	0	0	1	0	0	0	1	1
MIRT052535	hsa	hsa	hsa-let-7a-5p	AIDA	0	0	0	0	1	0	0	0	1	1
MIRT052478	hsa	hsa	hsa-let-7a-5p	SPATS2	0	0	0	0	1	0	0	0	1	1
MIRT052554	hsa	hsa	hsa-let-7a-5p	DYNC2H1	0	0	0	0	1	0	0	0	1	1
MIRT052556	hsa	hsa	hsa-let-7a-5p	TTC26	0	0	0	0	1	0	0	0	1	1
MIRT052529	hsa	hsa	hsa-let-7a-5p	PTGES2	0	0	0	0	1	0	0	0	1	1
MIRT052447	hsa	hsa	hsa-let-7a-5p	ORAI2	0	0	0	0	1	0	0	0	1	1
MIRT032500	hsa	hsa	hsa-let-7a-5p	MED28	0	0	0	0	0	0	1	0	1	1
MIRT052388	hsa	hsa	hsa-let-7a-5p	CD276	0	0	0	0	1	0	0	0	1	1
MIRT052483	hsa	hsa	hsa-let-7a-5p	SETD7	0	0	0	0	1	0	0	0	1	1
MIRT052596	hsa	hsa	hsa-let-7a-5p	ILKAP	0	0	0	0	1	0	0	0	1	1
MIRT052510	hsa	hsa	hsa-let-7a-5p	CLPB	0	0	0	0	1	0	0	0	1	1
MIRT052416	hsa	hsa	hsa-let-7a-5p	SESN2	0	0	0	0	1	0	0	0	1	1
MIRT052480	hsa	hsa	hsa-let-7a-5p	TRAF7	0	0	0	0	1	0	0	0	1	1
MIRT052387	hsa	hsa	hsa-let-7a-5p	ZCCHC9	0	0	0	0	1	0	0	0	1	1
MIRT052389	hsa	hsa	hsa-let-7a-5p	PHF6	0	0	0	0	1	0	0	0	1	1
MIRT052635	hsa	hsa	hsa-let-7a-5p	SYVN1	0	0	0	0	1	0	0	0	1	1
MIRT052517	hsa	hsa	hsa-let-7a-5p	JPH4	0	0	0	0	1	0	0	0	1	1
MIRT052474	hsa	hsa	hsa-let-7a-5p	BUD13	0	0	0	0	1	0	0	0	1	1
MIRT052601	hsa	hsa	hsa-let-7a-5p	NFATC2IP	0	0	0	0	1	0	0	0	1	1
MIRT052372	hsa	hsa	hsa-let-7a-5p	CIRH1A	0	0	0	0	1	0	0	0	1	1
MIRT052446	hsa	hsa	hsa-let-7a-5p	ATG4C	0	0	0	0	1	0	0	0	1	1
MIRT052620	hsa	hsa	hsa-let-7a-5p	COX14	0	0	0	0	1	0	0	0	1	1
MIRT052533	hsa	hsa	hsa-let-7a-5p	TMEM241	0	0	0	0	1	0	0	0	1	1
MIRT052479	hsa	hsa	hsa-let-7a-5p	REPS1	0	0	0	0	1	0	0	0	1	1
MIRT052439	hsa	hsa	hsa-let-7a-5p	C9orf37	0	0	0	0	1	0	0	0	1	1
MIRT052397	hsa	hsa	hsa-let-7a-5p	TRIM5	0	0	0	0	1	0	0	0	1	1
MIRT052613	hsa	hsa	hsa-let-7a-5p	UNK	0	0	0	0	1	0	0	0	1	1
MIRT052362	hsa	hsa	hsa-let-7a-5p	FAM105B	0	0	0	0	1	0	0	0	1	1
MIRT052572	hsa	hsa	hsa-let-7a-5p	GADD45GIP1	0	0	0	0	1	0	0	0	1	1
MIRT052576	hsa	hsa	hsa-let-7a-5p	ANGEL2	0	0	0	0	1	0	0	0	1	1
MIRT052544	hsa	hsa	hsa-let-7a-5p	DHX57	0	0	0	0	1	0	0	0	1	1
MIRT052489	hsa	hsa	hsa-let-7a-5p	PAXBP1	0	0	0	0	1	0	0	0	1	1
MIRT052578	hsa	hsa	hsa-let-7a-5p	FNIP1	0	0	0	0	1	0	0	0	1	1
MIRT052524	hsa	hsa	hsa-let-7a-5p	SLC35A4	0	0	0	0	1	0	0	0	1	1
MIRT052557	hsa	hsa	hsa-let-7a-5p	LRRC42	0	0	0	0	1	0	0	0	1	1
MIRT052588	hsa	hsa	hsa-let-7a-5p	CYP2R1	0	0	0	0	1	0	0	0	1	1
MIRT052361	hsa	hsa	hsa-let-7a-5p	ZC3H18	0	0	0	0	1	0	0	0	1	1
MIRT052550	hsa	hsa	hsa-let-7a-5p	RAVER1	0	0	0	0	1	0	0	0	1	1
MIRT052490	hsa	hsa	hsa-let-7a-5p	LIX1L	0	0	0	0	1	0	0	0	1	1
MIRT052629	hsa	hsa	hsa-let-7a-5p	CRYBG3	0	0	0	0	1	0	0	0	1	1
MIRT052628	hsa	hsa	hsa-let-7a-5p	METTL6	0	0	0	0	1	0	0	0	1	1
MIRT052365	hsa	hsa	hsa-let-7a-5p	SYNPR	0	0	0	0	1	0	0	0	1	1
MIRT052623	hsa	hsa	hsa-let-7a-5p	C2CD4A	0	0	0	0	1	0	0	0	1	1
MIRT052373	hsa	hsa	hsa-let-7a-5p	ZNF555	0	0	0	0	1	0	0	0	1	1
MIRT052414	hsa	hsa	hsa-let-7a-5p	SIK1	0	0	0	0	1	0	0	0	1	1
MIRT052420	hsa	hsa	hsa-let-7a-5p	ARL6IP6	0	0	0	0	1	0	0	0	1	1
MIRT052364	hsa	hsa	hsa-let-7a-5p	UPP2	0	0	0	0	1	0	0	0	1	1
MIRT052622	hsa	hsa	hsa-let-7a-5p	C7orf60	0	0	0	0	1	0	0	0	1	1
MIRT052496	hsa	hsa	hsa-let-7a-5p	ZNF746	0	0	0	0	1	0	0	0	1	1
MIRT052428	hsa	hsa	hsa-let-7a-5p	KIAA2026	0	0	0	0	1	0	0	0	1	1
MIRT052443	hsa	hsa	hsa-let-7a-5p	TMEM64	0	0	0	0	1	0	0	0	1	1
MIRT052405	hsa	hsa	hsa-let-7a-5p	ANO6	0	0	0	0	1	0	0	0	1	1
MIRT052390	hsa	hsa	hsa-let-7a-5p	FAM13C	0	0	0	0	1	0	0	0	1	1
MIRT052469	hsa	hsa	hsa-let-7a-5p	SKA3	0	0	0	0	1	0	0	0	1	1
MIRT052411	hsa	hsa	hsa-let-7a-5p	JAZF1	0	0	0	0	1	0	0	0	1	1
MIRT052495	hsa	hsa	hsa-let-7a-5p	ASPM	0	0	0	0	1	0	0	0	1	1
MIRT052526	hsa	hsa	hsa-let-7a-5p	B4GALNT3	0	0	0	0	1	0	0	0	1	1
MIRT052378	hsa	hsa	hsa-let-7a-5p	CEP170B	0	0	0	0	1	0	0	0	1	1
MIRT052531	hsa	hsa	hsa-let-7a-5p	FAM171A2	0	0	0	0	1	0	0	0	1	1
MIRT052617	hsa	hsa	hsa-let-7a-5p	KCTD1	0	0	0	0	1	0	0	0	1	1
MIRT052521	hsa	hsa	hsa-let-7a-5p	ZNF780A	0	0	0	0	1	0	0	0	1	1
MIRT052434	hsa	hsa	hsa-let-7a-5p	KRTAP19-1	0	0	0	0	1	0	0	0	1	1
MIRT052636	hsa	hsa	hsa-let-7a-5p	ZNF260	0	0	0	0	1	0	0	0	1	1
MIRT052377	hsa	hsa	hsa-let-7a-5p	HIST2H2BF	0	0	0	0	1	0	0	0	1	1
MIRT052424	hsa	hsa	hsa-let-7a-5p	LRRC37A2	0	0	0	0	1	0	0	0	1	1
MIRT052410	hsa	hsa	hsa-let-7a-5p	RBMXL1	0	0	0	0	1	0	0	0	1	1
MIRT006242	hsa	hsa	hsa-miR-365a-3p	CCND1	1	1	1	1	0	0	0	0	4	3
MIRT044019	hsa	hsa	hsa-miR-365a-3p	NCOA4	0	0	0	0	1	0	0	0	1	1
MIRT044020	hsa	hsa	hsa-miR-365a-3p	IMPA1	0	0	0	0	1	0	0	0	1	1
MIRT044021	hsa	hsa	hsa-miR-365a-3p	SCARB2	0	0	0	0	1	0	0	0	1	1
MIRT044022	hsa	hsa	hsa-miR-365a-3p	TUBB4B	0	0	0	0	1	0	0	0	1	1
MIRT044023	hsa	hsa	hsa-miR-365a-3p	SRP68	0	0	0	0	1	0	0	0	1	1
MIRT044024	hsa	hsa	hsa-miR-365a-3p	CALU	0	0	0	0	1	0	0	0	1	1
MIRT044025	hsa	hsa	hsa-miR-365a-3p	OSBP	0	0	0	0	1	0	0	0	1	1
MIRT044026	hsa	hsa	hsa-miR-365a-3p	VANGL1	0	0	0	0	1	0	0	0	1	1
MIRT044027	hsa	hsa	hsa-miR-365a-3p	ZCCHC7	0	0	0	0	1	0	0	0	1	1
MIRT044028	hsa	hsa	hsa-miR-365a-3p	KLHL12	0	0	0	0	1	0	0	0	1	1
MIRT044029	hsa	hsa	hsa-miR-365a-3p	HDLBP	0	0	0	0	1	0	0	0	1	1
MIRT044030	hsa	hsa	hsa-miR-365a-3p	NOLC1	0	0	0	0	1	0	0	0	1	1
MIRT044031	hsa	hsa	hsa-miR-365a-3p	TRIM16L	0	0	0	0	1	0	0	0	1	1
MIRT044032	hsa	hsa	hsa-miR-365a-3p	ANKRD12	0	0	0	0	1	0	0	0	1	1
MIRT044033	hsa	hsa	hsa-miR-365a-3p	AIMP2	0	0	0	0	1	0	0	0	1	1
MIRT044034	hsa	hsa	hsa-miR-365a-3p	STK16	0	0	0	0	1	0	0	0	1	1
MIRT044035	hsa	hsa	hsa-miR-365a-3p	MCMBP	0	0	0	0	1	0	0	0	1	1
MIRT044036	hsa	hsa	hsa-miR-365a-3p	TMEM167B	0	0	0	0	1	0	0	0	1	1
MIRT044037	hsa	hsa	hsa-miR-365a-3p	PPP2R5E	0	0	0	0	1	0	0	0	1	1
MIRT044038	hsa	hsa	hsa-miR-365a-3p	KLHL15	0	0	0	0	1	0	0	0	1	1
MIRT044039	hsa	hsa	hsa-miR-365a-3p	GPBP1	0	0	0	0	1	0	0	0	1	1
MIRT044040	hsa	hsa	hsa-miR-365a-3p	LIMA1	0	0	0	0	1	0	0	0	1	1
MIRT044041	hsa	hsa	hsa-miR-365a-3p	PRKACA	0	0	0	0	1	0	0	0	1	1
MIRT044043	hsa	hsa	hsa-miR-365a-3p	GATAD2B	0	0	0	0	1	0	0	0	1	1
MIRT044044	hsa	hsa	hsa-miR-365a-3p	MTA2	0	0	0	0	1	0	0	0	1	1
MIRT044046	hsa	hsa	hsa-miR-365a-3p	USP22	0	0	0	0	1	0	0	0	1	1
MIRT731229	hsa	hsa	hsa-miR-365a-3p	RHOH	0	0	1	0	0	0	0	0	1	1
MIRT733363	hsa	hsa	hsa-miR-365a-3p	ADIPOQ	0	0	1	0	0	0	0	0	1	0
MIRT734385	hsa	hsa	hsa-miR-365a-3p	TGFB3	0	0	1	0	0	0	0	0	1	0
MIRT734388	hsa	hsa	hsa-miR-365a-3p	MAPK1	0	0	1	0	0	0	0	0	1	0
MIRT006243	hsa	hsa	hsa-miR-365a-3p	BCL2	1	1	0	0	0	0	0	0	2	2
MIRT020073	hsa	hsa	hsa-miR-365a-3p	IL6	1	0	1	0	0	0	0	0	2	1
MIRT044042	hsa	hsa	hsa-miR-365a-3p	NUFIP2	0	0	0	0	1	0	0	1	2	7
MIRT044045	hsa	hsa	hsa-miR-365a-3p	POLR1B	0	0	0	0	1	0	0	1	2	5
MIRT053153	hsa	hsa	hsa-miR-365a-3p	PAX6	1	1	0	0	0	0	0	0	2	1
MIRT054061	hsa	hsa	hsa-miR-365a-3p	ACVR1	1	0	1	0	0	0	0	0	2	1
MIRT073754	hsa	hsa	hsa-miR-365a-3p	NUBP1	0	0	0	0	1	0	0	1	2	2
MIRT092002	hsa	hsa	hsa-miR-365a-3p	SNRK	0	0	0	0	1	0	0	1	2	12
MIRT099119	hsa	hsa	hsa-miR-365a-3p	MYLIP	0	0	0	0	1	0	0	1	2	8
MIRT192242	hsa	hsa	hsa-miR-365a-3p	BTF3L4	0	0	0	0	1	0	0	1	2	4
MIRT193016	hsa	hsa	hsa-miR-365a-3p	TMOD3	0	0	0	0	1	0	0	1	2	4
MIRT202342	hsa	hsa	hsa-miR-365a-3p	CDS2	0	0	0	0	1	0	0	1	2	4
MIRT202578	hsa	hsa	hsa-miR-365a-3p	PCMTD2	0	0	0	0	1	0	0	1	2	6
MIRT222453	hsa	hsa	hsa-miR-365a-3p	RAC1	0	0	0	0	1	0	0	1	2	2
MIRT275123	hsa	hsa	hsa-miR-365a-3p	GALNT4	0	0	0	0	1	0	0	1	2	2
MIRT275128	hsa	hsa	hsa-miR-365a-3p	POC1B-GALNT4	0	0	0	0	1	0	0	1	2	2
MIRT319744	hsa	hsa	hsa-miR-365a-3p	LUC7L2	0	0	0	0	1	0	0	1	2	4
MIRT339283	hsa	hsa	hsa-miR-365a-3p	SLC2A3	0	0	0	0	1	0	0	1	2	2
MIRT438183	hsa	hsa	hsa-miR-365a-3p	SHC1	0	1	0	1	0	0	0	0	2	1
MIRT441428	hsa	hsa	hsa-miR-365a-3p	STXBP2	0	0	0	0	1	0	0	1	2	2
MIRT441608	hsa	hsa	hsa-miR-365a-3p	AKAP12	0	0	0	0	1	0	0	1	2	2
MIRT442310	hsa	hsa	hsa-miR-365a-3p	ACOX1	0	0	0	0	1	0	0	1	2	2
MIRT442495	hsa	hsa	hsa-miR-365a-3p	PCDH10	0	0	0	0	1	0	0	1	2	4
MIRT442682	hsa	hsa	hsa-miR-365a-3p	VAMP3	0	0	0	0	1	0	0	1	2	2
MIRT442790	hsa	hsa	hsa-miR-365a-3p	CHD8	0	0	0	0	1	0	0	1	2	2
MIRT442870	hsa	hsa	hsa-miR-365a-3p	AKT1	0	0	0	0	1	0	0	1	2	2
MIRT442908	hsa	hsa	hsa-miR-365a-3p	WDYHV1	0	0	0	0	1	0	0	1	2	2
MIRT442978	hsa	hsa	hsa-miR-365a-3p	PHACTR2	0	0	0	0	1	0	0	1	2	2
MIRT443173	hsa	hsa	hsa-miR-365a-3p	UBL3	0	0	0	0	1	0	0	1	2	2
MIRT443267	hsa	hsa	hsa-miR-365a-3p	ZWINT	0	0	0	0	1	0	0	1	2	2
MIRT443357	hsa	hsa	hsa-miR-365a-3p	XPR1	0	0	0	0	1	0	0	1	2	2
MIRT443642	hsa	hsa	hsa-miR-365a-3p	ABI2	0	0	0	0	1	0	0	1	2	2
MIRT443760	hsa	hsa	hsa-miR-365a-3p	SLC7A14	0	0	0	0	1	0	0	1	2	2
MIRT443800	hsa	hsa	hsa-miR-365a-3p	SREBF2	0	0	0	0	1	0	0	1	2	2
MIRT448546	hsa	hsa	hsa-miR-365a-3p	RHEBP1	0	0	0	0	1	0	0	1	2	6
MIRT451751	hsa	hsa	hsa-miR-365a-3p	CES3	0	0	0	0	1	0	0	1	2	2
MIRT453936	hsa	hsa	hsa-miR-365a-3p	COMMD5	0	0	0	0	1	0	0	1	2	4
MIRT455747	hsa	hsa	hsa-miR-365a-3p	YRDC	0	0	0	0	1	0	0	1	2	12
MIRT463201	hsa	hsa	hsa-miR-365a-3p	ZNF148	0	0	0	0	1	0	0	1	2	4
MIRT464227	hsa	hsa	hsa-miR-365a-3p	VGLL4	0	0	0	0	1	0	0	1	2	2
MIRT464876	hsa	hsa	hsa-miR-365a-3p	UBB	0	0	0	0	1	0	0	1	2	8
MIRT468210	hsa	hsa	hsa-miR-365a-3p	SGK1	0	0	0	0	1	0	0	1	2	2
MIRT469393	hsa	hsa	hsa-miR-365a-3p	REL	0	0	0	0	1	0	0	1	2	6
MIRT472146	hsa	hsa	hsa-miR-365a-3p	NKIRAS2	0	0	0	0	1	0	0	1	2	4
MIRT472364	hsa	hsa	hsa-miR-365a-3p	TSPAN1	0	0	0	0	1	0	0	1	2	2
MIRT473454	hsa	hsa	hsa-miR-365a-3p	MCOLN2	0	0	0	0	1	0	0	1	2	8
MIRT475950	hsa	hsa	hsa-miR-365a-3p	GXYLT1	0	0	0	0	1	0	0	1	2	2
MIRT476753	hsa	hsa	hsa-miR-365a-3p	FOXK2	0	0	0	0	1	0	0	1	2	2
MIRT478080	hsa	hsa	hsa-miR-365a-3p	DNAJB4	0	0	0	0	1	0	0	1	2	2
MIRT493448	hsa	hsa	hsa-miR-365a-3p	KANSL1	0	0	0	0	1	0	0	1	2	6
MIRT495066	hsa	hsa	hsa-miR-365a-3p	PADI3	0	0	0	0	1	0	0	1	2	4
MIRT495122	hsa	hsa	hsa-miR-365a-3p	KPNA1	0	0	0	0	1	0	0	1	2	4
MIRT496512	hsa	hsa	hsa-miR-365a-3p	G6PC	0	0	0	0	1	0	0	1	2	2
MIRT496831	hsa	hsa	hsa-miR-365a-3p	NPM3	0	0	0	0	1	0	0	1	2	2
MIRT497954	hsa	hsa	hsa-miR-365a-3p	DENND1B	0	0	0	0	1	0	0	1	2	2
MIRT498290	hsa	hsa	hsa-miR-365a-3p	FAM76A	0	0	0	0	1	0	0	1	2	2
MIRT498423	hsa	hsa	hsa-miR-365a-3p	DOK2	0	0	0	0	1	0	0	1	2	2
MIRT500063	hsa	hsa	hsa-miR-365a-3p	SFT2D2	0	0	0	0	1	0	0	1	2	2
MIRT500541	hsa	hsa	hsa-miR-365a-3p	XPO4	0	0	0	0	1	0	0	1	2	4
MIRT503163	hsa	hsa	hsa-miR-365a-3p	ANKRD11	0	0	0	0	1	0	0	1	2	8
MIRT506313	hsa	hsa	hsa-miR-365a-3p	PANK3	0	0	0	0	1	0	0	1	2	4
MIRT514374	hsa	hsa	hsa-miR-365a-3p	UBBP4	0	0	0	0	1	0	0	1	2	6
MIRT527800	hsa	hsa	hsa-miR-365a-3p	KLRD1	0	0	0	0	1	0	0	1	2	2
MIRT528087	hsa	hsa	hsa-miR-365a-3p	NOL9	0	0	0	0	1	0	0	1	2	2
MIRT528913	hsa	hsa	hsa-miR-365a-3p	THBS2	0	0	0	0	1	0	0	1	2	2
MIRT529072	hsa	hsa	hsa-miR-365a-3p	ZNF675	0	0	0	0	1	0	0	1	2	2
MIRT538031	hsa	hsa	hsa-miR-365a-3p	DNAJC10	0	0	0	0	1	0	0	1	2	2
MIRT542866	hsa	hsa	hsa-miR-365a-3p	NUCKS1	0	0	0	0	1	0	0	1	2	2
MIRT544527	hsa	hsa	hsa-miR-365a-3p	C7orf55-LUC7L2	0	0	0	0	1	0	0	1	2	4
MIRT550981	hsa	hsa	hsa-miR-365a-3p	ZNF254	0	0	0	0	1	0	0	1	2	2
MIRT552318	hsa	hsa	hsa-miR-365a-3p	ZXDA	0	0	0	0	1	0	0	1	2	4
MIRT552635	hsa	hsa	hsa-miR-365a-3p	ZBTB41	0	0	0	0	1	0	0	1	2	2
MIRT552712	hsa	hsa	hsa-miR-365a-3p	YTHDF1	0	0	0	0	1	0	0	1	2	2
MIRT554282	hsa	hsa	hsa-miR-365a-3p	SIX4	0	0	0	0	1	0	0	1	2	2
MIRT558947	hsa	hsa	hsa-miR-365a-3p	CBFB	0	0	0	0	1	0	0	1	2	2
MIRT559602	hsa	hsa	hsa-miR-365a-3p	ANAPC16	0	0	0	0	1	0	0	1	2	2
MIRT564102	hsa	hsa	hsa-miR-365a-3p	TLR3	0	0	0	0	1	0	0	1	2	2
MIRT564633	hsa	hsa	hsa-miR-365a-3p	ZNF644	0	0	0	0	1	0	0	1	2	2
MIRT568599	hsa	hsa	hsa-miR-365a-3p	ADM	0	0	0	0	1	0	0	1	2	2
MIRT641359	hsa	hsa	hsa-miR-365a-3p	DEPTOR	0	0	0	0	1	0	0	1	2	2
MIRT643924	hsa	hsa	hsa-miR-365a-3p	APOL6	0	0	0	0	1	0	0	1	2	2
MIRT660882	hsa	hsa	hsa-miR-365a-3p	ADCYAP1R1	0	0	0	0	1	0	0	1	2	2
MIRT682817	hsa	hsa	hsa-miR-365a-3p	TMCO1	0	0	0	0	1	0	0	1	2	2
MIRT691655	hsa	hsa	hsa-miR-365a-3p	SLC43A3	0	0	0	0	1	0	0	1	2	2
MIRT710801	hsa	hsa	hsa-miR-365a-3p	IFNLR1	0	0	0	0	1	0	0	1	2	2
MIRT712544	hsa	hsa	hsa-miR-365a-3p	CYB561D1	0	0	0	0	1	0	0	1	2	2
MIRT722145	hsa	hsa	hsa-miR-365a-3p	SPOCD1	0	0	0	0	1	0	0	1	2	2
MIRT723488	hsa	hsa	hsa-miR-365a-3p	MINOS1	0	0	0	0	1	0	0	1	2	2
MIRT733170	hsa	hsa	hsa-miR-365a-3p	UCA1	0	0	1	1	0	0	0	0	2	0
MIRT044018	hsa	hsa	hsa-miR-365a-3p	BAX	0	1	0	1	1	0	0	0	3	2
MIRT736646	hsa	hsa	hsa-miR-365a-3p	ADAM10	1	1	1	0	0	0	0	0	3	0
MIRT053583	hsa	hsa	hsa-miR-365a-3p	CDC25A	1	1	1	1	0	0	0	0	4	1
MIRT438021	hsa	hsa	hsa-miR-365a-3p	MAX	1	1	1	1	0	0	0	0	4	1
MIRT438022	hsa	hsa	hsa-miR-365a-3p	KRAS	1	1	1	1	0	0	0	0	4	1
MIRT001794	hsa	hsa	hsa-miR-19a-3p	HOXA5	1	0	0	0	0	0	1	0	2	2
MIRT001795	hsa	hsa	hsa-miR-19a-3p	MECP2	1	0	0	1	1	0	1	1	5	5
MIRT002958	hsa	hsa	hsa-miR-19a-3p	PTEN	1	1	1	0	1	0	1	0	5	10
MIRT003214	hsa	hsa	hsa-miR-19a-3p	ESR1	1	1	1	0	0	0	1	0	4	2
MIRT003426	hsa	hsa	hsa-miR-19a-3p	CCND1	1	1	1	1	0	0	1	0	5	3
MIRT003533	hsa	hsa	hsa-miR-19a-3p	ERBB4	1	0	0	1	0	0	1	0	3	3
MIRT003536	hsa	hsa	hsa-miR-19a-3p	NR4A2	1	0	0	1	0	0	1	0	3	3
MIRT003781	hsa	hsa	hsa-miR-19a-3p	ATXN1	1	1	1	0	1	0	1	0	5	4
MIRT004334	hsa	hsa	hsa-miR-19a-3p	KAT2B	1	1	0	0	0	0	1	0	3	2
MIRT004337	hsa	hsa	hsa-miR-19a-3p	SOCS1	1	1	1	0	1	0	1	1	6	9
MIRT004350	hsa	hsa	hsa-miR-19a-3p	PRMT5	0	1	0	0	0	0	1	0	2	2
MIRT004452	hsa	hsa	hsa-miR-19a-3p	BCL2L11	1	0	0	0	0	0	1	0	2	5
MIRT004593	hsa	hsa	hsa-miR-19a-3p	TGFBR2	1	1	1	1	1	0	1	1	7	14
MIRT004934	hsa	hsa	hsa-miR-19a-3p	BMPR2	1	1	1	0	1	0	1	0	5	5
MIRT005396	hsa	hsa	hsa-miR-19a-3p	ARIH2	0	0	1	0	0	0	1	0	2	2
MIRT005630	hsa	hsa	hsa-miR-19a-3p	SMAD4	1	0	0	1	1	0	1	1	5	10
MIRT006179	hsa	hsa	hsa-miR-19a-3p	KIT	1	1	1	1	0	0	0	0	4	1
MIRT006475	hsa	hsa	hsa-miR-19a-3p	CUL5	0	1	1	0	0	0	0	0	2	1
MIRT006646	hsa	hsa	hsa-miR-19a-3p	TLR2	1	1	1	0	0	0	0	0	3	1
MIRT006787	hsa	hsa	hsa-miR-19a-3p	TNF	1	1	1	0	0	0	0	0	3	2
MIRT007118	hsa	hsa	hsa-miR-19a-3p	SUZ12	1	0	0	0	1	0	0	0	2	2
MIRT007119	hsa	hsa	hsa-miR-19a-3p	RAB13	1	0	0	0	0	0	0	0	1	1
MIRT007120	hsa	hsa	hsa-miR-19a-3p	MSMO1	1	0	0	0	1	0	0	1	3	4
MIRT007121	hsa	hsa	hsa-miR-19a-3p	ABCA1	1	0	0	0	0	0	0	0	1	1
MIRT007122	hsa	hsa	hsa-miR-19a-3p	PSAP	1	0	0	0	1	0	0	0	2	2
MIRT031304	hsa	hsa	hsa-miR-19a-3p	THBS1	0	0	0	0	1	0	1	1	3	3
MIRT031305	hsa	hsa	hsa-miR-19a-3p	CTGF	0	0	0	0	0	0	1	0	1	1
MIRT031306	hsa	hsa	hsa-miR-19a-3p	DPYSL2	1	0	0	0	0	0	0	0	1	1
MIRT031307	hsa	hsa	hsa-miR-19a-3p	VPS4B	1	0	0	0	0	0	0	0	1	1
MIRT031308	hsa	hsa	hsa-miR-19a-3p	MYCN	1	0	0	0	0	0	0	0	1	1
MIRT031309	hsa	hsa	hsa-miR-19a-3p	RAB14	1	0	0	0	1	0	0	1	3	4
MIRT050641	hsa	hsa	hsa-miR-19a-3p	KDELR2	0	0	0	0	1	0	0	0	1	1
MIRT050642	hsa	hsa	hsa-miR-19a-3p	RNF4	0	0	0	0	1	0	0	0	1	1
MIRT050643	hsa	hsa	hsa-miR-19a-3p	PRRC2C	0	0	0	0	1	0	0	0	1	1
MIRT050644	hsa	hsa	hsa-miR-19a-3p	TMEM87A	0	0	0	0	1	0	0	0	1	1
MIRT050645	hsa	hsa	hsa-miR-19a-3p	MTF2	0	0	0	0	1	0	0	0	1	1
MIRT050646	hsa	hsa	hsa-miR-19a-3p	GRK6	0	0	0	0	1	0	0	0	1	1
MIRT050647	hsa	hsa	hsa-miR-19a-3p	RPS6KA5	0	0	0	0	1	0	0	0	1	1
MIRT050648	hsa	hsa	hsa-miR-19a-3p	WDFY3	0	0	0	0	1	0	0	0	1	1
MIRT052969	hsa	hsa	hsa-miR-19a-3p	PHLPP1	1	0	0	0	0	0	0	0	1	1
MIRT053155	hsa	hsa	hsa-miR-19a-3p	MXD1	1	1	1	0	0	0	0	0	3	1
MIRT053165	hsa	hsa	hsa-miR-19a-3p	TF	1	1	1	0	0	0	0	0	3	1
MIRT053789	hsa	hsa	hsa-miR-19a-3p	IMPDH1	1	1	1	0	1	0	0	0	4	2
MIRT053790	hsa	hsa	hsa-miR-19a-3p	NPEPL1	1	1	1	0	0	0	0	0	3	1
MIRT054156	hsa	hsa	hsa-miR-19a-3p	AKT1	0	1	1	0	0	0	0	0	2	2
MIRT054459	hsa	hsa	hsa-miR-19a-3p	ZBTB4	1	0	0	0	1	0	0	1	3	8
MIRT056046	hsa	hsa	hsa-miR-19a-3p	MLLT10	0	0	0	0	1	0	0	1	2	2
MIRT056174	hsa	hsa	hsa-miR-19a-3p	OTUD1	0	0	0	0	1	0	0	0	1	1
MIRT056383	hsa	hsa	hsa-miR-19a-3p	ZMYND11	0	0	0	0	1	0	0	1	2	3
MIRT057490	hsa	hsa	hsa-miR-19a-3p	CEP55	0	0	0	0	1	0	0	1	2	4
MIRT057811	hsa	hsa	hsa-miR-19a-3p	SLC30A7	0	0	0	0	1	0	0	1	2	3
MIRT060676	hsa	hsa	hsa-miR-19a-3p	KLHL20	0	0	0	0	1	0	0	0	1	1
MIRT060822	hsa	hsa	hsa-miR-19a-3p	CEP350	0	0	0	0	1	0	0	1	2	5
MIRT062706	hsa	hsa	hsa-miR-19a-3p	MLEC	0	0	0	0	1	0	0	1	2	5
MIRT063592	hsa	hsa	hsa-miR-19a-3p	FBXO28	0	0	0	0	1	0	0	1	2	4
MIRT063711	hsa	hsa	hsa-miR-19a-3p	WDR26	0	0	0	0	1	0	0	1	2	4
MIRT063998	hsa	hsa	hsa-miR-19a-3p	KLHL42	0	0	0	0	1	0	0	0	1	1
MIRT064747	hsa	hsa	hsa-miR-19a-3p	CCND2	0	0	0	0	1	0	0	1	2	9
MIRT064795	hsa	hsa	hsa-miR-19a-3p	ZBTB18	0	0	0	0	1	0	0	1	2	3
MIRT065616	hsa	hsa	hsa-miR-19a-3p	CLIC4	0	0	0	0	1	0	0	0	1	1
MIRT065885	hsa	hsa	hsa-miR-19a-3p	RAB5B	0	0	0	0	1	0	0	1	2	9
MIRT066882	hsa	hsa	hsa-miR-19a-3p	RAB21	0	0	0	0	1	0	0	0	1	1
MIRT066935	hsa	hsa	hsa-miR-19a-3p	SLC9A1	0	0	0	0	1	0	0	0	1	1
MIRT067193	hsa	hsa	hsa-miR-19a-3p	STX12	0	0	0	0	1	0	0	0	1	1
MIRT068828	hsa	hsa	hsa-miR-19a-3p	FNDC3A	0	0	0	0	1	0	0	0	1	1
MIRT069290	hsa	hsa	hsa-miR-19a-3p	WDR20	0	0	0	0	1	0	0	0	1	1
MIRT069422	hsa	hsa	hsa-miR-19a-3p	SIVA1	0	0	0	0	1	0	0	1	2	3
MIRT070993	hsa	hsa	hsa-miR-19a-3p	SMOC1	0	0	0	0	1	0	0	1	2	2
MIRT071086	hsa	hsa	hsa-miR-19a-3p	RBM25	0	0	0	0	1	0	0	0	1	1
MIRT071480	hsa	hsa	hsa-miR-19a-3p	CALM1	0	0	0	0	1	0	0	1	2	2
MIRT071816	hsa	hsa	hsa-miR-19a-3p	RNF11	0	0	0	0	1	0	0	1	2	7
MIRT071901	hsa	hsa	hsa-miR-19a-3p	ZFYVE9	0	0	0	0	1	0	0	1	2	2
MIRT072478	hsa	hsa	hsa-miR-19a-3p	RAB8B	0	0	0	0	1	0	0	0	1	1
MIRT073803	hsa	hsa	hsa-miR-19a-3p	ERCC4	0	0	0	0	1	0	0	1	2	4
MIRT074500	hsa	hsa	hsa-miR-19a-3p	NFATC2IP	0	0	0	0	1	0	0	1	2	4
MIRT074889	hsa	hsa	hsa-miR-19a-3p	CHD9	0	0	0	0	1	0	0	0	1	1
MIRT075110	hsa	hsa	hsa-miR-19a-3p	C16ORF70	0	0	0	0	1	0	0	1	2	5
MIRT075330	hsa	hsa	hsa-miR-19a-3p	SF3B3	0	0	0	0	1	0	0	1	2	3
MIRT076024	hsa	hsa	hsa-miR-19a-3p	COX10	0	0	0	0	1	0	0	1	2	7
MIRT076583	hsa	hsa	hsa-miR-19a-3p	NUFIP2	0	0	0	0	1	0	0	0	1	1
MIRT079342	hsa	hsa	hsa-miR-19a-3p	CCDC137	0	0	0	0	1	0	0	1	2	3
MIRT079465	hsa	hsa	hsa-miR-19a-3p	FN3KRP	0	0	0	0	1	0	0	0	1	1
MIRT079744	hsa	hsa	hsa-miR-19a-3p	RBBP8	0	0	0	0	1	0	0	0	1	1
MIRT080177	hsa	hsa	hsa-miR-19a-3p	PRKACB	0	0	0	0	1	0	0	1	2	2
MIRT080680	hsa	hsa	hsa-miR-19a-3p	KIAA1468	0	0	0	0	1	0	0	0	1	1
MIRT081116	hsa	hsa	hsa-miR-19a-3p	LDLR	0	0	0	0	1	0	0	1	2	7
MIRT082387	hsa	hsa	hsa-miR-19a-3p	HNRNPUL1	0	0	0	0	1	0	0	1	2	5
MIRT083229	hsa	hsa	hsa-miR-19a-3p	GINS1	0	0	0	0	1	0	0	0	1	1
MIRT085259	hsa	hsa	hsa-miR-19a-3p	CCNT2	0	0	0	0	1	0	0	0	1	1
MIRT085515	hsa	hsa	hsa-miR-19a-3p	SLC37A1	0	0	0	0	1	0	0	0	1	1
MIRT086398	hsa	hsa	hsa-miR-19a-3p	MFSD6	0	0	0	0	1	0	0	0	1	1
MIRT087602	hsa	hsa	hsa-miR-19a-3p	ATG16L1	0	0	0	0	1	0	0	0	1	1
MIRT087862	hsa	hsa	hsa-miR-19a-3p	CBY1	0	0	0	0	1	0	0	1	2	4
MIRT087928	hsa	hsa	hsa-miR-19a-3p	TNRC6B	0	0	0	0	1	0	0	0	1	1
MIRT090333	hsa	hsa	hsa-miR-19a-3p	SEC61A1	0	0	0	0	1	0	0	1	2	9
MIRT090801	hsa	hsa	hsa-miR-19a-3p	MBNL1	0	0	0	0	1	0	0	1	2	5
MIRT090896	hsa	hsa	hsa-miR-19a-3p	ARHGEF26	0	0	0	0	1	0	0	1	2	2
MIRT091211	hsa	hsa	hsa-miR-19a-3p	USP13	0	0	0	0	1	0	0	1	2	2
MIRT091231	hsa	hsa	hsa-miR-19a-3p	FXR1	0	0	0	0	1	0	0	0	1	1
MIRT091938	hsa	hsa	hsa-miR-19a-3p	ZBTB47	0	0	0	0	1	0	0	1	2	6
MIRT092024	hsa	hsa	hsa-miR-19a-3p	ABHD5	0	0	0	0	1	0	0	1	2	6
MIRT092487	hsa	hsa	hsa-miR-19a-3p	PTPRG	0	0	0	0	1	0	0	1	2	2
MIRT092954	hsa	hsa	hsa-miR-19a-3p	CYP2U1	0	0	0	0	1	0	0	1	2	4
MIRT093076	hsa	hsa	hsa-miR-19a-3p	SLC7A11	0	0	0	0	1	0	0	1	2	2
MIRT094087	hsa	hsa	hsa-miR-19a-3p	PAICS	0	0	0	0	1	0	0	1	2	5
MIRT094221	hsa	hsa	hsa-miR-19a-3p	G3BP2	0	0	0	0	1	0	0	1	2	10
MIRT094526	hsa	hsa	hsa-miR-19a-3p	C5ORF30	0	0	0	0	1	0	0	0	1	1
MIRT095135	hsa	hsa	hsa-miR-19a-3p	C5ORF24	0	0	0	0	1	0	0	0	1	1
MIRT095198	hsa	hsa	hsa-miR-19a-3p	SMAD5	0	0	0	0	1	0	0	0	1	1
MIRT095995	hsa	hsa	hsa-miR-19a-3p	ATP6V0E1	0	0	0	0	1	0	0	0	1	1
MIRT097459	hsa	hsa	hsa-miR-19a-3p	PAPD4	0	0	0	0	1	0	0	1	2	2
MIRT097556	hsa	hsa	hsa-miR-19a-3p	RASA1	0	0	0	0	1	0	0	0	1	1
MIRT097688	hsa	hsa	hsa-miR-19a-3p	ARRDC3	0	0	0	0	1	0	0	0	1	1
MIRT099306	hsa	hsa	hsa-miR-19a-3p	QKI	0	0	0	0	1	0	0	1	2	4
MIRT099822	hsa	hsa	hsa-miR-19a-3p	SOX4	0	0	0	0	1	0	0	1	2	10
MIRT100760	hsa	hsa	hsa-miR-19a-3p	ENPP4	0	0	0	0	1	0	0	1	2	3
MIRT101801	hsa	hsa	hsa-miR-19a-3p	PNRC1	0	0	0	0	1	0	0	0	1	1
MIRT102245	hsa	hsa	hsa-miR-19a-3p	HBP1	0	0	0	0	1	0	0	1	2	5
MIRT102566	hsa	hsa	hsa-miR-19a-3p	CREB3L2	0	0	0	0	1	0	0	0	1	1
MIRT102614	hsa	hsa	hsa-miR-19a-3p	UBN2	0	0	0	0	1	0	0	1	2	8
MIRT104392	hsa	hsa	hsa-miR-19a-3p	ANKIB1	0	0	0	0	1	0	0	0	1	1
MIRT105199	hsa	hsa	hsa-miR-19a-3p	EFR3A	0	0	0	0	1	0	0	0	1	1
MIRT105302	hsa	hsa	hsa-miR-19a-3p	VPS37A	0	0	0	0	1	0	0	1	2	2
MIRT105429	hsa	hsa	hsa-miR-19a-3p	ATP6V1B2	0	0	0	0	1	0	0	1	2	11
MIRT107274	hsa	hsa	hsa-miR-19a-3p	FAM73B	0	0	0	0	1	0	0	1	2	2
MIRT107488	hsa	hsa	hsa-miR-19a-3p	SMARCA2	0	0	0	0	1	0	0	0	1	1
MIRT108873	hsa	hsa	hsa-miR-19a-3p	HPRT1	0	0	0	0	1	0	0	1	2	2
MIRT109826	hsa	hsa	hsa-miR-19a-3p	MID1IP1	0	0	0	0	1	0	0	1	2	8
MIRT112758	hsa	hsa	hsa-miR-19a-3p	ADIPOR2	0	0	0	0	1	0	0	0	1	1
MIRT113257	hsa	hsa	hsa-miR-19a-3p	TMBIM6	0	0	0	0	1	0	0	1	2	5
MIRT113580	hsa	hsa	hsa-miR-19a-3p	ZDHHC18	0	0	0	0	1	0	0	1	2	2
MIRT113882	hsa	hsa	hsa-miR-19a-3p	KPNA6	0	0	0	0	1	0	0	1	2	6
MIRT117352	hsa	hsa	hsa-miR-19a-3p	TGIF1	0	0	0	0	1	0	0	1	2	4
MIRT125560	hsa	hsa	hsa-miR-19a-3p	SCD	0	0	0	0	1	0	0	0	1	1
MIRT126661	hsa	hsa	hsa-miR-19a-3p	RAB18	0	0	0	0	1	0	0	0	1	1
MIRT127082	hsa	hsa	hsa-miR-19a-3p	REEP3	0	0	0	0	1	0	0	0	1	1
MIRT127203	hsa	hsa	hsa-miR-19a-3p	PLAU	0	0	0	0	1	0	0	0	1	1
MIRT127441	hsa	hsa	hsa-miR-19a-3p	FAS	0	0	0	0	1	0	0	0	1	1
MIRT129454	hsa	hsa	hsa-miR-19a-3p	CHEK1	0	0	0	0	1	0	0	0	1	1
MIRT129779	hsa	hsa	hsa-miR-19a-3p	FAM46C	0	0	0	0	1	0	0	0	1	1
MIRT129958	hsa	hsa	hsa-miR-19a-3p	TNFRSF1B	0	0	0	0	1	0	0	0	1	1
MIRT130677	hsa	hsa	hsa-miR-19a-3p	GATAD2B	0	0	0	0	1	0	0	0	1	1
MIRT130845	hsa	hsa	hsa-miR-19a-3p	ZBTB7B	0	0	0	0	1	0	0	0	1	1
MIRT132676	hsa	hsa	hsa-miR-19a-3p	RASSF5	0	0	0	0	1	0	0	0	1	1
MIRT132981	hsa	hsa	hsa-miR-19a-3p	WNK1	0	0	0	0	1	0	0	0	1	1
MIRT133161	hsa	hsa	hsa-miR-19a-3p	GIT2	0	0	0	0	1	0	0	0	1	1
MIRT133376	hsa	hsa	hsa-miR-19a-3p	BCL7A	0	0	0	0	1	0	0	0	1	1
MIRT134301	hsa	hsa	hsa-miR-19a-3p	GPR137B	0	0	0	0	1	0	0	0	1	1
MIRT136439	hsa	hsa	hsa-miR-19a-3p	PLXNC1	0	0	0	0	1	0	0	0	1	1
MIRT137249	hsa	hsa	hsa-miR-19a-3p	2001-08-01	0	0	0	0	1	0	0	0	1	1
MIRT137289	hsa	hsa	hsa-miR-19a-3p	MBNL2	0	0	0	0	1	0	0	0	1	1
MIRT137383	hsa	hsa	hsa-miR-19a-3p	MACF1	0	0	0	0	1	0	0	0	1	1
MIRT137540	hsa	hsa	hsa-miR-19a-3p	RCOR1	0	0	0	0	1	0	0	0	1	1
MIRT138187	hsa	hsa	hsa-miR-19a-3p	KLHDC2	0	0	0	0	1	0	0	0	1	1
MIRT138346	hsa	hsa	hsa-miR-19a-3p	FRMD6	0	0	0	0	1	0	0	0	1	1
MIRT139871	hsa	hsa	hsa-miR-19a-3p	BTF3L4	0	0	0	0	1	0	0	1	2	7
MIRT139915	hsa	hsa	hsa-miR-19a-3p	KLF13	0	0	0	0	1	0	0	0	1	1
MIRT140246	hsa	hsa	hsa-miR-19a-3p	DMXL2	0	0	0	0	1	0	0	0	1	1
MIRT140961	hsa	hsa	hsa-miR-19a-3p	NPTN	0	0	0	0	1	0	0	0	1	1
MIRT141350	hsa	hsa	hsa-miR-19a-3p	ABHD17C	0	0	0	0	1	0	0	0	1	1
MIRT141934	hsa	hsa	hsa-miR-19a-3p	SMG1	0	0	0	0	1	0	0	1	2	9
MIRT142377	hsa	hsa	hsa-miR-19a-3p	TNRC6A	0	0	0	0	1	0	0	1	2	6
MIRT142988	hsa	hsa	hsa-miR-19a-3p	TNFRSF12A	0	0	0	0	1	0	0	0	1	1
MIRT144147	hsa	hsa	hsa-miR-19a-3p	PHF13	0	0	0	0	1	0	0	0	1	1
MIRT144488	hsa	hsa	hsa-miR-19a-3p	MIER1	0	0	0	0	1	0	0	0	1	1
MIRT144865	hsa	hsa	hsa-miR-19a-3p	MAP2K3	0	0	0	0	1	0	0	0	1	1
MIRT145462	hsa	hsa	hsa-miR-19a-3p	NF1	0	0	0	0	1	0	0	0	1	1
MIRT147074	hsa	hsa	hsa-miR-19a-3p	DHX40	0	0	0	0	1	0	0	0	1	1
MIRT147919	hsa	hsa	hsa-miR-19a-3p	CAMTA1	0	0	0	0	1	0	0	0	1	1
MIRT147970	hsa	hsa	hsa-miR-19a-3p	VAMP3	0	0	0	0	1	0	0	0	1	1
MIRT148866	hsa	hsa	hsa-miR-19a-3p	ANKRD12	0	0	0	0	1	0	0	0	1	1
MIRT149309	hsa	hsa	hsa-miR-19a-3p	PDE4A	0	0	0	0	1	0	0	0	1	1
MIRT150380	hsa	hsa	hsa-miR-19a-3p	CC2D1A	0	0	0	0	1	0	0	0	1	1
MIRT150616	hsa	hsa	hsa-miR-19a-3p	SLC27A1	0	0	0	0	1	0	0	0	1	1
MIRT151584	hsa	hsa	hsa-miR-19a-3p	ZNF526	0	0	0	0	1	0	0	0	1	1
MIRT153283	hsa	hsa	hsa-miR-19a-3p	FAM83D	0	0	0	0	1	0	0	0	1	1
MIRT156402	hsa	hsa	hsa-miR-19a-3p	RAPGEF4	0	0	0	0	1	0	0	0	1	1
MIRT156586	hsa	hsa	hsa-miR-19a-3p	COQ10B	0	0	0	0	1	0	0	0	1	1
MIRT157707	hsa	hsa	hsa-miR-19a-3p	CAB39	0	0	0	0	1	0	0	0	1	1
MIRT158798	hsa	hsa	hsa-miR-19a-3p	PPARA	0	0	0	0	1	0	0	0	1	1
MIRT159103	hsa	hsa	hsa-miR-19a-3p	NRBP1	0	0	0	0	1	0	0	0	1	1
MIRT159677	hsa	hsa	hsa-miR-19a-3p	AFTPH	0	0	0	0	1	0	0	0	1	1
MIRT162256	hsa	hsa	hsa-miR-19a-3p	LMLN	0	0	0	0	1	0	0	1	2	4
MIRT162697	hsa	hsa	hsa-miR-19a-3p	ITPR1	0	0	0	0	1	0	0	0	1	1
MIRT164476	hsa	hsa	hsa-miR-19a-3p	RAPGEF2	0	0	0	0	1	0	0	0	1	1
MIRT166255	hsa	hsa	hsa-miR-19a-3p	C5ORF51	0	0	0	0	1	0	0	1	2	3
MIRT166399	hsa	hsa	hsa-miR-19a-3p	MAP3K1	0	0	0	0	1	0	0	0	1	1
MIRT168650	hsa	hsa	hsa-miR-19a-3p	MAPK14	0	0	0	0	1	0	0	0	1	1
MIRT170951	hsa	hsa	hsa-miR-19a-3p	IKZF1	0	0	0	0	1	0	0	0	1	1
MIRT172151	hsa	hsa	hsa-miR-19a-3p	FZD6	0	0	0	0	1	0	0	1	2	9
MIRT172594	hsa	hsa	hsa-miR-19a-3p	CNOT7	0	0	0	0	1	0	0	0	1	1
MIRT173377	hsa	hsa	hsa-miR-19a-3p	TNKS	0	0	0	0	1	0	0	0	1	1
MIRT175592	hsa	hsa	hsa-miR-19a-3p	OCRL	0	0	0	0	1	0	0	0	1	1
MIRT176283	hsa	hsa	hsa-miR-19a-3p	DDX3Y	0	0	0	0	1	0	0	0	1	1
MIRT177384	hsa	hsa	hsa-miR-19a-3p	WAC	0	0	0	0	1	0	0	0	1	1
MIRT178061	hsa	hsa	hsa-miR-19a-3p	SAMD8	0	0	0	0	1	0	0	1	2	2
MIRT178924	hsa	hsa	hsa-miR-19a-3p	C11ORF57	0	0	0	0	1	0	0	1	2	3
MIRT179065	hsa	hsa	hsa-miR-19a-3p	PAFAH1B2	0	0	0	0	1	0	0	1	2	6
MIRT179423	hsa	hsa	hsa-miR-19a-3p	TBRG1	0	0	0	0	1	0	0	1	2	6
MIRT187749	hsa	hsa	hsa-miR-19a-3p	ESYT1	0	0	0	0	1	0	0	1	2	2
MIRT188209	hsa	hsa	hsa-miR-19a-3p	RAP1B	0	0	0	0	1	0	0	1	2	2
MIRT193021	hsa	hsa	hsa-miR-19a-3p	TMOD3	0	0	0	0	1	0	0	1	2	8
MIRT193529	hsa	hsa	hsa-miR-19a-3p	RORA	0	0	0	0	1	0	0	1	2	4
MIRT195613	hsa	hsa	hsa-miR-19a-3p	FAM195A	0	0	0	0	1	0	0	1	2	6
MIRT195752	hsa	hsa	hsa-miR-19a-3p	ATMIN	0	0	0	0	1	0	0	1	2	6
MIRT197826	hsa	hsa	hsa-miR-19a-3p	DCAF7	0	0	0	0	1	0	0	1	2	3
MIRT203045	hsa	hsa	hsa-miR-19a-3p	AMMECR1L	0	0	0	0	1	0	0	1	2	3
MIRT208722	hsa	hsa	hsa-miR-19a-3p	MED12L	0	0	0	0	1	0	0	1	2	6
MIRT209477	hsa	hsa	hsa-miR-19a-3p	EIF4A2	0	0	0	0	1	0	0	1	2	8
MIRT211502	hsa	hsa	hsa-miR-19a-3p	ELMOD2	0	0	0	0	1	0	0	1	2	3
MIRT213428	hsa	hsa	hsa-miR-19a-3p	MOB1B	0	0	0	0	1	0	0	1	2	6
MIRT213702	hsa	hsa	hsa-miR-19a-3p	AFF1	0	0	0	0	1	0	0	0	1	1
MIRT213973	hsa	hsa	hsa-miR-19a-3p	DCP2	0	0	0	0	1	0	0	0	1	1
MIRT217599	hsa	hsa	hsa-miR-19a-3p	NUS1	0	0	0	0	1	0	0	1	2	2
MIRT220279	hsa	hsa	hsa-miR-19a-3p	TMEM106B	0	0	0	0	1	0	0	0	1	1
MIRT227992	hsa	hsa	hsa-miR-19a-3p	NFIB	0	0	0	0	1	0	0	1	2	4
MIRT230215	hsa	hsa	hsa-miR-19a-3p	RPS4Y1	0	0	0	0	1	0	0	0	1	1
MIRT230963	hsa	hsa	hsa-miR-19a-3p	PRRG4	0	0	0	0	1	0	0	1	2	2
MIRT243090	hsa	hsa	hsa-miR-19a-3p	LCLAT1	0	0	0	0	1	0	0	1	2	5
MIRT243389	hsa	hsa	hsa-miR-19a-3p	SKIL	0	0	0	0	1	0	0	1	2	10
MIRT245295	hsa	hsa	hsa-miR-19a-3p	BAMBI	0	0	0	0	1	0	0	1	2	2
MIRT248070	hsa	hsa	hsa-miR-19a-3p	SLC38A2	0	0	0	0	1	0	0	1	2	5
MIRT250718	hsa	hsa	hsa-miR-19a-3p	DEF8	0	0	0	0	1	0	0	0	1	1
MIRT251362	hsa	hsa	hsa-miR-19a-3p	RNF167	0	0	0	0	1	0	0	0	1	1
MIRT252920	hsa	hsa	hsa-miR-19a-3p	BCL3	0	0	0	0	1	0	0	0	1	1
MIRT253410	hsa	hsa	hsa-miR-19a-3p	EVI5L	0	0	0	0	1	0	0	1	2	3
MIRT259381	hsa	hsa	hsa-miR-19a-3p	SLC6A8	0	0	0	0	1	0	0	1	2	4
MIRT260199	hsa	hsa	hsa-miR-19a-3p	KCNJ2	0	0	0	0	1	0	0	1	2	2
MIRT260227	hsa	hsa	hsa-miR-19a-3p	ASNA1	0	0	0	0	1	0	0	0	1	1
MIRT275173	hsa	hsa	hsa-miR-19a-3p	BTG1	0	0	0	0	1	0	0	1	2	2
MIRT275508	hsa	hsa	hsa-miR-19a-3p	ZIC5	0	0	0	0	1	0	0	1	2	2
MIRT278994	hsa	hsa	hsa-miR-19a-3p	GMFB	0	0	0	0	1	0	0	1	2	11
MIRT280867	hsa	hsa	hsa-miR-19a-3p	NIPA1	0	0	0	0	1	0	0	1	2	5
MIRT283021	hsa	hsa	hsa-miR-19a-3p	NFIA	0	0	0	0	1	0	0	1	2	2
MIRT284268	hsa	hsa	hsa-miR-19a-3p	ALG1	0	0	0	0	1	0	0	1	2	2
MIRT287194	hsa	hsa	hsa-miR-19a-3p	STAT5B	0	0	0	0	1	0	0	1	2	2
MIRT290693	hsa	hsa	hsa-miR-19a-3p	POLI	0	0	0	0	1	0	0	1	2	4
MIRT291961	hsa	hsa	hsa-miR-19a-3p	CHERP	0	0	0	0	1	0	0	1	2	2
MIRT295902	hsa	hsa	hsa-miR-19a-3p	DSN1	0	0	0	0	1	0	0	1	2	2
MIRT296524	hsa	hsa	hsa-miR-19a-3p	STX16	0	0	0	0	1	0	0	1	2	2
MIRT298581	hsa	hsa	hsa-miR-19a-3p	BRWD1	0	0	0	0	1	0	0	1	2	4
MIRT313089	hsa	hsa	hsa-miR-19a-3p	RNF44	0	0	0	0	1	0	0	1	2	4
MIRT313686	hsa	hsa	hsa-miR-19a-3p	ITGA2	0	0	0	0	1	0	0	1	2	2
MIRT322045	hsa	hsa	hsa-miR-19a-3p	LONRF1	0	0	0	0	1	0	0	1	2	3
MIRT323126	hsa	hsa	hsa-miR-19a-3p	AGPAT5	0	0	0	0	1	0	0	1	2	2
MIRT323692	hsa	hsa	hsa-miR-19a-3p	PLEKHF2	0	0	0	0	1	0	0	1	2	4
MIRT367152	hsa	hsa	hsa-miR-19a-3p	HIST2H4A	0	0	0	0	1	0	0	1	2	6
MIRT367176	hsa	hsa	hsa-miR-19a-3p	HIST2H4B	0	0	0	0	1	0	0	1	2	6
MIRT400560	hsa	hsa	hsa-miR-19a-3p	MB21D2	0	0	0	0	1	0	0	1	2	2
MIRT402567	hsa	hsa	hsa-miR-19a-3p	ARFGEF1	0	0	0	0	1	0	0	0	1	1
MIRT405626	hsa	hsa	hsa-miR-19a-3p	WBP4	0	0	0	0	1	0	0	1	2	4
MIRT438094	hsa	hsa	hsa-miR-19a-3p	SOCS3	1	0	0	0	1	0	0	0	2	2
MIRT438478	hsa	hsa	hsa-miR-19a-3p	CD22	0	1	1	0	0	0	0	0	2	1
MIRT438801	hsa	hsa	hsa-miR-19a-3p	MYC	0	0	1	0	0	0	0	0	1	1
MIRT438808	hsa	hsa	hsa-miR-19a-3p	DNMT1	1	0	0	0	0	0	0	0	1	1
MIRT456095	hsa	hsa	hsa-miR-19a-3p	MB21D1	0	0	0	0	1	0	0	1	2	6
MIRT457965	hsa	hsa	hsa-miR-19a-3p	PTPRB	0	0	0	0	1	0	0	1	2	2
MIRT460412	hsa	hsa	hsa-miR-19a-3p	TNFRSF10B	0	0	0	0	1	0	0	1	2	4
MIRT462956	hsa	hsa	hsa-miR-19a-3p	ZNF800	0	0	0	0	1	0	0	1	2	13
MIRT463058	hsa	hsa	hsa-miR-19a-3p	ZNF644	0	0	0	0	1	0	0	1	2	2
MIRT463650	hsa	hsa	hsa-miR-19a-3p	YY1	0	0	0	0	1	0	0	1	2	8
MIRT463909	hsa	hsa	hsa-miR-19a-3p	WNT7B	0	0	0	0	1	0	0	1	2	2
MIRT466377	hsa	hsa	hsa-miR-19a-3p	TGOLN2	0	0	0	0	1	0	0	1	2	5
MIRT466813	hsa	hsa	hsa-miR-19a-3p	STX6	0	0	0	0	1	0	0	1	2	7
MIRT468242	hsa	hsa	hsa-miR-19a-3p	SGK1	0	0	0	0	1	0	0	1	2	3
MIRT468564	hsa	hsa	hsa-miR-19a-3p	SERINC3	0	0	0	0	1	0	0	1	2	10
MIRT469279	hsa	hsa	hsa-miR-19a-3p	RHOB	0	0	0	0	1	0	0	1	2	8
MIRT470338	hsa	hsa	hsa-miR-19a-3p	PPP6R1	0	0	0	0	1	0	0	1	2	2
MIRT470388	hsa	hsa	hsa-miR-19a-3p	PPP2R5E	0	0	0	0	1	0	0	1	2	2
MIRT471566	hsa	hsa	hsa-miR-19a-3p	PATL1	0	0	0	0	1	0	0	1	2	7
MIRT472561	hsa	hsa	hsa-miR-19a-3p	NACC1	0	0	0	0	1	0	0	1	2	4
MIRT472785	hsa	hsa	hsa-miR-19a-3p	MTMR6	0	0	0	0	1	0	0	1	2	8
MIRT473735	hsa	hsa	hsa-miR-19a-3p	MAP3K9	0	0	0	0	1	0	0	1	2	2
MIRT474479	hsa	hsa	hsa-miR-19a-3p	KLHL11	0	0	0	0	1	0	0	1	2	8
MIRT474747	hsa	hsa	hsa-miR-19a-3p	KIF13A	0	0	0	0	1	0	0	1	2	6
MIRT474952	hsa	hsa	hsa-miR-19a-3p	KCTD10	0	0	0	0	1	0	0	1	2	4
MIRT475199	hsa	hsa	hsa-miR-19a-3p	IMPDH1P11	0	0	0	0	1	0	0	1	2	6
MIRT476915	hsa	hsa	hsa-miR-19a-3p	FBLIM1	0	0	0	0	1	0	0	1	2	4
MIRT477372	hsa	hsa	hsa-miR-19a-3p	EOGT	0	0	0	0	1	0	0	1	2	4
MIRT477479	hsa	hsa	hsa-miR-19a-3p	ELL2	0	0	0	0	1	0	0	1	2	2
MIRT478114	hsa	hsa	hsa-miR-19a-3p	DLG5	0	0	0	0	1	0	0	1	2	6
MIRT478218	hsa	hsa	hsa-miR-19a-3p	DDX6	0	0	0	0	1	0	0	1	2	3
MIRT479662	hsa	hsa	hsa-miR-19a-3p	CD164	0	0	0	0	1	0	0	1	2	4
MIRT479821	hsa	hsa	hsa-miR-19a-3p	CCNA2	0	0	1	0	1	0	0	1	3	7
MIRT480021	hsa	hsa	hsa-miR-19a-3p	CAPRIN2	0	0	0	0	1	0	0	1	2	4
MIRT480846	hsa	hsa	hsa-miR-19a-3p	BLCAP	0	0	0	0	1	0	0	1	2	11
MIRT481615	hsa	hsa	hsa-miR-19a-3p	ARHGAP1	0	0	0	0	1	0	0	1	2	7
MIRT481864	hsa	hsa	hsa-miR-19a-3p	ANKRD50	0	0	0	0	1	0	0	1	2	2
MIRT482516	hsa	hsa	hsa-miR-19a-3p	ACTB	0	0	0	0	1	0	0	1	2	4
MIRT482595	hsa	hsa	hsa-miR-19a-3p	ABHD14B	0	0	0	0	1	0	0	1	2	2
MIRT483460	hsa	hsa	hsa-miR-19a-3p	YTHDF1	0	0	0	0	1	0	0	1	2	6
MIRT484947	hsa	hsa	hsa-miR-19a-3p	ZFYVE26	0	0	0	0	1	0	0	1	2	4
MIRT485130	hsa	hsa	hsa-miR-19a-3p	SECISBP2L	0	0	0	0	1	0	0	1	2	5
MIRT485564	hsa	hsa	hsa-miR-19a-3p	FOXQ1	0	0	0	0	1	0	0	1	2	2
MIRT485653	hsa	hsa	hsa-miR-19a-3p	DICER1	0	0	0	0	1	0	0	1	2	4
MIRT485806	hsa	hsa	hsa-miR-19a-3p	ARPP19	0	0	0	0	1	0	0	1	2	3
MIRT486737	hsa	hsa	hsa-miR-19a-3p	CNOT4	0	0	0	0	1	0	0	1	2	6
MIRT491635	hsa	hsa	hsa-miR-19a-3p	PDRG1	0	0	0	0	1	0	0	1	2	10
MIRT491940	hsa	hsa	hsa-miR-19a-3p	WDR45B	0	0	0	0	1	0	0	1	2	8
MIRT492241	hsa	hsa	hsa-miR-19a-3p	SLC48A1	0	0	0	0	1	0	0	1	2	2
MIRT493101	hsa	hsa	hsa-miR-19a-3p	MMGT1	0	0	0	0	1	0	0	1	2	12
MIRT494487	hsa	hsa	hsa-miR-19a-3p	BRWD3	0	0	0	0	1	0	0	1	2	2
MIRT495274	hsa	hsa	hsa-miR-19a-3p	NICN1	0	0	0	0	1	0	0	1	2	4
MIRT496505	hsa	hsa	hsa-miR-19a-3p	G6PC	0	0	0	0	1	0	0	1	2	2
MIRT498464	hsa	hsa	hsa-miR-19a-3p	PTBP2	0	0	0	0	1	0	0	1	2	10
MIRT500408	hsa	hsa	hsa-miR-19a-3p	ZMAT3	0	0	0	0	1	0	0	1	2	10
MIRT500677	hsa	hsa	hsa-miR-19a-3p	TRIM37	0	0	0	0	1	0	0	1	2	2
MIRT501253	hsa	hsa	hsa-miR-19a-3p	SEMA4C	0	0	0	0	1	0	0	1	2	8
MIRT501531	hsa	hsa	hsa-miR-19a-3p	PPP1R15B	0	0	0	0	1	0	0	1	2	10
MIRT501662	hsa	hsa	hsa-miR-19a-3p	PHLDA3	0	0	0	0	1	0	0	1	2	2
MIRT501792	hsa	hsa	hsa-miR-19a-3p	NRBF2	0	0	0	0	1	0	0	1	2	6
MIRT501994	hsa	hsa	hsa-miR-19a-3p	MAPK1	0	0	0	0	1	0	0	1	2	10
MIRT502764	hsa	hsa	hsa-miR-19a-3p	CLIP1	0	0	0	0	1	0	0	1	2	9
MIRT502979	hsa	hsa	hsa-miR-19a-3p	CCNL1	0	0	0	0	1	0	0	1	2	8
MIRT503054	hsa	hsa	hsa-miR-19a-3p	CAMSAP2	0	0	0	0	1	0	0	1	2	3
MIRT503467	hsa	hsa	hsa-miR-19a-3p	ZNF154	0	0	0	0	1	0	0	1	2	6
MIRT503674	hsa	hsa	hsa-miR-19a-3p	SLC46A1	0	0	0	0	1	0	0	1	2	2
MIRT505253	hsa	hsa	hsa-miR-19a-3p	UBE2D3	0	0	0	0	1	0	0	1	2	2
MIRT505526	hsa	hsa	hsa-miR-19a-3p	SPATA2	0	0	0	0	1	0	0	1	2	3
MIRT505700	hsa	hsa	hsa-miR-19a-3p	SESN3	0	0	0	0	1	0	0	1	2	2
MIRT505788	hsa	hsa	hsa-miR-19a-3p	SATB1	0	0	0	0	1	0	0	1	2	4
MIRT506351	hsa	hsa	hsa-miR-19a-3p	NUP54	0	0	0	0	1	0	0	1	2	7
MIRT506470	hsa	hsa	hsa-miR-19a-3p	NACC2	0	0	0	0	1	0	0	1	2	4
MIRT506697	hsa	hsa	hsa-miR-19a-3p	LZIC	0	0	0	0	1	0	0	1	2	4
MIRT507968	hsa	hsa	hsa-miR-19a-3p	BEND3	0	0	0	0	1	0	0	1	2	7
MIRT509028	hsa	hsa	hsa-miR-19a-3p	PALM2-AKAP2	0	0	0	0	1	0	0	1	2	2
MIRT509047	hsa	hsa	hsa-miR-19a-3p	AKAP2	0	0	0	0	1	0	0	1	2	2
MIRT510563	hsa	hsa	hsa-miR-19a-3p	USP8	0	0	0	0	1	0	0	1	2	4
MIRT510725	hsa	hsa	hsa-miR-19a-3p	SPG20	0	0	0	0	1	0	0	1	2	6
MIRT510856	hsa	hsa	hsa-miR-19a-3p	RAN	0	0	0	0	1	0	0	1	2	9
MIRT510948	hsa	hsa	hsa-miR-19a-3p	PPTC7	0	0	0	0	1	0	0	1	2	8
MIRT510985	hsa	hsa	hsa-miR-19a-3p	PFN2	0	0	0	0	1	0	0	1	2	6
MIRT511153	hsa	hsa	hsa-miR-19a-3p	MRPL17	0	0	0	0	1	0	0	1	2	6
MIRT511966	hsa	hsa	hsa-miR-19a-3p	ELOVL5	0	0	0	0	1	0	0	1	2	7
MIRT512136	hsa	hsa	hsa-miR-19a-3p	CREBL2	0	0	0	0	1	0	0	1	2	9
MIRT512576	hsa	hsa	hsa-miR-19a-3p	DCC	0	0	0	0	1	0	0	1	2	4
MIRT512705	hsa	hsa	hsa-miR-19a-3p	ZNF134	0	0	0	0	1	0	0	1	2	6
MIRT513482	hsa	hsa	hsa-miR-19a-3p	ADRM1	0	0	0	0	1	0	0	1	2	2
MIRT513597	hsa	hsa	hsa-miR-19a-3p	ZFAND5	0	0	0	0	1	0	0	1	2	6
MIRT513625	hsa	hsa	hsa-miR-19a-3p	VPS37B	0	0	0	0	1	0	0	1	2	3
MIRT513720	hsa	hsa	hsa-miR-19a-3p	RBM20	0	0	0	0	1	0	0	1	2	4
MIRT513914	hsa	hsa	hsa-miR-19a-3p	GRB10	0	0	0	0	1	0	0	1	2	6
MIRT513950	hsa	hsa	hsa-miR-19a-3p	DDX3X	0	0	0	0	1	0	0	1	2	6
MIRT521318	hsa	hsa	hsa-miR-19a-3p	RRAGD	0	0	0	0	1	0	0	1	2	4
MIRT524508	hsa	hsa	hsa-miR-19a-3p	CEP170	0	0	0	0	1	0	0	1	2	4
MIRT529430	hsa	hsa	hsa-miR-19a-3p	MALT1	0	0	0	0	1	0	0	1	2	2
MIRT530121	hsa	hsa	hsa-miR-19a-3p	HADHB	0	0	0	0	1	0	0	1	2	2
MIRT533711	hsa	hsa	hsa-miR-19a-3p	TMEM64	0	0	0	0	1	0	0	1	2	4
MIRT534274	hsa	hsa	hsa-miR-19a-3p	SLC12A7	0	0	0	0	1	0	0	1	2	2
MIRT535359	hsa	hsa	hsa-miR-19a-3p	PFN1	0	0	0	0	1	0	0	1	2	2
MIRT538084	hsa	hsa	hsa-miR-19a-3p	DGKH	0	0	0	0	1	0	0	1	2	2
MIRT538502	hsa	hsa	hsa-miR-19a-3p	CLOCK	0	0	0	0	1	0	0	1	2	3
MIRT539382	hsa	hsa	hsa-miR-19a-3p	ADSS	0	0	0	0	1	0	0	1	2	7
MIRT541005	hsa	hsa	hsa-miR-19a-3p	ZNF367	0	0	0	0	1	0	0	1	2	4
MIRT541137	hsa	hsa	hsa-miR-19a-3p	RAB34	0	0	0	0	1	0	0	1	2	2
MIRT543097	hsa	hsa	hsa-miR-19a-3p	TNFRSF11A	0	0	0	0	1	0	0	1	2	2
MIRT543213	hsa	hsa	hsa-miR-19a-3p	TMEM117	0	0	0	0	1	0	0	1	2	2
MIRT543559	hsa	hsa	hsa-miR-19a-3p	RPF2	0	0	0	0	1	0	0	1	2	4
MIRT544722	hsa	hsa	hsa-miR-19a-3p	NDRG1	0	0	0	0	1	0	0	1	2	2
MIRT544977	hsa	hsa	hsa-miR-19a-3p	MFF	0	0	0	0	1	0	0	1	2	4
MIRT545800	hsa	hsa	hsa-miR-19a-3p	ZNF772	0	0	0	0	1	0	0	1	2	4
MIRT546397	hsa	hsa	hsa-miR-19a-3p	STOX2	0	0	0	0	1	0	0	1	2	4
MIRT546426	hsa	hsa	hsa-miR-19a-3p	SNX5	0	0	0	0	1	0	0	1	2	2
MIRT546777	hsa	hsa	hsa-miR-19a-3p	RLIM	0	0	0	0	1	0	0	1	2	2
MIRT546860	hsa	hsa	hsa-miR-19a-3p	RAB1A	0	0	0	0	1	0	0	1	2	2
MIRT546958	hsa	hsa	hsa-miR-19a-3p	SFTPA1	0	0	0	0	1	0	0	1	2	2
MIRT547031	hsa	hsa	hsa-miR-19a-3p	POGZ	0	0	0	0	1	0	0	1	2	2
MIRT547496	hsa	hsa	hsa-miR-19a-3p	MBNL3	0	0	0	0	1	0	0	1	2	4
MIRT548085	hsa	hsa	hsa-miR-19a-3p	GIGYF1	0	0	0	0	1	0	0	1	2	3
MIRT548105	hsa	hsa	hsa-miR-19a-3p	GFPT1	0	0	0	0	1	0	0	1	2	4
MIRT548414	hsa	hsa	hsa-miR-19a-3p	ENPP5	0	0	0	0	1	0	0	1	2	2
MIRT548507	hsa	hsa	hsa-miR-19a-3p	E2F8	0	0	0	0	1	0	0	1	2	3
MIRT548607	hsa	hsa	hsa-miR-19a-3p	DCUN1D3	0	0	0	0	1	0	0	1	2	2
MIRT548734	hsa	hsa	hsa-miR-19a-3p	CREBRF	0	0	0	0	1	0	0	1	2	2
MIRT548850	hsa	hsa	hsa-miR-19a-3p	CERCAM	0	0	0	0	1	0	0	1	2	2
MIRT548924	hsa	hsa	hsa-miR-19a-3p	CHEK2	0	0	0	0	1	0	0	1	2	4
MIRT549040	hsa	hsa	hsa-miR-19a-3p	CASZ1	0	0	0	0	1	0	0	1	2	4
MIRT549185	hsa	hsa	hsa-miR-19a-3p	BMP3	0	0	0	0	1	0	0	1	2	2
MIRT549336	hsa	hsa	hsa-miR-19a-3p	ARHGAP12	0	0	0	0	1	0	0	1	2	5
MIRT549357	hsa	hsa	hsa-miR-19a-3p	ARC	0	0	0	0	1	0	0	1	2	2
MIRT549466	hsa	hsa	hsa-miR-19a-3p	ACSL4	0	0	0	0	1	0	0	1	2	3
MIRT549492	hsa	hsa	hsa-miR-19a-3p	ACBD5	0	0	0	0	1	0	0	1	2	3
MIRT550132	hsa	hsa	hsa-miR-19a-3p	ZNF138	0	0	0	0	1	0	0	1	2	2
MIRT550205	hsa	hsa	hsa-miR-19a-3p	MAVS	0	0	0	0	1	0	0	1	2	4
MIRT550986	hsa	hsa	hsa-miR-19a-3p	RBM38	0	0	0	0	1	0	0	1	2	2
MIRT551821	hsa	hsa	hsa-miR-19a-3p	TMEM138	0	0	0	0	1	0	0	1	2	2
MIRT552148	hsa	hsa	hsa-miR-19a-3p	DAD1	0	0	0	0	1	0	0	1	2	3
MIRT552843	hsa	hsa	hsa-miR-19a-3p	WNK3	0	0	0	0	1	0	0	1	2	2
MIRT552877	hsa	hsa	hsa-miR-19a-3p	WASL	0	0	0	0	1	0	0	1	2	4
MIRT553207	hsa	hsa	hsa-miR-19a-3p	UBE2A	0	0	0	0	1	0	0	1	2	2
MIRT553214	hsa	hsa	hsa-miR-19a-3p	TXLNG	0	0	0	0	1	0	0	1	2	2
MIRT553353	hsa	hsa	hsa-miR-19a-3p	TRPC3	0	0	0	0	1	0	0	1	2	4
MIRT553390	hsa	hsa	hsa-miR-19a-3p	TRIM33	0	0	0	0	1	0	0	1	2	3
MIRT554049	hsa	hsa	hsa-miR-19a-3p	SOX6	0	0	0	0	1	0	0	1	2	2
MIRT554947	hsa	hsa	hsa-miR-19a-3p	RAP1A	0	0	0	0	1	0	0	1	2	3
MIRT555086	hsa	hsa	hsa-miR-19a-3p	PURG	0	0	0	0	1	0	0	1	2	2
MIRT555201	hsa	hsa	hsa-miR-19a-3p	PRUNE2	0	0	0	0	1	0	0	1	2	2
MIRT555245	hsa	hsa	hsa-miR-19a-3p	PRICKLE2	0	0	0	0	1	0	0	1	2	2
MIRT556080	hsa	hsa	hsa-miR-19a-3p	MPRIP	0	0	0	0	1	0	0	1	2	4
MIRT556200	hsa	hsa	hsa-miR-19a-3p	MCC	0	0	0	0	1	0	0	1	2	2
MIRT556867	hsa	hsa	hsa-miR-19a-3p	JAZF1	0	0	0	0	1	0	0	1	2	2
MIRT557212	hsa	hsa	hsa-miR-19a-3p	HNRNPF	0	0	0	0	1	0	0	1	2	4
MIRT557567	hsa	hsa	hsa-miR-19a-3p	GNPTAB	0	0	0	0	1	0	0	1	2	2
MIRT557776	hsa	hsa	hsa-miR-19a-3p	FRS2	0	0	0	0	1	0	0	1	2	3
MIRT557911	hsa	hsa	hsa-miR-19a-3p	FBXO8	0	0	0	0	1	0	0	1	2	2
MIRT558267	hsa	hsa	hsa-miR-19a-3p	DYNC1LI2	0	0	0	0	1	0	0	1	2	2
MIRT558406	hsa	hsa	hsa-miR-19a-3p	DEPDC1	0	0	0	0	1	0	0	1	2	2
MIRT558492	hsa	hsa	hsa-miR-19a-3p	DBN1	0	0	0	0	1	0	0	1	2	2
MIRT558776	hsa	hsa	hsa-miR-19a-3p	CFL2	0	0	0	0	1	0	0	1	2	2
MIRT559413	hsa	hsa	hsa-miR-19a-3p	GDNF	0	0	0	0	1	0	0	1	2	4
MIRT559486	hsa	hsa	hsa-miR-19a-3p	ARL8A	0	0	0	0	1	0	0	1	2	3
MIRT559688	hsa	hsa	hsa-miR-19a-3p	2003-08-01	0	0	0	0	1	0	0	1	2	2
MIRT560046	hsa	hsa	hsa-miR-19a-3p	ZNF680	0	0	0	0	1	0	0	1	2	2
MIRT560641	hsa	hsa	hsa-miR-19a-3p	ZNF107	0	0	0	0	1	0	0	1	2	3
MIRT563097	hsa	hsa	hsa-miR-19a-3p	PABPC4L	0	0	0	0	1	0	0	1	2	2
MIRT563189	hsa	hsa	hsa-miR-19a-3p	C15orf38-AP3S2	0	0	0	0	1	0	0	1	2	2
MIRT563798	hsa	hsa	hsa-miR-19a-3p	AP3S2	0	0	0	0	1	0	0	1	2	2
MIRT564185	hsa	hsa	hsa-miR-19a-3p	CLVS2	0	0	0	0	1	0	0	1	2	2
MIRT564537	hsa	hsa	hsa-miR-19a-3p	CCDC80	0	0	0	0	1	0	0	1	2	2
MIRT564641	hsa	hsa	hsa-miR-19a-3p	ZNF544	0	0	0	0	1	0	0	1	2	2
MIRT564784	hsa	hsa	hsa-miR-19a-3p	ZDHHC7	0	0	0	0	1	0	0	1	2	3
MIRT566160	hsa	hsa	hsa-miR-19a-3p	RACGAP1	0	0	0	0	1	0	0	1	2	2
MIRT567525	hsa	hsa	hsa-miR-19a-3p	FGFR1OP	0	0	0	0	1	0	0	1	2	2
MIRT571672	hsa	hsa	hsa-miR-19a-3p	RRAS2	0	0	0	0	1	0	0	1	2	2
MIRT575745	mmu	mmu	hsa-miR-19a-3p	Zfp618	0	0	0	0	1	0	0	0	1	1
MIRT614961	hsa	hsa	hsa-miR-19a-3p	HOMER1	0	0	0	0	1	0	0	1	2	2
MIRT620045	hsa	hsa	hsa-miR-19a-3p	ODF4	0	0	0	0	1	0	0	1	2	2
MIRT625044	hsa	hsa	hsa-miR-19a-3p	MBD3	0	0	0	0	1	0	0	1	2	2
MIRT632672	hsa	hsa	hsa-miR-19a-3p	MTX3	0	0	0	0	1	0	0	1	2	2
MIRT644933	hsa	hsa	hsa-miR-19a-3p	PTCD2	0	0	0	0	1	0	0	1	2	2
MIRT668496	hsa	hsa	hsa-miR-19a-3p	ETV3	0	0	0	0	1	0	0	1	2	2
MIRT675087	hsa	hsa	hsa-miR-19a-3p	C6orf132	0	0	0	0	1	0	0	1	2	2
MIRT681481	hsa	hsa	hsa-miR-19a-3p	DIP2A	0	0	0	0	1	0	0	1	2	2
MIRT683140	hsa	hsa	hsa-miR-19a-3p	MTHFD1	0	0	0	0	1	0	0	1	2	2
MIRT683184	hsa	hsa	hsa-miR-19a-3p	UBL3	0	0	0	0	1	0	0	1	2	2
MIRT693228	hsa	hsa	hsa-miR-19a-3p	KIAA0907	0	0	0	0	1	0	0	1	2	5
MIRT697757	hsa	hsa	hsa-miR-19a-3p	USP37	0	0	0	0	1	0	0	1	2	3
MIRT698245	hsa	hsa	hsa-miR-19a-3p	TMEM2	0	0	0	0	1	0	0	1	2	2
MIRT698796	hsa	hsa	hsa-miR-19a-3p	STK38	0	0	0	0	1	0	0	1	2	3
MIRT702410	hsa	hsa	hsa-miR-19a-3p	KITLG	0	0	0	0	1	0	0	1	2	2
MIRT703537	hsa	hsa	hsa-miR-19a-3p	FKBP15	0	0	0	0	1	0	0	1	2	3
MIRT705008	hsa	hsa	hsa-miR-19a-3p	CAMSAP1	0	0	0	0	1	0	0	1	2	2
MIRT715058	hsa	hsa	hsa-miR-19a-3p	TMTC1	0	0	0	0	1	0	0	1	2	2
MIRT726019	hsa	hsa	hsa-miR-19a-3p	ZNF721	0	0	0	0	1	0	0	0	1	1
MIRT726045	hsa	hsa	hsa-miR-19a-3p	ZNF217	0	0	0	0	1	0	0	0	1	1
MIRT726094	hsa	hsa	hsa-miR-19a-3p	XIAP	0	0	0	0	1	0	0	0	1	1
MIRT726098	hsa	hsa	hsa-miR-19a-3p	WNT10A	0	0	0	0	1	0	0	0	1	1
MIRT726107	hsa	hsa	hsa-miR-19a-3p	WDR1	0	0	0	0	1	0	0	0	1	1
MIRT726112	hsa	hsa	hsa-miR-19a-3p	WBP2	0	0	0	0	1	0	0	0	1	1
MIRT726149	hsa	hsa	hsa-miR-19a-3p	VAMP1	0	0	0	0	1	0	0	0	1	1
MIRT726240	hsa	hsa	hsa-miR-19a-3p	TRAK2	0	0	0	0	1	0	0	0	1	1
MIRT726244	hsa	hsa	hsa-miR-19a-3p	TP53INP1	0	0	0	0	1	0	0	0	1	1
MIRT726245	hsa	hsa	hsa-miR-19a-3p	TP53	0	0	0	0	1	0	0	0	1	1
MIRT726258	hsa	hsa	hsa-miR-19a-3p	TNPO2	0	0	0	0	1	0	0	0	1	1
MIRT726260	hsa	hsa	hsa-miR-19a-3p	TNIP1	0	0	0	0	1	0	0	0	1	1
MIRT726266	hsa	hsa	hsa-miR-19a-3p	TNFAIP3	0	0	0	0	1	0	0	0	1	1
MIRT726276	hsa	hsa	hsa-miR-19a-3p	TMEM9B	0	0	0	0	1	0	0	0	1	1
MIRT726336	hsa	hsa	hsa-miR-19a-3p	TFB1M	0	0	0	0	1	0	0	0	1	1
MIRT726395	hsa	hsa	hsa-miR-19a-3p	TAF4	0	0	0	0	1	0	0	0	1	1
MIRT726424	hsa	hsa	hsa-miR-19a-3p	STK4	0	0	0	0	1	0	0	0	1	1
MIRT726479	hsa	hsa	hsa-miR-19a-3p	SNX17	0	0	0	0	1	0	0	0	1	1
MIRT726500	hsa	hsa	hsa-miR-19a-3p	SLC9A6	0	0	0	0	1	0	0	0	1	1
MIRT726553	hsa	hsa	hsa-miR-19a-3p	SLC25A12	0	0	0	0	1	0	0	0	1	1
MIRT726582	hsa	hsa	hsa-miR-19a-3p	SHCBP1	0	0	0	0	1	0	0	0	1	1
MIRT726592	hsa	hsa	hsa-miR-19a-3p	SH3KBP1	0	0	0	0	1	0	0	0	1	1
MIRT726628	hsa	hsa	hsa-miR-19a-3p	SERBP1	0	0	0	0	1	0	0	0	1	1
MIRT726630	hsa	hsa	hsa-miR-19a-3p	SEPHS2	0	0	0	0	1	0	0	0	1	1
MIRT726638	hsa	hsa	hsa-miR-19a-3p	SEL1L	0	0	0	0	1	0	0	0	1	1
MIRT726640	hsa	hsa	hsa-miR-19a-3p	SEC63	0	0	0	0	1	0	0	0	1	1
MIRT726650	hsa	hsa	hsa-miR-19a-3p	SBF2	0	0	0	0	1	0	0	0	1	1
MIRT726672	hsa	hsa	hsa-miR-19a-3p	S1PR2	0	0	0	0	1	0	0	0	1	1
MIRT726724	hsa	hsa	hsa-miR-19a-3p	RNF216	0	0	0	0	1	0	0	0	1	1
MIRT726736	hsa	hsa	hsa-miR-19a-3p	RNF111	0	0	0	0	1	0	0	0	1	1
MIRT726749	hsa	hsa	hsa-miR-19a-3p	RGL1	0	0	0	0	1	0	0	0	1	1
MIRT726782	hsa	hsa	hsa-miR-19a-3p	RASSF2	0	0	0	0	1	0	0	0	1	1
MIRT726784	hsa	hsa	hsa-miR-19a-3p	RAPGEF6	0	0	0	0	1	0	0	0	1	1
MIRT726785	hsa	hsa	hsa-miR-19a-3p	RAP2C	0	0	0	0	1	0	0	0	1	1
MIRT726795	hsa	hsa	hsa-miR-19a-3p	RAF1	0	0	0	0	1	0	0	0	1	1
MIRT726819	hsa	hsa	hsa-miR-19a-3p	RAB2B	0	0	0	0	1	0	0	0	1	1
MIRT726855	hsa	hsa	hsa-miR-19a-3p	PRKAA1	0	0	0	0	1	0	0	0	1	1
MIRT726939	hsa	hsa	hsa-miR-19a-3p	PIK3R3	0	0	0	0	1	0	0	0	1	1
MIRT726944	hsa	hsa	hsa-miR-19a-3p	PIGS	0	0	0	0	1	0	0	0	1	1
MIRT726959	hsa	hsa	hsa-miR-19a-3p	PGM2L1	0	0	0	0	1	0	0	0	1	1
MIRT726964	hsa	hsa	hsa-miR-19a-3p	PGK1	0	0	0	0	1	0	0	0	1	1
MIRT727000	hsa	hsa	hsa-miR-19a-3p	PCDH10	0	0	0	0	1	0	0	0	1	1
MIRT727013	hsa	hsa	hsa-miR-19a-3p	PARK2	0	0	0	0	1	0	0	0	1	1
MIRT727030	hsa	hsa	hsa-miR-19a-3p	OTUD7B	0	0	0	0	1	0	0	0	1	1
MIRT727035	hsa	hsa	hsa-miR-19a-3p	OTUD4	0	0	0	0	1	0	0	0	1	1
MIRT727114	hsa	hsa	hsa-miR-19a-3p	NAPB	0	0	0	0	1	0	0	0	1	1
MIRT727142	hsa	hsa	hsa-miR-19a-3p	MTMR12	0	0	0	0	1	0	0	0	1	1
MIRT727189	hsa	hsa	hsa-miR-19a-3p	MKL2	0	0	0	0	1	0	0	0	1	1
MIRT727217	hsa	hsa	hsa-miR-19a-3p	MEF2A	0	0	0	0	1	0	0	0	1	1
MIRT727225	hsa	hsa	hsa-miR-19a-3p	MCM3AP-AS1	0	0	0	0	1	0	0	0	1	1
MIRT727238	hsa	hsa	hsa-miR-19a-3p	MBD4	0	0	0	0	1	0	0	0	1	1
MIRT727252	hsa	hsa	hsa-miR-19a-3p	MAP3K14	0	0	0	0	1	0	0	0	1	1
MIRT727293	hsa	hsa	hsa-miR-19a-3p	LOC613266	0	0	0	0	1	0	0	0	1	1
MIRT727300	hsa	hsa	hsa-miR-19a-3p	LIN9	0	0	0	0	1	0	0	0	1	1
MIRT727334	hsa	hsa	hsa-miR-19a-3p	KLHL3	0	0	0	0	1	0	0	0	1	1
MIRT727351	hsa	hsa	hsa-miR-19a-3p	KIF3A	0	0	0	0	1	0	0	0	1	1
MIRT727359	hsa	hsa	hsa-miR-19a-3p	CCSER2	0	0	0	0	1	0	0	0	1	1
MIRT727366	hsa	hsa	hsa-miR-19a-3p	ATG14	0	0	0	0	1	0	0	0	1	1
MIRT727383	hsa	hsa	hsa-miR-19a-3p	KATNAL1	0	0	0	0	1	0	0	0	1	1
MIRT727400	hsa	hsa	hsa-miR-19a-3p	JARID2	0	0	0	0	1	0	0	0	1	1
MIRT727447	hsa	hsa	hsa-miR-19a-3p	INO80	0	0	0	0	1	0	0	0	1	1
MIRT727487	hsa	hsa	hsa-miR-19a-3p	HNRNPU	0	0	0	0	1	0	0	0	1	1
MIRT727495	hsa	hsa	hsa-miR-19a-3p	HIPK3	0	0	0	0	1	0	0	0	1	1
MIRT727501	hsa	hsa	hsa-miR-19a-3p	HIC1	0	0	0	0	1	0	0	0	1	1
MIRT727502	hsa	hsa	hsa-miR-19a-3p	HECW2	0	0	0	0	1	0	0	0	1	1
MIRT727513	hsa	hsa	hsa-miR-19a-3p	HDAC4	0	0	0	0	1	0	0	0	1	1
MIRT727525	hsa	hsa	hsa-miR-19a-3p	GRSF1	0	0	0	0	1	0	0	0	1	1
MIRT727530	hsa	hsa	hsa-miR-19a-3p	GPAM	0	0	0	0	1	0	0	0	1	1
MIRT727607	hsa	hsa	hsa-miR-19a-3p	GAK	0	0	0	0	1	0	0	0	1	1
MIRT727650	hsa	hsa	hsa-miR-19a-3p	FOXP1	0	0	0	0	1	0	0	0	1	1
MIRT727663	hsa	hsa	hsa-miR-19a-3p	FBXO48	0	0	0	0	1	0	0	0	1	1
MIRT727680	hsa	hsa	hsa-miR-19a-3p	FBXO10	0	0	0	0	1	0	0	0	1	1
MIRT727697	hsa	hsa	hsa-miR-19a-3p	FAM73A	0	0	0	0	1	0	0	0	1	1
MIRT727721	hsa	hsa	hsa-miR-19a-3p	DENND6A	0	0	0	0	1	0	0	0	1	1
MIRT727728	hsa	hsa	hsa-miR-19a-3p	FAM102A	0	0	0	0	1	0	0	0	1	1
MIRT727737	hsa	hsa	hsa-miR-19a-3p	EXOC7	0	0	0	0	1	0	0	0	1	1
MIRT727753	hsa	hsa	hsa-miR-19a-3p	EPS15	0	0	0	0	1	0	0	0	1	1
MIRT727759	hsa	hsa	hsa-miR-19a-3p	EPN2	0	0	0	0	1	0	0	0	1	1
MIRT727790	hsa	hsa	hsa-miR-19a-3p	EIF4E2	0	0	0	0	1	0	0	0	1	1
MIRT727794	hsa	hsa	hsa-miR-19a-3p	EHD1	0	0	0	0	1	0	0	0	1	1
MIRT727838	hsa	hsa	hsa-miR-19a-3p	DUT	0	0	0	0	1	0	0	0	1	1
MIRT727852	hsa	hsa	hsa-miR-19a-3p	DSCR3	0	0	0	0	1	0	0	0	1	1
MIRT727971	hsa	hsa	hsa-miR-19a-3p	CNOT6	0	0	0	0	1	0	0	0	1	1
MIRT727986	hsa	hsa	hsa-miR-19a-3p	CIT	0	0	0	0	1	0	0	0	1	1
MIRT728042	hsa	hsa	hsa-miR-19a-3p	CBX7	0	0	0	0	1	0	0	0	1	1
MIRT728043	hsa	hsa	hsa-miR-19a-3p	CBX5	0	0	0	0	1	0	0	0	1	1
MIRT728061	hsa	hsa	hsa-miR-19a-3p	IDNK	0	0	0	0	1	0	0	0	1	1
MIRT728099	hsa	hsa	hsa-miR-19a-3p	C2orf42	0	0	0	0	1	0	0	0	1	1
MIRT728105	hsa	hsa	hsa-miR-19a-3p	PRR14L	0	0	0	0	1	0	0	0	1	1
MIRT728121	hsa	hsa	hsa-miR-19a-3p	SDE2	0	0	0	0	1	0	0	0	1	1
MIRT728134	hsa	hsa	hsa-miR-19a-3p	C15orf38	0	0	0	0	1	0	0	0	1	1
MIRT728148	hsa	hsa	hsa-miR-19a-3p	SPTSSA	0	0	0	0	1	0	0	0	1	1
MIRT728155	hsa	hsa	hsa-miR-19a-3p	GSKIP	0	0	0	0	1	0	0	0	1	1
MIRT728182	hsa	hsa	hsa-miR-19a-3p	BTBD7	0	0	0	0	1	0	0	0	1	1
MIRT728197	hsa	hsa	hsa-miR-19a-3p	BRD9	0	0	0	0	1	0	0	0	1	1
MIRT728216	hsa	hsa	hsa-miR-19a-3p	BCL7B	0	0	0	0	1	0	0	0	1	1
MIRT728235	hsa	hsa	hsa-miR-19a-3p	B4GALT1	0	0	0	0	1	0	0	0	1	1
MIRT728239	hsa	hsa	hsa-miR-19a-3p	AZIN1	0	0	0	0	1	0	0	0	1	1
MIRT728245	hsa	hsa	hsa-miR-19a-3p	ATXN7	0	0	0	0	1	0	0	0	1	1
MIRT728248	hsa	hsa	hsa-miR-19a-3p	ATPAF1	0	0	0	0	1	0	0	0	1	1
MIRT728272	hsa	hsa	hsa-miR-19a-3p	ATG5	0	0	0	0	1	0	0	0	1	1
MIRT728274	hsa	hsa	hsa-miR-19a-3p	ATG2B	0	0	0	0	1	0	0	0	1	1
MIRT728308	hsa	hsa	hsa-miR-19a-3p	ARMC8	0	0	0	0	1	0	0	0	1	1
MIRT728318	hsa	hsa	hsa-miR-19a-3p	ARAP2	0	0	0	0	1	0	0	0	1	1
MIRT728352	hsa	hsa	hsa-miR-19a-3p	ANGEL2	0	0	0	0	1	0	0	0	1	1
MIRT728356	hsa	hsa	hsa-miR-19a-3p	ALG2	0	0	0	0	1	0	0	0	1	1
MIRT728370	hsa	hsa	hsa-miR-19a-3p	AHDC1	0	0	0	0	1	0	0	0	1	1
MIRT732171	hsa	hsa	hsa-miR-19a-3p	PKNOX1	1	0	0	0	0	0	0	0	1	1
MIRT735373	hsa	hsa	hsa-miR-19a-3p	XPO5	0	0	0	0	1	0	0	0	1	0
MIRT737372	hsa	hsa	hsa-miR-19a-3p	IL6	0	0	1	1	0	0	0	0	2	0
MIRT737547	hsa	hsa	hsa-miR-19a-3p	HIPK2	1	1	1	0	0	0	0	0	3	0
MIRT753659	hsa	hsa	hsa-miR-19a-3p	ZNF618	0	0	0	0	0	0	0	1	1	1
MIRT754137	hsa	hsa	hsa-miR-19a-3p	ADGRL2	0	0	0	0	0	0	0	1	1	3
MIRT005776	hsa	hsa	hsa-miR-376a-3p	ACVR1C	1	1	0	0	0	0	0	0	2	1
MIRT006724	hsa	hsa	hsa-miR-376a-3p	PIK3R1	1	1	1	0	0	0	0	0	3	1
MIRT006965	hsa	hsa	hsa-miR-376a-3p	IGF1R	1	1	1	0	0	0	0	0	3	1
MIRT007019	hsa	hsa	hsa-miR-376a-3p	CDK2	1	0	0	0	0	0	0	0	1	1
MIRT019664	hsa	hsa	hsa-miR-376a-3p	SLC16A1	1	0	0	0	0	0	0	0	1	1
MIRT019665	hsa	hsa	hsa-miR-376a-3p	TTK	1	0	0	0	0	0	0	0	1	1
MIRT019666	hsa	hsa	hsa-miR-376a-3p	SRSF11	1	0	0	0	0	0	0	0	1	1
MIRT069739	hsa	hsa	hsa-miR-376a-3p	FOXG1	0	0	0	0	1	0	0	1	2	4
MIRT111305	hsa	hsa	hsa-miR-376a-3p	NDUFS3	0	0	0	0	1	0	0	1	2	2
MIRT127591	hsa	hsa	hsa-miR-376a-3p	TNKS2	0	0	0	0	1	0	0	0	1	1
MIRT154857	hsa	hsa	hsa-miR-376a-3p	GNAS	0	0	0	0	1	0	0	1	2	2
MIRT178029	hsa	hsa	hsa-miR-376a-3p	SAMD8	0	0	0	0	1	0	0	1	2	2
MIRT184218	hsa	hsa	hsa-miR-376a-3p	HCFC2	0	0	0	0	1	0	0	1	2	4
MIRT194880	hsa	hsa	hsa-miR-376a-3p	DCTN5	0	0	0	0	1	0	0	1	2	2
MIRT202322	hsa	hsa	hsa-miR-376a-3p	PARD6B	0	0	0	0	1	0	0	1	2	2
MIRT208028	hsa	hsa	hsa-miR-376a-3p	LRRC58	0	0	0	0	1	0	0	1	2	2
MIRT234954	hsa	hsa	hsa-miR-376a-3p	ZNF439	0	0	0	0	1	0	0	1	2	2
MIRT378843	hsa	hsa	hsa-miR-376a-3p	ITGB8	0	0	0	0	1	0	0	1	2	2
MIRT385436	hsa	hsa	hsa-miR-376a-3p	PPM1A	0	0	0	0	1	0	0	1	2	2
MIRT437788	hsa	hsa	hsa-miR-376a-3p	MEPE	1	1	0	0	0	0	0	0	2	1
MIRT438047	hsa	hsa	hsa-miR-376a-3p	ATG4C	1	1	0	0	0	0	0	0	2	1
MIRT439560	hsa	hsa	hsa-miR-376a-3p	SORT1	0	0	0	0	1	0	0	0	1	1
MIRT439587	hsa	hsa	hsa-miR-376a-3p	SMAD7	0	0	0	0	1	0	0	0	1	1
MIRT439757	hsa	hsa	hsa-miR-376a-3p	RNF216	0	0	0	0	1	0	0	0	1	1
MIRT439823	hsa	hsa	hsa-miR-376a-3p	RANBP6	0	0	0	0	1	0	0	0	1	1
MIRT439843	hsa	hsa	hsa-miR-376a-3p	RAB21	0	0	0	0	1	0	0	0	1	1
MIRT439845	hsa	hsa	hsa-miR-376a-3p	RAB15	0	0	0	0	1	0	0	0	1	1
MIRT439899	hsa	hsa	hsa-miR-376a-3p	PRKCH	0	0	0	0	1	0	0	0	1	1
MIRT439908	hsa	hsa	hsa-miR-376a-3p	PPP3R1	0	0	0	0	1	0	0	0	1	1
MIRT439972	hsa	hsa	hsa-miR-376a-3p	PIKFYVE	0	0	0	0	1	0	0	0	1	1
MIRT440000	hsa	hsa	hsa-miR-376a-3p	PFKFB2	0	0	0	0	1	0	0	0	1	1
MIRT440308	hsa	hsa	hsa-miR-376a-3p	LRRC6	0	0	0	0	1	0	0	0	1	1
MIRT440364	hsa	hsa	hsa-miR-376a-3p	KIF5C	0	0	0	0	1	0	0	0	1	1
MIRT440432	hsa	hsa	hsa-miR-376a-3p	IQGAP1	0	0	0	0	1	0	0	0	1	1
MIRT440457	hsa	hsa	hsa-miR-376a-3p	INA	0	0	0	0	1	0	0	0	1	1
MIRT440479	hsa	hsa	hsa-miR-376a-3p	IAPP	0	0	0	0	1	0	0	0	1	1
MIRT440614	hsa	hsa	hsa-miR-376a-3p	FOXO1	0	0	0	0	1	0	0	0	1	1
MIRT440709	hsa	hsa	hsa-miR-376a-3p	ERO1LB	0	0	0	0	1	0	0	0	1	1
MIRT441049	hsa	hsa	hsa-miR-376a-3p	C2CD4A	0	0	0	0	1	0	0	0	1	1
MIRT441067	hsa	hsa	hsa-miR-376a-3p	C1orf123	0	0	0	0	1	0	0	0	1	1
MIRT444121	hsa	hsa	hsa-miR-376a-3p	ZNRF3	0	0	0	0	1	0	0	1	2	2
MIRT447667	hsa	hsa	hsa-miR-376a-3p	IL7	0	0	0	0	1	0	0	1	2	2
MIRT449280	hsa	hsa	hsa-miR-376a-3p	RPP14	0	0	0	0	1	0	0	1	2	2
MIRT461699	hsa	hsa	hsa-miR-376a-3p	ZNF426	0	0	0	0	1	0	0	1	2	2
MIRT463174	hsa	hsa	hsa-miR-376a-3p	ZNF281	0	0	0	0	1	0	0	1	2	2
MIRT468552	hsa	hsa	hsa-miR-376a-3p	SERINC3	0	0	0	0	1	0	0	1	2	10
MIRT481965	hsa	hsa	hsa-miR-376a-3p	AMOTL2	0	0	0	0	1	0	0	1	2	2
MIRT488420	hsa	hsa	hsa-miR-376a-3p	COPA	0	0	0	0	1	0	0	1	2	2
MIRT495559	hsa	hsa	hsa-miR-376a-3p	ZNF169	0	0	0	0	1	0	0	1	2	2
MIRT495612	hsa	hsa	hsa-miR-376a-3p	ZNF736	0	0	0	0	1	0	0	1	2	2
MIRT495939	hsa	hsa	hsa-miR-376a-3p	MYRF	0	0	0	0	1	0	0	1	2	2
MIRT499465	hsa	hsa	hsa-miR-376a-3p	ZNF669	0	0	0	0	1	0	0	1	2	8
MIRT500295	hsa	hsa	hsa-miR-376a-3p	ZNF667	0	0	0	0	1	0	0	1	2	4
MIRT503954	hsa	hsa	hsa-miR-376a-3p	ZNF180	0	0	0	0	1	0	0	1	2	6
MIRT504596	hsa	hsa	hsa-miR-376a-3p	ZNF440	0	0	0	0	1	0	0	1	2	4
MIRT504883	hsa	hsa	hsa-miR-376a-3p	MRPL51	0	0	0	0	1	0	0	1	2	2
MIRT505333	hsa	hsa	hsa-miR-376a-3p	TMEM245	0	0	0	0	1	0	0	1	2	6
MIRT508951	hsa	hsa	hsa-miR-376a-3p	SNRPB	0	0	0	0	1	0	0	1	2	4
MIRT510450	hsa	hsa	hsa-miR-376a-3p	ZFHX3	0	0	0	0	1	0	0	1	2	6
MIRT513628	hsa	hsa	hsa-miR-376a-3p	UBE2A	0	0	0	0	1	0	0	1	2	4
MIRT514922	hsa	hsa	hsa-miR-376a-3p	SRRT	0	0	0	0	1	0	0	1	2	2
MIRT515602	hsa	hsa	hsa-miR-376a-3p	WDR17	0	0	0	0	1	0	0	1	2	2
MIRT519844	hsa	hsa	hsa-miR-376a-3p	ZFP69B	0	0	0	0	1	0	0	1	2	4
MIRT520089	hsa	hsa	hsa-miR-376a-3p	YAF2	0	0	0	0	1	0	0	1	2	2
MIRT528188	hsa	hsa	hsa-miR-376a-3p	SHC3	0	0	0	0	1	0	0	1	2	2
MIRT532853	hsa	hsa	hsa-miR-376a-3p	ZNF699	0	0	0	0	1	0	0	1	2	2
MIRT536201	hsa	hsa	hsa-miR-376a-3p	MAD2L1	0	0	0	0	1	0	0	1	2	2
MIRT537377	hsa	hsa	hsa-miR-376a-3p	FGF2	0	0	0	0	1	0	0	1	2	4
MIRT538228	hsa	hsa	hsa-miR-376a-3p	CYP27C1	0	0	0	0	1	0	0	1	2	2
MIRT540826	hsa	hsa	hsa-miR-376a-3p	GNAT1	0	0	0	0	1	0	0	1	2	4
MIRT541021	hsa	hsa	hsa-miR-376a-3p	WIPI2	0	0	0	0	1	0	0	1	2	2
MIRT543604	hsa	hsa	hsa-miR-376a-3p	ZNF844	0	0	0	0	1	0	0	1	2	4
MIRT543630	hsa	hsa	hsa-miR-376a-3p	ZNF780B	0	0	0	0	1	0	0	1	2	2
MIRT544383	hsa	hsa	hsa-miR-376a-3p	ZNF266	0	0	0	0	1	0	0	1	2	2
MIRT545786	hsa	hsa	hsa-miR-376a-3p	ZNF781	0	0	0	0	1	0	0	1	2	2
MIRT550113	hsa	hsa	hsa-miR-376a-3p	SLC35G2	0	0	0	0	1	0	0	1	2	2
MIRT552396	hsa	hsa	hsa-miR-376a-3p	ZNF487P	0	0	0	0	1	0	0	0	1	1
MIRT553184	hsa	hsa	hsa-miR-376a-3p	UBE2D2	0	0	0	0	1	0	0	1	2	2
MIRT558242	hsa	hsa	hsa-miR-376a-3p	E2F3	0	0	0	0	1	0	0	1	2	2
MIRT558861	hsa	hsa	hsa-miR-376a-3p	CD2AP	0	0	0	0	1	0	0	1	2	2
MIRT559136	hsa	hsa	hsa-miR-376a-3p	BTF3L4	0	0	0	0	1	0	0	1	2	4
MIRT559246	hsa	hsa	hsa-miR-376a-3p	BEND4	0	0	0	0	1	0	0	1	2	2
MIRT559937	hsa	hsa	hsa-miR-376a-3p	ZNF567	0	0	0	0	1	0	0	1	2	2
MIRT561230	hsa	hsa	hsa-miR-376a-3p	ZNF791	0	0	0	0	1	0	0	1	2	2
MIRT567487	hsa	hsa	hsa-miR-376a-3p	FOXK1	0	0	0	0	1	0	0	1	2	2
MIRT574705	hsa	hsa	hsa-miR-376a-3p	HNRNPA0	0	0	0	0	1	0	0	1	2	2
MIRT576822	mmu	mmu	hsa-miR-376a-3p	Tgfbr3	0	0	0	0	1	0	0	1	2	2
MIRT610178	hsa	hsa	hsa-miR-376a-3p	C4orf19	0	0	0	0	1	0	0	1	2	2
MIRT619322	hsa	hsa	hsa-miR-376a-3p	PIGM	0	0	0	0	1	0	0	1	2	2
MIRT624605	hsa	hsa	hsa-miR-376a-3p	B3GALT5	0	0	0	0	1	0	0	1	2	2
MIRT625923	hsa	hsa	hsa-miR-376a-3p	KCND3	0	0	0	0	1	0	0	1	2	2
MIRT630616	hsa	hsa	hsa-miR-376a-3p	CXCR6	0	0	0	0	1	0	0	1	2	2
MIRT642518	hsa	hsa	hsa-miR-376a-3p	CNTROB	0	0	0	0	1	0	0	1	2	2
MIRT653058	hsa	hsa	hsa-miR-376a-3p	STON2	0	0	0	0	1	0	0	1	2	2
MIRT654253	hsa	hsa	hsa-miR-376a-3p	RIMS2	0	0	0	0	1	0	0	1	2	2
MIRT667287	hsa	hsa	hsa-miR-376a-3p	MYSM1	0	0	0	0	1	0	0	1	2	2
MIRT668212	hsa	hsa	hsa-miR-376a-3p	GATSL2	0	0	0	0	1	0	0	1	2	2
MIRT680970	hsa	hsa	hsa-miR-376a-3p	DCAF17	0	0	0	0	1	0	0	1	2	2
MIRT682251	hsa	hsa	hsa-miR-376a-3p	RS1	0	0	0	0	1	0	0	1	2	2
MIRT683290	hsa	hsa	hsa-miR-376a-3p	ZNF253	0	0	0	0	1	0	0	1	2	2
MIRT686186	hsa	hsa	hsa-miR-376a-3p	ZNF594	0	0	0	0	1	0	0	1	2	2
MIRT695857	hsa	hsa	hsa-miR-376a-3p	C1orf216	0	0	0	0	1	0	0	1	2	2
MIRT700928	hsa	hsa	hsa-miR-376a-3p	PDS5A	0	0	0	0	1	0	0	1	2	2
MIRT702282	hsa	hsa	hsa-miR-376a-3p	LEPROT	0	0	0	0	1	0	0	1	2	2
MIRT704870	hsa	hsa	hsa-miR-376a-3p	CD164	0	0	0	0	1	0	0	1	2	2
MIRT731939	hsa	hsa	hsa-miR-376a-3p	KLF15	1	1	1	0	0	0	0	0	3	1
MIRT731940	hsa	hsa	hsa-miR-376a-3p	CASP8	1	1	1	0	0	0	0	0	3	1
MIRT732746	hsa	hsa	hsa-miR-376a-3p	TFAM	0	0	1	0	0	0	0	0	1	0
MIRT733679	hsa	hsa	hsa-miR-376a-3p	CBS	1	1	1	0	0	0	0	0	3	0
MIRT733883	hsa	hsa	hsa-miR-376a-3p	NRIP1	1	1	1	0	0	0	0	0	3	0
MIRT754246	hsa	hsa	hsa-miR-376a-3p	ZNF487	0	0	0	0	0	0	0	1	1	1
MIRT053510	hsa	hsa	hsa-miR-539-5p	TWIST1	1	1	1	1	0	0	0	0	4	1
MIRT053516	hsa	hsa	hsa-miR-539-5p	ZEB1	1	1	1	1	0	0	0	0	4	1
MIRT732106	hsa	hsa	hsa-miR-539-5p	CDK4	1	1	1	0	0	0	0	0	3	1
MIRT732127	hsa	hsa	hsa-miR-539-5p	CARD11	1	1	1	0	0	0	0	0	3	1
MIRT736678	hsa	hsa	hsa-miR-539-5p	TRIAP1	1	1	1	0	0	0	0	0	3	0
MIRT057687	hsa	hsa	hsa-miR-539-5p	LCOR	0	0	0	0	1	0	0	1	2	8
MIRT066722	hsa	hsa	hsa-miR-539-5p	CCT2	0	0	0	0	1	0	0	1	2	6
MIRT084964	hsa	hsa	hsa-miR-539-5p	BACH1	0	0	0	0	1	0	0	1	2	2
MIRT096759	hsa	hsa	hsa-miR-539-5p	GPBP1	0	0	0	0	1	0	0	1	2	2
MIRT099799	hsa	hsa	hsa-miR-539-5p	SOX4	0	0	0	0	1	0	0	1	2	2
MIRT126502	hsa	hsa	hsa-miR-539-5p	OTUD1	0	0	0	0	1	0	0	1	2	2
MIRT163869	hsa	hsa	hsa-miR-539-5p	WDR1	0	0	0	0	1	0	0	1	2	2
MIRT176316	hsa	hsa	hsa-miR-539-5p	DDX3Y	0	0	0	0	1	0	0	1	2	2
MIRT182188	hsa	hsa	hsa-miR-539-5p	POU2F1	0	0	0	0	1	0	0	1	2	4
MIRT234348	hsa	hsa	hsa-miR-539-5p	MSL1	0	0	0	0	1	0	0	1	2	8
MIRT244630	hsa	hsa	hsa-miR-539-5p	YTHDF3	0	0	0	0	1	0	0	1	2	4
MIRT262597	hsa	hsa	hsa-miR-539-5p	ZNF37A	0	0	0	0	1	0	0	1	2	2
MIRT282630	hsa	hsa	hsa-miR-539-5p	IGF1R	0	0	0	0	1	0	0	1	2	2
MIRT287286	hsa	hsa	hsa-miR-539-5p	PSME3	0	0	0	0	1	0	0	1	2	2
MIRT310569	hsa	hsa	hsa-miR-539-5p	DCK	0	0	0	0	1	0	0	1	2	4
MIRT367797	hsa	hsa	hsa-miR-539-5p	PRRG4	0	0	0	0	1	0	0	1	2	2
MIRT439294	hsa	hsa	hsa-miR-539-5p	WASF3	0	0	0	0	1	0	0	1	2	3
MIRT441634	hsa	hsa	hsa-miR-539-5p	KDM5A	0	0	0	0	1	0	0	1	2	2
MIRT442560	hsa	hsa	hsa-miR-539-5p	CAB39	0	0	0	0	1	0	0	1	2	2
MIRT443087	hsa	hsa	hsa-miR-539-5p	PTPRN2	0	0	0	0	1	0	0	1	2	2
MIRT443454	hsa	hsa	hsa-miR-539-5p	CLIC5	0	0	0	0	1	0	0	1	2	2
MIRT443721	hsa	hsa	hsa-miR-539-5p	TAF1B	0	0	0	0	1	0	0	1	2	2
MIRT443772	hsa	hsa	hsa-miR-539-5p	STS	0	0	0	0	1	0	0	1	2	2
MIRT444081	hsa	hsa	hsa-miR-539-5p	C12orf73	0	0	0	0	1	0	0	1	2	2
MIRT444548	hsa	hsa	hsa-miR-539-5p	UBE2D3	0	0	0	0	1	0	0	1	2	2
MIRT444564	hsa	hsa	hsa-miR-539-5p	TRA2B	0	0	0	0	1	0	0	1	2	2
MIRT444723	hsa	hsa	hsa-miR-539-5p	LAMA2	0	0	0	0	1	0	0	1	2	2
MIRT444958	hsa	hsa	hsa-miR-539-5p	ADAM22	0	0	0	0	1	0	0	1	2	2
MIRT445051	hsa	hsa	hsa-miR-539-5p	SLC16A9	0	0	0	0	1	0	0	1	2	2
MIRT445143	hsa	hsa	hsa-miR-539-5p	IKBIP	0	0	0	0	1	0	0	1	2	2
MIRT445415	hsa	hsa	hsa-miR-539-5p	ACSL6	0	0	0	0	1	0	0	1	2	2
MIRT445620	hsa	hsa	hsa-miR-539-5p	CLIC4	0	0	0	0	1	0	0	1	2	2
MIRT445967	hsa	hsa	hsa-miR-539-5p	IKZF5	0	0	0	0	1	0	0	1	2	2
MIRT446159	hsa	hsa	hsa-miR-539-5p	RPL12	0	0	0	0	1	0	0	1	2	2
MIRT446231	hsa	hsa	hsa-miR-539-5p	C17orf80	0	0	0	0	1	0	0	1	2	2
MIRT446392	hsa	hsa	hsa-miR-539-5p	HNRNPA2B1	0	0	0	0	1	0	0	1	2	2
MIRT446944	hsa	hsa	hsa-miR-539-5p	ZMAT3	0	0	0	0	1	0	0	1	2	2
MIRT447194	hsa	hsa	hsa-miR-539-5p	CDCP1	0	0	0	0	1	0	0	1	2	2
MIRT447360	hsa	hsa	hsa-miR-539-5p	FAM161B	0	0	0	0	1	0	0	1	2	2
MIRT447793	hsa	hsa	hsa-miR-539-5p	RCBTB1	0	0	0	0	1	0	0	1	2	2
MIRT447830	hsa	hsa	hsa-miR-539-5p	CTIF	0	0	0	0	1	0	0	1	2	2
MIRT448123	hsa	hsa	hsa-miR-539-5p	CCDC80	0	0	0	0	1	0	0	1	2	2
MIRT448401	hsa	hsa	hsa-miR-539-5p	TNRC6C	0	0	0	0	1	0	0	1	2	2
MIRT448720	hsa	hsa	hsa-miR-539-5p	ITGA2	0	0	0	0	1	0	0	1	2	2
MIRT448800	hsa	hsa	hsa-miR-539-5p	GLIS3	0	0	0	0	1	0	0	1	2	2
MIRT449070	hsa	hsa	hsa-miR-539-5p	CNDP2	0	0	0	0	1	0	0	1	2	2
MIRT449122	hsa	hsa	hsa-miR-539-5p	XRRA1	0	0	0	0	1	0	0	1	2	2
MIRT449412	hsa	hsa	hsa-miR-539-5p	TRIM5	0	0	0	0	1	0	0	1	2	2
MIRT449712	hsa	hsa	hsa-miR-539-5p	TSPYL1	0	0	0	0	1	0	0	1	2	2
MIRT449845	hsa	hsa	hsa-miR-539-5p	BCL2L13	0	0	0	0	1	0	0	1	2	2
MIRT449944	hsa	hsa	hsa-miR-539-5p	IGF1	0	0	0	0	1	0	0	1	2	2
MIRT450088	hsa	hsa	hsa-miR-539-5p	OR2A4	0	0	0	0	1	0	0	1	2	2
MIRT450808	hsa	hsa	hsa-miR-539-5p	NUFIP2	0	0	0	0	1	0	0	1	2	6
MIRT451876	hsa	hsa	hsa-miR-539-5p	SOD2	0	0	0	0	1	0	0	1	2	8
MIRT452003	hsa	hsa	hsa-miR-539-5p	FKBP5	0	0	0	0	1	0	0	1	2	2
MIRT452244	hsa	hsa	hsa-miR-539-5p	TRAM1	0	0	0	0	1	0	0	1	2	2
MIRT453892	hsa	hsa	hsa-miR-539-5p	DUSP18	0	0	0	0	1	0	0	1	2	2
MIRT457507	hsa	hsa	hsa-miR-539-5p	SLC35F6	0	0	0	0	1	0	0	1	2	2
MIRT458522	hsa	hsa	hsa-miR-539-5p	C5orf22	0	0	0	0	1	0	0	1	2	2
MIRT459799	hsa	hsa	hsa-miR-539-5p	POTED	0	0	0	0	1	0	0	1	2	10
MIRT459869	hsa	hsa	hsa-miR-539-5p	KIAA1191	0	0	0	0	1	0	0	1	2	2
MIRT460004	hsa	hsa	hsa-miR-539-5p	DNALI1	0	0	0	0	1	0	0	1	2	2
MIRT464765	hsa	hsa	hsa-miR-539-5p	UBE2G1	0	0	0	0	1	0	0	1	2	2
MIRT464933	hsa	hsa	hsa-miR-539-5p	TXLNA	0	0	0	0	1	0	0	1	2	2
MIRT465140	hsa	hsa	hsa-miR-539-5p	TSC22D2	0	0	0	0	1	0	0	1	2	2
MIRT469364	hsa	hsa	hsa-miR-539-5p	REST	0	0	0	0	1	0	0	1	2	6
MIRT474820	hsa	hsa	hsa-miR-539-5p	KIAA0226	0	0	0	0	1	0	0	1	2	2
MIRT475668	hsa	hsa	hsa-miR-539-5p	HIATL1	0	0	0	0	1	0	0	1	2	4
MIRT476144	hsa	hsa	hsa-miR-539-5p	GPR137C	0	0	0	0	1	0	0	1	2	8
MIRT478054	hsa	hsa	hsa-miR-539-5p	DNAJC10	0	0	0	0	1	0	0	1	2	8
MIRT478588	hsa	hsa	hsa-miR-539-5p	CTDSPL2	0	0	0	0	1	0	0	1	2	2
MIRT478805	hsa	hsa	hsa-miR-539-5p	CRTAP	0	0	0	0	1	0	0	1	2	2
MIRT479295	hsa	hsa	hsa-miR-539-5p	CHAC1	0	0	0	0	1	0	0	1	2	2
MIRT481480	hsa	hsa	hsa-miR-539-5p	ARL8B	0	0	0	0	1	0	0	1	2	2
MIRT484232	hsa	hsa	hsa-miR-539-5p	IER2	0	0	0	0	1	0	0	1	2	2
MIRT485424	hsa	hsa	hsa-miR-539-5p	LDLR	0	0	0	0	1	0	0	1	2	6
MIRT486920	hsa	hsa	hsa-miR-539-5p	CSTF2	0	0	0	0	1	0	0	1	2	4
MIRT488396	hsa	hsa	hsa-miR-539-5p	PDE4DIP	0	0	0	0	1	0	0	1	2	2
MIRT488426	hsa	hsa	hsa-miR-539-5p	COPA	0	0	0	0	1	0	0	1	2	2
MIRT489553	hsa	hsa	hsa-miR-539-5p	SOX11	0	0	0	0	1	0	0	1	2	6
MIRT493068	hsa	hsa	hsa-miR-539-5p	MTCH1	0	0	0	0	1	0	0	1	2	2
MIRT494096	hsa	hsa	hsa-miR-539-5p	DPY19L1	0	0	0	0	1	0	0	1	2	2
MIRT497894	hsa	hsa	hsa-miR-539-5p	STRN	0	0	0	0	1	0	0	1	2	2
MIRT498084	hsa	hsa	hsa-miR-539-5p	SETD5	0	0	0	0	1	0	0	1	2	2
MIRT499923	hsa	hsa	hsa-miR-539-5p	GPX8	0	0	0	0	1	0	0	1	2	2
MIRT501618	hsa	hsa	hsa-miR-539-5p	PISD	0	0	0	0	1	0	0	1	2	2
MIRT501835	hsa	hsa	hsa-miR-539-5p	NCOA2	0	0	0	0	1	0	0	1	2	2
MIRT502043	hsa	hsa	hsa-miR-539-5p	LAMTOR1	0	0	0	0	1	0	0	1	2	6
MIRT502255	hsa	hsa	hsa-miR-539-5p	HNRNPF	0	0	0	0	1	0	0	1	2	2
MIRT502327	hsa	hsa	hsa-miR-539-5p	GIGYF1	0	0	0	0	1	0	0	1	2	2
MIRT502991	hsa	hsa	hsa-miR-539-5p	CCDC71L	0	0	0	0	1	0	0	1	2	8
MIRT505415	hsa	hsa	hsa-miR-539-5p	TCF7L2	0	0	0	0	1	0	0	1	2	4
MIRT505694	hsa	hsa	hsa-miR-539-5p	SESN3	0	0	0	0	1	0	0	1	2	2
MIRT506325	hsa	hsa	hsa-miR-539-5p	ONECUT2	0	0	0	0	1	0	0	1	2	2
MIRT506331	hsa	hsa	hsa-miR-539-5p	NUPL2	0	0	0	0	1	0	0	1	2	4
MIRT506877	hsa	hsa	hsa-miR-539-5p	KIAA0101	0	0	0	0	1	0	0	1	2	6
MIRT508237	hsa	hsa	hsa-miR-539-5p	ZNF121	0	0	0	0	1	0	0	1	2	4
MIRT509849	hsa	hsa	hsa-miR-539-5p	MSANTD4	0	0	0	0	1	0	0	1	2	6
MIRT510002	hsa	hsa	hsa-miR-539-5p	UCP1	0	0	0	0	1	0	0	1	2	6
MIRT510324	hsa	hsa	hsa-miR-539-5p	SLC2A3	0	0	0	0	1	0	0	1	2	4
MIRT511449	hsa	hsa	hsa-miR-539-5p	HNRNPU	0	0	0	0	1	0	0	1	2	6
MIRT512379	hsa	hsa	hsa-miR-539-5p	PHB2	0	0	0	0	1	0	0	1	2	2
MIRT513672	hsa	hsa	hsa-miR-539-5p	SMG1	0	0	0	0	1	0	0	1	2	4
MIRT516479	hsa	hsa	hsa-miR-539-5p	RAB32	0	0	0	0	1	0	0	1	2	4
MIRT517589	hsa	hsa	hsa-miR-539-5p	ZNF579	0	0	0	0	1	0	0	1	2	4
MIRT520501	hsa	hsa	hsa-miR-539-5p	TRAM2	0	0	0	0	1	0	0	1	2	6
MIRT521656	hsa	hsa	hsa-miR-539-5p	PRKD3	0	0	0	0	1	0	0	1	2	2
MIRT524646	hsa	hsa	hsa-miR-539-5p	C4orf32	0	0	0	0	1	0	0	1	2	2
MIRT528365	hsa	hsa	hsa-miR-539-5p	ZMYM1	0	0	0	0	1	0	0	1	2	4
MIRT530455	hsa	hsa	hsa-miR-539-5p	SULT1B1	0	0	0	0	1	0	0	1	2	2
MIRT537168	hsa	hsa	hsa-miR-539-5p	GGA2	0	0	0	0	1	0	0	1	2	2
MIRT537761	hsa	hsa	hsa-miR-539-5p	ELAVL2	0	0	0	0	1	0	0	1	2	2
MIRT537959	hsa	hsa	hsa-miR-539-5p	DPYSL2	0	0	0	0	1	0	0	1	2	2
MIRT539317	hsa	hsa	hsa-miR-539-5p	AHSA2	0	0	0	0	1	0	0	1	2	2
MIRT539610	hsa	hsa	hsa-miR-539-5p	SHISA9	0	0	0	0	1	0	0	1	2	2
MIRT539641	hsa	hsa	hsa-miR-539-5p	BUB1	0	0	0	0	1	0	0	1	2	2
MIRT540335	hsa	hsa	hsa-miR-539-5p	OPHN1	0	0	0	0	1	0	0	1	2	2
MIRT543806	hsa	hsa	hsa-miR-539-5p	COCH	0	0	0	0	1	0	0	1	2	2
MIRT544135	hsa	hsa	hsa-miR-539-5p	GLO1	0	0	0	0	1	0	0	1	2	4
MIRT544497	hsa	hsa	hsa-miR-539-5p	SLC25A46	0	0	0	0	1	0	0	1	2	2
MIRT544792	hsa	hsa	hsa-miR-539-5p	ZKSCAN8	0	0	0	0	1	0	0	1	2	2
MIRT545832	hsa	hsa	hsa-miR-539-5p	ZNF367	0	0	0	0	1	0	0	1	2	4
MIRT546461	hsa	hsa	hsa-miR-539-5p	SLC39A14	0	0	0	0	1	0	0	1	2	2
MIRT546578	hsa	hsa	hsa-miR-539-5p	SAR1A	0	0	0	0	1	0	0	1	2	2
MIRT548379	hsa	hsa	hsa-miR-539-5p	ENPP5	0	0	0	0	1	0	0	1	2	4
MIRT549858	hsa	hsa	hsa-miR-539-5p	MCM4	0	0	0	0	1	0	0	1	2	2
MIRT550705	hsa	hsa	hsa-miR-539-5p	TP53RK	0	0	0	0	1	0	0	1	2	4
MIRT550839	hsa	hsa	hsa-miR-539-5p	ABRACL	0	0	0	0	1	0	0	1	2	2
MIRT551955	hsa	hsa	hsa-miR-539-5p	RNF157	0	0	0	0	1	0	0	1	2	2
MIRT552508	hsa	hsa	hsa-miR-539-5p	ZIK1	0	0	0	0	1	0	0	1	2	4
MIRT553922	hsa	hsa	hsa-miR-539-5p	STK11IP	0	0	0	0	1	0	0	1	2	2
MIRT555151	hsa	hsa	hsa-miR-539-5p	PTPDC1	0	0	0	0	1	0	0	1	2	2
MIRT555348	hsa	hsa	hsa-miR-539-5p	PPP1R37	0	0	0	0	1	0	0	1	2	2
MIRT559946	hsa	hsa	hsa-miR-539-5p	TRMT112	0	0	0	0	1	0	0	1	2	2
MIRT560145	hsa	hsa	hsa-miR-539-5p	RNPS1	0	0	0	0	1	0	0	1	2	2
MIRT560848	hsa	hsa	hsa-miR-539-5p	OSBPL3	0	0	0	0	1	0	0	1	2	2
MIRT561238	hsa	hsa	hsa-miR-539-5p	ZNF652	0	0	0	0	1	0	0	1	2	2
MIRT562248	hsa	hsa	hsa-miR-539-5p	GRWD1	0	0	0	0	1	0	0	1	2	2
MIRT563485	hsa	hsa	hsa-miR-539-5p	ZWINT	0	0	0	0	1	0	0	1	2	2
MIRT563872	hsa	hsa	hsa-miR-539-5p	BASP1	0	0	0	0	1	0	0	1	2	2
MIRT568196	hsa	hsa	hsa-miR-539-5p	CBX6	0	0	0	0	1	0	0	1	2	2
MIRT571648	hsa	hsa	hsa-miR-539-5p	SF1	0	0	0	0	1	0	0	1	2	2
MIRT574107	hsa	hsa	hsa-miR-539-5p	SPINT2	0	0	0	0	1	0	0	1	2	2
MIRT608237	hsa	hsa	hsa-miR-539-5p	PARP15	0	0	0	0	1	0	0	1	2	2
MIRT609337	hsa	hsa	hsa-miR-539-5p	HRASLS5	0	0	0	0	1	0	0	1	2	2
MIRT612010	hsa	hsa	hsa-miR-539-5p	COX17	0	0	0	0	1	0	0	1	2	2
MIRT612278	hsa	hsa	hsa-miR-539-5p	ZNF226	0	0	0	0	1	0	0	1	2	2
MIRT612726	hsa	hsa	hsa-miR-539-5p	NFAM1	0	0	0	0	1	0	0	1	2	4
MIRT623647	hsa	hsa	hsa-miR-539-5p	HS3ST5	0	0	0	0	1	0	0	1	2	2
MIRT644590	hsa	hsa	hsa-miR-539-5p	SPOP	0	0	0	0	1	0	0	1	2	2
MIRT647567	hsa	hsa	hsa-miR-539-5p	ZNF660	0	0	0	0	1	0	0	1	2	2
MIRT649818	hsa	hsa	hsa-miR-539-5p	PSMC1	0	0	0	0	1	0	0	1	2	2
MIRT650882	hsa	hsa	hsa-miR-539-5p	PPP1R15A	0	0	0	0	1	0	0	1	2	2
MIRT654470	hsa	hsa	hsa-miR-539-5p	RANBP2	0	0	0	0	1	0	0	1	2	2
MIRT662531	hsa	hsa	hsa-miR-539-5p	PTCD2	0	0	0	0	1	0	0	1	2	2
MIRT668978	hsa	hsa	hsa-miR-539-5p	CLCN3	0	0	0	0	1	0	0	1	2	2
MIRT696546	hsa	hsa	hsa-miR-539-5p	HIST1H3B	0	0	0	0	1	0	0	1	2	2
MIRT697819	hsa	hsa	hsa-miR-539-5p	UBQLN1	0	0	0	0	1	0	0	1	2	2
MIRT704048	hsa	hsa	hsa-miR-539-5p	EDEM3	0	0	0	0	1	0	0	1	2	2
MIRT705514	hsa	hsa	hsa-miR-539-5p	ARL6IP1	0	0	0	0	1	0	0	1	2	2
MIRT715899	hsa	hsa	hsa-miR-539-5p	SIPA1L1	0	0	0	0	1	0	0	1	2	2
MIRT716350	hsa	hsa	hsa-miR-539-5p	C10orf105	0	0	0	0	1	0	0	1	2	2
MIRT716638	hsa	hsa	hsa-miR-539-5p	DPY19L4	0	0	0	0	1	0	0	1	2	2
MIRT721205	hsa	hsa	hsa-miR-539-5p	PUS7L	0	0	0	0	1	0	0	1	2	2
MIRT071515	hsa	hsa	hsa-miR-539-5p	CALM1	0	0	0	0	1	0	0	0	1	1
MIRT335358	hsa	hsa	hsa-miR-539-5p	PEBP1	0	0	0	0	1	0	0	0	1	1
MIRT439373	hsa	hsa	hsa-miR-539-5p	TULP3	0	0	0	0	1	0	0	0	1	1
MIRT439515	hsa	hsa	hsa-miR-539-5p	STT3A	0	0	0	0	1	0	0	0	1	1
MIRT439603	hsa	hsa	hsa-miR-539-5p	SLC39A6	0	0	0	0	1	0	0	0	1	1
MIRT439659	hsa	hsa	hsa-miR-539-5p	SFMBT2	0	0	0	0	1	0	0	0	1	1
MIRT439661	hsa	hsa	hsa-miR-539-5p	SF3B1	0	0	0	0	1	0	0	0	1	1
MIRT439664	hsa	hsa	hsa-miR-539-5p	SETX	0	0	0	0	1	0	0	0	1	1
MIRT439728	hsa	hsa	hsa-miR-539-5p	RPS4X	0	0	0	0	1	0	0	0	1	1
MIRT440082	hsa	hsa	hsa-miR-539-5p	NUCB2	0	0	0	0	1	0	0	0	1	1
MIRT440321	hsa	hsa	hsa-miR-539-5p	LOC728392	0	0	0	0	1	0	0	0	1	1
MIRT440354	hsa	hsa	hsa-miR-539-5p	KLHL2	0	0	0	0	1	0	0	0	1	1
MIRT440371	hsa	hsa	hsa-miR-539-5p	KIF21A	0	0	0	0	1	0	0	0	1	1
MIRT440412	hsa	hsa	hsa-miR-539-5p	KAT2B	0	0	0	0	1	0	0	0	1	1
MIRT440606	hsa	hsa	hsa-miR-539-5p	FXR2	0	0	0	0	1	0	0	0	1	1
MIRT440789	hsa	hsa	hsa-miR-539-5p	DNMT3A	0	0	0	0	1	0	0	0	1	1
MIRT440803	hsa	hsa	hsa-miR-539-5p	DNAJB9	0	0	0	0	1	0	0	0	1	1
MIRT440919	hsa	hsa	hsa-miR-539-5p	CNOT4	0	0	0	0	1	0	0	0	1	1
MIRT440975	hsa	hsa	hsa-miR-539-5p	CDC27	0	0	0	0	1	0	0	0	1	1
MIRT441206	hsa	hsa	hsa-miR-539-5p	ARFGEF2	0	0	0	0	1	0	0	0	1	1
MIRT441291	hsa	hsa	hsa-miR-539-5p	ACPP	0	0	0	0	1	0	0	0	1	1
MIRT667796	hsa	hsa	hsa-miR-539-5p	JHDM1D	0	0	0	0	1	0	0	0	1	1
MIRT741702	hsa	hsa	hsa-miR-539-5p	KDM7A	0	0	0	0	0	0	0	1	1	1
MIRT754514	hsa	hsa	hsa-miR-539-5p	ADGRF1	0	0	0	0	0	0	0	1	1	1
MIRT037783	hsa	hsa	hsa-miR-628-5p	NELFE	0	0	0	0	1	0	0	0	1	1
MIRT200944	hsa	hsa	hsa-miR-628-5p	ZNF264	0	0	0	0	1	0	0	1	2	6
MIRT441916	hsa	hsa	hsa-miR-628-5p	ACADSB	0	0	0	0	1	0	0	1	2	2
MIRT443436	hsa	hsa	hsa-miR-628-5p	PLSCR1	0	0	0	0	1	0	0	1	2	2
MIRT443447	hsa	hsa	hsa-miR-628-5p	CLIC5	0	0	0	0	1	0	0	1	2	2
MIRT443906	hsa	hsa	hsa-miR-628-5p	ZNF256	0	0	0	0	1	0	0	1	2	2
MIRT449750	hsa	hsa	hsa-miR-628-5p	SMYD2	0	0	0	0	1	0	0	1	2	2
MIRT461377	hsa	hsa	hsa-miR-628-5p	SLFN12L	0	0	0	0	1	0	0	1	2	2
MIRT466416	hsa	hsa	hsa-miR-628-5p	TFAP2A	0	0	0	0	1	0	0	1	2	8
MIRT486594	hsa	hsa	hsa-miR-628-5p	CTPS2	0	0	0	0	1	0	0	1	2	2
MIRT491945	hsa	hsa	hsa-miR-628-5p	VPS52	0	0	0	0	1	0	0	1	2	2
MIRT513492	hsa	hsa	hsa-miR-628-5p	SSR1	0	0	0	0	1	0	0	1	2	6
MIRT528599	hsa	hsa	hsa-miR-628-5p	ZNF326	0	0	0	0	1	0	0	1	2	2
MIRT531325	hsa	hsa	hsa-miR-628-5p	SEMA3D	0	0	0	0	1	0	0	1	2	2
MIRT532082	hsa	hsa	hsa-miR-628-5p	RTTN	0	0	0	0	1	0	0	1	2	2
MIRT532563	hsa	hsa	hsa-miR-628-5p	CSTF1	0	0	0	0	1	0	0	1	2	2
MIRT532976	hsa	hsa	hsa-miR-628-5p	ZNF12	0	0	0	0	1	0	0	1	2	2
MIRT534075	hsa	hsa	hsa-miR-628-5p	SREK1IP1	0	0	0	0	1	0	0	1	2	2
MIRT536103	hsa	hsa	hsa-miR-628-5p	MBNL1	0	0	0	0	1	0	0	1	2	4
MIRT536183	hsa	hsa	hsa-miR-628-5p	MAOB	0	0	0	0	1	0	0	1	2	2
MIRT543755	hsa	hsa	hsa-miR-628-5p	UBXN2B	0	0	0	0	1	0	0	1	2	2
MIRT550000	hsa	hsa	hsa-miR-628-5p	KIAA0408	0	0	0	0	1	0	0	1	2	2
MIRT551237	hsa	hsa	hsa-miR-628-5p	COLEC10	0	0	0	0	1	0	0	1	2	2
MIRT567554	hsa	hsa	hsa-miR-628-5p	FEN1	0	0	0	0	1	0	0	1	2	2
MIRT570387	hsa	hsa	hsa-miR-628-5p	UBE2D4	0	0	0	0	1	0	0	1	2	2
MIRT570808	hsa	hsa	hsa-miR-628-5p	LYN	0	0	0	0	1	0	0	1	2	2
MIRT576346	mmu	mmu	hsa-miR-628-5p	Pxdn	0	0	0	0	1	0	0	1	2	2
MIRT576520	mmu	mmu	hsa-miR-628-5p	Txlna	0	0	0	0	1	0	0	1	2	2
MIRT576893	mmu	mmu	hsa-miR-628-5p	Poteg	0	0	0	0	1	0	0	1	2	2
MIRT606796	hsa	hsa	hsa-miR-628-5p	BICD2	0	0	0	0	1	0	0	1	2	2
MIRT625909	hsa	hsa	hsa-miR-628-5p	GBP6	0	0	0	0	1	0	0	1	2	2
MIRT626869	hsa	hsa	hsa-miR-628-5p	PDGFRA	0	0	0	0	1	0	0	1	2	2
MIRT643603	hsa	hsa	hsa-miR-628-5p	IRAK4	0	0	0	0	1	0	0	1	2	2
MIRT645451	hsa	hsa	hsa-miR-628-5p	FOXE1	0	0	0	0	1	0	0	1	2	2
MIRT652265	hsa	hsa	hsa-miR-628-5p	TOMM20	0	0	0	0	1	0	0	1	2	2
MIRT689023	hsa	hsa	hsa-miR-628-5p	ARID1A	0	0	0	0	1	0	0	1	2	2
MIRT691057	hsa	hsa	hsa-miR-628-5p	CRCP	0	0	0	0	1	0	0	1	2	2
MIRT704712	hsa	hsa	hsa-miR-628-5p	CHD9	0	0	0	0	1	0	0	1	2	2
MIRT713069	hsa	hsa	hsa-miR-628-5p	ENTHD1	0	0	0	0	1	0	0	1	2	2
MIRT719483	hsa	hsa	hsa-miR-628-5p	RBM27	0	0	0	0	1	0	0	1	2	2
MIRT732944	hsa	hsa	hsa-miR-628-5p	AGAP2-AS1	1	1	1	0	0	0	0	0	3	0
MIRT732945	hsa	hsa	hsa-miR-628-5p	KLF12	1	1	1	0	0	0	0	0	3	0
MIRT733520	hsa	hsa	hsa-miR-628-5p	BMP2	0	1	1	1	0	0	0	0	3	0
MIRT733521	hsa	hsa	hsa-miR-628-5p	ETV1	0	1	1	1	0	0	0	0	3	0
MIRT740053	hsa	hsa	hsa-miR-628-5p	AFF4	0	0	0	0	0	0	0	1	1	1
MIRT753610	hsa	hsa	hsa-miR-628-5p	POTEM	0	0	0	0	0	0	0	1	1	1
MIRT089602	hsa	hsa	hsa-miR-876-5p	MAT2A	0	0	0	0	1	0	0	1	2	10
MIRT157261	hsa	hsa	hsa-miR-876-5p	IKZF2	0	0	0	0	1	0	0	1	2	2
MIRT291941	hsa	hsa	hsa-miR-876-5p	TPM4	0	0	0	0	1	0	0	1	2	2
MIRT337231	hsa	hsa	hsa-miR-876-5p	TOMM20	0	0	0	0	1	0	0	1	2	2
MIRT442074	hsa	hsa	hsa-miR-876-5p	NDRG1	0	0	0	0	1	0	0	1	2	2
MIRT444282	hsa	hsa	hsa-miR-876-5p	ABCG2	0	0	0	0	1	0	0	1	2	2
MIRT448913	hsa	hsa	hsa-miR-876-5p	CLCN6	0	0	0	0	1	0	0	1	2	4
MIRT463116	hsa	hsa	hsa-miR-876-5p	ZNF507	0	0	0	0	1	0	0	1	2	2
MIRT463228	hsa	hsa	hsa-miR-876-5p	ZNF131	0	0	0	0	1	0	0	1	2	2
MIRT466638	hsa	hsa	hsa-miR-876-5p	TAOK1	0	0	0	0	1	0	0	1	2	14
MIRT478062	hsa	hsa	hsa-miR-876-5p	DNAJB9	0	0	0	0	1	0	0	1	2	4
MIRT480262	hsa	hsa	hsa-miR-876-5p	C8orf58	0	0	0	0	1	0	0	1	2	2
MIRT480268	hsa	hsa	hsa-miR-876-5p	C8orf4	0	0	0	0	1	0	0	1	2	2
MIRT485732	hsa	hsa	hsa-miR-876-5p	CALM2	0	0	0	0	1	0	0	1	2	2
MIRT502668	hsa	hsa	hsa-miR-876-5p	CTC1	0	0	0	0	1	0	0	1	2	13
MIRT506037	hsa	hsa	hsa-miR-876-5p	PRDX3	0	0	0	0	1	0	0	1	2	6
MIRT508048	hsa	hsa	hsa-miR-876-5p	ATXN1	0	0	0	0	1	0	0	1	2	4
MIRT513656	hsa	hsa	hsa-miR-876-5p	TOR1B	0	0	0	0	1	0	0	1	2	2
MIRT513774	hsa	hsa	hsa-miR-876-5p	PER1	0	0	0	0	1	0	0	1	2	8
MIRT514780	hsa	hsa	hsa-miR-876-5p	RBM4B	0	0	0	0	1	0	0	1	2	2
MIRT519107	hsa	hsa	hsa-miR-876-5p	ALG1	0	0	0	0	1	0	0	1	2	2
MIRT519331	hsa	hsa	hsa-miR-876-5p	TIMELESS	0	0	0	0	1	0	0	1	2	2
MIRT523204	hsa	hsa	hsa-miR-876-5p	HIST1H3E	0	0	0	0	1	0	0	1	2	2
MIRT526886	hsa	hsa	hsa-miR-876-5p	PLEKHG2	0	0	0	0	1	0	0	1	2	2
MIRT528503	hsa	hsa	hsa-miR-876-5p	HTR7	0	0	0	0	1	0	0	1	2	4
MIRT529929	hsa	hsa	hsa-miR-876-5p	P2RX7	0	0	0	0	1	0	0	1	2	2
MIRT530698	hsa	hsa	hsa-miR-876-5p	P2RY1	0	0	0	0	1	0	0	1	2	2
MIRT533221	hsa	hsa	hsa-miR-876-5p	VPS4A	0	0	0	0	1	0	0	1	2	2
MIRT533414	hsa	hsa	hsa-miR-876-5p	TXLNG	0	0	0	0	1	0	0	1	2	2
MIRT534597	hsa	hsa	hsa-miR-876-5p	RORA	0	0	0	0	1	0	0	1	2	2
MIRT537672	hsa	hsa	hsa-miR-876-5p	EPB41L1	0	0	0	0	1	0	0	1	2	2
MIRT538900	hsa	hsa	hsa-miR-876-5p	BRI3BP	0	0	0	0	1	0	0	1	2	4
MIRT552081	hsa	hsa	hsa-miR-876-5p	MESDC2	0	0	0	0	1	0	0	1	2	4
MIRT553027	hsa	hsa	hsa-miR-876-5p	USP48	0	0	0	0	1	0	0	1	2	2
MIRT558930	hsa	hsa	hsa-miR-876-5p	CBX1	0	0	0	0	1	0	0	1	2	2
MIRT562088	hsa	hsa	hsa-miR-876-5p	KIAA0895	0	0	0	0	1	0	0	1	2	2
MIRT564518	hsa	hsa	hsa-miR-876-5p	TTLL12	0	0	0	0	1	0	0	1	2	2
MIRT569373	hsa	hsa	hsa-miR-876-5p	IMPG1	0	0	0	0	1	0	0	1	2	2
MIRT571540	hsa	hsa	hsa-miR-876-5p	ZNF256	0	0	0	0	1	0	0	1	2	2
MIRT573308	hsa	hsa	hsa-miR-876-5p	AKR7A2	0	0	0	0	1	0	0	1	2	2
MIRT574494	hsa	hsa	hsa-miR-876-5p	RPS16	0	0	0	0	1	0	0	1	2	2
MIRT611276	hsa	hsa	hsa-miR-876-5p	RBMXL1	0	0	0	0	1	0	0	1	2	2
MIRT616487	hsa	hsa	hsa-miR-876-5p	FUT11	0	0	0	0	1	0	0	1	2	2
MIRT618507	hsa	hsa	hsa-miR-876-5p	HSPD1	0	0	0	0	1	0	0	1	2	2
MIRT646029	hsa	hsa	hsa-miR-876-5p	S100A7A	0	0	0	0	1	0	0	1	2	2
MIRT647918	hsa	hsa	hsa-miR-876-5p	RGS5	0	0	0	0	1	0	0	1	2	2
MIRT651644	hsa	hsa	hsa-miR-876-5p	WASF2	0	0	0	0	1	0	0	1	2	2
MIRT658673	hsa	hsa	hsa-miR-876-5p	EMP2	0	0	0	0	1	0	0	1	2	2
MIRT664742	hsa	hsa	hsa-miR-876-5p	METTL16	0	0	0	0	1	0	0	1	2	2
MIRT684034	hsa	hsa	hsa-miR-876-5p	FOLR1	0	0	0	0	1	0	0	1	2	2
MIRT689244	hsa	hsa	hsa-miR-876-5p	PGPEP1	0	0	0	0	1	0	0	1	2	2
MIRT693466	hsa	hsa	hsa-miR-876-5p	ZNF707	0	0	0	0	1	0	0	1	2	2
MIRT698849	hsa	hsa	hsa-miR-876-5p	SSR2	0	0	0	0	1	0	0	1	2	2
MIRT700019	hsa	hsa	hsa-miR-876-5p	RPP25	0	0	0	0	1	0	0	1	2	2
MIRT700202	hsa	hsa	hsa-miR-876-5p	RFWD3	0	0	0	0	1	0	0	1	2	2
MIRT718814	hsa	hsa	hsa-miR-876-5p	PYGO1	0	0	0	0	1	0	0	1	2	2
MIRT734378	hsa	hsa	hsa-miR-876-5p	CREB5	1	1	1	0	0	0	0	0	3	0
MIRT735086	hsa	hsa	hsa-miR-876-5p	GNG7	1	1	1	0	0	0	0	0	3	0
MIRT737292	hsa	hsa	hsa-miR-876-5p	TGFBR1	1	1	1	0	0	0	0	0	3	0
MIRT741425	hsa	hsa	hsa-miR-876-5p	P3H4	0	0	0	0	0	0	0	1	1	1
MIRT000703	hsa	hsa	hsa-miR-18a-5p	ESR1	1	1	1	1	1	0	1	0	6	4
MIRT000792	hsa	hsa	hsa-miR-18a-5p	IGF2BP2	0	0	0	1	0	0	0	0	1	1
MIRT003370	hsa	hsa	hsa-miR-18a-5p	PTEN	1	1	1	0	0	0	1	0	4	2
MIRT004174	hsa	hsa	hsa-miR-18a-5p	CTGF	1	1	0	1	0	0	1	0	4	3
MIRT004311	hsa	hsa	hsa-miR-18a-5p	NCOA3	0	1	0	0	0	0	1	0	2	1
MIRT004383	hsa	hsa	hsa-miR-18a-5p	CCNL1	0	0	0	1	0	0	1	0	2	1
MIRT004384	hsa	hsa	hsa-miR-18a-5p	SPPL3	0	0	0	0	0	0	1	0	1	1
MIRT004385	hsa	hsa	hsa-miR-18a-5p	CSRNP3	0	0	0	1	0	0	1	0	2	1
MIRT004386	hsa	hsa	hsa-miR-18a-5p	THRA	0	0	0	1	0	0	1	0	2	1
MIRT004387	hsa	hsa	hsa-miR-18a-5p	TNFSF11	1	0	0	1	0	0	1	0	3	1
MIRT004545	hsa	hsa	hsa-miR-18a-5p	NR3C1	1	1	0	0	0	0	1	0	3	1
MIRT004547	hsa	hsa	hsa-miR-18a-5p	TSC22D3	0	0	1	0	1	0	1	1	4	5
MIRT004569	hsa	hsa	hsa-miR-18a-5p	BCL2L11	0	0	0	0	0	0	1	0	1	2
MIRT004587	hsa	hsa	hsa-miR-18a-5p	HIF1A	1	1	1	0	1	0	0	1	5	8
MIRT004592	hsa	hsa	hsa-miR-18a-5p	TGFBR2	1	0	0	1	0	0	1	0	3	2
MIRT004665	hsa	rno	hsa-miR-18a-5p	Prmt5	0	1	1	1	0	0	1	0	4	1
MIRT004666	hsa	rno	hsa-miR-18a-5p	Myc	0	1	1	1	0	0	1	0	4	1
MIRT004736	hsa	hsa	hsa-miR-18a-5p	SMAD4	1	1	1	1	0	0	1	0	5	1
MIRT005361	hsa	hsa	hsa-miR-18a-5p	HSF2	1	1	1	0	0	0	1	0	4	1
MIRT006118	hsa	hsa	hsa-miR-18a-5p	ATM	1	1	1	0	1	0	0	1	5	9
MIRT006613	mmu	mmu	hsa-miR-18a-5p	Smad2	1	1	1	0	0	0	0	0	3	1
MIRT006614	mmu	mmu	hsa-miR-18a-5p	Smad4	1	1	1	0	0	0	0	0	3	1
MIRT006817	hsa	hsa	hsa-miR-18a-5p	NEDD9	0	1	1	0	0	0	0	0	2	1
MIRT006818	hsa	hsa	hsa-miR-18a-5p	CDK19	0	1	1	0	0	0	0	0	2	1
MIRT007178	hsa	hsa	hsa-miR-18a-5p	DICER1	1	1	1	1	1	0	0	0	5	2
MIRT007323	hsa	hsa	hsa-miR-18a-5p	SMAD3	0	1	0	0	0	0	0	0	1	1
MIRT031310	hsa	hsa	hsa-miR-18a-5p	THBS1	0	0	0	0	0	0	1	0	1	1
MIRT031311	hsa	hsa	hsa-miR-18a-5p	ZFAND5	0	0	0	0	1	0	0	0	1	1
MIRT031312	hsa	hsa	hsa-miR-18a-5p	LMNB2	0	0	0	0	1	0	0	0	1	1
MIRT031313	hsa	hsa	hsa-miR-18a-5p	FAM127B	0	0	0	0	1	0	0	0	1	1
MIRT031314	hsa	hsa	hsa-miR-18a-5p	PAFAH1B1	0	0	0	0	1	0	0	0	1	1
MIRT031315	hsa	hsa	hsa-miR-18a-5p	RAB23	0	0	0	0	1	0	0	0	1	1
MIRT031316	hsa	hsa	hsa-miR-18a-5p	MID1	0	0	0	0	1	0	0	0	1	1
MIRT031317	hsa	hsa	hsa-miR-18a-5p	ZNF711	0	0	0	0	1	0	0	0	1	1
MIRT031318	hsa	hsa	hsa-miR-18a-5p	MOB4	0	0	0	0	1	0	0	0	1	1
MIRT031319	hsa	hsa	hsa-miR-18a-5p	SON	0	0	0	0	1	0	0	0	1	1
MIRT031320	hsa	hsa	hsa-miR-18a-5p	SLC36A1	0	0	0	0	1	0	0	0	1	1
MIRT031321	hsa	hsa	hsa-miR-18a-5p	ACTL6A	0	0	0	0	1	0	0	0	1	1
MIRT031322	hsa	hsa	hsa-miR-18a-5p	CKAP5	0	0	0	0	1	0	0	0	1	1
MIRT031323	hsa	hsa	hsa-miR-18a-5p	PSMB5	0	0	0	0	1	0	0	0	1	1
MIRT031324	hsa	hsa	hsa-miR-18a-5p	TMUB2	0	0	0	0	1	0	0	0	1	1
MIRT031325	hsa	hsa	hsa-miR-18a-5p	NCOA6	0	0	0	0	1	0	0	0	1	1
MIRT031326	hsa	hsa	hsa-miR-18a-5p	POGK	0	0	0	0	1	0	0	0	1	2
MIRT031327	hsa	hsa	hsa-miR-18a-5p	KIAA0907	0	0	0	0	1	0	0	0	1	1
MIRT031328	hsa	hsa	hsa-miR-18a-5p	DCUN1D3	0	0	0	0	1	0	0	0	1	1
MIRT031329	hsa	hsa	hsa-miR-18a-5p	GABPA	0	0	0	0	1	0	0	0	1	1
MIRT031330	hsa	hsa	hsa-miR-18a-5p	PCNP	0	0	0	0	1	0	0	0	1	1
MIRT031331	hsa	hsa	hsa-miR-18a-5p	HNRNPR	0	0	0	0	1	0	0	0	1	1
MIRT031332	hsa	hsa	hsa-miR-18a-5p	RASSF3	0	0	0	0	1	0	0	0	1	1
MIRT031333	hsa	hsa	hsa-miR-18a-5p	HOXA9	0	0	0	0	1	0	0	0	1	1
MIRT031334	hsa	hsa	hsa-miR-18a-5p	ZNF33A	0	0	0	0	1	0	0	0	1	1
MIRT031335	hsa	hsa	hsa-miR-18a-5p	ACIN1	0	0	0	0	1	0	0	0	1	1
MIRT031336	hsa	hsa	hsa-miR-18a-5p	FEM1C	0	0	0	0	1	0	0	0	1	1
MIRT031337	hsa	hsa	hsa-miR-18a-5p	ZNF708	0	0	0	0	1	0	0	0	1	1
MIRT031338	hsa	hsa	hsa-miR-18a-5p	EZR	0	0	0	0	1	0	0	0	1	1
MIRT031339	hsa	hsa	hsa-miR-18a-5p	SERTAD3	0	0	0	0	1	0	0	0	1	1
MIRT031340	hsa	hsa	hsa-miR-18a-5p	FAM120C	0	0	0	0	1	0	0	0	1	1
MIRT031341	hsa	hsa	hsa-miR-18a-5p	PPP1CB	0	0	0	0	1	0	0	0	1	1
MIRT031342	hsa	hsa	hsa-miR-18a-5p	UBE2G1	0	0	0	0	1	0	0	0	1	1
MIRT031343	hsa	hsa	hsa-miR-18a-5p	UBL5	0	0	0	0	1	0	0	0	1	1
MIRT031344	hsa	hsa	hsa-miR-18a-5p	UBTD2	0	0	0	0	1	0	0	0	1	1
MIRT031345	hsa	hsa	hsa-miR-18a-5p	SUPT7L	0	0	0	0	1	0	0	1	2	4
MIRT031346	hsa	hsa	hsa-miR-18a-5p	AP3S2	0	0	0	0	1	0	0	1	2	2
MIRT031347	hsa	hsa	hsa-miR-18a-5p	SYPL1	0	0	0	0	1	0	0	0	1	1
MIRT031348	hsa	hsa	hsa-miR-18a-5p	CA12	0	0	0	0	1	0	0	1	2	4
MIRT031349	hsa	hsa	hsa-miR-18a-5p	TNRC6B	0	0	0	0	1	0	0	0	1	1
MIRT031350	hsa	hsa	hsa-miR-18a-5p	CTDSPL	0	0	0	0	1	0	0	0	1	1
MIRT031351	hsa	hsa	hsa-miR-18a-5p	RAB5A	0	0	0	0	1	0	0	0	1	1
MIRT031352	hsa	hsa	hsa-miR-18a-5p	PARD6B	0	0	0	0	1	0	0	1	2	4
MIRT031353	hsa	hsa	hsa-miR-18a-5p	HMGCS1	0	0	0	0	1	0	0	0	1	1
MIRT031354	hsa	hsa	hsa-miR-18a-5p	XYLT2	0	0	0	0	1	0	0	0	1	1
MIRT031355	hsa	hsa	hsa-miR-18a-5p	DAAM2	0	0	0	0	1	0	0	0	1	1
MIRT031356	hsa	hsa	hsa-miR-18a-5p	PDE4D	0	0	0	0	1	0	0	1	2	3
MIRT031357	hsa	hsa	hsa-miR-18a-5p	CA13	0	0	0	0	1	0	0	0	1	1
MIRT031358	hsa	hsa	hsa-miR-18a-5p	GIGYF1	0	0	0	0	1	0	0	1	2	9
MIRT031359	hsa	hsa	hsa-miR-18a-5p	MAP7D1	0	0	0	0	1	0	0	0	1	1
MIRT031360	hsa	hsa	hsa-miR-18a-5p	CREBL2	0	0	1	0	1	0	0	1	3	9
MIRT050649	hsa	hsa	hsa-miR-18a-5p	ETS2	0	0	0	0	1	0	0	0	1	1
MIRT050650	hsa	hsa	hsa-miR-18a-5p	ZNF703	0	0	0	0	1	0	0	0	1	1
MIRT050651	hsa	hsa	hsa-miR-18a-5p	ZC3H18	0	0	0	0	1	0	0	0	1	1
MIRT050652	hsa	hsa	hsa-miR-18a-5p	RBPJ	0	0	0	0	1	0	0	0	1	1
MIRT050653	hsa	hsa	hsa-miR-18a-5p	DDAH1	0	0	0	0	1	0	0	0	1	1
MIRT050654	hsa	hsa	hsa-miR-18a-5p	ZSWIM6	0	0	0	0	1	0	0	0	1	1
MIRT050655	hsa	hsa	hsa-miR-18a-5p	MXD3	0	0	0	0	1	0	0	0	1	1
MIRT050656	hsa	hsa	hsa-miR-18a-5p	IRS4	0	0	0	0	1	0	0	0	1	1
MIRT050657	hsa	hsa	hsa-miR-18a-5p	MSL3	0	0	0	0	1	0	0	0	1	1
MIRT050658	hsa	hsa	hsa-miR-18a-5p	ATP1A1	0	0	0	0	1	0	0	0	1	1
MIRT050659	hsa	hsa	hsa-miR-18a-5p	AFF4	0	0	0	0	1	0	0	0	1	1
MIRT050660	hsa	hsa	hsa-miR-18a-5p	EEF2	0	0	0	0	1	0	0	0	1	1
MIRT050661	hsa	hsa	hsa-miR-18a-5p	PELP1	0	0	0	0	1	0	0	0	1	1
MIRT050662	hsa	hsa	hsa-miR-18a-5p	DDX5	0	0	0	0	1	0	0	0	1	1
MIRT050663	hsa	hsa	hsa-miR-18a-5p	PON2	0	0	0	0	1	0	0	0	1	1
MIRT050664	hsa	hsa	hsa-miR-18a-5p	TLE3	0	0	0	0	1	0	0	0	1	1
MIRT050665	hsa	hsa	hsa-miR-18a-5p	YBX3	0	0	0	0	1	0	0	0	1	1
MIRT050666	hsa	hsa	hsa-miR-18a-5p	RPL9	0	0	0	0	1	0	0	0	1	1
MIRT050667	hsa	hsa	hsa-miR-18a-5p	STX12	0	0	0	0	1	0	0	0	1	1
MIRT050668	hsa	hsa	hsa-miR-18a-5p	RICTOR	0	0	0	0	1	0	0	0	1	1
MIRT050669	hsa	hsa	hsa-miR-18a-5p	LRIG3	0	0	0	0	1	0	0	0	1	1
MIRT050670	hsa	hsa	hsa-miR-18a-5p	CIZ1	0	0	0	0	1	0	0	0	1	1
MIRT050671	hsa	hsa	hsa-miR-18a-5p	GCH1	0	0	0	0	1	0	0	0	1	1
MIRT050672	hsa	hsa	hsa-miR-18a-5p	GNB2L1	0	0	0	0	1	0	0	0	1	1
MIRT050673	hsa	hsa	hsa-miR-18a-5p	DCAF7	0	0	0	0	1	0	0	1	2	5
MIRT050674	hsa	hsa	hsa-miR-18a-5p	TNPO1	0	0	0	0	1	0	0	0	1	1
MIRT050675	hsa	hsa	hsa-miR-18a-5p	ZMYND8	0	0	0	0	1	0	0	0	1	1
MIRT050676	hsa	hsa	hsa-miR-18a-5p	ZFP36L2	0	0	0	0	1	0	0	0	1	1
MIRT050677	hsa	hsa	hsa-miR-18a-5p	MCM5	0	0	0	0	1	0	0	0	1	1
MIRT050678	hsa	hsa	hsa-miR-18a-5p	ERRFI1	0	0	0	0	1	0	0	0	1	1
MIRT050679	hsa	hsa	hsa-miR-18a-5p	EEF1A1	0	0	0	0	1	0	0	0	1	1
MIRT050680	hsa	hsa	hsa-miR-18a-5p	IGHMBP2	0	0	0	0	1	0	0	0	1	1
MIRT050681	hsa	hsa	hsa-miR-18a-5p	RPL7A	0	0	0	0	1	0	0	0	1	1
MIRT050682	hsa	hsa	hsa-miR-18a-5p	TUT1	0	0	0	0	1	0	0	0	1	1
MIRT050683	hsa	hsa	hsa-miR-18a-5p	TCP1	0	0	0	0	1	0	0	0	1	1
MIRT050684	hsa	hsa	hsa-miR-18a-5p	DIAPH1	0	0	0	0	1	0	0	0	1	1
MIRT050685	hsa	hsa	hsa-miR-18a-5p	CUL4A	0	0	0	0	1	0	0	0	1	1
MIRT050686	hsa	hsa	hsa-miR-18a-5p	ZNF770	0	0	0	0	1	0	0	0	1	1
MIRT050687	hsa	hsa	hsa-miR-18a-5p	COX7B	0	0	0	0	1	0	0	0	1	1
MIRT050688	hsa	hsa	hsa-miR-18a-5p	MATR3	0	0	0	0	1	0	0	0	1	1
MIRT050689	hsa	hsa	hsa-miR-18a-5p	CCT6A	0	0	0	0	1	0	0	0	1	1
MIRT050690	hsa	hsa	hsa-miR-18a-5p	PPIA	0	0	0	0	1	0	0	0	1	1
MIRT050691	hsa	hsa	hsa-miR-18a-5p	UBQLN4	0	0	0	0	1	0	0	0	1	1
MIRT050692	hsa	hsa	hsa-miR-18a-5p	CANX	0	0	0	0	1	0	0	0	1	1
MIRT050693	hsa	hsa	hsa-miR-18a-5p	NBEA	0	0	0	0	1	0	0	0	1	1
MIRT050694	hsa	hsa	hsa-miR-18a-5p	FAM104A	0	0	0	0	1	0	0	0	1	1
MIRT050695	hsa	hsa	hsa-miR-18a-5p	PI4KB	0	0	0	0	1	0	0	0	1	1
MIRT050696	hsa	hsa	hsa-miR-18a-5p	AHRR	0	0	0	0	1	0	0	0	1	1
MIRT050697	hsa	hsa	hsa-miR-18a-5p	MDC1	0	0	0	0	1	0	0	0	1	1
MIRT050698	hsa	hsa	hsa-miR-18a-5p	SASS6	0	0	0	0	1	0	0	0	1	1
MIRT050699	hsa	hsa	hsa-miR-18a-5p	RNF4	0	0	0	0	1	0	0	0	1	1
MIRT050700	hsa	hsa	hsa-miR-18a-5p	ACAP3	0	0	0	0	1	0	0	0	1	1
MIRT050701	hsa	hsa	hsa-miR-18a-5p	GDAP2	0	0	0	0	1	0	0	0	1	1
MIRT050702	hsa	hsa	hsa-miR-18a-5p	CXorf40B	0	0	0	0	1	0	0	0	1	1
MIRT050703	hsa	hsa	hsa-miR-18a-5p	EIF4EBP2	0	0	0	0	1	0	0	0	1	1
MIRT050704	hsa	hsa	hsa-miR-18a-5p	DCTN2	0	0	0	0	1	0	0	0	1	1
MIRT050705	hsa	hsa	hsa-miR-18a-5p	RABAC1	0	0	0	0	1	0	0	0	1	1
MIRT050706	hsa	hsa	hsa-miR-18a-5p	ZMYM3	0	0	0	0	1	0	0	0	1	1
MIRT050707	hsa	hsa	hsa-miR-18a-5p	LRRC41	0	0	0	0	1	0	0	0	1	1
MIRT050708	hsa	hsa	hsa-miR-18a-5p	CDC20	0	0	0	0	1	0	0	0	1	1
MIRT050709	hsa	hsa	hsa-miR-18a-5p	SERBP1	0	0	0	0	1	0	0	0	1	1
MIRT050710	hsa	hsa	hsa-miR-18a-5p	UBC	0	0	0	0	1	0	0	0	1	1
MIRT050711	hsa	hsa	hsa-miR-18a-5p	PNPO	0	0	0	0	1	0	0	0	1	1
MIRT050712	hsa	hsa	hsa-miR-18a-5p	TRAPPC1	0	0	0	0	1	0	0	0	1	1
MIRT050713	hsa	hsa	hsa-miR-18a-5p	LARGE	0	0	0	0	1	0	0	0	1	1
MIRT050714	hsa	hsa	hsa-miR-18a-5p	FAM173B	0	0	0	0	1	0	0	0	1	1
MIRT050715	hsa	hsa	hsa-miR-18a-5p	BVES	0	0	0	0	1	0	0	0	1	1
MIRT050716	hsa	hsa	hsa-miR-18a-5p	PDIK1L	0	0	0	0	1	0	0	0	1	1
MIRT050717	hsa	hsa	hsa-miR-18a-5p	WAC	0	0	0	0	1	0	0	0	1	1
MIRT050718	hsa	hsa	hsa-miR-18a-5p	SMCHD1	0	0	0	0	1	0	0	0	1	1
MIRT050719	hsa	hsa	hsa-miR-18a-5p	SRSF6	0	0	0	0	1	0	0	0	1	1
MIRT050720	hsa	hsa	hsa-miR-18a-5p	PAPSS2	0	0	0	0	1	0	0	0	1	1
MIRT050721	hsa	hsa	hsa-miR-18a-5p	ARVCF	0	0	0	0	1	0	0	0	1	1
MIRT050722	hsa	hsa	hsa-miR-18a-5p	PCNA	0	0	0	0	1	0	0	0	1	1
MIRT050723	hsa	hsa	hsa-miR-18a-5p	SEC24B	0	0	0	0	1	0	0	0	1	1
MIRT050724	hsa	hsa	hsa-miR-18a-5p	HERC1	0	0	0	0	1	0	0	0	1	1
MIRT050725	hsa	hsa	hsa-miR-18a-5p	PKMYT1	0	0	0	0	1	0	0	0	1	1
MIRT050726	hsa	hsa	hsa-miR-18a-5p	KIAA0100	0	0	0	0	1	0	0	0	1	1
MIRT050727	hsa	hsa	hsa-miR-18a-5p	GLRX5	0	0	0	0	1	0	0	0	1	1
MIRT050728	hsa	hsa	hsa-miR-18a-5p	ABR	0	0	0	0	1	0	0	0	1	1
MIRT050729	hsa	hsa	hsa-miR-18a-5p	WWTR1	0	0	0	0	1	0	0	0	1	1
MIRT050730	hsa	hsa	hsa-miR-18a-5p	IRGQ	0	0	0	0	1	0	0	0	1	1
MIRT050731	hsa	hsa	hsa-miR-18a-5p	TCEA2	0	0	0	0	1	0	0	0	1	1
MIRT050732	hsa	hsa	hsa-miR-18a-5p	CDCA5	0	0	0	0	1	0	0	0	1	1
MIRT050733	hsa	hsa	hsa-miR-18a-5p	ETFA	0	0	0	0	1	0	0	0	1	1
MIRT050734	hsa	hsa	hsa-miR-18a-5p	VPS37A	0	0	0	0	1	0	0	0	1	1
MIRT050735	hsa	hsa	hsa-miR-18a-5p	RNF157	0	0	0	0	1	0	0	1	2	3
MIRT050736	hsa	hsa	hsa-miR-18a-5p	TXNDC15	0	0	0	0	1	0	0	0	1	1
MIRT050737	hsa	hsa	hsa-miR-18a-5p	ORAI3	0	0	0	0	1	0	0	0	1	1
MIRT050738	hsa	hsa	hsa-miR-18a-5p	B4GALT1	0	0	0	0	1	0	0	0	1	1
MIRT050739	hsa	hsa	hsa-miR-18a-5p	ADAM15	0	0	0	0	1	0	0	0	1	1
MIRT052968	hsa	hsa	hsa-miR-18a-5p	PHLPP1	1	0	0	0	0	0	0	0	1	1
MIRT053024	hsa	hsa	hsa-miR-18a-5p	PIAS3	1	0	1	0	0	0	0	0	2	1
MIRT053297	hsa	hsa	hsa-miR-18a-5p	BCL2	1	1	1	0	0	0	0	0	3	1
MIRT068860	hsa	hsa	hsa-miR-18a-5p	UTP14C	0	0	0	0	1	0	0	1	2	2
MIRT081709	hsa	hsa	hsa-miR-18a-5p	ZNF507	0	0	0	0	1	0	0	1	2	2
MIRT085092	hsa	hsa	hsa-miR-18a-5p	IFNAR2	0	0	0	0	1	0	0	1	2	6
MIRT087387	hsa	hsa	hsa-miR-18a-5p	AGFG1	0	0	0	0	1	0	0	1	2	6
MIRT090332	hsa	hsa	hsa-miR-18a-5p	SEC61A1	0	0	0	0	1	0	0	1	2	8
MIRT091937	hsa	hsa	hsa-miR-18a-5p	ZBTB47	0	0	0	0	1	0	0	1	2	6
MIRT094297	hsa	hsa	hsa-miR-18a-5p	LIN54	0	0	0	0	1	0	0	1	2	4
MIRT098545	hsa	hsa	hsa-miR-18a-5p	TBPL1	0	0	0	0	1	0	0	1	2	6
MIRT099596	hsa	hsa	hsa-miR-18a-5p	ID4	0	0	0	0	1	0	0	1	2	2
MIRT105324	hsa	hsa	hsa-miR-18a-5p	CLN8	0	0	0	0	1	0	0	1	2	2
MIRT109229	hsa	hsa	hsa-miR-18a-5p	VMA21	0	0	0	0	1	0	0	1	2	8
MIRT114158	hsa	hsa	hsa-miR-18a-5p	FBXL3	0	0	0	0	1	0	0	1	2	2
MIRT148275	hsa	hsa	hsa-miR-18a-5p	RNF138	0	0	0	0	1	0	0	1	2	2
MIRT191107	hsa	hsa	hsa-miR-18a-5p	ARF6	0	0	0	0	1	0	0	1	2	2
MIRT194879	hsa	hsa	hsa-miR-18a-5p	DCTN5	0	0	0	0	1	0	0	1	2	2
MIRT195612	hsa	hsa	hsa-miR-18a-5p	FAM195A	0	0	0	0	1	0	0	1	2	6
MIRT196599	hsa	hsa	hsa-miR-18a-5p	TAOK1	0	0	0	0	1	0	0	1	2	2
MIRT202401	hsa	hsa	hsa-miR-18a-5p	RBM38	0	0	0	0	1	0	0	1	2	2
MIRT205503	hsa	hsa	hsa-miR-18a-5p	SP100	0	0	0	0	1	0	0	1	2	2
MIRT207427	hsa	hsa	hsa-miR-18a-5p	MRPL35	0	0	0	0	1	0	0	1	2	2
MIRT273157	hsa	hsa	hsa-miR-18a-5p	RAD51AP1	0	0	0	0	1	0	0	1	2	2
MIRT282668	hsa	hsa	hsa-miR-18a-5p	SYNM	0	0	0	0	1	0	0	1	2	2
MIRT302632	hsa	hsa	hsa-miR-18a-5p	CRIM1	0	0	0	0	1	0	0	1	2	2
MIRT313685	hsa	hsa	hsa-miR-18a-5p	ITGA2	0	0	0	0	1	0	0	1	2	2
MIRT387526	hsa	hsa	hsa-miR-18a-5p	SMAD2	1	0	0	1	0	0	0	0	2	1
MIRT438457	hsa	hsa	hsa-miR-18a-5p	SDC4	1	0	1	0	0	0	0	0	2	1
MIRT438460	hsa	hsa	hsa-miR-18a-5p	STK4	1	1	1	0	0	0	0	0	3	1
MIRT438474	hsa	hsa	hsa-miR-18a-5p	BCL2L10	1	0	0	0	0	0	0	0	1	1
MIRT438477	hsa	hsa	hsa-miR-18a-5p	FCGR2B	0	1	1	0	0	0	0	0	2	1
MIRT438693	hsa	hsa	hsa-miR-18a-5p	NEO1	0	1	1	0	0	0	0	0	2	1
MIRT438786	hsa	hsa	hsa-miR-18a-5p	FAS	0	0	1	0	0	0	0	0	1	1
MIRT438792	hsa	hsa	hsa-miR-18a-5p	TP53	0	0	1	0	0	0	0	0	1	1
MIRT438809	hsa	hsa	hsa-miR-18a-5p	DNMT1	1	0	0	0	0	0	0	0	1	1
MIRT442747	hsa	hsa	hsa-miR-18a-5p	PTCHD1	0	0	0	0	1	0	0	1	2	2
MIRT445126	hsa	hsa	hsa-miR-18a-5p	DCAF4	0	0	0	0	1	0	0	1	2	2
MIRT449547	hsa	hsa	hsa-miR-18a-5p	PCDH9	0	0	0	0	1	0	0	1	2	2
MIRT455222	hsa	hsa	hsa-miR-18a-5p	GNL1	0	0	0	0	1	0	0	1	2	2
MIRT455405	hsa	hsa	hsa-miR-18a-5p	PLA2G2F	0	0	0	0	1	0	0	1	2	2
MIRT456069	hsa	hsa	hsa-miR-18a-5p	SLC25A28	0	0	0	0	1	0	0	1	2	2
MIRT456383	hsa	hsa	hsa-miR-18a-5p	CRB1	0	0	0	0	1	0	0	1	2	2
MIRT456575	hsa	hsa	hsa-miR-18a-5p	TOMM20	0	0	0	0	1	0	0	1	2	2
MIRT458082	hsa	hsa	hsa-miR-18a-5p	RNLS	0	0	0	0	1	0	0	1	2	2
MIRT464247	hsa	hsa	hsa-miR-18a-5p	VCP	0	0	0	0	1	0	0	1	2	2
MIRT464927	hsa	hsa	hsa-miR-18a-5p	TXNIP	0	0	0	0	1	0	0	1	2	4
MIRT465069	hsa	hsa	hsa-miR-18a-5p	TSR1	0	0	0	0	1	0	0	1	2	2
MIRT469497	hsa	hsa	hsa-miR-18a-5p	RDH10	0	0	0	0	1	0	0	1	2	2
MIRT470207	hsa	hsa	hsa-miR-18a-5p	PSAT1	0	0	0	0	1	0	0	1	2	6
MIRT472577	hsa	hsa	hsa-miR-18a-5p	NACC1	0	0	0	0	1	0	0	1	2	2
MIRT477186	hsa	hsa	hsa-miR-18a-5p	F3	0	0	0	0	1	0	0	1	2	6
MIRT478408	hsa	hsa	hsa-miR-18a-5p	DCAF8	0	0	0	0	1	0	0	1	2	2
MIRT480209	hsa	hsa	hsa-miR-18a-5p	CAD	0	0	0	0	1	0	0	1	2	2
MIRT484174	hsa	hsa	hsa-miR-18a-5p	WDR82P1	0	0	0	0	1	0	0	1	2	8
MIRT485167	hsa	hsa	hsa-miR-18a-5p	RAB5C	0	0	0	0	1	0	0	1	2	8
MIRT493761	hsa	hsa	hsa-miR-18a-5p	GNAS	0	0	0	0	1	0	0	1	2	4
MIRT505625	hsa	hsa	hsa-miR-18a-5p	SLC25A37	0	0	0	0	1	0	0	1	2	2
MIRT512897	hsa	hsa	hsa-miR-18a-5p	RAP1A	0	0	0	0	1	0	0	1	2	2
MIRT513477	hsa	hsa	hsa-miR-18a-5p	ZNF132	0	0	0	0	1	0	0	1	2	4
MIRT515179	hsa	hsa	hsa-miR-18a-5p	AHI1	0	0	0	0	1	0	0	1	2	2
MIRT517531	hsa	hsa	hsa-miR-18a-5p	ITM2C	0	0	0	0	1	0	0	1	2	6
MIRT519502	hsa	hsa	hsa-miR-18a-5p	MAPK13	0	0	0	0	1	0	0	1	2	2
MIRT521853	hsa	hsa	hsa-miR-18a-5p	PNISR	0	0	0	0	1	0	0	1	2	4
MIRT525968	hsa	hsa	hsa-miR-18a-5p	ZNF585B	0	0	0	0	1	0	0	1	2	2
MIRT536621	hsa	hsa	hsa-miR-18a-5p	IRF2	1	1	1	0	1	0	0	1	5	3
MIRT544442	hsa	hsa	hsa-miR-18a-5p	ZNF460	0	0	0	0	1	0	0	1	2	4
MIRT546589	hsa	hsa	hsa-miR-18a-5p	SAR1A	0	0	0	0	1	0	0	1	2	2
MIRT546676	hsa	hsa	hsa-miR-18a-5p	RPS6KA5	0	0	0	0	1	0	0	1	2	2
MIRT546690	hsa	hsa	hsa-miR-18a-5p	RORA	0	0	0	0	1	0	0	1	2	4
MIRT546763	hsa	hsa	hsa-miR-18a-5p	RLIM	0	0	0	0	1	0	0	1	2	2
MIRT548289	hsa	hsa	hsa-miR-18a-5p	FAM3C	0	0	0	0	1	0	0	1	2	4
MIRT549003	hsa	hsa	hsa-miR-18a-5p	CCND1	0	0	0	0	1	0	0	1	2	2
MIRT551152	hsa	hsa	hsa-miR-18a-5p	ZNF678	0	0	0	0	1	0	0	1	2	2
MIRT553232	hsa	hsa	hsa-miR-18a-5p	TWF1	0	0	0	0	1	0	0	1	2	2
MIRT554719	hsa	hsa	hsa-miR-18a-5p	RNF146	0	0	0	0	1	0	0	1	2	2
MIRT563199	hsa	hsa	hsa-miR-18a-5p	C15orf38-AP3S2	0	0	0	0	1	0	0	1	2	2
MIRT564665	hsa	hsa	hsa-miR-18a-5p	ZNF367	0	0	0	0	1	0	0	1	2	2
MIRT571068	hsa	hsa	hsa-miR-18a-5p	ALG14	0	0	0	0	1	0	0	1	2	2
MIRT571091	hsa	hsa	hsa-miR-18a-5p	ZNF670	0	0	0	0	1	0	0	1	2	2
MIRT621411	hsa	hsa	hsa-miR-18a-5p	VPS18	0	0	0	0	1	0	0	1	2	2
MIRT629512	hsa	hsa	hsa-miR-18a-5p	AS3MT	0	0	0	0	1	0	0	1	2	2
MIRT657094	hsa	hsa	hsa-miR-18a-5p	JMY	0	0	0	0	1	0	0	1	2	2
MIRT662379	hsa	hsa	hsa-miR-18a-5p	BDH1	0	0	0	0	1	0	0	1	2	6
MIRT686806	hsa	hsa	hsa-miR-18a-5p	SOX12	0	0	0	0	1	0	0	1	2	2
MIRT690077	hsa	hsa	hsa-miR-18a-5p	MBD1	0	0	0	0	1	0	0	1	2	2
MIRT698313	hsa	hsa	hsa-miR-18a-5p	TMEM2	0	0	0	0	1	0	0	1	2	2
MIRT704016	hsa	hsa	hsa-miR-18a-5p	EFCAB14	0	0	0	0	1	0	0	1	2	2
MIRT731126	hsa	hsa	hsa-miR-18a-5p	RUNX1	1	1	1	0	0	0	0	0	3	1
MIRT731240	hsa	hsa	hsa-miR-18a-5p	MEF2D	1	1	1	0	0	0	0	0	3	1
MIRT732691	hsa	hsa	hsa-miR-18a-5p	MT1JP	1	1	0	0	0	0	0	0	2	0
MIRT732692	hsa	hsa	hsa-miR-18a-5p	FBP1	1	1	0	0	0	0	0	0	2	0
MIRT733209	hsa	hsa	hsa-miR-18a-5p	mTOR	0	0	0	0	1	0	0	0	1	0
MIRT733495	hsa	hsa	hsa-miR-18a-5p	NR1I2	1	1	1	0	0	0	0	0	3	0
MIRT735783	hsa	hsa	hsa-miR-18a-5p	CCN2	1	1	1	0	0	0	0	0	3	0
MIRT736191	hsa	hsa	hsa-miR-18a-5p	EPHA7	1	1	1	0	0	0	0	0	3	0
MIRT736193	hsa	hsa	hsa-miR-18a-5p	FGF1	1	1	1	0	0	0	0	0	3	0
MIRT737063	hsa	hsa	hsa-miR-18a-5p	ING4	1	0	0	0	0	0	0	0	1	0
MIRT737064	hsa	hsa	hsa-miR-18a-5p	FENDRR	1	0	0	0	0	0	0	0	1	0
MIRT001057	hsa	hsa	hsa-miR-218-5p	MBNL2	0	1	1	0	0	0	1	0	3	1
MIRT001058	hsa	hsa	hsa-miR-218-5p	EFNA1	0	1	1	0	0	0	1	0	3	1
MIRT001059	hsa	hsa	hsa-miR-218-5p	NUP93	0	1	1	0	0	0	1	0	3	1
MIRT001060	hsa	hsa	hsa-miR-218-5p	MRPS27	0	1	1	0	0	0	1	0	3	1
MIRT001061	hsa	hsa	hsa-miR-218-5p	EBP	0	1	1	0	0	0	1	0	3	1
MIRT001062	hsa	hsa	hsa-miR-218-5p	LAMB3	1	1	1	0	0	0	1	0	4	3
MIRT003707	hsa	hsa	hsa-miR-218-5p	NFE2L1	0	0	1	1	1	0	1	0	4	2
MIRT003708	hsa	hsa	hsa-miR-218-5p	LASP1	1	1	1	1	1	0	1	0	6	4
MIRT003711	hsa	hsa	hsa-miR-218-5p	MAFG	0	0	1	1	0	0	1	0	3	1
MIRT004030	hsa	hsa	hsa-miR-218-5p	IKBKB	1	1	1	0	0	0	1	0	4	1
MIRT004246	hsa	hsa	hsa-miR-218-5p	SP1	1	0	1	0	0	0	1	0	3	1
MIRT004541	hsa	hsa	hsa-miR-218-5p	VOPP1	1	1	1	1	0	0	1	0	5	3
MIRT004542	hsa	hsa	hsa-miR-218-5p	NACC1	0	1	1	1	0	0	1	0	4	1
MIRT005001	hsa	hsa	hsa-miR-218-5p	BIRC6	1	0	1	0	0	0	1	0	3	1
MIRT005004	hsa	hsa	hsa-miR-218-5p	ACTN1	1	0	1	0	1	0	1	0	4	2
MIRT005005	hsa	hsa	hsa-miR-218-5p	STAM2	1	0	1	0	0	0	1	0	3	1
MIRT005067	hsa	hsa	hsa-miR-218-5p	CDKN1B	1	0	0	0	0	0	1	0	2	1
MIRT006046	hsa	hsa	hsa-miR-218-5p	BIRC5	1	0	1	1	1	0	0	1	5	8
[truncated: 789 more rows]

## Sheet: TarBase v.8 (EXCL_OF-EVS)
TarBase v.8 list of genes modulated by the miRNA exclusives in OF-Evs
gene Id	geneName	mirna	species	cell_line	tissue	category	method	positive_negative	direct_indirect	up_down	condition
ENSG00000003436	TFPI	hsa-let-7a-5p	Homo sapiens	HUVEC	Umbilical Vein	Normal/Primary	HITS-CLIP	POSITIVE	DIRECT	DOWN	NA
ENSG00000004399	PLXND1	hsa-let-7a-5p	Homo sapiens	HUVEC	Umbilical Vein	Normal/Primary	HITS-CLIP	POSITIVE	DIRECT	DOWN	NA
ENSG00000004478	FKBP4	hsa-let-7a-5p	Homo sapiens	HEK293	Kidney	Embryonic/Fetal	Chimeric fragments	POSITIVE	DIRECT	DOWN	NA
ENSG00000004897	CDC27	hsa-let-7a-5p	Homo sapiens	HUVEC	Umbilical Vein	Normal/Primary	HITS-CLIP	POSITIVE	DIRECT	DOWN	NA
ENSG00000005100	DHX33	hsa-let-7a-5p	Homo sapiens	293S	Kidney	Embryonic/Fetal	HITS-CLIP	POSITIVE	DIRECT	DOWN	treatment: emetine
ENSG00000005100	DHX33	hsa-let-7a-5p	Homo sapiens	HEK293	Kidney	Embryonic/Fetal	Chimeric fragments	POSITIVE	DIRECT	DOWN	NA
ENSG00000005339	CREBBP	hsa-let-7a-5p	Homo sapiens	HUVEC	Umbilical Vein	Normal/Primary	HITS-CLIP	POSITIVE	DIRECT	DOWN	NA
ENSG00000005810	MYCBP2	hsa-let-7a-5p	Homo sapiens	HMSC	Bone Marrow	Stem/Progenitor	HITS-CLIP	POSITIVE	DIRECT	DOWN	NA
ENSG00000005810	MYCBP2	hsa-let-7a-5p	Homo sapiens	BETA Cells	Pancreas	Normal/Primary	HITS-CLIP	POSITIVE	DIRECT	DOWN	NA
ENSG00000005810	MYCBP2	hsa-let-7a-5p	Homo sapiens	293S	Kidney	Embryonic/Fetal	HITS-CLIP	POSITIVE	DIRECT	DOWN	treatment: arsenite
ENSG00000005889	ZFX	hsa-let-7a-5p	Homo sapiens	HEK293	Kidney	Embryonic/Fetal	Chimeric fragments	POSITIVE	DIRECT	DOWN	NA
ENSG00000006007	GDE1	hsa-let-7a-5p	Homo sapiens	HEK293	Kidney	Embryonic/Fetal	PAR-CLIP	POSITIVE	DIRECT	DOWN	NA
ENSG00000006071	ABCC8	hsa-let-7a-5p	Homo sapiens	BETA Cells	Pancreas	Normal/Primary	HITS-CLIP	POSITIVE	DIRECT	DOWN	NA
ENSG00000006432	MAP3K9	hsa-let-7a-5p	Homo sapiens	HEK293	Kidney	Embryonic/Fetal	Chimeric fragments	POSITIVE	DIRECT	DOWN	NA
ENSG00000006555	TTC22	hsa-let-7a-5p	Homo sapiens	FLPIN_TREX_293	Kidney	Normal/Primary	CLASH	POSITIVE	DIRECT	DOWN	NA
ENSG00000006607	FARP2	hsa-let-7a-5p	Homo sapiens	HS5	Bone Marrow	Normal/Primary	HITS-CLIP	POSITIVE	DIRECT	DOWN	NA
ENSG00000006831	ADIPOR2	hsa-let-7a-5p	Homo sapiens	293S	Kidney	Embryonic/Fetal	HITS-CLIP	POSITIVE	DIRECT	DOWN	no treatment (control)
ENSG00000006831	ADIPOR2	hsa-let-7a-5p	Homo sapiens	HEK293	Kidney	Embryonic/Fetal	PAR-CLIP	POSITIVE	DIRECT	DOWN	mild MNase digestion
ENSG00000007168	PAFAH1B1	hsa-let-7a-5p	Homo sapiens	HMSC	Bone Marrow	Stem/Progenitor	HITS-CLIP	POSITIVE	DIRECT	DOWN	NA
ENSG00000007168	PAFAH1B1	hsa-let-7a-5p	Homo sapiens	HEK293	Kidney	Embryonic/Fetal	PAR-CLIP	POSITIVE	DIRECT	DOWN	mild MNase digestion
ENSG00000007168	PAFAH1B1	hsa-let-7a-5p	Homo sapiens	HEK293	Kidney	Embryonic/Fetal	Chimeric fragments	POSITIVE	DIRECT	DOWN	NA
ENSG00000007545	CRAMP1L	hsa-let-7a-5p	Homo sapiens	HMSC	Bone Marrow	Stem/Progenitor	HITS-CLIP	POSITIVE	DIRECT	DOWN	NA
ENSG00000007545	CRAMP1L	hsa-let-7a-5p	Homo sapiens	HEK293	Kidney	Embryonic/Fetal	PAR-CLIP	POSITIVE	DIRECT	DOWN	mild MNase digestion
ENSG00000007923	DNAJC11	hsa-let-7a-5p	Homo sapiens	HEK293	Kidney	Embryonic/Fetal	Chimeric fragments	POSITIVE	DIRECT	DOWN	NA
ENSG00000008282	SYPL1	hsa-let-7a-5p	Homo sapiens	HUVEC	Umbilical Vein	Normal/Primary	HITS-CLIP	POSITIVE	DIRECT	DOWN	NA
ENSG00000008300	CELSR3	hsa-let-7a-5p	Homo sapiens	HS27A	Bone Marrow	Normal/Primary	HITS-CLIP	POSITIVE	DIRECT	DOWN	NA
ENSG00000008710	PKD1	hsa-let-7a-5p	Homo sapiens	HS27A	Bone Marrow	Normal/Primary	HITS-CLIP	POSITIVE	DIRECT	DOWN	NA
ENSG00000008710	PKD1	hsa-let-7a-5p	Homo sapiens	HS5	Bone Marrow	Normal/Primary	HITS-CLIP	POSITIVE	DIRECT	DOWN	NA
ENSG00000008710	PKD1	hsa-let-7a-5p	Homo sapiens	HUVEC	Umbilical Vein	Normal/Primary	HITS-CLIP	POSITIVE	DIRECT	DOWN	NA
ENSG00000008853	RHOBTB2	hsa-let-7a-5p	Homo sapiens	HUVEC	Umbilical Vein	Normal/Primary	HITS-CLIP	POSITIVE	DIRECT	DOWN	NA
ENSG00000009413	REV3L	hsa-let-7a-5p	Homo sapiens	HEK293	Kidney	Embryonic/Fetal	PAR-CLIP	POSITIVE	DIRECT	DOWN	NA
ENSG00000009413	REV3L	hsa-let-7a-5p	Homo sapiens	HS27A	Bone Marrow	Normal/Primary	HITS-CLIP	POSITIVE	DIRECT	DOWN	NA
ENSG00000009413	REV3L	hsa-let-7a-5p	Homo sapiens	HS5	Bone Marrow	Normal/Primary	HITS-CLIP	POSITIVE	DIRECT	DOWN	NA
ENSG00000009413	REV3L	hsa-let-7a-5p	Homo sapiens	BETA Cells	Pancreas	Normal/Primary	HITS-CLIP	POSITIVE	DIRECT	DOWN	NA
ENSG00000009413	REV3L	hsa-let-7a-5p	Homo sapiens	HEK293	Kidney	Embryonic/Fetal	PAR-CLIP	POSITIVE	DIRECT	DOWN	mild MNase digestion
ENSG00000009413	REV3L	hsa-let-7a-5p	Homo sapiens	EF3DAGO2	NA	Normal/Primary	PAR-CLIP	POSITIVE	DIRECT	DOWN	NA
ENSG00000009413	REV3L	hsa-let-7a-5p	Homo sapiens	LCL35	NA	Normal/Primary	PAR-CLIP	POSITIVE	DIRECT	DOWN	NA
ENSG00000009413	REV3L	hsa-let-7a-5p	Homo sapiens	LCLBACD1	NA	Normal/Primary	PAR-CLIP	POSITIVE	DIRECT	DOWN	NA
ENSG00000009413	REV3L	hsa-let-7a-5p	Homo sapiens	LCLBACD3	NA	Normal/Primary	PAR-CLIP	POSITIVE	DIRECT	DOWN	NA
ENSG00000009413	REV3L	hsa-let-7a-5p	Homo sapiens	LCLBAC	NA	Normal/Primary	PAR-CLIP	POSITIVE	DIRECT	DOWN	NA
ENSG00000010292	NCAPD2	hsa-let-7a-5p	Homo sapiens	HEK293	Kidney	Embryonic/Fetal	PAR-CLIP	POSITIVE	DIRECT	DOWN	mild MNase digestion
ENSG00000010292	NCAPD2	hsa-let-7a-5p	Homo sapiens	HEK293	Kidney	Embryonic/Fetal	Chimeric fragments	POSITIVE	DIRECT	DOWN	NA
ENSG00000010539	ZNF200	hsa-let-7a-5p	Homo sapiens	HEK293	Kidney	Embryonic/Fetal	PAR-CLIP	POSITIVE	DIRECT	DOWN	mild MNase digestion
ENSG00000010810	FYN	hsa-let-7a-5p	Homo sapiens	HUVEC	Umbilical Vein	Normal/Primary	HITS-CLIP	POSITIVE	DIRECT	DOWN	NA
ENSG00000010818	HIVEP2	hsa-let-7a-5p	Homo sapiens	EF3DAGO2	NA	Normal/Primary	PAR-CLIP	POSITIVE	DIRECT	DOWN	NA
ENSG00000011009	LYPLA2	hsa-let-7a-5p	Homo sapiens	HUVEC	Umbilical Vein	Normal/Primary	HITS-CLIP	POSITIVE	DIRECT	DOWN	NA
ENSG00000011114	BTBD7	hsa-let-7a-5p	Homo sapiens	HEK293	Kidney	Embryonic/Fetal	PAR-CLIP	POSITIVE	DIRECT	DOWN	mild MNase digestion
ENSG00000011590	ZBTB32	hsa-let-7a-5p	Homo sapiens	EF3DAGO2	NA	Normal/Primary	PAR-CLIP	POSITIVE	DIRECT	DOWN	NA
ENSG00000012174	MBTPS2	hsa-let-7a-5p	Homo sapiens	HS5	Bone Marrow	Normal/Primary	HITS-CLIP	POSITIVE	DIRECT	DOWN	NA
ENSG00000012232	EXTL3	hsa-let-7a-5p	Homo sapiens	HUVEC	Umbilical Vein	Normal/Primary	HITS-CLIP	POSITIVE	DIRECT	DOWN	NA
ENSG00000012779	ALOX5	hsa-let-7a-5p	Homo sapiens	BETA Cells	Pancreas	Normal/Primary	HITS-CLIP	POSITIVE	DIRECT	DOWN	NA
ENSG00000013275	PSMC4	hsa-let-7a-5p	Homo sapiens	HEK293	Kidney	Embryonic/Fetal	PAR-CLIP	POSITIVE	DIRECT	DOWN	NA
ENSG00000013375	PGM3	hsa-let-7a-5p	Homo sapiens	HEK293	Kidney	Embryonic/Fetal	Chimeric fragments	POSITIVE	DIRECT	DOWN	NA
ENSG00000013588	GPRC5A	hsa-let-7a-5p	Homo sapiens	HEK293	Kidney	Embryonic/Fetal	PAR-CLIP	POSITIVE	DIRECT	DOWN	mild MNase digestion
ENSG00000013588	GPRC5A	hsa-let-7a-5p	Homo sapiens	HEK293	Kidney	Embryonic/Fetal	Chimeric fragments	POSITIVE	DIRECT	DOWN	NA
ENSG00000013810	TACC3	hsa-let-7a-5p	Homo sapiens	HEK293	Kidney	Embryonic/Fetal	PAR-CLIP	POSITIVE	DIRECT	DOWN	NA
ENSG00000015171	ZMYND11	hsa-let-7a-5p	Homo sapiens	HEK293	Kidney	Embryonic/Fetal	Chimeric fragments	POSITIVE	DIRECT	DOWN	NA
ENSG00000015479	MATR3	hsa-let-7a-5p	Homo sapiens	HEK293	Kidney	Embryonic/Fetal	Chimeric fragments	POSITIVE	DIRECT	DOWN	NA
ENSG00000015532	XYLT2	hsa-let-7a-5p	Homo sapiens	HMSC	Bone Marrow	Stem/Progenitor	HITS-CLIP	POSITIVE	DIRECT	DOWN	NA
ENSG00000015532	XYLT2	hsa-let-7a-5p	Homo sapiens	293S	Kidney	Embryonic/Fetal	HITS-CLIP	POSITIVE	DIRECT	DOWN	treatment: arsenite
ENSG00000015532	XYLT2	hsa-let-7a-5p	Homo sapiens	HEK293	Kidney	Embryonic/Fetal	PAR-CLIP	POSITIVE	DIRECT	DOWN	mild MNase digestion
ENSG00000018189	RUFY3	hsa-let-7a-5p	Homo sapiens	BETA Cells	Pancreas	Normal/Primary	HITS-CLIP	POSITIVE	DIRECT	DOWN	NA
ENSG00000018189	RUFY3	hsa-let-7a-5p	Homo sapiens	HEK293	Kidney	Embryonic/Fetal	PAR-CLIP	POSITIVE	DIRECT	DOWN	mild MNase digestion
ENSG00000023041	ZDHHC6	hsa-let-7a-5p	Homo sapiens	HEK293	Kidney	Embryonic/Fetal	PAR-CLIP	POSITIVE	DIRECT	DOWN	mild MNase digestion
ENSG00000023041	ZDHHC6	hsa-let-7a-5p	Homo sapiens	LCLBAC	NA	Normal/Primary	PAR-CLIP	POSITIVE	DIRECT	DOWN	NA
ENSG00000023287	RB1CC1	hsa-let-7a-5p	Homo sapiens	HS27A	Bone Marrow	Normal/Primary	HITS-CLIP	POSITIVE	DIRECT	DOWN	NA
ENSG00000023287	RB1CC1	hsa-let-7a-5p	Homo sapiens	HS5	Bone Marrow	Normal/Primary	HITS-CLIP	POSITIVE	DIRECT	DOWN	NA
ENSG00000023287	RB1CC1	hsa-let-7a-5p	Homo sapiens	HUVEC	Umbilical Vein	Normal/Primary	HITS-CLIP	POSITIVE	DIRECT	DOWN	NA
ENSG00000023287	RB1CC1	hsa-let-7a-5p	Homo sapiens	BETA Cells	Pancreas	Normal/Primary	HITS-CLIP	POSITIVE	DIRECT	DOWN	NA
ENSG00000023287	RB1CC1	hsa-let-7a-5p	Homo sapiens	HEK293	Kidney	Embryonic/Fetal	PAR-CLIP	POSITIVE	DIRECT	DOWN	mild MNase digestion
ENSG00000023330	ALAS1	hsa-let-7a-5p	Homo sapiens	HUVEC	Umbilical Vein	Normal/Primary	HITS-CLIP	POSITIVE	DIRECT	DOWN	NA
ENSG00000023445	BIRC3	hsa-let-7a-5p	Homo sapiens	BETA Cells	Pancreas	Normal/Primary	HITS-CLIP	POSITIVE	DIRECT	DOWN	NA
ENSG00000023445	BIRC3	hsa-let-7a-5p	Homo sapiens	EF3DAGO2	NA	Normal/Primary	PAR-CLIP	POSITIVE	DIRECT	DOWN	NA
ENSG00000023445	BIRC3	hsa-let-7a-5p	Homo sapiens	LCL35	NA	Normal/Primary	PAR-CLIP	POSITIVE	DIRECT	DOWN	NA
ENSG00000023902	PLEKHO1	hsa-let-7a-5p	Homo sapiens	HEK293	Kidney	Embryonic/Fetal	PAR-CLIP	POSITIVE	DIRECT	DOWN	mild MNase digestion
ENSG00000024048	UBR2	hsa-let-7a-5p	Homo sapiens	HS27A	Bone Marrow	Normal/Primary	HITS-CLIP	POSITIVE	DIRECT	DOWN	NA
ENSG00000025796	SEC63	hsa-let-7a-5p	Homo sapiens	HEK293	Kidney	Embryonic/Fetal	PAR-CLIP	POSITIVE	DIRECT	DOWN	mild MNase digestion
ENSG00000025800	KPNA6	hsa-let-7a-5p	Homo sapiens	HUVEC	Umbilical Vein	Normal/Primary	HITS-CLIP	POSITIVE	DIRECT	DOWN	NA
ENSG00000025800	KPNA6	hsa-let-7a-5p	Homo sapiens	FLPIN_TREX_293	Kidney	Normal/Primary	CLASH	POSITIVE	DIRECT	DOWN	NA
ENSG00000026103	FAS	hsa-let-7a-5p	Homo sapiens	HEK293	Kidney	Embryonic/Fetal	PAR-CLIP	POSITIVE	DIRECT	DOWN	mild MNase digestion
ENSG00000028203	VEZT	hsa-let-7a-5p	Homo sapiens	HS27A	Bone Marrow	Normal/Primary	HITS-CLIP	POSITIVE	DIRECT	DOWN	NA
ENSG00000028203	VEZT	hsa-let-7a-5p	Homo sapiens	HUVEC	Umbilical Vein	Normal/Primary	HITS-CLIP	POSITIVE	DIRECT	DOWN	NA
ENSG00000028839	TBPL1	hsa-let-7a-5p	Homo sapiens	HEK293	Kidney	Embryonic/Fetal	Chimeric fragments	POSITIVE	DIRECT	DOWN	NA
ENSG00000029364	SLC39A9	hsa-let-7a-5p	Homo sapiens	HUVEC	Umbilical Vein	Normal/Primary	HITS-CLIP	POSITIVE	DIRECT	DOWN	NA
ENSG00000029725	RABEP1	hsa-let-7a-5p	Homo sapiens	HEK293	Kidney	Embryonic/Fetal	Chimeric fragments	POSITIVE	DIRECT	DOWN	NA
ENSG00000030066	NUP160	hsa-let-7a-5p	Homo sapiens	HUVEC	Umbilical Vein	Normal/Primary	HITS-CLIP	POSITIVE	DIRECT	DOWN	NA
ENSG00000030419	IKZF2	hsa-let-7a-5p	Homo sapiens	EF3DAGO2	NA	Normal/Primary	PAR-CLIP	POSITIVE	DIRECT	DOWN	NA
ENSG00000031691	CENPQ	hsa-let-7a-5p	Homo sapiens	HEK293	Kidney	Embryonic/Fetal	Chimeric fragments	POSITIVE	DIRECT	DOWN	NA
ENSG00000033050	ABCF2	hsa-let-7a-5p	Homo sapiens	HUVEC	Umbilical Vein	Normal/Primary	HITS-CLIP	POSITIVE	DIRECT	DOWN	NA
ENSG00000033100	CHPF2	hsa-let-7a-5p	Homo sapiens	HUVEC	Umbilical Vein	Normal/Primary	HITS-CLIP	POSITIVE	DIRECT	DOWN	NA
ENSG00000033800	PIAS1	hsa-let-7a-5p	Homo sapiens	HEK293	Kidney	Embryonic/Fetal	Chimeric fragments	POSITIVE	DIRECT	DOWN	NA
ENSG00000033867	SLC4A7	hsa-let-7a-5p	Homo sapiens	HMSC	Bone Marrow	Stem/Progenitor	HITS-CLIP	POSITIVE	DIRECT	DOWN	NA
ENSG00000034053	APBA2	hsa-let-7a-5p	Homo sapiens	HUVEC	Umbilical Vein	Normal/Primary	HITS-CLIP	POSITIVE	DIRECT	DOWN	NA
ENSG00000035403	VCL	hsa-let-7a-5p	Homo sapiens	HUVEC	Umbilical Vein	Normal/Primary	HITS-CLIP	POSITIVE	DIRECT	DOWN	NA
ENSG00000037757	MRI1	hsa-let-7a-5p	Homo sapiens	HEK293	Kidney	Embryonic/Fetal	Chimeric fragments	POSITIVE	DIRECT	DOWN	NA
ENSG00000037965	HOXC8	hsa-let-7a-5p	Homo sapiens	293S	Kidney	Embryonic/Fetal	HITS-CLIP	POSITIVE	DIRECT	DOWN	treatment: arsenite
ENSG00000038382	TRIO	hsa-let-7a-5p	Homo sapiens	HUVEC	Umbilical Vein	Normal/Primary	HITS-CLIP	POSITIVE	DIRECT	DOWN	NA
ENSG00000038427	VCAN	hsa-let-7a-5p	Homo sapiens	293S	Kidney	Embryonic/Fetal	HITS-CLIP	POSITIVE	DIRECT	DOWN	no treatment (control)
ENSG00000044115	CTNNA1	hsa-let-7a-5p	Homo sapiens	HMSC	Bone Marrow	Stem/Progenitor	HITS-CLIP	POSITIVE	DIRECT	DOWN	NA
ENSG00000044115	CTNNA1	hsa-let-7a-5p	Homo sapiens	HUVEC	Umbilical Vein	Normal/Primary	HITS-CLIP	POSITIVE	DIRECT	DOWN	NA
ENSG00000046604	DSG2	hsa-let-7a-5p	Homo sapiens	HEK293	Kidney	Embryonic/Fetal	PAR-CLIP	POSITIVE	DIRECT	DOWN	mild MNase digestion
ENSG00000047056	WDR37	hsa-let-7a-5p	Homo sapiens	BETA Cells	Pancreas	Normal/Primary	HITS-CLIP	POSITIVE	DIRECT	DOWN	NA
ENSG00000047056	WDR37	hsa-let-7a-5p	Homo sapiens	293S	Kidney	Embryonic/Fetal	HITS-CLIP	POSITIVE	DIRECT	DOWN	treatment: emetine
ENSG00000047188	YTHDC2	hsa-let-7a-5p	Homo sapiens	LCL35	NA	Normal/Primary	PAR-CLIP	POSITIVE	DIRECT	DOWN	NA
ENSG00000047230	CTPS2	hsa-let-7a-5p	Homo sapiens	BETA Cells	Pancreas	Normal/Primary	HITS-CLIP	POSITIVE	DIRECT	DOWN	NA
ENSG00000047315	POLR2B	hsa-let-7a-5p	Homo sapiens	HEK293	Kidney	Embryonic/Fetal	Chimeric fragments	POSITIVE	DIRECT	DOWN	NA
ENSG00000047410	TPR	hsa-let-7a-5p	Homo sapiens	HS5	Bone Marrow	Normal/Primary	HITS-CLIP	POSITIVE	DIRECT	DOWN	NA
ENSG00000047597	XK	hsa-let-7a-5p	Homo sapiens	HEK293	Kidney	Embryonic/Fetal	PAR-CLIP	POSITIVE	DIRECT	DOWN	mild MNase digestion
ENSG00000047634	SCML1	hsa-let-7a-5p	Homo sapiens	HEK293	Kidney	Embryonic/Fetal	Chimeric fragments	POSITIVE	DIRECT	DOWN	NA
ENSG00000047849	MAP4	hsa-let-7a-5p	Homo sapiens	HUVEC	Umbilical Vein	Normal/Primary	HITS-CLIP	POSITIVE	DIRECT	DOWN	NA
ENSG00000048828	FAM120A	hsa-let-7a-5p	Homo sapiens	293S	Kidney	Embryonic/Fetal	HITS-CLIP	POSITIVE	DIRECT	DOWN	no treatment (control)
ENSG00000049239	H6PD	hsa-let-7a-5p	Homo sapiens	HUVEC	Umbilical Vein	Normal/Primary	HITS-CLIP	POSITIVE	DIRECT	DOWN	NA
ENSG00000049618	ARID1B	hsa-let-7a-5p	Homo sapiens	BETA Cells	Pancreas	Normal/Primary	HITS-CLIP	POSITIVE	DIRECT	DOWN	NA
ENSG00000050344	NFE2L3	hsa-let-7a-5p	Homo sapiens	HEK293	Kidney	Embryonic/Fetal	Chimeric fragments	POSITIVE	DIRECT	DOWN	NA
ENSG00000050555	LAMC3	hsa-let-7a-5p	Homo sapiens	BETA Cells	Pancreas	Normal/Primary	HITS-CLIP	POSITIVE	DIRECT	DOWN	NA
ENSG00000051341	POLQ	hsa-let-7a-5p	Homo sapiens	293S	Kidney	Embryonic/Fetal	HITS-CLIP	POSITIVE	DIRECT	DOWN	treatment: arsenite
ENSG00000052723	SIKE1	hsa-let-7a-5p	Homo sapiens	HEK293	Kidney	Embryonic/Fetal	PAR-CLIP	POSITIVE	DIRECT	DOWN	mild MNase digestion
ENSG00000052795	FNIP2	hsa-let-7a-5p	Homo sapiens	BETA Cells	Pancreas	Normal/Primary	HITS-CLIP	POSITIVE	DIRECT	DOWN	NA
ENSG00000052802	MSMO1	hsa-let-7a-5p	Homo sapiens	HEK293	Kidney	Embryonic/Fetal	Chimeric fragments	POSITIVE	DIRECT	DOWN	NA
ENSG00000052841	TTC17	hsa-let-7a-5p	Homo sapiens	HMSC	Bone Marrow	Stem/Progenitor	HITS-CLIP	POSITIVE	DIRECT	DOWN	NA
ENSG00000052841	TTC17	hsa-let-7a-5p	Homo sapiens	HS27A	Bone Marrow	Normal/Primary	HITS-CLIP	POSITIVE	DIRECT	DOWN	NA
ENSG00000052841	TTC17	hsa-let-7a-5p	Homo sapiens	HS5	Bone Marrow	Normal/Primary	HITS-CLIP	POSITIVE	DIRECT	DOWN	NA
ENSG00000052841	TTC17	hsa-let-7a-5p	Homo sapiens	293S	Kidney	Embryonic/Fetal	HITS-CLIP	POSITIVE	DIRECT	DOWN	treatment: arsenite
ENSG00000052841	TTC17	hsa-let-7a-5p	Homo sapiens	293S	Kidney	Embryonic/Fetal	HITS-CLIP	POSITIVE	DIRECT	DOWN	treatment: emetine
ENSG00000053770	AP5M1	hsa-let-7a-5p	Homo sapiens	HUVEC	Umbilical Vein	Normal/Primary	HITS-CLIP	POSITIVE	DIRECT	DOWN	NA
ENSG00000054598	FOXC1	hsa-let-7a-5p	Homo sapiens	HEK293	Kidney	Embryonic/Fetal	Chimeric fragments	POSITIVE	DIRECT	DOWN	NA
ENSG00000055070	SZRD1	hsa-let-7a-5p	Homo sapiens	HUVEC	Umbilical Vein	Normal/Primary	HITS-CLIP	POSITIVE	DIRECT	DOWN	NA
ENSG00000055118	KCNH2	hsa-let-7a-5p	Homo sapiens	HEK293	Kidney	Embryonic/Fetal	PAR-CLIP	POSITIVE	DIRECT	DOWN	mild MNase digestion
ENSG00000055208	TAB2	hsa-let-7a-5p	Homo sapiens	FLPIN_TREX_293	Kidney	Normal/Primary	CLASH	POSITIVE	DIRECT	DOWN	NA
ENSG00000055208	TAB2	hsa-let-7a-5p	Homo sapiens	HEK293	Kidney	Embryonic/Fetal	PAR-CLIP	POSITIVE	DIRECT	DOWN	NA
ENSG00000055208	TAB2	hsa-let-7a-5p	Homo sapiens	EF3DAGO2	NA	Normal/Primary	PAR-CLIP	POSITIVE	DIRECT	DOWN	NA
ENSG00000055208	TAB2	hsa-let-7a-5p	Homo sapiens	LCL35	NA	Normal/Primary	PAR-CLIP	POSITIVE	DIRECT	DOWN	NA
ENSG00000055483	USP36	hsa-let-7a-5p	Homo sapiens	HEK293	Kidney	Embryonic/Fetal	Chimeric fragments	POSITIVE	DIRECT	DOWN	NA
ENSG00000056097	ZFR	hsa-let-7a-5p	Homo sapiens	HS5	Bone Marrow	Normal/Primary	HITS-CLIP	POSITIVE	DIRECT	DOWN	NA
ENSG00000056586	RC3H2	hsa-let-7a-5p	Homo sapiens	HS5	Bone Marrow	Normal/Primary	HITS-CLIP	POSITIVE	DIRECT	DOWN	NA
ENSG00000056586	RC3H2	hsa-let-7a-5p	Homo sapiens	HUVEC	Umbilical Vein	Normal/Primary	HITS-CLIP	POSITIVE	DIRECT	DOWN	NA
ENSG00000057252	SOAT1	hsa-let-7a-5p	Homo sapiens	HEK293	Kidney	Embryonic/Fetal	Chimeric fragments	POSITIVE	DIRECT	DOWN	NA
ENSG00000057657	PRDM1	hsa-let-7a-5p	Homo sapiens	HEK293T	Kidney	Embryonic/Fetal	Luciferase Reporter Assay	POSITIVE	DIRECT	DOWN	NA
ENSG00000058272	PPP1R12A	hsa-let-7a-5p	Homo sapiens	HEK293	Kidney	Embryonic/Fetal	PAR-CLIP	POSITIVE	DIRECT	DOWN	NA
ENSG00000058272	PPP1R12A	hsa-let-7a-5p	Homo sapiens	HUVEC	Umbilical Vein	Normal/Primary	HITS-CLIP	POSITIVE	DIRECT	DOWN	NA
ENSG00000058272	PPP1R12A	hsa-let-7a-5p	Homo sapiens	HEK293	Kidney	Embryonic/Fetal	Chimeric fragments	POSITIVE	DIRECT	DOWN	NA
ENSG00000058673	ZC3H11A	hsa-let-7a-5p	Homo sapiens	HEK293	Kidney	Embryonic/Fetal	Chimeric fragments	POSITIVE	DIRECT	DOWN	NA
ENSG00000058729	RIOK2	hsa-let-7a-5p	Homo sapiens	HEK293	Kidney	Embryonic/Fetal	PAR-CLIP	POSITIVE	DIRECT	DOWN	NA
ENSG00000058799	YIPF1	hsa-let-7a-5p	Homo sapiens	HEK293	Kidney	Embryonic/Fetal	PAR-CLIP	POSITIVE	DIRECT	DOWN	mild MNase digestion
ENSG00000058804	NDC1	hsa-let-7a-5p	Homo sapiens	HEK293	Kidney	Embryonic/Fetal	PAR-CLIP	POSITIVE	DIRECT	DOWN	NA
ENSG00000058804	NDC1	hsa-let-7a-5p	Homo sapiens	HEK293	Kidney	Embryonic/Fetal	Chimeric fragments	POSITIVE	DIRECT	DOWN	NA
ENSG00000060069	CTDP1	hsa-let-7a-5p	Homo sapiens	HMSC	Bone Marrow	Stem/Progenitor	HITS-CLIP	POSITIVE	DIRECT	DOWN	NA
ENSG00000060069	CTDP1	hsa-let-7a-5p	Homo sapiens	HUVEC	Umbilical Vein	Normal/Primary	HITS-CLIP	POSITIVE	DIRECT	DOWN	NA
ENSG00000060656	PTPRU	hsa-let-7a-5p	Homo sapiens	293S	Kidney	Embryonic/Fetal	HITS-CLIP	POSITIVE	DIRECT	DOWN	no treatment (control)
ENSG00000060982	BCAT1	hsa-let-7a-5p	Homo sapiens	HUVEC	Umbilical Vein	Normal/Primary	HITS-CLIP	POSITIVE	DIRECT	DOWN	NA
ENSG00000061936	SFSWAP	hsa-let-7a-5p	Homo sapiens	BETA Cells	Pancreas	Normal/Primary	HITS-CLIP	POSITIVE	DIRECT	DOWN	NA
ENSG00000061936	SFSWAP	hsa-let-7a-5p	Homo sapiens	HEK293	Kidney	Embryonic/Fetal	PAR-CLIP	POSITIVE	DIRECT	DOWN	mild MNase digestion
ENSG00000062485	CS	hsa-let-7a-5p	Homo sapiens	FLPIN_TREX_293	Kidney	Normal/Primary	CLASH	POSITIVE	DIRECT	DOWN	NA
ENSG00000062725	APPBP2	hsa-let-7a-5p	Homo sapiens	HEK293	Kidney	Embryonic/Fetal	Chimeric fragments	POSITIVE	DIRECT	DOWN	NA
ENSG00000063176	SPHK2	hsa-let-7a-5p	Homo sapiens	HUVEC	Umbilical Vein	Normal/Primary	HITS-CLIP	POSITIVE	DIRECT	DOWN	NA
ENSG00000064225	ST3GAL6	hsa-let-7a-5p	Homo sapiens	HEK293	Kidney	Embryonic/Fetal	PAR-CLIP	POSITIVE	DIRECT	DOWN	mild MNase digestion
ENSG00000064393	HIPK2	hsa-let-7a-5p	Homo sapiens	BETA Cells	Pancreas	Normal/Primary	HITS-CLIP	POSITIVE	DIRECT	DOWN	NA
ENSG00000064393	HIPK2	hsa-let-7a-5p	Homo sapiens	HEK293	Kidney	Embryonic/Fetal	PAR-CLIP	POSITIVE	DIRECT	DOWN	mild MNase digestion
ENSG00000064393	HIPK2	hsa-let-7a-5p	Homo sapiens	LCL35	NA	Normal/Primary	PAR-CLIP	POSITIVE	DIRECT	DOWN	NA
ENSG00000064393	HIPK2	hsa-let-7a-5p	Homo sapiens	HEK293	Kidney	Embryonic/Fetal	Chimeric fragments	POSITIVE	DIRECT	DOWN	NA
ENSG00000064419	TNPO3	hsa-let-7a-5p	Homo sapiens	HEK293	Kidney	Embryonic/Fetal	Chimeric fragments	POSITIVE	DIRECT	DOWN	NA
ENSG00000064601	CTSA	hsa-let-7a-5p	Homo sapiens	HMSC	Bone Marrow	Stem/Progenitor	HITS-CLIP	POSITIVE	DIRECT	DOWN	NA
ENSG00000064601	CTSA	hsa-let-7a-5p	Homo sapiens	BETA Cells	Pancreas	Normal/Primary	HITS-CLIP	POSITIVE	DIRECT	DOWN	NA
ENSG00000064601	CTSA	hsa-let-7a-5p	Homo sapiens	HEK293	Kidney	Embryonic/Fetal	PAR-CLIP	POSITIVE	DIRECT	DOWN	mild MNase digestion
ENSG00000064601	CTSA	hsa-let-7a-5p	Homo sapiens	LCLBACD1	NA	Normal/Primary	PAR-CLIP	POSITIVE	DIRECT	DOWN	NA
ENSG00000064652	SNX24	hsa-let-7a-5p	Homo sapiens	HEK293	Kidney	Embryonic/Fetal	PAR-CLIP	POSITIVE	DIRECT	DOWN	mild MNase digestion
ENSG00000065135	GNAI3	hsa-let-7a-5p	Homo sapiens	HEK293	Kidney	Embryonic/Fetal	Chimeric fragments	POSITIVE	DIRECT	DOWN	NA
ENSG00000065308	TRAM2	hsa-let-7a-5p	Homo sapiens	HUVEC	Umbilical Vein	Normal/Primary	HITS-CLIP	POSITIVE	DIRECT	DOWN	NA
ENSG00000065427	KARS	hsa-let-7a-5p	Homo sapiens	HEK293	Kidney	Embryonic/Fetal	Chimeric fragments	POSITIVE	DIRECT	DOWN	NA
ENSG00000065518	NDUFB4	hsa-let-7a-5p	Homo sapiens	HEK293	Kidney	Embryonic/Fetal	Chimeric fragments	POSITIVE	DIRECT	DOWN	NA
ENSG00000065526	SPEN	hsa-let-7a-5p	Homo sapiens	HEK293	Kidney	Embryonic/Fetal	Chimeric fragments	POSITIVE	DIRECT	DOWN	NA
ENSG00000065559	MAP2K4	hsa-let-7a-5p	Homo sapiens	BETA Cells	Pancreas	Normal/Primary	HITS-CLIP	POSITIVE	DIRECT	DOWN	NA
ENSG00000065559	MAP2K4	hsa-let-7a-5p	Homo sapiens	LCL35	NA	Normal/Primary	PAR-CLIP	POSITIVE	DIRECT	DOWN	NA
ENSG00000065883	CDK13	hsa-let-7a-5p	Homo sapiens	HS27A	Bone Marrow	Normal/Primary	HITS-CLIP	POSITIVE	DIRECT	DOWN	NA
ENSG00000065883	CDK13	hsa-let-7a-5p	Homo sapiens	HS5	Bone Marrow	Normal/Primary	HITS-CLIP	POSITIVE	DIRECT	DOWN	NA
ENSG00000065911	MTHFD2	hsa-let-7a-5p	Homo sapiens	HUVEC	Umbilical Vein	Normal/Primary	HITS-CLIP	POSITIVE	DIRECT	DOWN	NA
ENSG00000066027	PPP2R5A	hsa-let-7a-5p	Homo sapiens	HEK293	Kidney	Embryonic/Fetal	PAR-CLIP	POSITIVE	DIRECT	DOWN	mild MNase digestion
ENSG00000066044	ELAVL1	hsa-let-7a-5p	Homo sapiens	HUVEC	Umbilical Vein	Normal/Primary	HITS-CLIP	POSITIVE	DIRECT	DOWN	NA
ENSG00000066056	TIE1	hsa-let-7a-5p	Homo sapiens	HUVEC	Umbilical Vein	Normal/Primary	HITS-CLIP	POSITIVE	DIRECT	DOWN	NA
ENSG00000066084	DIP2B	hsa-let-7a-5p	Homo sapiens	HS5	Bone Marrow	Normal/Primary	HITS-CLIP	POSITIVE	DIRECT	DOWN	NA
ENSG00000066084	DIP2B	hsa-let-7a-5p	Homo sapiens	HUVEC	Umbilical Vein	Normal/Primary	HITS-CLIP	POSITIVE	DIRECT	DOWN	NA
ENSG00000066117	SMARCD1	hsa-let-7a-5p	Homo sapiens	293S	Kidney	Embryonic/Fetal	HITS-CLIP	POSITIVE	DIRECT	DOWN	treatment:hippuristanol
ENSG00000066117	SMARCD1	hsa-let-7a-5p	Homo sapiens	HEK293	Kidney	Embryonic/Fetal	PAR-CLIP	POSITIVE	DIRECT	DOWN	mild MNase digestion
ENSG00000066117	SMARCD1	hsa-let-7a-5p	Homo sapiens	HEK293	Kidney	Embryonic/Fetal	Chimeric fragments	POSITIVE	DIRECT	DOWN	NA
ENSG00000066279	ASPM	hsa-let-7a-5p	Homo sapiens	HEK293	Kidney	Embryonic/Fetal	Chimeric fragments	POSITIVE	DIRECT	DOWN	NA
ENSG00000066933	MYO9A	hsa-let-7a-5p	Homo sapiens	HEK293	Kidney	Embryonic/Fetal	Chimeric fragments	POSITIVE	DIRECT	DOWN	NA
ENSG00000067369	TP53BP1	hsa-let-7a-5p	Homo sapiens	HMSC	Bone Marrow	Stem/Progenitor	HITS-CLIP	POSITIVE	DIRECT	DOWN	NA
ENSG00000067369	TP53BP1	hsa-let-7a-5p	Homo sapiens	HUVEC	Umbilical Vein	Normal/Primary	HITS-CLIP	POSITIVE	DIRECT	DOWN	NA
ENSG00000068366	ACSL4	hsa-let-7a-5p	Homo sapiens	HEK293	Kidney	Embryonic/Fetal	Chimeric fragments	POSITIVE	DIRECT	DOWN	NA
ENSG00000068796	KIF2A	hsa-let-7a-5p	Homo sapiens	HS5	Bone Marrow	Normal/Primary	HITS-CLIP	POSITIVE	DIRECT	DOWN	NA
ENSG00000068796	KIF2A	hsa-let-7a-5p	Homo sapiens	HEK293	Kidney	Embryonic/Fetal	PAR-CLIP	POSITIVE	DIRECT	DOWN	NA
ENSG00000068796	KIF2A	hsa-let-7a-5p	Homo sapiens	HEK293	Kidney	Embryonic/Fetal	PAR-CLIP	POSITIVE	DIRECT	DOWN	mild MNase digestion
ENSG00000068878	PSME4	hsa-let-7a-5p	Homo sapiens	HUVEC	Umbilical Vein	Normal/Primary	HITS-CLIP	POSITIVE	DIRECT	DOWN	NA
ENSG00000069275	NUCKS1	hsa-let-7a-5p	Homo sapiens	HEK293	Kidney	Embryonic/Fetal	Chimeric fragments	POSITIVE	DIRECT	DOWN	NA
ENSG00000069345	DNAJA2	hsa-let-7a-5p	Homo sapiens	HEK293	Kidney	Embryonic/Fetal	PAR-CLIP	POSITIVE	DIRECT	DOWN	mild MNase digestion
ENSG00000069667	RORA	hsa-let-7a-5p	Homo sapiens	HEK293	Kidney	Embryonic/Fetal	Chimeric fragments	POSITIVE	DIRECT	DOWN	NA
ENSG00000069702	TGFBR3	hsa-let-7a-5p	Homo sapiens	HMSC	Bone Marrow	Stem/Progenitor	HITS-CLIP	POSITIVE	DIRECT	DOWN	NA
ENSG00000069702	TGFBR3	hsa-let-7a-5p	Homo sapiens	HS27A	Bone Marrow	Normal/Primary	HITS-CLIP	POSITIVE	DIRECT	DOWN	NA
ENSG00000069702	TGFBR3	hsa-let-7a-5p	Homo sapiens	HS5	Bone Marrow	Normal/Primary	HITS-CLIP	POSITIVE	DIRECT	DOWN	NA
ENSG00000069702	TGFBR3	hsa-let-7a-5p	Homo sapiens	HUVEC	Umbilical Vein	Normal/Primary	HITS-CLIP	POSITIVE	DIRECT	DOWN	NA
ENSG00000069702	TGFBR3	hsa-let-7a-5p	Homo sapiens	293S	Kidney	Embryonic/Fetal	HITS-CLIP	POSITIVE	DIRECT	DOWN	no treatment (control)
ENSG00000069702	TGFBR3	hsa-let-7a-5p	Homo sapiens	HEK293	Kidney	Embryonic/Fetal	PAR-CLIP	POSITIVE	DIRECT	DOWN	mild MNase digestion
ENSG00000069849	ATP1B3	hsa-let-7a-5p	Homo sapiens	HEK293	Kidney	Embryonic/Fetal	Chimeric fragments	POSITIVE	DIRECT	DOWN	NA
ENSG00000069956	MAPK6	hsa-let-7a-5p	Homo sapiens	HS27A	Bone Marrow	Normal/Primary	HITS-CLIP	POSITIVE	DIRECT	DOWN	NA
ENSG00000069956	MAPK6	hsa-let-7a-5p	Homo sapiens	HS5	Bone Marrow	Normal/Primary	HITS-CLIP	POSITIVE	DIRECT	DOWN	NA
ENSG00000069956	MAPK6	hsa-let-7a-5p	Homo sapiens	BETA Cells	Pancreas	Normal/Primary	HITS-CLIP	POSITIVE	DIRECT	DOWN	NA
ENSG00000069956	MAPK6	hsa-let-7a-5p	Homo sapiens	HEK293	Kidney	Embryonic/Fetal	PAR-CLIP	POSITIVE	DIRECT	DOWN	mild MNase digestion
ENSG00000069956	MAPK6	hsa-let-7a-5p	Homo sapiens	HEK293	Kidney	Embryonic/Fetal	Chimeric fragments	POSITIVE	DIRECT	DOWN	NA
ENSG00000070413	DGCR2	hsa-let-7a-5p	Homo sapiens	HUVEC	Umbilical Vein	Normal/Primary	HITS-CLIP	POSITIVE	DIRECT	DOWN	NA
ENSG00000070540	WIPI1	hsa-let-7a-5p	Homo sapiens	HUVEC	Umbilical Vein	Normal/Primary	HITS-CLIP	POSITIVE	DIRECT	DOWN	NA
ENSG00000070540	WIPI1	hsa-let-7a-5p	Homo sapiens	BETA Cells	Pancreas	Normal/Primary	HITS-CLIP	POSITIVE	DIRECT	DOWN	NA
ENSG00000071073	MGAT4A	hsa-let-7a-5p	Homo sapiens	HEK293	Kidney	Embryonic/Fetal	PAR-CLIP	POSITIVE	DIRECT	DOWN	mild MNase digestion
ENSG00000071242	RPS6KA2	hsa-let-7a-5p	Homo sapiens	HUVEC	Umbilical Vein	Normal/Primary	HITS-CLIP	POSITIVE	DIRECT	DOWN	NA
ENSG00000071246	VASH1	hsa-let-7a-5p	Homo sapiens	HUVEC	Umbilical Vein	Normal/Primary	HITS-CLIP	POSITIVE	DIRECT	DOWN	NA
ENSG00000071537	SEL1L	hsa-let-7a-5p	Homo sapiens	HMSC	Bone Marrow	Stem/Progenitor	HITS-CLIP	POSITIVE	DIRECT	DOWN	NA
ENSG00000071894	CPSF1	hsa-let-7a-5p	Homo sapiens	HUVEC	Umbilical Vein	Normal/Primary	HITS-CLIP	POSITIVE	DIRECT	DOWN	NA
ENSG00000072121	ZFYVE26	hsa-let-7a-5p	Homo sapiens	HUVEC	Umbilical Vein	Normal/Primary	HITS-CLIP	POSITIVE	DIRECT	DOWN	NA
ENSG00000072121	ZFYVE26	hsa-let-7a-5p	Homo sapiens	BETA Cells	Pancreas	Normal/Primary	HITS-CLIP	POSITIVE	DIRECT	DOWN	NA
ENSG00000072121	ZFYVE26	hsa-let-7a-5p	Homo sapiens	HEK293	Kidney	Embryonic/Fetal	PAR-CLIP	POSITIVE	DIRECT	DOWN	mild MNase digestion
ENSG00000072501	SMC1A	hsa-let-7a-5p	Homo sapiens	HS5	Bone Marrow	Normal/Primary	HITS-CLIP	POSITIVE	DIRECT	DOWN	NA
ENSG00000072501	SMC1A	hsa-let-7a-5p	Homo sapiens	HEK293	Kidney	Embryonic/Fetal	PAR-CLIP	POSITIVE	DIRECT	DOWN	mild MNase digestion
ENSG00000072501	SMC1A	hsa-let-7a-5p	Homo sapiens	HEK293	Kidney	Embryonic/Fetal	Chimeric fragments	POSITIVE	DIRECT	DOWN	NA
ENSG00000072571	HMMR	hsa-let-7a-5p	Homo sapiens	HEK293	Kidney	Embryonic/Fetal	Chimeric fragments	POSITIVE	DIRECT	DOWN	NA
ENSG00000072682	P4HA2	hsa-let-7a-5p	Homo sapiens	HS5	Bone Marrow	Normal/Primary	HITS-CLIP	POSITIVE	DIRECT	DOWN	NA
ENSG00000072803	FBXW11	hsa-let-7a-5p	Homo sapiens	HEK293	Kidney	Embryonic/Fetal	Chimeric fragments	POSITIVE	DIRECT	DOWN	NA
ENSG00000072954	TMEM38A	hsa-let-7a-5p	Homo sapiens	HEK293	Kidney	Embryonic/Fetal	PAR-CLIP	POSITIVE	DIRECT	DOWN	mild MNase digestion
ENSG00000072954	TMEM38A	hsa-let-7a-5p	Homo sapiens	HEK293	Kidney	Embryonic/Fetal	Chimeric fragments	POSITIVE	DIRECT	DOWN	NA
ENSG00000072958	AP1M1	hsa-let-7a-5p	Homo sapiens	HMSC	Bone Marrow	Stem/Progenitor	HITS-CLIP	POSITIVE	DIRECT	DOWN	NA
ENSG00000072958	AP1M1	hsa-let-7a-5p	Homo sapiens	HEK293	Kidney	Embryonic/Fetal	Chimeric fragments	POSITIVE	DIRECT	DOWN	NA
ENSG00000073008	PVR	hsa-let-7a-5p	Homo sapiens	HUVEC	Umbilical Vein	Normal/Primary	HITS-CLIP	POSITIVE	DIRECT	DOWN	NA
ENSG00000073008	PVR	hsa-let-7a-5p	Homo sapiens	HEK293	Kidney	Embryonic/Fetal	PAR-CLIP	POSITIVE	DIRECT	DOWN	mild MNase digestion
ENSG00000073050	XRCC1	hsa-let-7a-5p	Homo sapiens	HEK293	Kidney	Embryonic/Fetal	PAR-CLIP	POSITIVE	DIRECT	DOWN	mild MNase digestion
ENSG00000073756	PTGS2	hsa-let-7a-5p	Homo sapiens	HS5	Bone Marrow	Normal/Primary	HITS-CLIP	POSITIVE	DIRECT	DOWN	NA
ENSG00000073792	IGF2BP2	hsa-let-7a-5p	Homo sapiens	HS5	Bone Marrow	Normal/Primary	HITS-CLIP	POSITIVE	DIRECT	DOWN	NA
ENSG00000074047	GLI2	hsa-let-7a-5p	Homo sapiens	293S	Kidney	Embryonic/Fetal	HITS-CLIP	POSITIVE	DIRECT	DOWN	no treatment (control)
ENSG00000074657	ZNF532	hsa-let-7a-5p	Homo sapiens	HEK293	Kidney	Embryonic/Fetal	PAR-CLIP	POSITIVE	DIRECT	DOWN	mild MNase digestion
ENSG00000074800	ENO1	hsa-let-7a-5p	Homo sapiens	293S	Kidney	Embryonic/Fetal	HITS-CLIP	POSITIVE	DIRECT	DOWN	no treatment (control)
ENSG00000074842	C19orf10	hsa-let-7a-5p	Homo sapiens	HEK293	Kidney	Embryonic/Fetal	PAR-CLIP	POSITIVE	DIRECT	DOWN	NA
ENSG00000075292	ZNF638	hsa-let-7a-5p	Homo sapiens	HEK293	Kidney	Embryonic/Fetal	Chimeric fragments	POSITIVE	DIRECT	DOWN	NA
ENSG00000075336	TIMM21	hsa-let-7a-5p	Homo sapiens	HEK293	Kidney	Embryonic/Fetal	Chimeric fragments	POSITIVE	DIRECT	DOWN	NA
ENSG00000075413	MARK3	hsa-let-7a-5p	Homo sapiens	HMSC	Bone Marrow	Stem/Progenitor	HITS-CLIP	POSITIVE	DIRECT	DOWN	NA
ENSG00000075415	SLC25A3	hsa-let-7a-5p	Homo sapiens	293S	Kidney	Embryonic/Fetal	HITS-CLIP	POSITIVE	DIRECT	DOWN	treatment: emetine
ENSG00000075624	ACTB	hsa-let-7a-5p	Homo sapiens	HMSC	Bone Marrow	Stem/Progenitor	HITS-CLIP	POSITIVE	DIRECT	DOWN	NA
ENSG00000075624	ACTB	hsa-let-7a-5p	Homo sapiens	293S	Kidney	Embryonic/Fetal	HITS-CLIP	POSITIVE	DIRECT	DOWN	no treatment (control)
ENSG00000075624	ACTB	hsa-let-7a-5p	Homo sapiens	293S	Kidney	Embryonic/Fetal	HITS-CLIP	POSITIVE	DIRECT	DOWN	treatment: arsenite
ENSG00000075624	ACTB	hsa-let-7a-5p	Homo sapiens	293S	Kidney	Embryonic/Fetal	HITS-CLIP	POSITIVE	DIRECT	DOWN	treatment: emetine
ENSG00000076067	RBMS2	hsa-let-7a-5p	Homo sapiens	HMSC	Bone Marrow	Stem/Progenitor	HITS-CLIP	POSITIVE	DIRECT	DOWN	NA
ENSG00000076067	RBMS2	hsa-let-7a-5p	Homo sapiens	HS27A	Bone Marrow	Normal/Primary	HITS-CLIP	POSITIVE	DIRECT	DOWN	NA
ENSG00000076067	RBMS2	hsa-let-7a-5p	Homo sapiens	HS5	Bone Marrow	Normal/Primary	HITS-CLIP	POSITIVE	DIRECT	DOWN	NA
ENSG00000076108	BAZ2A	hsa-let-7a-5p	Homo sapiens	FLPIN_TREX_293	Kidney	Normal/Primary	CLASH	POSITIVE	DIRECT	DOWN	NA
ENSG00000076201	PTPN23	hsa-let-7a-5p	Homo sapiens	HUVEC	Umbilical Vein	Normal/Primary	HITS-CLIP	POSITIVE	DIRECT	DOWN	NA
ENSG00000076248	UNG	hsa-let-7a-5p	Homo sapiens	HEK293	Kidney	Embryonic/Fetal	PAR-CLIP	POSITIVE	DIRECT	DOWN	NA
ENSG00000076356	PLXNA2	hsa-let-7a-5p	Homo sapiens	HUVEC	Umbilical Vein	Normal/Primary	HITS-CLIP	POSITIVE	DIRECT	DOWN	NA
ENSG00000076641	PAG1	hsa-let-7a-5p	Homo sapiens	HEK293	Kidney	Embryonic/Fetal	Chimeric fragments	POSITIVE	DIRECT	DOWN	NA
ENSG00000076685	NT5C2	hsa-let-7a-5p	Homo sapiens	HS5	Bone Marrow	Normal/Primary	HITS-CLIP	POSITIVE	DIRECT	DOWN	NA
ENSG00000077152	UBE2T	hsa-let-7a-5p	Homo sapiens	HEK293	Kidney	Embryonic/Fetal	Chimeric fragments	POSITIVE	DIRECT	DOWN	NA
ENSG00000077235	GTF3C1	hsa-let-7a-5p	Homo sapiens	HUVEC	Umbilical Vein	Normal/Primary	HITS-CLIP	POSITIVE	DIRECT	DOWN	NA
ENSG00000077312	SNRPA	hsa-let-7a-5p	Homo sapiens	HEK293	Kidney	Embryonic/Fetal	PAR-CLIP	POSITIVE	DIRECT	DOWN	NA
ENSG00000077514	POLD3	hsa-let-7a-5p	Homo sapiens	HEK293	Kidney	Embryonic/Fetal	PAR-CLIP	POSITIVE	DIRECT	DOWN	mild MNase digestion
ENSG00000077782	FGFR1	hsa-let-7a-5p	Homo sapiens	HUVEC	Umbilical Vein	Normal/Primary	HITS-CLIP	POSITIVE	DIRECT	DOWN	NA
ENSG00000077782	FGFR1	hsa-let-7a-5p	Homo sapiens	293S	Kidney	Embryonic/Fetal	HITS-CLIP	POSITIVE	DIRECT	DOWN	treatment: emetine
ENSG00000078140	UBE2K	hsa-let-7a-5p	Homo sapiens	LCLBACD1	NA	Normal/Primary	PAR-CLIP	POSITIVE	DIRECT	DOWN	NA
ENSG00000078269	SYNJ2	hsa-let-7a-5p	Homo sapiens	HS5	Bone Marrow	Normal/Primary	HITS-CLIP	POSITIVE	DIRECT	DOWN	NA
ENSG00000078304	PPP2R5C	hsa-let-7a-5p	Homo sapiens	HEK293	Kidney	Embryonic/Fetal	Chimeric fragments	POSITIVE	DIRECT	DOWN	NA
ENSG00000078369	GNB1	hsa-let-7a-5p	Homo sapiens	HEK293	Kidney	Embryonic/Fetal	PAR-CLIP	POSITIVE	DIRECT	DOWN	NA
ENSG00000078399	HOXA9	hsa-let-7a-5p	Homo sapiens	HMSC	Bone Marrow	Stem/Progenitor	HITS-CLIP	POSITIVE	DIRECT	DOWN	NA
ENSG00000078399	HOXA9	hsa-let-7a-5p	Homo sapiens	HS27A	Bone Marrow	Normal/Primary	HITS-CLIP	POSITIVE	DIRECT	DOWN	NA
ENSG00000078399	HOXA9	hsa-let-7a-5p	Homo sapiens	HS5	Bone Marrow	Normal/Primary	HITS-CLIP	POSITIVE	DIRECT	DOWN	NA
ENSG00000078399	HOXA9	hsa-let-7a-5p	Homo sapiens	HUVEC	Umbilical Vein	Normal/Primary	HITS-CLIP	POSITIVE	DIRECT	DOWN	NA
ENSG00000078399	HOXA9	hsa-let-7a-5p	Homo sapiens	293S	Kidney	Embryonic/Fetal	HITS-CLIP	POSITIVE	DIRECT	DOWN	treatment: emetine
ENSG00000078399	HOXA9	hsa-let-7a-5p	Homo sapiens	293S	Kidney	Embryonic/Fetal	HITS-CLIP	POSITIVE	DIRECT	DOWN	treatment:hippuristanol
ENSG00000078399	HOXA9	hsa-let-7a-5p	Homo sapiens	HEK293	Kidney	Embryonic/Fetal	PAR-CLIP	POSITIVE	DIRECT	DOWN	mild MNase digestion
ENSG00000078401	EDN1	hsa-let-7a-5p	Homo sapiens	HUVEC	Umbilical Vein	Normal/Primary	HITS-CLIP	POSITIVE	DIRECT	DOWN	NA
ENSG00000078403	MLLT10	hsa-let-7a-5p	Homo sapiens	EF3DAGO2	NA	Normal/Primary	PAR-CLIP	POSITIVE	DIRECT	DOWN	NA
ENSG00000078403	MLLT10	hsa-let-7a-5p	Homo sapiens	HEK293	Kidney	Embryonic/Fetal	Chimeric fragments	POSITIVE	DIRECT	DOWN	NA
ENSG00000078674	PCM1	hsa-let-7a-5p	Homo sapiens	BETA Cells	Pancreas	Normal/Primary	HITS-CLIP	POSITIVE	DIRECT	DOWN	NA
ENSG00000078804	TP53INP2	hsa-let-7a-5p	Homo sapiens	HEK293	Kidney	Embryonic/Fetal	Chimeric fragments	POSITIVE	DIRECT	DOWN	NA
ENSG00000079102	RUNX1T1	hsa-let-7a-5p	Homo sapiens	HUVEC	Umbilical Vein	Normal/Primary	HITS-CLIP	POSITIVE	DIRECT	DOWN	NA
ENSG00000079102	RUNX1T1	hsa-let-7a-5p	Homo sapiens	HEK293	Kidney	Embryonic/Fetal	Chimeric fragments	POSITIVE	DIRECT	DOWN	NA
ENSG00000079805	DNM2	hsa-let-7a-5p	Homo sapiens	HEK293	Kidney	Embryonic/Fetal	Chimeric fragments	POSITIVE	DIRECT	DOWN	NA
ENSG00000080200	CRYBG3	hsa-let-7a-5p	Homo sapiens	BETA Cells	Pancreas	Normal/Primary	HITS-CLIP	POSITIVE	DIRECT	DOWN	NA
ENSG00000080371	RAB21	hsa-let-7a-5p	Homo sapiens	HEK293	Kidney	Embryonic/Fetal	Chimeric fragments	POSITIVE	DIRECT	DOWN	NA
ENSG00000080546	SESN1	hsa-let-7a-5p	Homo sapiens	HEK293	Kidney	Embryonic/Fetal	PAR-CLIP	POSITIVE	DIRECT	DOWN	mild MNase digestion
ENSG00000080603	SRCAP	hsa-let-7a-5p	Homo sapiens	293S	Kidney	Embryonic/Fetal	HITS-CLIP	POSITIVE	DIRECT	DOWN	treatment: emetine
ENSG00000080802	CNOT4	hsa-let-7a-5p	Homo sapiens	HMSC	Bone Marrow	Stem/Progenitor	HITS-CLIP	POSITIVE	DIRECT	DOWN	NA
ENSG00000080822	CLDND1	hsa-let-7a-5p	Homo sapiens	HEK293	Kidney	Embryonic/Fetal	PAR-CLIP	POSITIVE	DIRECT	DOWN	NA
ENSG00000080824	HSP90AA1	hsa-let-7a-5p	Homo sapiens	HEK293	Kidney	Embryonic/Fetal	Chimeric fragments	POSITIVE	DIRECT	DOWN	NA
ENSG00000080845	DLGAP4	hsa-let-7a-5p	Homo sapiens	BETA Cells	Pancreas	Normal/Primary	HITS-CLIP	POSITIVE	DIRECT	DOWN	NA
ENSG00000081154	PCNP	hsa-let-7a-5p	Homo sapiens	HEK293	Kidney	Embryonic/Fetal	Chimeric fragments	POSITIVE	DIRECT	DOWN	NA
ENSG00000081181	ARG2	hsa-let-7a-5p	Homo sapiens	HEK293	Kidney	Embryonic/Fetal	PAR-CLIP	POSITIVE	DIRECT	DOWN	mild MNase digestion
ENSG00000081386	ZNF510	hsa-let-7a-5p	Homo sapiens	HEK293	Kidney	Embryonic/Fetal	PAR-CLIP	POSITIVE	DIRECT	DOWN	mild MNase digestion
ENSG00000082213	C5orf22	hsa-let-7a-5p	Homo sapiens	HEK293	Kidney	Embryonic/Fetal	Chimeric fragments	POSITIVE	DIRECT	DOWN	NA
ENSG00000082515	MRPL22	hsa-let-7a-5p	Homo sapiens	HEK293	Kidney	Embryonic/Fetal	Chimeric fragments	POSITIVE	DIRECT	DOWN	NA
ENSG00000082641	NFE2L1	hsa-let-7a-5p	Homo sapiens	HMSC	Bone Marrow	Stem/Progenitor	HITS-CLIP	POSITIVE	DIRECT	DOWN	NA
ENSG00000082898	XPO1	hsa-let-7a-5p	Homo sapiens	HUVEC	Umbilical Vein	Normal/Primary	HITS-CLIP	POSITIVE	DIRECT	DOWN	NA
ENSG00000082898	XPO1	hsa-let-7a-5p	Homo sapiens	BETA Cells	Pancreas	Normal/Primary	HITS-CLIP	POSITIVE	DIRECT	DOWN	NA
ENSG00000082898	XPO1	hsa-let-7a-5p	Homo sapiens	HEK293	Kidney	Embryonic/Fetal	PAR-CLIP	POSITIVE	DIRECT	DOWN	mild MNase digestion
ENSG00000083093	PALB2	hsa-let-7a-5p	Homo sapiens	HEK293	Kidney	Embryonic/Fetal	Chimeric fragments	POSITIVE	DIRECT	DOWN	NA
ENSG00000083168	KAT6A	hsa-let-7a-5p	Homo sapiens	HUVEC	Umbilical Vein	Normal/Primary	HITS-CLIP	POSITIVE	DIRECT	DOWN	NA
ENSG00000083844	ZNF264	hsa-let-7a-5p	Homo sapiens	293S	Kidney	Embryonic/Fetal	HITS-CLIP	POSITIVE	DIRECT	DOWN	no treatment (control)
ENSG00000083844	ZNF264	hsa-let-7a-5p	Homo sapiens	HEK293	Kidney	Embryonic/Fetal	Chimeric fragments	POSITIVE	DIRECT	DOWN	NA
ENSG00000083857	FAT1	hsa-let-7a-5p	Homo sapiens	HMSC	Bone Marrow	Stem/Progenitor	HITS-CLIP	POSITIVE	DIRECT	DOWN	NA
ENSG00000083857	FAT1	hsa-let-7a-5p	Homo sapiens	293S	Kidney	Embryonic/Fetal	HITS-CLIP	POSITIVE	DIRECT	DOWN	treatment: arsenite
ENSG00000084090	STARD7	hsa-let-7a-5p	Homo sapiens	HEK293	Kidney	Embryonic/Fetal	Chimeric fragments	POSITIVE	DIRECT	DOWN	NA
ENSG00000084093	REST	hsa-let-7a-5p	Homo sapiens	HEK293	Kidney	Embryonic/Fetal	Chimeric fragments	POSITIVE	DIRECT	DOWN	NA
ENSG00000084764	MAPRE3	hsa-let-7a-5p	Homo sapiens	HEK293	Kidney	Embryonic/Fetal	PAR-CLIP	POSITIVE	DIRECT	DOWN	mild MNase digestion
ENSG00000084774	CAD	hsa-let-7a-5p	Homo sapiens	HUVEC	Umbilical Vein	Normal/Primary	HITS-CLIP	POSITIVE	DIRECT	DOWN	NA
ENSG00000085872	CHERP	hsa-let-7a-5p	Homo sapiens	HEK293	Kidney	Embryonic/Fetal	Chimeric fragments	POSITIVE	DIRECT	DOWN	NA
ENSG00000085978	ATG16L1	hsa-let-7a-5p	Homo sapiens	LCLBACD3	NA	Normal/Primary	PAR-CLIP	POSITIVE	DIRECT	DOWN	NA
ENSG00000085978	ATG16L1	hsa-let-7a-5p	Homo sapiens	LCLBAC	NA	Normal/Primary	PAR-CLIP	POSITIVE	DIRECT	DOWN	NA
ENSG00000086062	B4GALT1	hsa-let-7a-5p	Homo sapiens	HUVEC	Umbilical Vein	Normal/Primary	HITS-CLIP	POSITIVE	DIRECT	DOWN	NA
ENSG00000086232	EIF2AK1	hsa-let-7a-5p	Homo sapiens	HS5	Bone Marrow	Normal/Primary	HITS-CLIP	POSITIVE	DIRECT	DOWN	NA
ENSG00000086758	HUWE1	hsa-let-7a-5p	Homo sapiens	HS27A	Bone Marrow	Normal/Primary	HITS-CLIP	POSITIVE	DIRECT	DOWN	NA
ENSG00000086758	HUWE1	hsa-let-7a-5p	Homo sapiens	HS5	Bone Marrow	Normal/Primary	HITS-CLIP	POSITIVE	DIRECT	DOWN	NA
ENSG00000086758	HUWE1	hsa-let-7a-5p	Homo sapiens	HUVEC	Umbilical Vein	Normal/Primary	HITS-CLIP	POSITIVE	DIRECT	DOWN	NA
ENSG00000086758	HUWE1	hsa-let-7a-5p	Homo sapiens	BETA Cells	Pancreas	Normal/Primary	HITS-CLIP	POSITIVE	DIRECT	DOWN	NA
ENSG00000086758	HUWE1	hsa-let-7a-5p	Homo sapiens	EF3DAGO2	NA	Normal/Primary	PAR-CLIP	POSITIVE	DIRECT	DOWN	NA
ENSG00000087053	MTMR2	hsa-let-7a-5p	Homo sapiens	HEK293	Kidney	Embryonic/Fetal	Chimeric fragments	POSITIVE	DIRECT	DOWN	NA
ENSG00000087095	NLK	hsa-let-7a-5p	Homo sapiens	HUVEC	Umbilical Vein	Normal/Primary	HITS-CLIP	POSITIVE	DIRECT	DOWN	NA
ENSG00000087095	NLK	hsa-let-7a-5p	Homo sapiens	BETA Cells	Pancreas	Normal/Primary	HITS-CLIP	POSITIVE	DIRECT	DOWN	NA
ENSG00000087157	PGS1	hsa-let-7a-5p	Homo sapiens	HEK293	Kidney	Embryonic/Fetal	PAR-CLIP	POSITIVE	DIRECT	DOWN	mild MNase digestion
ENSG00000087302	C14orf166	hsa-let-7a-5p	Homo sapiens	HS27A	Bone Marrow	Normal/Primary	HITS-CLIP	POSITIVE	DIRECT	DOWN	NA
ENSG00000087302	C14orf166	hsa-let-7a-5p	Homo sapiens	HUVEC	Umbilical Vein	Normal/Primary	HITS-CLIP	POSITIVE	DIRECT	DOWN	NA
ENSG00000087448	KLHL42	hsa-let-7a-5p	Homo sapiens	HUVEC	Umbilical Vein	Normal/Primary	HITS-CLIP	POSITIVE	DIRECT	DOWN	NA
ENSG00000087448	KLHL42	hsa-let-7a-5p	Homo sapiens	BETA Cells	Pancreas	Normal/Primary	HITS-CLIP	POSITIVE	DIRECT	DOWN	NA
ENSG00000087448	KLHL42	hsa-let-7a-5p	Homo sapiens	HEK293	Kidney	Embryonic/Fetal	Chimeric fragments	POSITIVE	DIRECT	DOWN	NA
ENSG00000087502	ERGIC2	hsa-let-7a-5p	Homo sapiens	HEK293	Kidney	Embryonic/Fetal	PAR-CLIP	POSITIVE	DIRECT	DOWN	mild MNase digestion
ENSG00000087586	AURKA	hsa-let-7a-5p	Homo sapiens	HEK293	Kidney	Embryonic/Fetal	PAR-CLIP	POSITIVE	DIRECT	DOWN	mild MNase digestion
ENSG00000088179	PTPN4	hsa-let-7a-5p	Homo sapiens	293S	Kidney	Embryonic/Fetal	HITS-CLIP	POSITIVE	DIRECT	DOWN	no treatment (control)
ENSG00000088179	PTPN4	hsa-let-7a-5p	Homo sapiens	293S	Kidney	Embryonic/Fetal	HITS-CLIP	POSITIVE	DIRECT	DOWN	treatment: arsenite
ENSG00000088179	PTPN4	hsa-let-7a-5p	Homo sapiens	293S	Kidney	Embryonic/Fetal	HITS-CLIP	POSITIVE	DIRECT	DOWN	treatment: emetine
ENSG00000088247	KHSRP	hsa-let-7a-5p	Homo sapiens	HUVEC	Umbilical Vein	Normal/Primary	HITS-CLIP	POSITIVE	DIRECT	DOWN	NA
ENSG00000088247	KHSRP	hsa-let-7a-5p	Homo sapiens	BETA Cells	Pancreas	Normal/Primary	HITS-CLIP	POSITIVE	DIRECT	DOWN	NA
ENSG00000088247	KHSRP	hsa-let-7a-5p	Homo sapiens	HEK293	Kidney	Embryonic/Fetal	PAR-CLIP	POSITIVE	DIRECT	DOWN	mild MNase digestion
ENSG00000088298	EDEM2	hsa-let-7a-5p	Homo sapiens	293S	Kidney	Embryonic/Fetal	HITS-CLIP	POSITIVE	DIRECT	DOWN	no treatment (control)
ENSG00000088325	TPX2	hsa-let-7a-5p	Homo sapiens	HEK293	Kidney	Embryonic/Fetal	Chimeric fragments	POSITIVE	DIRECT	DOWN	NA
ENSG00000088756	ARHGAP28	hsa-let-7a-5p	Homo sapiens	BETA Cells	Pancreas	Normal/Primary	HITS-CLIP	POSITIVE	DIRECT	DOWN	NA
ENSG00000088756	ARHGAP28	hsa-let-7a-5p	Homo sapiens	HEK293	Kidney	Embryonic/Fetal	PAR-CLIP	POSITIVE	DIRECT	DOWN	mild MNase digestion
ENSG00000088832	FKBP1A	hsa-let-7a-5p	Homo sapiens	HEK293	Kidney	Embryonic/Fetal	PAR-CLIP	POSITIVE	DIRECT	DOWN	NA
ENSG00000088888	MAVS	hsa-let-7a-5p	Homo sapiens	HUVEC	Umbilical Vein	Normal/Primary	HITS-CLIP	POSITIVE	DIRECT	DOWN	NA
ENSG00000088888	MAVS	hsa-let-7a-5p	Homo sapiens	BETA Cells	Pancreas	Normal/Primary	HITS-CLIP	POSITIVE	DIRECT	DOWN	NA
ENSG00000088888	MAVS	hsa-let-7a-5p	Homo sapiens	HEK293	Kidney	Embryonic/Fetal	PAR-CLIP	POSITIVE	DIRECT	DOWN	mild MNase digestion
ENSG00000088899	LZTS3	hsa-let-7a-5p	Homo sapiens	HEK293	Kidney	Embryonic/Fetal	PAR-CLIP	POSITIVE	DIRECT	DOWN	mild MNase digestion
ENSG00000089053	ANAPC5	hsa-let-7a-5p	Homo sapiens	HUVEC	Umbilical Vein	Normal/Primary	HITS-CLIP	POSITIVE	DIRECT	DOWN	NA
ENSG00000089094	KDM2B	hsa-let-7a-5p	Homo sapiens	HMSC	Bone Marrow	Stem/Progenitor	HITS-CLIP	POSITIVE	DIRECT	DOWN	NA
ENSG00000089094	KDM2B	hsa-let-7a-5p	Homo sapiens	293S	Kidney	Embryonic/Fetal	HITS-CLIP	POSITIVE	DIRECT	DOWN	no treatment (control)
ENSG00000089159	PXN	hsa-let-7a-5p	Homo sapiens	HUVEC	Umbilical Vein	Normal/Primary	HITS-CLIP	POSITIVE	DIRECT	DOWN	NA
ENSG00000089280	FUS	hsa-let-7a-5p	Homo sapiens	HEK293	Kidney	Embryonic/Fetal	Chimeric fragments	POSITIVE	DIRECT	DOWN	NA
ENSG00000089351	GRAMD1A	hsa-let-7a-5p	Homo sapiens	HUVEC	Umbilical Vein	Normal/Primary	HITS-CLIP	POSITIVE	DIRECT	DOWN	NA
ENSG00000089486	CDIP1	hsa-let-7a-5p	Homo sapiens	HUVEC	Umbilical Vein	Normal/Primary	HITS-CLIP	POSITIVE	DIRECT	DOWN	NA
ENSG00000089737	DDX24	hsa-let-7a-5p	Homo sapiens	HEK293	Kidney	Embryonic/Fetal	Chimeric fragments	POSITIVE	DIRECT	DOWN	NA
ENSG00000090013	BLVRB	hsa-let-7a-5p	Homo sapiens	HMSC	Bone Marrow	Stem/Progenitor	HITS-CLIP	POSITIVE	DIRECT	DOWN	NA
ENSG00000090013	BLVRB	hsa-let-7a-5p	Homo sapiens	HUVEC	Umbilical Vein	Normal/Primary	HITS-CLIP	POSITIVE	DIRECT	DOWN	NA
ENSG00000090020	SLC9A1	hsa-let-7a-5p	Homo sapiens	HUVEC	Umbilical Vein	Normal/Primary	HITS-CLIP	POSITIVE	DIRECT	DOWN	NA
ENSG00000090060	PAPOLA	hsa-let-7a-5p	Homo sapiens	BETA Cells	Pancreas	Normal/Primary	HITS-CLIP	POSITIVE	DIRECT	DOWN	NA
ENSG00000090520	DNAJB11	hsa-let-7a-5p	Homo sapiens	HUVEC	Umbilical Vein	Normal/Primary	HITS-CLIP	POSITIVE	DIRECT	DOWN	NA
ENSG00000090857	PDPR	hsa-let-7a-5p	Homo sapiens	HMSC	Bone Marrow	Stem/Progenitor	HITS-CLIP	POSITIVE	DIRECT	DOWN	NA
ENSG00000090857	PDPR	hsa-let-7a-5p	Homo sapiens	HS27A	Bone Marrow	Normal/Primary	HITS-CLIP	POSITIVE	DIRECT	DOWN	NA
ENSG00000090857	PDPR	hsa-let-7a-5p	Homo sapiens	HS5	Bone Marrow	Normal/Primary	HITS-CLIP	POSITIVE	DIRECT	DOWN	NA
ENSG00000090905	TNRC6A	hsa-let-7a-5p	Homo sapiens	HS5	Bone Marrow	Normal/Primary	HITS-CLIP	POSITIVE	DIRECT	DOWN	NA
ENSG00000090905	TNRC6A	hsa-let-7a-5p	Homo sapiens	HUVEC	Umbilical Vein	Normal/Primary	HITS-CLIP	POSITIVE	DIRECT	DOWN	NA
ENSG00000090905	TNRC6A	hsa-let-7a-5p	Homo sapiens	HEK293	Kidney	Embryonic/Fetal	PAR-CLIP	POSITIVE	DIRECT	DOWN	NA
ENSG00000090905	TNRC6A	hsa-let-7a-5p	Homo sapiens	HEK293	Kidney	Embryonic/Fetal	Chimeric fragments	POSITIVE	DIRECT	DOWN	NA
ENSG00000091009	RBM27	hsa-let-7a-5p	Homo sapiens	HUVEC	Umbilical Vein	Normal/Primary	HITS-CLIP	POSITIVE	DIRECT	DOWN	NA
ENSG00000091527	CDV3	hsa-let-7a-5p	Homo sapiens	BETA Cells	Pancreas	Normal/Primary	HITS-CLIP	POSITIVE	DIRECT	DOWN	NA
ENSG00000091656	ZFHX4	hsa-let-7a-5p	Homo sapiens	HS27A	Bone Marrow	Normal/Primary	HITS-CLIP	POSITIVE	DIRECT	DOWN	NA
ENSG00000091656	ZFHX4	hsa-let-7a-5p	Homo sapiens	HEK293	Kidney	Embryonic/Fetal	PAR-CLIP	POSITIVE	DIRECT	DOWN	NA
ENSG00000091656	ZFHX4	hsa-let-7a-5p	Homo sapiens	HEK293	Kidney	Embryonic/Fetal	PAR-CLIP	POSITIVE	DIRECT	DOWN	mild MNase digestion
ENSG00000091656	ZFHX4	hsa-let-7a-5p	Homo sapiens	HEK293	Kidney	Embryonic/Fetal	Chimeric fragments	POSITIVE	DIRECT	DOWN	NA
ENSG00000091844	RGS17	hsa-let-7a-5p	Homo sapiens	BETA Cells	Pancreas	Normal/Primary	HITS-CLIP	POSITIVE	DIRECT	DOWN	NA
ENSG00000091947	TMEM101	hsa-let-7a-5p	Homo sapiens	HEK293	Kidney	Embryonic/Fetal	PAR-CLIP	POSITIVE	DIRECT	DOWN	mild MNase digestion
ENSG00000092096	SLC22A17	hsa-let-7a-5p	Homo sapiens	HEK293	Kidney	Embryonic/Fetal	Chimeric fragments	POSITIVE	DIRECT	DOWN	NA
ENSG00000092148	HECTD1	hsa-let-7a-5p	Homo sapiens	HUVEC	Umbilical Vein	Normal/Primary	HITS-CLIP	POSITIVE	DIRECT	DOWN	NA
ENSG00000092148	HECTD1	hsa-let-7a-5p	Homo sapiens	HEK293	Kidney	Embryonic/Fetal	PAR-CLIP	POSITIVE	DIRECT	DOWN	mild MNase digestion
ENSG00000092148	HECTD1	hsa-let-7a-5p	Homo sapiens	HEK293	Kidney	Embryonic/Fetal	Chimeric fragments	POSITIVE	DIRECT	DOWN	NA
ENSG00000092820	EZR	hsa-let-7a-5p	Homo sapiens	HMSC	Bone Marrow	Stem/Progenitor	HITS-CLIP	POSITIVE	DIRECT	DOWN	NA
ENSG00000092847	2001-08-01	hsa-let-7a-5p	Homo sapiens	FLPIN_TREX_293	Kidney	Normal/Primary	CLASH	POSITIVE	DIRECT	DOWN	NA
ENSG00000093144	ECHDC1	hsa-let-7a-5p	Homo sapiens	HEK293	Kidney	Embryonic/Fetal	PAR-CLIP	POSITIVE	DIRECT	DOWN	mild MNase digestion
ENSG00000094916	CBX5	hsa-let-7a-5p	Homo sapiens	HS27A	Bone Marrow	Normal/Primary	HITS-CLIP	POSITIVE	DIRECT	DOWN	NA
ENSG00000094916	CBX5	hsa-let-7a-5p	Homo sapiens	HS5	Bone Marrow	Normal/Primary	HITS-CLIP	POSITIVE	DIRECT	DOWN	NA
ENSG00000094916	CBX5	hsa-let-7a-5p	Homo sapiens	HEK293	Kidney	Embryonic/Fetal	PAR-CLIP	POSITIVE	DIRECT	DOWN	NA
ENSG00000094916	CBX5	hsa-let-7a-5p	Homo sapiens	293S	Kidney	Embryonic/Fetal	HITS-CLIP	POSITIVE	DIRECT	DOWN	treatment:hippuristanol
ENSG00000094916	CBX5	hsa-let-7a-5p	Homo sapiens	HEK293	Kidney	Embryonic/Fetal	PAR-CLIP	POSITIVE	DIRECT	DOWN	mild MNase digestion
ENSG00000094916	CBX5	hsa-let-7a-5p	Homo sapiens	HEK293	Kidney	Embryonic/Fetal	Chimeric fragments	POSITIVE	DIRECT	DOWN	NA
ENSG00000094975	SUCO	hsa-let-7a-5p	Homo sapiens	293S	Kidney	Embryonic/Fetal	HITS-CLIP	POSITIVE	DIRECT	DOWN	treatment:hippuristanol
ENSG00000094975	SUCO	hsa-let-7a-5p	Homo sapiens	HEK293	Kidney	Embryonic/Fetal	PAR-CLIP	POSITIVE	DIRECT	DOWN	mild MNase digestion
ENSG00000095002	MSH2	hsa-let-7a-5p	Homo sapiens	HEK293	Kidney	Embryonic/Fetal	Chimeric fragments	POSITIVE	DIRECT	DOWN	NA
ENSG00000095015	MAP3K1	hsa-let-7a-5p	Homo sapiens	BETA Cells	Pancreas	Normal/Primary	HITS-CLIP	POSITIVE	DIRECT	DOWN	NA
ENSG00000095059	DHPS	hsa-let-7a-5p	Homo sapiens	HUVEC	Umbilical Vein	Normal/Primary	HITS-CLIP	POSITIVE	DIRECT	DOWN	NA
ENSG00000095139	ARCN1	hsa-let-7a-5p	Homo sapiens	HEK293	Kidney	Embryonic/Fetal	Chimeric fragments	POSITIVE	DIRECT	DOWN	NA
ENSG00000095370	SH2D3C	hsa-let-7a-5p	Homo sapiens	HUVEC	Umbilical Vein	Normal/Primary	HITS-CLIP	POSITIVE	DIRECT	DOWN	NA
ENSG00000095380	NANS	hsa-let-7a-5p	Homo sapiens	HUVEC	Umbilical Vein	Normal/Primary	HITS-CLIP	POSITIVE	DIRECT	DOWN	NA
ENSG00000096433	ITPR3	hsa-let-7a-5p	Homo sapiens	HUVEC	Umbilical Vein	Normal/Primary	HITS-CLIP	POSITIVE	DIRECT	DOWN	NA
ENSG00000097007	ABL1	hsa-let-7a-5p	Homo sapiens	HUVEC	Umbilical Vein	Normal/Primary	HITS-CLIP	POSITIVE	DIRECT	DOWN	NA
ENSG00000097033	SH3GLB1	hsa-let-7a-5p	Homo sapiens	HEK293	Kidney	Embryonic/Fetal	Chimeric fragments	POSITIVE	DIRECT	DOWN	NA
ENSG00000099250	NRP1	hsa-let-7a-5p	Homo sapiens	HUVEC	Umbilical Vein	Normal/Primary	HITS-CLIP	POSITIVE	DIRECT	DOWN	NA
ENSG00000099284	H2AFY2	hsa-let-7a-5p	Homo sapiens	HMSC	Bone Marrow	Stem/Progenitor	HITS-CLIP	POSITIVE	DIRECT	DOWN	NA
ENSG00000099331	MYO9B	hsa-let-7a-5p	Homo sapiens	HUVEC	Umbilical Vein	Normal/Primary	HITS-CLIP	POSITIVE	DIRECT	DOWN	NA
ENSG00000099341	PSMD8	hsa-let-7a-5p	Homo sapiens	HEK293	Kidney	Embryonic/Fetal	Chimeric fragments	POSITIVE	DIRECT	DOWN	NA
ENSG00000099364	FBXL19	hsa-let-7a-5p	Homo sapiens	293S	Kidney	Embryonic/Fetal	HITS-CLIP	POSITIVE	DIRECT	DOWN	no treatment (control)
ENSG00000099364	FBXL19	hsa-let-7a-5p	Homo sapiens	293S	Kidney	Embryonic/Fetal	HITS-CLIP	POSITIVE	DIRECT	DOWN	treatment:hippuristanol
ENSG00000099364	FBXL19	hsa-let-7a-5p	Homo sapiens	293S	Kidney	Embryonic/Fetal	HITS-CLIP	POSITIVE	DIRECT	DOWN	treatment: arsenite
ENSG00000099381	SETD1A	hsa-let-7a-5p	Homo sapiens	HEK293	Kidney	Embryonic/Fetal	PAR-CLIP	POSITIVE	DIRECT	DOWN	NA
ENSG00000099381	SETD1A	hsa-let-7a-5p	Homo sapiens	293S	Kidney	Embryonic/Fetal	HITS-CLIP	POSITIVE	DIRECT	DOWN	treatment: arsenite
ENSG00000099381	SETD1A	hsa-let-7a-5p	Homo sapiens	HEK293	Kidney	Embryonic/Fetal	Chimeric fragments	POSITIVE	DIRECT	DOWN	NA
ENSG00000099783	HNRNPM	hsa-let-7a-5p	Homo sapiens	HEK293	Kidney	Embryonic/Fetal	PAR-CLIP	POSITIVE	DIRECT	DOWN	NA
ENSG00000099804	CDC34	hsa-let-7a-5p	Homo sapiens	HUVEC	Umbilical Vein	Normal/Primary	HITS-CLIP	POSITIVE	DIRECT	DOWN	NA
ENSG00000099814	CEP170B	hsa-let-7a-5p	Homo sapiens	FLPIN_TREX_293	Kidney	Normal/Primary	CLASH	POSITIVE	DIRECT	DOWN	NA
ENSG00000099822	HCN2	hsa-let-7a-5p	Homo sapiens	HEK293	Kidney	Embryonic/Fetal	PAR-CLIP	POSITIVE	DIRECT	DOWN	NA
ENSG00000099942	CRKL	hsa-let-7a-5p	Homo sapiens	HEK293	Kidney	Embryonic/Fetal	Chimeric fragments	POSITIVE	DIRECT	DOWN	NA
ENSG00000099956	SMARCB1	hsa-let-7a-5p	Homo sapiens	293S	Kidney	Embryonic/Fetal	HITS-CLIP	POSITIVE	DIRECT	DOWN	no treatment (control)
ENSG00000099968	BCL2L13	hsa-let-7a-5p	Homo sapiens	HEK293	Kidney	Embryonic/Fetal	Chimeric fragments	POSITIVE	DIRECT	DOWN	NA
ENSG00000099991	CABIN1	hsa-let-7a-5p	Homo sapiens	HUVEC	Umbilical Vein	Normal/Primary	HITS-CLIP	POSITIVE	DIRECT	DOWN	NA
ENSG00000100030	MAPK1	hsa-let-7a-5p	Homo sapiens	293S	Kidney	Embryonic/Fetal	HITS-CLIP	POSITIVE	DIRECT	DOWN	treatment: emetine
ENSG00000100109	TFIP11	hsa-let-7a-5p	Homo sapiens	HEK293	Kidney	Embryonic/Fetal	PAR-CLIP	POSITIVE	DIRECT	DOWN	mild MNase digestion
ENSG00000100201	DDX17	hsa-let-7a-5p	Homo sapiens	HEK293	Kidney	Embryonic/Fetal	Chimeric fragments	POSITIVE	DIRECT	DOWN	NA
ENSG00000100207	TCF20	hsa-let-7a-5p	Homo sapiens	HEK293	Kidney	Embryonic/Fetal	PAR-CLIP	POSITIVE	DIRECT	DOWN	NA
ENSG00000100241	SBF1	hsa-let-7a-5p	Homo sapiens	293S	Kidney	Embryonic/Fetal	HITS-CLIP	POSITIVE	DIRECT	DOWN	treatment: arsenite
ENSG00000100280	AP1B1	hsa-let-7a-5p	Homo sapiens	HMSC	Bone Marrow	Stem/Progenitor	HITS-CLIP	POSITIVE	DIRECT	DOWN	NA
ENSG00000100320	RBFOX2	hsa-let-7a-5p	Homo sapiens	HS27A	Bone Marrow	Normal/Primary	HITS-CLIP	POSITIVE	DIRECT	DOWN	NA
ENSG00000100320	RBFOX2	hsa-let-7a-5p	Homo sapiens	HUVEC	Umbilical Vein	Normal/Primary	HITS-CLIP	POSITIVE	DIRECT	DOWN	NA
ENSG00000100325	ASCC2	hsa-let-7a-5p	Homo sapiens	HEK293	Kidney	Embryonic/Fetal	PAR-CLIP	POSITIVE	DIRECT	DOWN	NA
ENSG00000100335	MIEF1	hsa-let-7a-5p	Homo sapiens	LCL35	NA	Normal/Primary	PAR-CLIP	POSITIVE	DIRECT	DOWN	NA
ENSG00000100345	MYH9	hsa-let-7a-5p	Homo sapiens	HMSC	Bone Marrow	Stem/Progenitor	HITS-CLIP	POSITIVE	DIRECT	DOWN	NA
ENSG00000100345	MYH9	hsa-let-7a-5p	Homo sapiens	HUVEC	Umbilical Vein	Normal/Primary	HITS-CLIP	POSITIVE	DIRECT	DOWN	NA
ENSG00000100353	EIF3D	hsa-let-7a-5p	Homo sapiens	HS27A	Bone Marrow	Normal/Primary	HITS-CLIP	POSITIVE	DIRECT	DOWN	NA
ENSG00000100353	EIF3D	hsa-let-7a-5p	Homo sapiens	HEK293	Kidney	Embryonic/Fetal	Chimeric fragments	POSITIVE	DIRECT	DOWN	NA
ENSG00000100376	FAM118A	hsa-let-7a-5p	Homo sapiens	293S	Kidney	Embryonic/Fetal	HITS-CLIP	POSITIVE	DIRECT	DOWN	no treatment (control)
ENSG00000100422	CERK	hsa-let-7a-5p	Homo sapiens	HUVEC	Umbilical Vein	Normal/Primary	HITS-CLIP	POSITIVE	DIRECT	DOWN	NA
ENSG00000100426	ZBED4	hsa-let-7a-5p	Homo sapiens	293S	Kidney	Embryonic/Fetal	HITS-CLIP	POSITIVE	DIRECT	DOWN	no treatment (control)
ENSG00000100426	ZBED4	hsa-let-7a-5p	Homo sapiens	293S	Kidney	Embryonic/Fetal	HITS-CLIP	POSITIVE	DIRECT	DOWN	treatment: arsenite
ENSG00000100426	ZBED4	hsa-let-7a-5p	Homo sapiens	HEK293	Kidney	Embryonic/Fetal	PAR-CLIP	POSITIVE	DIRECT	DOWN	mild MNase digestion
ENSG00000100442	FKBP3	hsa-let-7a-5p	Homo sapiens	HS5	Bone Marrow	Normal/Primary	HITS-CLIP	POSITIVE	DIRECT	DOWN	NA
ENSG00000100519	PSMC6	hsa-let-7a-5p	Homo sapiens	HUVEC	Umbilical Vein	Normal/Primary	HITS-CLIP	POSITIVE	DIRECT	DOWN	NA
ENSG00000100523	DDHD1	hsa-let-7a-5p	Homo sapiens	HUVEC	Umbilical Vein	Normal/Primary	HITS-CLIP	POSITIVE	DIRECT	DOWN	NA
ENSG00000100523	DDHD1	hsa-let-7a-5p	Homo sapiens	BETA Cells	Pancreas	Normal/Primary	HITS-CLIP	POSITIVE	DIRECT	DOWN	NA
ENSG00000100528	CNIH1	hsa-let-7a-5p	Homo sapiens	ESC	Embryo	Embryonic/Fetal	Stem/Progenitor	Chimeric fragments	POSITIVE	DIRECT	DOWN
ENSG00000100596	SPTLC2	hsa-let-7a-5p	Homo sapiens	HUVEC	Umbilical Vein	Normal/Primary	HITS-CLIP	POSITIVE	DIRECT	DOWN	NA
ENSG00000100697	DICER1	hsa-let-7a-5p	Homo sapiens	FLPIN_TREX_293	Kidney	Normal/Primary	CLASH	POSITIVE	DIRECT	DOWN	NA
ENSG00000100697	DICER1	hsa-let-7a-5p	Homo sapiens	HEK293	Kidney	Embryonic/Fetal	PAR-CLIP	POSITIVE	DIRECT	DOWN	NA
ENSG00000100697	DICER1	hsa-let-7a-5p	Homo sapiens	HMSC	Bone Marrow	Stem/Progenitor	HITS-CLIP	POSITIVE	DIRECT	DOWN	NA
ENSG00000100697	DICER1	hsa-let-7a-5p	Homo sapiens	HS27A	Bone Marrow	Normal/Primary	HITS-CLIP	POSITIVE	DIRECT	DOWN	NA
ENSG00000100697	DICER1	hsa-let-7a-5p	Homo sapiens	HS5	Bone Marrow	Normal/Primary	HITS-CLIP	POSITIVE	DIRECT	DOWN	NA
ENSG00000100697	DICER1	hsa-let-7a-5p	Homo sapiens	HUVEC	Umbilical Vein	Normal/Primary	HITS-CLIP	POSITIVE	DIRECT	DOWN	NA
ENSG00000100697	DICER1	hsa-let-7a-5p	Homo sapiens	293S	Kidney	Embryonic/Fetal	HITS-CLIP	POSITIVE	DIRECT	DOWN	treatment: arsenite
ENSG00000100697	DICER1	hsa-let-7a-5p	Homo sapiens	293S	Kidney	Embryonic/Fetal	HITS-CLIP	POSITIVE	DIRECT	DOWN	treatment: emetine
ENSG00000100697	DICER1	hsa-let-7a-5p	Homo sapiens	293S	Kidney	Embryonic/Fetal	HITS-CLIP	POSITIVE	DIRECT	DOWN	no treatment (control)
ENSG00000100697	DICER1	hsa-let-7a-5p	Homo sapiens	293S	Kidney	Embryonic/Fetal	HITS-CLIP	POSITIVE	DIRECT	DOWN	treatment:hippuristanol
ENSG00000100697	DICER1	hsa-let-7a-5p	Homo sapiens	HEK293	Kidney	Embryonic/Fetal	PAR-CLIP	POSITIVE	DIRECT	DOWN	mild MNase digestion
ENSG00000100697	DICER1	hsa-let-7a-5p	Homo sapiens	HEK293	Kidney	Embryonic/Fetal	Chimeric fragments	POSITIVE	DIRECT	DOWN	NA
ENSG00000100749	VRK1	hsa-let-7a-5p	Homo sapiens	293S	Kidney	Embryonic/Fetal	HITS-CLIP	POSITIVE	DIRECT	DOWN	no treatment (control)
ENSG00000100811	YY1	hsa-let-7a-5p	Homo sapiens	293S	Kidney	Embryonic/Fetal	HITS-CLIP	POSITIVE	DIRECT	DOWN	treatment: arsenite
ENSG00000100916	BRMS1L	hsa-let-7a-5p	Homo sapiens	HEK293	Kidney	Embryonic/Fetal	PAR-CLIP	POSITIVE	DIRECT	DOWN	mild MNase digestion
ENSG00000100916	BRMS1L	hsa-let-7a-5p	Homo sapiens	LCLBACD1	NA	Normal/Primary	PAR-CLIP	POSITIVE	DIRECT	DOWN	NA
ENSG00000100916	BRMS1L	hsa-let-7a-5p	Homo sapiens	LCLBAC	NA	Normal/Primary	PAR-CLIP	POSITIVE	DIRECT	DOWN	NA
ENSG00000100982	PCIF1	hsa-let-7a-5p	Homo sapiens	FLPIN_TREX_293	Kidney	Normal/Primary	CLASH	POSITIVE	DIRECT	DOWN	NA
ENSG00000100994	PYGB	hsa-let-7a-5p	Homo sapiens	HUVEC	Umbilical Vein	Normal/Primary	HITS-CLIP	POSITIVE	DIRECT	DOWN	NA
ENSG00000101040	ZMYND8	hsa-let-7a-5p	Homo sapiens	HEK293	Kidney	Embryonic/Fetal	PAR-CLIP	POSITIVE	DIRECT	DOWN	mild MNase digestion
ENSG00000101057	MYBL2	hsa-let-7a-5p	Homo sapiens	HUVEC	Umbilical Vein	Normal/Primary	HITS-CLIP	POSITIVE	DIRECT	DOWN	NA
ENSG00000101084	C20orf24	hsa-let-7a-5p	Homo sapiens	HUVEC	Umbilical Vein	Normal/Primary	HITS-CLIP	POSITIVE	DIRECT	DOWN	NA
ENSG00000101109	STK4	hsa-let-7a-5p	Homo sapiens	HEK293	Kidney	Embryonic/Fetal	PAR-CLIP	POSITIVE	DIRECT	DOWN	mild MNase digestion
ENSG00000101109	STK4	hsa-let-7a-5p	Homo sapiens	HEK293	Kidney	Embryonic/Fetal	PAR-CLIP	POSITIVE	DIRECT	DOWN	NA
ENSG00000101109	STK4	hsa-let-7a-5p	Homo sapiens	EF3DAGO2	NA	Normal/Primary	PAR-CLIP	POSITIVE	DIRECT	DOWN	NA
ENSG00000101109	STK4	hsa-let-7a-5p	Homo sapiens	LCL35	NA	Normal/Primary	PAR-CLIP	POSITIVE	DIRECT	DOWN	NA
ENSG00000101109	STK4	hsa-let-7a-5p	Homo sapiens	LCLBACD1	NA	Normal/Primary	PAR-CLIP	POSITIVE	DIRECT	DOWN	NA
ENSG00000101109	STK4	hsa-let-7a-5p	Homo sapiens	LCLBACD3	NA	Normal/Primary	PAR-CLIP	POSITIVE	DIRECT	DOWN	NA
ENSG00000101109	STK4	hsa-let-7a-5p	Homo sapiens	LCLBAC	NA	Normal/Primary	PAR-CLIP	POSITIVE	DIRECT	DOWN	NA
ENSG00000101126	ADNP	hsa-let-7a-5p	Homo sapiens	HEK293	Kidney	Embryonic/Fetal	PAR-CLIP	POSITIVE	DIRECT	DOWN	NA
ENSG00000101126	ADNP	hsa-let-7a-5p	Homo sapiens	HEK293	Kidney	Embryonic/Fetal	Chimeric fragments	POSITIVE	DIRECT	DOWN	NA
ENSG00000101146	RAE1	hsa-let-7a-5p	Homo sapiens	HEK293	Kidney	Embryonic/Fetal	PAR-CLIP	POSITIVE	DIRECT	DOWN	NA
ENSG00000101158	NELFCD	hsa-let-7a-5p	Homo sapiens	HEK293	Kidney	Embryonic/Fetal	Chimeric fragments	POSITIVE	DIRECT	DOWN	NA
ENSG00000101160	CTSZ	hsa-let-7a-5p	Homo sapiens	HUVEC	Umbilical Vein	Normal/Primary	HITS-CLIP	POSITIVE	DIRECT	DOWN	NA
ENSG00000101189	MRGBP	hsa-let-7a-5p	Homo sapiens	HEK293	Kidney	Embryonic/Fetal	PAR-CLIP	POSITIVE	DIRECT	DOWN	mild MNase digestion
ENSG00000101333	PLCB4	hsa-let-7a-5p	Homo sapiens	BETA Cells	Pancreas	Normal/Primary	HITS-CLIP	POSITIVE	DIRECT	DOWN	NA
ENSG00000101367	MAPRE1	hsa-let-7a-5p	Homo sapiens	HEK293	Kidney	Embryonic/Fetal	PAR-CLIP	POSITIVE	DIRECT	DOWN	NA
ENSG00000101407	TTI1	hsa-let-7a-5p	Homo sapiens	HS5	Bone Marrow	Normal/Primary	HITS-CLIP	POSITIVE	DIRECT	DOWN	NA
ENSG00000101407	TTI1	hsa-let-7a-5p	Homo sapiens	293S	Kidney	Embryonic/Fetal	HITS-CLIP	POSITIVE	DIRECT	DOWN	treatment:hippuristanol
ENSG00000101493	ZNF516	hsa-let-7a-5p	Homo sapiens	HS5	Bone Marrow	Normal/Primary	HITS-CLIP	POSITIVE	DIRECT	DOWN	NA
ENSG00000101557	USP14	hsa-let-7a-5p	Homo sapiens	FLPIN_TREX_293	Kidney	Normal/Primary	CLASH	POSITIVE	DIRECT	DOWN	NA
ENSG00000101558	VAPA	hsa-let-7a-5p	Homo sapiens	HUVEC	Umbilical Vein	Normal/Primary	HITS-CLIP	POSITIVE	DIRECT	DOWN	NA
ENSG00000101654	RNMT	hsa-let-7a-5p	Homo sapiens	293S	Kidney	Embryonic/Fetal	HITS-CLIP	POSITIVE	DIRECT	DOWN	treatment: arsenite
ENSG00000101654	RNMT	hsa-let-7a-5p	Homo sapiens	293S	Kidney	Embryonic/Fetal	HITS-CLIP	POSITIVE	DIRECT	DOWN	treatment:hippuristanol
ENSG00000101654	RNMT	hsa-let-7a-5p	Homo sapiens	HEK293	Kidney	Embryonic/Fetal	Chimeric fragments	POSITIVE	DIRECT	DOWN	NA
ENSG00000101665	SMAD7	hsa-let-7a-5p	Homo sapiens	293S	Kidney	Embryonic/Fetal	HITS-CLIP	POSITIVE	DIRECT	DOWN	treatment: emetine
ENSG00000101752	MIB1	hsa-let-7a-5p	Homo sapiens	HS5	Bone Marrow	Normal/Primary	HITS-CLIP	POSITIVE	DIRECT	DOWN	NA
ENSG00000101752	MIB1	hsa-let-7a-5p	Homo sapiens	FLPIN_TREX_293	Kidney	Normal/Primary	CLASH	POSITIVE	DIRECT	DOWN	NA
ENSG00000101856	PGRMC1	hsa-let-7a-5p	Homo sapiens	HMSC	Bone Marrow	Stem/Progenitor	HITS-CLIP	POSITIVE	DIRECT	DOWN	NA
ENSG00000101856	PGRMC1	hsa-let-7a-5p	Homo sapiens	HEK293	Kidney	Embryonic/Fetal	Chimeric fragments	POSITIVE	DIRECT	DOWN	NA
ENSG00000101940	WDR13	hsa-let-7a-5p	Homo sapiens	HUVEC	Umbilical Vein	Normal/Primary	HITS-CLIP	POSITIVE	DIRECT	DOWN	NA
ENSG00000101974	ATP11C	hsa-let-7a-5p	Homo sapiens	HMSC	Bone Marrow	Stem/Progenitor	HITS-CLIP	POSITIVE	DIRECT	DOWN	NA
ENSG00000102024	PLS3	hsa-let-7a-5p	Homo sapiens	HEK293	Kidney	Embryonic/Fetal	Chimeric fragments	POSITIVE	DIRECT	DOWN	NA
ENSG00000102189	EEA1	hsa-let-7a-5p	Homo sapiens	HEK293	Kidney	Embryonic/Fetal	PAR-CLIP	POSITIVE	DIRECT	DOWN	mild MNase digestion
ENSG00000102225	CDK16	hsa-let-7a-5p	Homo sapiens	HUVEC	Umbilical Vein	Normal/Primary	HITS-CLIP	POSITIVE	DIRECT	DOWN	NA
ENSG00000102226	USP11	hsa-let-7a-5p	Homo sapiens	HUVEC	Umbilical Vein	Normal/Primary	HITS-CLIP	POSITIVE	DIRECT	DOWN	NA
ENSG00000102531	FNDC3A	hsa-let-7a-5p	Homo sapiens	HS5	Bone Marrow	Normal/Primary	HITS-CLIP	POSITIVE	DIRECT	DOWN	NA
ENSG00000102531	FNDC3A	hsa-let-7a-5p	Homo sapiens	BETA Cells	Pancreas	Normal/Primary	HITS-CLIP	POSITIVE	DIRECT	DOWN	NA
ENSG00000102531	FNDC3A	hsa-let-7a-5p	Homo sapiens	HEK293	Kidney	Embryonic/Fetal	Chimeric fragments	POSITIVE	DIRECT	DOWN	NA
ENSG00000102572	STK24	hsa-let-7a-5p	Homo sapiens	HEK293	Kidney	Embryonic/Fetal	PAR-CLIP	POSITIVE	DIRECT	DOWN	mild MNase digestion
ENSG00000102572	STK24	hsa-let-7a-5p	Homo sapiens	HEK293	Kidney	Embryonic/Fetal	Chimeric fragments	POSITIVE	DIRECT	DOWN	NA
ENSG00000102606	ARHGEF7	hsa-let-7a-5p	Homo sapiens	HS5	Bone Marrow	Normal/Primary	HITS-CLIP	POSITIVE	DIRECT	DOWN	NA
ENSG00000102781	KATNAL1	hsa-let-7a-5p	Homo sapiens	HEK293	Kidney	Embryonic/Fetal	PAR-CLIP	POSITIVE	DIRECT	DOWN	mild MNase digestion
ENSG00000102870	ZNF629	hsa-let-7a-5p	Homo sapiens	FLPIN_TREX_293	Kidney	Normal/Primary	CLASH	POSITIVE	DIRECT	DOWN	NA
ENSG00000102870	ZNF629	hsa-let-7a-5p	Homo sapiens	HEK293	Kidney	Embryonic/Fetal	Chimeric fragments	POSITIVE	DIRECT	DOWN	NA
ENSG00000102908	NFAT5	hsa-let-7a-5p	Homo sapiens	HMSC	Bone Marrow	Stem/Progenitor	HITS-CLIP	POSITIVE	DIRECT	DOWN	NA
ENSG00000102908	NFAT5	hsa-let-7a-5p	Homo sapiens	EF3DAGO2	NA	Normal/Primary	PAR-CLIP	POSITIVE	DIRECT	DOWN	NA
ENSG00000102910	LONP2	hsa-let-7a-5p	Homo sapiens	HEK293	Kidney	Embryonic/Fetal	PAR-CLIP	POSITIVE	DIRECT	DOWN	mild MNase digestion
ENSG00000102931	ARL2BP	hsa-let-7a-5p	Homo sapiens	HUVEC	Umbilical Vein	Normal/Primary	HITS-CLIP	POSITIVE	DIRECT	DOWN	NA
ENSG00000103126	AXIN1	hsa-let-7a-5p	Homo sapiens	HUVEC	Umbilical Vein	Normal/Primary	HITS-CLIP	POSITIVE	DIRECT	DOWN	NA
ENSG00000103160	HSDL1	hsa-let-7a-5p	Homo sapiens	HEK293	Kidney	Embryonic/Fetal	Chimeric fragments	POSITIVE	DIRECT	DOWN	NA
ENSG00000103187	COTL1	hsa-let-7a-5p	Homo sapiens	HUVEC	Umbilical Vein	Normal/Primary	HITS-CLIP	POSITIVE	DIRECT	DOWN	NA
ENSG00000103194	USP10	hsa-let-7a-5p	Homo sapiens	HUVEC	Umbilical Vein	Normal/Primary	HITS-CLIP	POSITIVE	DIRECT	DOWN	NA
ENSG00000103194	USP10	hsa-let-7a-5p	Homo sapiens	BETA Cells	Pancreas	Normal/Primary	HITS-CLIP	POSITIVE	DIRECT	DOWN	NA
ENSG00000103202	NME4	hsa-let-7a-5p	Homo sapiens	HEK293	Kidney	Embryonic/Fetal	PAR-CLIP	POSITIVE	DIRECT	DOWN	mild MNase digestion
ENSG00000103319	EEF2K	hsa-let-7a-5p	Homo sapiens	HEK293	Kidney	Embryonic/Fetal	Chimeric fragments	POSITIVE	DIRECT	DOWN	NA
ENSG00000103335	PIEZO1	hsa-let-7a-5p	Homo sapiens	HUVEC	Umbilical Vein	Normal/Primary	HITS-CLIP	POSITIVE	DIRECT	DOWN	NA
ENSG00000103342	GSPT1	hsa-let-7a-5p	Homo sapiens	HUVEC	Umbilical Vein	Normal/Primary	HITS-CLIP	POSITIVE	DIRECT	DOWN	NA
ENSG00000103365	GGA2	hsa-let-7a-5p	Homo sapiens	BETA Cells	Pancreas	Normal/Primary	HITS-CLIP	POSITIVE	DIRECT	DOWN	NA
ENSG00000103415	HMOX2	hsa-let-7a-5p	Homo sapiens	HUVEC	Umbilical Vein	Normal/Primary	HITS-CLIP	POSITIVE	DIRECT	DOWN	NA
ENSG00000103449	SALL1	hsa-let-7a-5p	Homo sapiens	HEK293	Kidney	Embryonic/Fetal	Chimeric fragments	POSITIVE	DIRECT	DOWN	NA
ENSG00000103479	RBL2	hsa-let-7a-5p	Homo sapiens	293S	Kidney	Embryonic/Fetal	HITS-CLIP	POSITIVE	DIRECT	DOWN	no treatment (control)
ENSG00000103479	RBL2	hsa-let-7a-5p	Homo sapiens	293S	Kidney	Embryonic/Fetal	HITS-CLIP	POSITIVE	DIRECT	DOWN	treatment: emetine
ENSG00000103495	MAZ	hsa-let-7a-5p	Homo sapiens	293S	Kidney	Embryonic/Fetal	HITS-CLIP	POSITIVE	DIRECT	DOWN	no treatment (control)
ENSG00000103653	CSK	hsa-let-7a-5p	Homo sapiens	HUVEC	Umbilical Vein	Normal/Primary	HITS-CLIP	POSITIVE	DIRECT	DOWN	NA
ENSG00000103657	HERC1	hsa-let-7a-5p	Homo sapiens	HUVEC	Umbilical Vein	Normal/Primary	HITS-CLIP	POSITIVE	DIRECT	DOWN	NA
ENSG00000103742	IGDCC4	hsa-let-7a-5p	Homo sapiens	HEK293	Kidney	Embryonic/Fetal	PAR-CLIP	POSITIVE	DIRECT	DOWN	NA
ENSG00000103742	IGDCC4	hsa-let-7a-5p	Homo sapiens	HEK293	Kidney	Embryonic/Fetal	PAR-CLIP	POSITIVE	DIRECT	DOWN	mild MNase digestion
ENSG00000103742	IGDCC4	hsa-let-7a-5p	Homo sapiens	LCLBACD1	NA	Normal/Primary	PAR-CLIP	POSITIVE	DIRECT	DOWN	NA
ENSG00000103742	IGDCC4	hsa-let-7a-5p	Homo sapiens	LCLBACD3	NA	Normal/Primary	PAR-CLIP	POSITIVE	DIRECT	DOWN	NA
ENSG00000103769	RAB11A	hsa-let-7a-5p	Homo sapiens	HEK293	Kidney	Embryonic/Fetal	PAR-CLIP	POSITIVE	DIRECT	DOWN	mild MNase digestion
ENSG00000103888	CEMIP	hsa-let-7a-5p	Homo sapiens	HMSC	Bone Marrow	Stem/Progenitor	HITS-CLIP	POSITIVE	DIRECT	DOWN	NA
ENSG00000103932	RPAP1	hsa-let-7a-5p	Homo sapiens	HS5	Bone Marrow	Normal/Primary	HITS-CLIP	POSITIVE	DIRECT	DOWN	NA
ENSG00000103942	HOMER2	hsa-let-7a-5p	Homo sapiens	HEK293	Kidney	Embryonic/Fetal	PAR-CLIP	POSITIVE	DIRECT	DOWN	NA
ENSG00000103942	HOMER2	hsa-let-7a-5p	Homo sapiens	BETA Cells	Pancreas	Normal/Primary	HITS-CLIP	POSITIVE	DIRECT	DOWN	NA
ENSG00000103942	HOMER2	hsa-let-7a-5p	Homo sapiens	HEK293	Kidney	Embryonic/Fetal	PAR-CLIP	POSITIVE	DIRECT	DOWN	mild MNase digestion
ENSG00000104059	FAM189A1	hsa-let-7a-5p	Homo sapiens	HEK293	Kidney	Embryonic/Fetal	Chimeric fragments	POSITIVE	DIRECT	DOWN	NA
ENSG00000104067	TJP1	hsa-let-7a-5p	Homo sapiens	HUVEC	Umbilical Vein	Normal/Primary	HITS-CLIP	POSITIVE	DIRECT	DOWN	NA
ENSG00000104221	BRF2	hsa-let-7a-5p	Homo sapiens	HEK293	Kidney	Embryonic/Fetal	Chimeric fragments	POSITIVE	DIRECT	DOWN	NA
ENSG00000104228	TRIM35	hsa-let-7a-5p	Homo sapiens	HUVEC	Umbilical Vein	Normal/Primary	HITS-CLIP	POSITIVE	DIRECT	DOWN	NA
ENSG00000104290	FZD3	hsa-let-7a-5p	Homo sapiens	HEK293	Kidney	Embryonic/Fetal	PAR-CLIP	POSITIVE	DIRECT	DOWN	NA
ENSG00000104290	FZD3	hsa-let-7a-5p	Homo sapiens	BETA Cells	Pancreas	Normal/Primary	HITS-CLIP	POSITIVE	DIRECT	DOWN	NA
ENSG00000104290	FZD3	hsa-let-7a-5p	Homo sapiens	HEK293	Kidney	Embryonic/Fetal	PAR-CLIP	POSITIVE	DIRECT	DOWN	mild MNase digestion
ENSG00000104331	IMPAD1	hsa-let-7a-5p	Homo sapiens	HEK293	Kidney	Embryonic/Fetal	Chimeric fragments	POSITIVE	DIRECT	DOWN	NA
ENSG00000104343	UBE2W	hsa-let-7a-5p	Homo sapiens	HEK293	Kidney	Embryonic/Fetal	Chimeric fragments	POSITIVE	DIRECT	DOWN	NA
ENSG00000104497	SNX16	hsa-let-7a-5p	Homo sapiens	HEK293	Kidney	Embryonic/Fetal	PAR-CLIP	POSITIVE	DIRECT	DOWN	mild MNase digestion
ENSG00000104497	SNX16	hsa-let-7a-5p	Homo sapiens	HEK293	Kidney	Embryonic/Fetal	Chimeric fragments	POSITIVE	DIRECT	DOWN	NA
ENSG00000104643	MTMR9	hsa-let-7a-5p	Homo sapiens	293S	Kidney	Embryonic/Fetal	HITS-CLIP	POSITIVE	DIRECT	DOWN	treatment: emetine
ENSG00000104643	MTMR9	hsa-let-7a-5p	Homo sapiens	EF3DAGO2	NA	Normal/Primary	PAR-CLIP	POSITIVE	DIRECT	DOWN	NA
ENSG00000104660	LEPROTL1	hsa-let-7a-5p	Homo sapiens	BETA Cells	Pancreas	Normal/Primary	HITS-CLIP	POSITIVE	DIRECT	DOWN	NA
ENSG00000104660	LEPROTL1	hsa-let-7a-5p	Homo sapiens	HEK293	Kidney	Embryonic/Fetal	PAR-CLIP	POSITIVE	DIRECT	DOWN	mild MNase digestion
ENSG00000104835	SARS2	hsa-let-7a-5p	Homo sapiens	293S	Kidney	Embryonic/Fetal	HITS-CLIP	POSITIVE	DIRECT	DOWN	no treatment (control)
ENSG00000104853	CLPTM1	hsa-let-7a-5p	Homo sapiens	HUVEC	Umbilical Vein	Normal/Primary	HITS-CLIP	POSITIVE	DIRECT	DOWN	NA
ENSG00000104853	CLPTM1	hsa-let-7a-5p	Homo sapiens	ESC	Embryo	Embryonic/Fetal	Stem/Progenitor	Chimeric fragments	POSITIVE	DIRECT	DOWN
ENSG00000104853	CLPTM1	hsa-let-7a-5p	Homo sapiens	HEK293	Kidney	Embryonic/Fetal	Chimeric fragments	POSITIVE	DIRECT	DOWN	NA
ENSG00000104885	DOT1L	hsa-let-7a-5p	Homo sapiens	BETA Cells	Pancreas	Normal/Primary	HITS-CLIP	POSITIVE	DIRECT	DOWN	NA
ENSG00000104897	SF3A2	hsa-let-7a-5p	Homo sapiens	293S	Kidney	Embryonic/Fetal	HITS-CLIP	POSITIVE	DIRECT	DOWN	treatment: emetine
ENSG00000104903	LYL1	hsa-let-7a-5p	Homo sapiens	293S	Kidney	Embryonic/Fetal	HITS-CLIP	POSITIVE	DIRECT	DOWN	no treatment (control)
ENSG00000104960	PTOV1	hsa-let-7a-5p	Homo sapiens	HEK293	Kidney	Embryonic/Fetal	Chimeric fragments	POSITIVE	DIRECT	DOWN	NA
ENSG00000105011	ASF1B	hsa-let-7a-5p	Homo sapiens	HUVEC	Umbilical Vein	Normal/Primary	HITS-CLIP	POSITIVE	DIRECT	DOWN	NA
ENSG00000105127	AKAP8	hsa-let-7a-5p	Homo sapiens	HEK293	Kidney	Embryonic/Fetal	PAR-CLIP	POSITIVE	DIRECT	DOWN	mild MNase digestion
ENSG00000105127	AKAP8	hsa-let-7a-5p	Homo sapiens	HEK293	Kidney	Embryonic/Fetal	Chimeric fragments	POSITIVE	DIRECT	DOWN	NA
ENSG00000105202	FBL	hsa-let-7a-5p	Homo sapiens	HEK293	Kidney	Embryonic/Fetal	PAR-CLIP	POSITIVE	DIRECT	DOWN	NA
ENSG00000105202	FBL	hsa-let-7a-5p	Homo sapiens	HEK293	Kidney	Embryonic/Fetal	PAR-CLIP	POSITIVE	DIRECT	DOWN	mild MNase digestion
ENSG00000105202	FBL	hsa-let-7a-5p	Homo sapiens	HEK293	Kidney	Embryonic/Fetal	Chimeric fragments	POSITIVE	DIRECT	DOWN	NA
ENSG00000105223	PLD3	hsa-let-7a-5p	Homo sapiens	BETA Cells	Pancreas	Normal/Primary	HITS-CLIP	POSITIVE	DIRECT	DOWN	NA
ENSG00000105223	PLD3	hsa-let-7a-5p	Homo sapiens	HEK293	Kidney	Embryonic/Fetal	PAR-CLIP	POSITIVE	DIRECT	DOWN	mild MNase digestion
ENSG00000105323	HNRNPUL1	hsa-let-7a-5p	Homo sapiens	293S	Kidney	Embryonic/Fetal	HITS-CLIP	POSITIVE	DIRECT	DOWN	treatment: arsenite
ENSG00000105438	KDELR1	hsa-let-7a-5p	Homo sapiens	HUVEC	Umbilical Vein	Normal/Primary	HITS-CLIP	POSITIVE	DIRECT	DOWN	NA
ENSG00000105438	KDELR1	hsa-let-7a-5p	Homo sapiens	293S	Kidney	Embryonic/Fetal	HITS-CLIP	POSITIVE	DIRECT	DOWN	no treatment (control)
ENSG00000105613	MAST1	hsa-let-7a-5p	Homo sapiens	293S	Kidney	Embryonic/Fetal	HITS-CLIP	POSITIVE	DIRECT	DOWN	no treatment (control)
ENSG00000105618	PRPF31	hsa-let-7a-5p	Homo sapiens	HEK293	Kidney	Embryonic/Fetal	PAR-CLIP	POSITIVE	DIRECT	DOWN	mild MNase digestion
ENSG00000105656	ELL	hsa-let-7a-5p	Homo sapiens	HEK293	Kidney	Embryonic/Fetal	Chimeric fragments	POSITIVE	DIRECT	DOWN	NA
ENSG00000105722	ERF	hsa-let-7a-5p	Homo sapiens	HUVEC	Umbilical Vein	Normal/Primary	HITS-CLIP	POSITIVE	DIRECT	DOWN	NA
ENSG00000105771	SMG9	hsa-let-7a-5p	Homo sapiens	HEK293	Kidney	Embryonic/Fetal	PAR-CLIP	POSITIVE	DIRECT	DOWN	NA
ENSG00000105810	CDK6	hsa-let-7a-5p	Homo sapiens	FLPIN_TREX_293	Kidney	Normal/Primary	CLASH	POSITIVE	DIRECT	DOWN	NA
ENSG00000105887	MTPN	hsa-let-7a-5p	Homo sapiens	HEK293	Kidney	Embryonic/Fetal	PAR-CLIP	POSITIVE	DIRECT	DOWN	mild MNase digestion
ENSG00000105968	H2AFV	hsa-let-7a-5p	Homo sapiens	HMSC	Bone Marrow	Stem/Progenitor	HITS-CLIP	POSITIVE	DIRECT	DOWN	NA
ENSG00000105968	H2AFV	hsa-let-7a-5p	Homo sapiens	HS27A	Bone Marrow	Normal/Primary	HITS-CLIP	POSITIVE	DIRECT	DOWN	NA
ENSG00000105968	H2AFV	hsa-let-7a-5p	Homo sapiens	HS5	Bone Marrow	Normal/Primary	HITS-CLIP	POSITIVE	DIRECT	DOWN	NA
ENSG00000105968	H2AFV	hsa-let-7a-5p	Homo sapiens	BETA Cells	Pancreas	Normal/Primary	HITS-CLIP	POSITIVE	DIRECT	DOWN	NA
ENSG00000105971	CAV2	hsa-let-7a-5p	Homo sapiens	HEK293	Kidney	Embryonic/Fetal	Chimeric fragments	POSITIVE	DIRECT	DOWN	NA
ENSG00000105974	CAV1	hsa-let-7a-5p	Homo sapiens	HUVEC	Umbilical Vein	Normal/Primary	HITS-CLIP	POSITIVE	DIRECT	DOWN	NA
ENSG00000105991	HOXA1	hsa-let-7a-5p	Homo sapiens	293S	Kidney	Embryonic/Fetal	HITS-CLIP	POSITIVE	DIRECT	DOWN	treatment: emetine
ENSG00000105997	HOXA3	hsa-let-7a-5p	Homo sapiens	HEK293	Kidney	Embryonic/Fetal	Chimeric fragments	POSITIVE	DIRECT	DOWN	NA
ENSG00000106003	LFNG	hsa-let-7a-5p	Homo sapiens	HUVEC	Umbilical Vein	Normal/Primary	HITS-CLIP	POSITIVE	DIRECT	DOWN	NA
ENSG00000106086	PLEKHA8	hsa-let-7a-5p	Homo sapiens	HMSC	Bone Marrow	Stem/Progenitor	HITS-CLIP	POSITIVE	DIRECT	DOWN	NA
ENSG00000106086	PLEKHA8	hsa-let-7a-5p	Homo sapiens	HS27A	Bone Marrow	Normal/Primary	HITS-CLIP	POSITIVE	DIRECT	DOWN	NA
ENSG00000106086	PLEKHA8	hsa-let-7a-5p	Homo sapiens	HS5	Bone Marrow	Normal/Primary	HITS-CLIP	POSITIVE	DIRECT	DOWN	NA
ENSG00000106086	PLEKHA8	hsa-let-7a-5p	Homo sapiens	HEK293	Kidney	Embryonic/Fetal	PAR-CLIP	POSITIVE	DIRECT	DOWN	mild MNase digestion
ENSG00000106100	NOD1	hsa-let-7a-5p	Homo sapiens	HUVEC	Umbilical Vein	Normal/Primary	HITS-CLIP	POSITIVE	DIRECT	DOWN	NA
ENSG00000106105	GARS	hsa-let-7a-5p	Homo sapiens	HMSC	Bone Marrow	Stem/Progenitor	HITS-CLIP	POSITIVE	DIRECT	DOWN	NA
ENSG00000106105	GARS	hsa-let-7a-5p	Homo sapiens	BETA Cells	Pancreas	Normal/Primary	HITS-CLIP	POSITIVE	DIRECT	DOWN	NA
ENSG00000106105	GARS	hsa-let-7a-5p	Homo sapiens	293S	Kidney	Embryonic/Fetal	HITS-CLIP	POSITIVE	DIRECT	DOWN	treatment: arsenite
ENSG00000106105	GARS	hsa-let-7a-5p	Homo sapiens	HEK293	Kidney	Embryonic/Fetal	PAR-CLIP	POSITIVE	DIRECT	DOWN	mild MNase digestion
ENSG00000106105	GARS	hsa-let-7a-5p	Homo sapiens	LCL35	NA	Normal/Primary	PAR-CLIP	POSITIVE	DIRECT	DOWN	NA
ENSG00000106105	GARS	hsa-let-7a-5p	Homo sapiens	LCLBACD1	NA	Normal/Primary	PAR-CLIP	POSITIVE	DIRECT	DOWN	NA
ENSG00000106105	GARS	hsa-let-7a-5p	Homo sapiens	LCLBACD3	NA	Normal/Primary	PAR-CLIP	POSITIVE	DIRECT	DOWN	NA
ENSG00000106105	GARS	hsa-let-7a-5p	Homo sapiens	LCLBAC	NA	Normal/Primary	PAR-CLIP	POSITIVE	DIRECT	DOWN	NA
ENSG00000106299	WASL	hsa-let-7a-5p	Homo sapiens	HEK293	Kidney	Embryonic/Fetal	PAR-CLIP	POSITIVE	DIRECT	DOWN	mild MNase digestion
ENSG00000106346	USP42	hsa-let-7a-5p	Homo sapiens	293S	Kidney	Embryonic/Fetal	HITS-CLIP	POSITIVE	DIRECT	DOWN	treatment: arsenite
ENSG00000106346	USP42	hsa-let-7a-5p	Homo sapiens	293S	Kidney	Embryonic/Fetal	HITS-CLIP	POSITIVE	DIRECT	DOWN	treatment: emetine
ENSG00000106346	USP42	hsa-let-7a-5p	Homo sapiens	HEK293	Kidney	Embryonic/Fetal	Chimeric fragments	POSITIVE	DIRECT	DOWN	NA
ENSG00000106459	NRF1	hsa-let-7a-5p	Homo sapiens	HEK293	Kidney	Embryonic/Fetal	Chimeric fragments	POSITIVE	DIRECT	DOWN	NA
ENSG00000106524	ANKMY2	hsa-let-7a-5p	Homo sapiens	HEK293	Kidney	Embryonic/Fetal	PAR-CLIP	POSITIVE	DIRECT	DOWN	mild MNase digestion
ENSG00000106588	PSMA2	hsa-let-7a-5p	Homo sapiens	FLPIN_TREX_293	Kidney	Normal/Primary	CLASH	POSITIVE	DIRECT	DOWN	NA
ENSG00000106682	EIF4H	hsa-let-7a-5p	Homo sapiens	HEK293	Kidney	Embryonic/Fetal	Chimeric fragments	POSITIVE	DIRECT	DOWN	NA
ENSG00000106692	FKTN	hsa-let-7a-5p	Homo sapiens	293S	Kidney	Embryonic/Fetal	HITS-CLIP	POSITIVE	DIRECT	DOWN	treatment: emetine
ENSG00000106799	TGFBR1	hsa-let-7a-5p	Homo sapiens	HMSC	Bone Marrow	Stem/Progenitor	HITS-CLIP	POSITIVE	DIRECT	DOWN	NA
ENSG00000107036	RIC1	hsa-let-7a-5p	Homo sapiens	HEK293	Kidney	Embryonic/Fetal	PAR-CLIP	POSITIVE	DIRECT	DOWN	mild MNase digestion
ENSG00000107331	ABCA2	hsa-let-7a-5p	Homo sapiens	HUVEC	Umbilical Vein	Normal/Primary	HITS-CLIP	POSITIVE	DIRECT	DOWN	NA
ENSG00000107331	ABCA2	hsa-let-7a-5p	Homo sapiens	BETA Cells	Pancreas	Normal/Primary	HITS-CLIP	POSITIVE	DIRECT	DOWN	NA
ENSG00000107443	CCNJ	hsa-let-7a-5p	Homo sapiens	BETA Cells	Pancreas	Normal/Primary	HITS-CLIP	POSITIVE	DIRECT	DOWN	NA
ENSG00000107443	CCNJ	hsa-let-7a-5p	Homo sapiens	HEK293	Kidney	Embryonic/Fetal	PAR-CLIP	POSITIVE	DIRECT	DOWN	mild MNase digestion
ENSG00000107560	RAB11FIP2	hsa-let-7a-5p	Homo sapiens	EF3DAGO2	NA	Normal/Primary	PAR-CLIP	POSITIVE	DIRECT	DOWN	NA
ENSG00000107566	ERLIN1	hsa-let-7a-5p	Homo sapiens	HEK293	Kidney	Embryonic/Fetal	PAR-CLIP	POSITIVE	DIRECT	DOWN	mild MNase digestion
ENSG00000107719	PALD1	hsa-let-7a-5p	Homo sapiens	HUVEC	Umbilical Vein	Normal/Primary	HITS-CLIP	POSITIVE	DIRECT	DOWN	NA
ENSG00000107719	PALD1	hsa-let-7a-5p	Homo sapiens	FLPIN_TREX_293	Kidney	Normal/Primary	CLASH	POSITIVE	DIRECT	DOWN	NA
ENSG00000107719	PALD1	hsa-let-7a-5p	Homo sapiens	HEK293	Kidney	Embryonic/Fetal	PAR-CLIP	POSITIVE	DIRECT	DOWN	mild MNase digestion
ENSG00000107745	MICU1	hsa-let-7a-5p	Homo sapiens	293S	Kidney	Embryonic/Fetal	HITS-CLIP	POSITIVE	DIRECT	DOWN	treatment:hippuristanol
ENSG00000107796	ACTA2	hsa-let-7a-5p	Homo sapiens	HMSC	Bone Marrow	Stem/Progenitor	HITS-CLIP	POSITIVE	DIRECT	DOWN	NA
ENSG00000107854	TNKS2	hsa-let-7a-5p	Homo sapiens	HEK293	Kidney	Embryonic/Fetal	PAR-CLIP	POSITIVE	DIRECT	DOWN	NA
ENSG00000107862	GBF1	hsa-let-7a-5p	Homo sapiens	FLPIN_TREX_293	Kidney	Normal/Primary	CLASH	POSITIVE	DIRECT	DOWN	NA
ENSG00000107862	GBF1	hsa-let-7a-5p	Homo sapiens	HEK293	Kidney	Embryonic/Fetal	PAR-CLIP	POSITIVE	DIRECT	DOWN	mild MNase digestion
ENSG00000107862	GBF1	hsa-let-7a-5p	Homo sapiens	LCLBACD1	NA	Normal/Primary	PAR-CLIP	POSITIVE	DIRECT	DOWN	NA
ENSG00000107874	CUEDC2	hsa-let-7a-5p	Homo sapiens	HUVEC	Umbilical Vein	Normal/Primary	HITS-CLIP	POSITIVE	DIRECT	DOWN	NA
ENSG00000107897	ACBD5	hsa-let-7a-5p	Homo sapiens	LCLBACD1	NA	Normal/Primary	PAR-CLIP	POSITIVE	DIRECT	DOWN	NA
ENSG00000107949	BCCIP	hsa-let-7a-5p	Homo sapiens	HEK293	Kidney	Embryonic/Fetal	PAR-CLIP	POSITIVE	DIRECT	DOWN	mild MNase digestion
ENSG00000108010	GLRX3	hsa-let-7a-5p	Homo sapiens	HEK293	Kidney	Embryonic/Fetal	PAR-CLIP	POSITIVE	DIRECT	DOWN	NA
ENSG00000108021	FAM208B	hsa-let-7a-5p	Homo sapiens	HEK293	Kidney	Embryonic/Fetal	Chimeric fragments	POSITIVE	DIRECT	DOWN	NA
ENSG00000108061	SHOC2	hsa-let-7a-5p	Homo sapiens	HEK293	Kidney	Embryonic/Fetal	PAR-CLIP	POSITIVE	DIRECT	DOWN	mild MNase digestion
ENSG00000108061	SHOC2	hsa-let-7a-5p	Homo sapiens	HEK293	Kidney	Embryonic/Fetal	Chimeric fragments	POSITIVE	DIRECT	DOWN	NA
ENSG00000108094	CUL2	hsa-let-7a-5p	Homo sapiens	HS27A	Bone Marrow	Normal/Primary	HITS-CLIP	POSITIVE	DIRECT	DOWN	NA
ENSG00000108094	CUL2	hsa-let-7a-5p	Homo sapiens	HS5	Bone Marrow	Normal/Primary	HITS-CLIP	POSITIVE	DIRECT	DOWN	NA
ENSG00000108094	CUL2	hsa-let-7a-5p	Homo sapiens	HUVEC	Umbilical Vein	Normal/Primary	HITS-CLIP	POSITIVE	DIRECT	DOWN	NA
ENSG00000108100	CCNY	hsa-let-7a-5p	Homo sapiens	HUVEC	Umbilical Vein	Normal/Primary	HITS-CLIP	POSITIVE	DIRECT	DOWN	NA
ENSG00000108179	PPIF	hsa-let-7a-5p	Homo sapiens	HEK293	Kidney	Embryonic/Fetal	PAR-CLIP	POSITIVE	DIRECT	DOWN	NA
ENSG00000108219	TSPAN14	hsa-let-7a-5p	Homo sapiens	BETA Cells	Pancreas	Normal/Primary	HITS-CLIP	POSITIVE	DIRECT	DOWN	NA
ENSG00000108256	NUFIP2	hsa-let-7a-5p	Homo sapiens	HEK293	Kidney	Embryonic/Fetal	PAR-CLIP	POSITIVE	DIRECT	DOWN	NA
ENSG00000108256	NUFIP2	hsa-let-7a-5p	Homo sapiens	293S	Kidney	Embryonic/Fetal	HITS-CLIP	POSITIVE	DIRECT	DOWN	treatment:hippuristanol
ENSG00000108439	PNPO	hsa-let-7a-5p	Homo sapiens	HEK293	Kidney	Embryonic/Fetal	PAR-CLIP	POSITIVE	DIRECT	DOWN	NA
ENSG00000108511	HOXB6	hsa-let-7a-5p	Homo sapiens	HEK293	Kidney	Embryonic/Fetal	Chimeric fragments	POSITIVE	DIRECT	DOWN	NA
ENSG00000108518	PFN1	hsa-let-7a-5p	Homo sapiens	HEK293	Kidney	Embryonic/Fetal	Chimeric fragments	POSITIVE	DIRECT	DOWN	NA
ENSG00000108523	RNF167	hsa-let-7a-5p	Homo sapiens	HEK293	Kidney	Embryonic/Fetal	PAR-CLIP	POSITIVE	DIRECT	DOWN	mild MNase digestion
ENSG00000108523	RNF167	hsa-let-7a-5p	Homo sapiens	LCLBACD1	NA	Normal/Primary	PAR-CLIP	POSITIVE	DIRECT	DOWN	NA
ENSG00000108561	C1QBP	hsa-let-7a-5p	Homo sapiens	HEK293	Kidney	Embryonic/Fetal	Chimeric fragments	POSITIVE	DIRECT	DOWN	NA
ENSG00000108582	CPD	hsa-let-7a-5p	Homo sapiens	BETA Cells	Pancreas	Normal/Primary	HITS-CLIP	POSITIVE	DIRECT	DOWN	NA
ENSG00000108587	GOSR1	hsa-let-7a-5p	Homo sapiens	HEK293	Kidney	Embryonic/Fetal	Chimeric fragments	POSITIVE	DIRECT	DOWN	NA
ENSG00000108599	AKAP10	hsa-let-7a-5p	Homo sapiens	HEK293	Kidney	Embryonic/Fetal	Chimeric fragments	POSITIVE	DIRECT	DOWN	NA
ENSG00000108671	PSMD11	hsa-let-7a-5p	Homo sapiens	293S	Kidney	Embryonic/Fetal	HITS-CLIP	POSITIVE	DIRECT	DOWN	treatment: arsenite
ENSG00000108671	PSMD11	hsa-let-7a-5p	Homo sapiens	HEK293	Kidney	Embryonic/Fetal	Chimeric fragments	POSITIVE	DIRECT	DOWN	NA
ENSG00000108679	LGALS3BP	hsa-let-7a-5p	Homo sapiens	HEK293	Kidney	Embryonic/Fetal	Chimeric fragments	POSITIVE	DIRECT	DOWN	NA
ENSG00000108688	CCL7	hsa-let-7a-5p	Homo sapiens	HS5	Bone Marrow	Normal/Primary	HITS-CLIP	POSITIVE	DIRECT	DOWN	NA
ENSG00000108774	RAB5C	hsa-let-7a-5p	Homo sapiens	HEK293	Kidney	Embryonic/Fetal	Chimeric fragments	POSITIVE	DIRECT	DOWN	NA
ENSG00000108821	COL1A1	hsa-let-7a-5p	Homo sapiens	HMSC	Bone Marrow	Stem/Progenitor	HITS-CLIP	POSITIVE	DIRECT	DOWN	NA
ENSG00000108821	COL1A1	hsa-let-7a-5p	Homo sapiens	HS27A	Bone Marrow	Normal/Primary	HITS-CLIP	POSITIVE	DIRECT	DOWN	NA
ENSG00000108821	COL1A1	hsa-let-7a-5p	Homo sapiens	HS5	Bone Marrow	Normal/Primary	HITS-CLIP	POSITIVE	DIRECT	DOWN	NA
ENSG00000108829	LRRC59	hsa-let-7a-5p	Homo sapiens	HUVEC	Umbilical Vein	Normal/Primary	HITS-CLIP	POSITIVE	DIRECT	DOWN	NA
ENSG00000108861	DUSP3	hsa-let-7a-5p	Homo sapiens	HUVEC	Umbilical Vein	Normal/Primary	HITS-CLIP	POSITIVE	DIRECT	DOWN	NA
ENSG00000108883	EFTUD2	hsa-let-7a-5p	Homo sapiens	HEK293	Kidney	Embryonic/Fetal	PAR-CLIP	POSITIVE	DIRECT	DOWN	mild MNase digestion
ENSG00000108953	YWHAE	hsa-let-7a-5p	Homo sapiens	293S	Kidney	Embryonic/Fetal	HITS-CLIP	POSITIVE	DIRECT	DOWN	no treatment (control)
ENSG00000108953	YWHAE	hsa-let-7a-5p	Homo sapiens	293S	Kidney	Embryonic/Fetal	HITS-CLIP	POSITIVE	DIRECT	DOWN	treatment:hippuristanol
ENSG00000109046	WSB1	hsa-let-7a-5p	Homo sapiens	HMSC	Bone Marrow	Stem/Progenitor	HITS-CLIP	POSITIVE	DIRECT	DOWN	NA
ENSG00000109046	WSB1	hsa-let-7a-5p	Homo sapiens	HEK293	Kidney	Embryonic/Fetal	PAR-CLIP	POSITIVE	DIRECT	DOWN	mild MNase digestion
ENSG00000109046	WSB1	hsa-let-7a-5p	Homo sapiens	LCL35	NA	Normal/Primary	PAR-CLIP	POSITIVE	DIRECT	DOWN	NA
ENSG00000109079	TNFAIP1	hsa-let-7a-5p	Homo sapiens	BETA Cells	Pancreas	Normal/Primary	HITS-CLIP	POSITIVE	DIRECT	DOWN	NA
ENSG00000109133	TMEM33	hsa-let-7a-5p	Homo sapiens	HEK293	Kidney	Embryonic/Fetal	Chimeric fragments	POSITIVE	DIRECT	DOWN	NA
ENSG00000109332	UBE2D3	hsa-let-7a-5p	Homo sapiens	HEK293	Kidney	Embryonic/Fetal	PAR-CLIP	POSITIVE	DIRECT	DOWN	mild MNase digestion
ENSG00000109332	UBE2D3	hsa-let-7a-5p	Homo sapiens	HEK293	Kidney	Embryonic/Fetal	PAR-CLIP	POSITIVE	DIRECT	DOWN	NA
ENSG00000109332	UBE2D3	hsa-let-7a-5p	Homo sapiens	EF3DAGO2	NA	Normal/Primary	PAR-CLIP	POSITIVE	DIRECT	DOWN	NA
ENSG00000109436	TBC1D9	hsa-let-7a-5p	Homo sapiens	BETA Cells	Pancreas	Normal/Primary	HITS-CLIP	POSITIVE	DIRECT	DOWN	NA
ENSG00000109519	GRPEL1	hsa-let-7a-5p	Homo sapiens	HEK293	Kidney	Embryonic/Fetal	PAR-CLIP	POSITIVE	DIRECT	DOWN	mild MNase digestion
ENSG00000109689	STIM2	hsa-let-7a-5p	Homo sapiens	HEK293	Kidney	Embryonic/Fetal	PAR-CLIP	POSITIVE	DIRECT	DOWN	NA
ENSG00000109756	RAPGEF2	hsa-let-7a-5p	Homo sapiens	HEK293	Kidney	Embryonic/Fetal	PAR-CLIP	POSITIVE	DIRECT	DOWN	mild MNase digestion
ENSG00000109971	HSPA8	hsa-let-7a-5p	Homo sapiens	HEK293	Kidney	Embryonic/Fetal	PAR-CLIP	POSITIVE	DIRECT	DOWN	mild MNase digestion
ENSG00000110047	EHD1	hsa-let-7a-5p	Homo sapiens	HUVEC	Umbilical Vein	Normal/Primary	HITS-CLIP	POSITIVE	DIRECT	DOWN	NA
ENSG00000110066	SUV420H1	hsa-let-7a-5p	Homo sapiens	HEK293	Kidney	Embryonic/Fetal	PAR-CLIP	POSITIVE	DIRECT	DOWN	mild MNase digestion
ENSG00000110066	SUV420H1	hsa-let-7a-5p	Homo sapiens	HEK293	Kidney	Embryonic/Fetal	PAR-CLIP	POSITIVE	DIRECT	DOWN	NA
ENSG00000110066	SUV420H1	hsa-let-7a-5p	Homo sapiens	HEK293	Kidney	Embryonic/Fetal	Chimeric fragments	POSITIVE	DIRECT	DOWN	NA
ENSG00000110074	FOXRED1	hsa-let-7a-5p	Homo sapiens	293S	Kidney	Embryonic/Fetal	HITS-CLIP	POSITIVE	DIRECT	DOWN	treatment: arsenite
ENSG00000110075	PPP6R3	hsa-let-7a-5p	Homo sapiens	HEK293	Kidney	Embryonic/Fetal	Chimeric fragments	POSITIVE	DIRECT	DOWN	NA
ENSG00000110092	CCND1	hsa-let-7a-5p	Homo sapiens	HS5	Bone Marrow	Normal/Primary	HITS-CLIP	POSITIVE	DIRECT	DOWN	NA
ENSG00000110092	CCND1	hsa-let-7a-5p	Homo sapiens	HUVEC	Umbilical Vein	Normal/Primary	HITS-CLIP	POSITIVE	DIRECT	DOWN	NA
ENSG00000110092	CCND1	hsa-let-7a-5p	Homo sapiens	HEK293	Kidney	Embryonic/Fetal	PAR-CLIP	POSITIVE	DIRECT	DOWN	mild MNase digestion
ENSG00000110171	TRIM3	hsa-let-7a-5p	Homo sapiens	HUVEC	Umbilical Vein	Normal/Primary	HITS-CLIP	POSITIVE	DIRECT	DOWN	NA
ENSG00000110237	ARHGEF17	hsa-let-7a-5p	Homo sapiens	HUVEC	Umbilical Vein	Normal/Primary	HITS-CLIP	POSITIVE	DIRECT	DOWN	NA
ENSG00000110321	EIF4G2	hsa-let-7a-5p	Homo sapiens	HEK293	Kidney	Embryonic/Fetal	Chimeric fragments	POSITIVE	DIRECT	DOWN	NA
ENSG00000110330	BIRC2	hsa-let-7a-5p	Homo sapiens	HMSC	Bone Marrow	Stem/Progenitor	HITS-CLIP	POSITIVE	DIRECT	DOWN	NA
ENSG00000110367	DDX6	hsa-let-7a-5p	Homo sapiens	HS27A	Bone Marrow	Normal/Primary	HITS-CLIP	POSITIVE	DIRECT	DOWN	NA
ENSG00000110367	DDX6	hsa-let-7a-5p	Homo sapiens	BETA Cells	Pancreas	Normal/Primary	HITS-CLIP	POSITIVE	DIRECT	DOWN	NA
ENSG00000110395	CBL	hsa-let-7a-5p	Homo sapiens	LCL35	NA	Normal/Primary	PAR-CLIP	POSITIVE	DIRECT	DOWN	NA
ENSG00000110429	FBXO3	hsa-let-7a-5p	Homo sapiens	HEK293	Kidney	Embryonic/Fetal	PAR-CLIP	POSITIVE	DIRECT	DOWN	NA
ENSG00000110435	PDHX	hsa-let-7a-5p	Homo sapiens	HEK293	Kidney	Embryonic/Fetal	PAR-CLIP	POSITIVE	DIRECT	DOWN	NA
ENSG00000110435	PDHX	hsa-let-7a-5p	Homo sapiens	HS27A	Bone Marrow	Normal/Primary	HITS-CLIP	POSITIVE	DIRECT	DOWN	NA
ENSG00000110435	PDHX	hsa-let-7a-5p	Homo sapiens	HS5	Bone Marrow	Normal/Primary	HITS-CLIP	POSITIVE	DIRECT	DOWN	NA
ENSG00000110651	CD81	hsa-let-7a-5p	Homo sapiens	HUVEC	Umbilical Vein	Normal/Primary	HITS-CLIP	POSITIVE	DIRECT	DOWN	NA
ENSG00000110851	PRDM4	hsa-let-7a-5p	Homo sapiens	HUVEC	Umbilical Vein	Normal/Primary	HITS-CLIP	POSITIVE	DIRECT	DOWN	NA
ENSG00000110851	PRDM4	hsa-let-7a-5p	Homo sapiens	BETA Cells	Pancreas	Normal/Primary	HITS-CLIP	POSITIVE	DIRECT	DOWN	NA
ENSG00000110880	CORO1C	hsa-let-7a-5p	Homo sapiens	HUVEC	Umbilical Vein	Normal/Primary	HITS-CLIP	POSITIVE	DIRECT	DOWN	NA
ENSG00000110888	CAPRIN2	hsa-let-7a-5p	Homo sapiens	HUVEC	Umbilical Vein	Normal/Primary	HITS-CLIP	POSITIVE	DIRECT	DOWN	NA
ENSG00000110917	MLEC	hsa-let-7a-5p	Homo sapiens	HUVEC	Umbilical Vein	Normal/Primary	HITS-CLIP	POSITIVE	DIRECT	DOWN	NA
ENSG00000110925	CSRNP2	hsa-let-7a-5p	Homo sapiens	293S	Kidney	Embryonic/Fetal	HITS-CLIP	POSITIVE	DIRECT	DOWN	treatment:hippuristanol
ENSG00000110955	ATP5B	hsa-let-7a-5p	Homo sapiens	HEK293	Kidney	Embryonic/Fetal	PAR-CLIP	POSITIVE	DIRECT	DOWN	NA
ENSG00000111276	CDKN1B	hsa-let-7a-5p	Homo sapiens	HEK293	Kidney	Embryonic/Fetal	Chimeric fragments	POSITIVE	DIRECT	DOWN	NA
ENSG00000111445	RFC5	hsa-let-7a-5p	Homo sapiens	293S	Kidney	Embryonic/Fetal	HITS-CLIP	POSITIVE	DIRECT	DOWN	treatment:hippuristanol
ENSG00000111530	CAND1	hsa-let-7a-5p	Homo sapiens	HEK293	Kidney	Embryonic/Fetal	Chimeric fragments	POSITIVE	DIRECT	DOWN	NA
ENSG00000111667	USP5	hsa-let-7a-5p	Homo sapiens	HUVEC	Umbilical Vein	Normal/Primary	HITS-CLIP	POSITIVE	DIRECT	DOWN	NA
ENSG00000111679	PTPN6	hsa-let-7a-5p	Homo sapiens	EF3DAGO2	NA	Normal/Primary	PAR-CLIP	POSITIVE	DIRECT	DOWN	NA
ENSG00000111707	SUDS3	hsa-let-7a-5p	Homo sapiens	HEK293	Kidney	Embryonic/Fetal	Chimeric fragments	POSITIVE	DIRECT	DOWN	NA
ENSG00000111711	GOLT1B	hsa-let-7a-5p	Homo sapiens	BETA Cells	Pancreas	Normal/Primary	HITS-CLIP	POSITIVE	DIRECT	DOWN	NA
ENSG00000111711	GOLT1B	hsa-let-7a-5p	Homo sapiens	HEK293	Kidney	Embryonic/Fetal	Chimeric fragments	POSITIVE	DIRECT	DOWN	NA
ENSG00000111716	LDHB	hsa-let-7a-5p	Homo sapiens	HEK293	Kidney	Embryonic/Fetal	Chimeric fragments	POSITIVE	DIRECT	DOWN	NA
ENSG00000111726	CMAS	hsa-let-7a-5p	Homo sapiens	293S	Kidney	Embryonic/Fetal	HITS-CLIP	POSITIVE	DIRECT	DOWN	treatment: emetine
ENSG00000111727	HCFC2	hsa-let-7a-5p	Homo sapiens	HEK293	Kidney	Embryonic/Fetal	PAR-CLIP	POSITIVE	DIRECT	DOWN	mild MNase digestion
ENSG00000111786	SRSF9	hsa-let-7a-5p	Homo sapiens	HUVEC	Umbilical Vein	Normal/Primary	HITS-CLIP	POSITIVE	DIRECT	DOWN	NA
ENSG00000111880	RNGTT	hsa-let-7a-5p	Homo sapiens	HEK293	Kidney	Embryonic/Fetal	PAR-CLIP	POSITIVE	DIRECT	DOWN	mild MNase digestion
ENSG00000111912	NCOA7	hsa-let-7a-5p	Homo sapiens	HEK293	Kidney	Embryonic/Fetal	Chimeric fragments	POSITIVE	DIRECT	DOWN	NA
ENSG00000112118	MCM3	hsa-let-7a-5p	Homo sapiens	HEK293	Kidney	Embryonic/Fetal	PAR-CLIP	POSITIVE	DIRECT	DOWN	mild MNase digestion
ENSG00000112130	RNF8	hsa-let-7a-5p	Homo sapiens	HEK293	Kidney	Embryonic/Fetal	Chimeric fragments	POSITIVE	DIRECT	DOWN	NA
ENSG00000112175	BMP5	hsa-let-7a-5p	Homo sapiens	BETA Cells	Pancreas	Normal/Primary	HITS-CLIP	POSITIVE	DIRECT	DOWN	NA
ENSG00000112200	ZNF451	hsa-let-7a-5p	Homo sapiens	BETA Cells	Pancreas	Normal/Primary	HITS-CLIP	POSITIVE	DIRECT	DOWN	NA
ENSG00000112200	ZNF451	hsa-let-7a-5p	Homo sapiens	HEK293	Kidney	Embryonic/Fetal	PAR-CLIP	POSITIVE	DIRECT	DOWN	mild MNase digestion
ENSG00000112200	ZNF451	hsa-let-7a-5p	Homo sapiens	LCLBAC	NA	Normal/Primary	PAR-CLIP	POSITIVE	DIRECT	DOWN	NA
ENSG00000112218	GPR63	hsa-let-7a-5p	Homo sapiens	HS5	Bone Marrow	Normal/Primary	HITS-CLIP	POSITIVE	DIRECT	DOWN	NA
ENSG00000112218	GPR63	hsa-let-7a-5p	Homo sapiens	HEK293	Kidney	Embryonic/Fetal	Chimeric fragments	POSITIVE	DIRECT	DOWN	NA
ENSG00000112249	ASCC3	hsa-let-7a-5p	Homo sapiens	HMSC	Bone Marrow	Stem/Progenitor	HITS-CLIP	POSITIVE	DIRECT	DOWN	NA
ENSG00000112249	ASCC3	hsa-let-7a-5p	Homo sapiens	HUVEC	Umbilical Vein	Normal/Primary	HITS-CLIP	POSITIVE	DIRECT	DOWN	NA
ENSG00000112249	ASCC3	hsa-let-7a-5p	Homo sapiens	HEK293	Kidney	Embryonic/Fetal	PAR-CLIP	POSITIVE	DIRECT	DOWN	mild MNase digestion
ENSG00000112276	BVES	hsa-let-7a-5p	Homo sapiens	293S	Kidney	Embryonic/Fetal	HITS-CLIP	POSITIVE	DIRECT	DOWN	no treatment (control)
ENSG00000112305	SMAP1	hsa-let-7a-5p	Homo sapiens	HEK293	Kidney	Embryonic/Fetal	PAR-CLIP	POSITIVE	DIRECT	DOWN	mild MNase digestion
ENSG00000112312	GMNN	hsa-let-7a-5p	Homo sapiens	HEK293	Kidney	Embryonic/Fetal	Chimeric fragments	POSITIVE	DIRECT	DOWN	NA
ENSG00000112320	SOBP	hsa-let-7a-5p	Homo sapiens	BETA Cells	Pancreas	Normal/Primary	HITS-CLIP	POSITIVE	DIRECT	DOWN	NA
ENSG00000112419	PHACTR2	hsa-let-7a-5p	Homo sapiens	HEK293	Kidney	Embryonic/Fetal	Chimeric fragments	POSITIVE	DIRECT	DOWN	NA
ENSG00000112511	PHF1	hsa-let-7a-5p	Homo sapiens	HUVEC	Umbilical Vein	Normal/Primary	HITS-CLIP	POSITIVE	DIRECT	DOWN	NA
ENSG00000112640	PPP2R5D	hsa-let-7a-5p	Homo sapiens	HS5	Bone Marrow	Normal/Primary	HITS-CLIP	POSITIVE	DIRECT	DOWN	NA
ENSG00000112658	SRF	hsa-let-7a-5p	Homo sapiens	HUVEC	Umbilical Vein	Normal/Primary	HITS-CLIP	POSITIVE	DIRECT	DOWN	NA
ENSG00000112658	SRF	hsa-let-7a-5p	Homo sapiens	HEK293	Kidney	Embryonic/Fetal	Chimeric fragments	POSITIVE	DIRECT	DOWN	NA
ENSG00000112679	DUSP22	hsa-let-7a-5p	Homo sapiens	HEK293	Kidney	Embryonic/Fetal	PAR-CLIP	POSITIVE	DIRECT	DOWN	NA
ENSG00000112701	SENP6	hsa-let-7a-5p	Homo sapiens	HEK293	Kidney	Embryonic/Fetal	Chimeric fragments	POSITIVE	DIRECT	DOWN	NA
ENSG00000112759	SLC29A1	hsa-let-7a-5p	Homo sapiens	HUVEC	Umbilical Vein	Normal/Primary	HITS-CLIP	POSITIVE	DIRECT	DOWN	NA
ENSG00000112759	SLC29A1	hsa-let-7a-5p	Homo sapiens	BETA Cells	Pancreas	Normal/Primary	HITS-CLIP	POSITIVE	DIRECT	DOWN	NA
ENSG00000112759	SLC29A1	hsa-let-7a-5p	Homo sapiens	293S	Kidney	Embryonic/Fetal	HITS-CLIP	POSITIVE	DIRECT	DOWN	treatment: arsenite
ENSG00000112759	SLC29A1	hsa-let-7a-5p	Homo sapiens	HEK293	Kidney	Embryonic/Fetal	Chimeric fragments	POSITIVE	DIRECT	DOWN	NA
ENSG00000112763	BTN2A1	hsa-let-7a-5p	Homo sapiens	HEK293	Kidney	Embryonic/Fetal	PAR-CLIP	POSITIVE	DIRECT	DOWN	mild MNase digestion
ENSG00000112972	HMGCS1	hsa-let-7a-5p	Homo sapiens	HS27A	Bone Marrow	Normal/Primary	HITS-CLIP	POSITIVE	DIRECT	DOWN	NA
ENSG00000112972	HMGCS1	hsa-let-7a-5p	Homo sapiens	HEK293	Kidney	Embryonic/Fetal	PAR-CLIP	POSITIVE	DIRECT	DOWN	NA
ENSG00000112972	HMGCS1	hsa-let-7a-5p	Homo sapiens	293S	Kidney	Embryonic/Fetal	HITS-CLIP	POSITIVE	DIRECT	DOWN	treatment: arsenite
ENSG00000112972	HMGCS1	hsa-let-7a-5p	Homo sapiens	293S	Kidney	Embryonic/Fetal	HITS-CLIP	POSITIVE	DIRECT	DOWN	treatment:hippuristanol
ENSG00000112972	HMGCS1	hsa-let-7a-5p	Homo sapiens	HEK293	Kidney	Embryonic/Fetal	PAR-CLIP	POSITIVE	DIRECT	DOWN	mild MNase digestion
ENSG00000112992	NNT	hsa-let-7a-5p	Homo sapiens	HUVEC	Umbilical Vein	Normal/Primary	HITS-CLIP	POSITIVE	DIRECT	DOWN	NA
ENSG00000112992	NNT	hsa-let-7a-5p	Homo sapiens	EF3DAGO2	NA	Normal/Primary	PAR-CLIP	POSITIVE	DIRECT	DOWN	NA
ENSG00000112992	NNT	hsa-let-7a-5p	Homo sapiens	LCL35	NA	Normal/Primary	PAR-CLIP	POSITIVE	DIRECT	DOWN	NA
ENSG00000112992	NNT	hsa-let-7a-5p	Homo sapiens	LCLBAC	NA	Normal/Primary	PAR-CLIP	POSITIVE	DIRECT	DOWN	NA
ENSG00000113196	HAND1	hsa-let-7a-5p	Homo sapiens	293S	Kidney	Embryonic/Fetal	HITS-CLIP	POSITIVE	DIRECT	DOWN	no treatment (control)
ENSG00000113196	HAND1	hsa-let-7a-5p	Homo sapiens	293S	Kidney	Embryonic/Fetal	HITS-CLIP	POSITIVE	DIRECT	DOWN	treatment: arsenite
ENSG00000113196	HAND1	hsa-let-7a-5p	Homo sapiens	293S	Kidney	Embryonic/Fetal	HITS-CLIP	POSITIVE	DIRECT	DOWN	treatment:hippuristanol
ENSG00000113196	HAND1	hsa-let-7a-5p	Homo sapiens	HEK293	Kidney	Embryonic/Fetal	Chimeric fragments	POSITIVE	DIRECT	DOWN	NA
ENSG00000113282	CLINT1	hsa-let-7a-5p	Homo sapiens	HUVEC	Umbilical Vein	Normal/Primary	HITS-CLIP	POSITIVE	DIRECT	DOWN	NA
ENSG00000113282	CLINT1	hsa-let-7a-5p	Homo sapiens	HEK293	Kidney	Embryonic/Fetal	Chimeric fragments	POSITIVE	DIRECT	DOWN	NA
ENSG00000113300	CNOT6	hsa-let-7a-5p	Homo sapiens	HEK293	Kidney	Embryonic/Fetal	PAR-CLIP	POSITIVE	DIRECT	DOWN	mild MNase digestion
ENSG00000113328	CCNG1	hsa-let-7a-5p	Homo sapiens	FLPIN_TREX_293	Kidney	Normal/Primary	CLASH	POSITIVE	DIRECT	DOWN	NA
ENSG00000113360	DROSHA	hsa-let-7a-5p	Homo sapiens	BETA Cells	Pancreas	Normal/Primary	HITS-CLIP	POSITIVE	DIRECT	DOWN	NA
ENSG00000113368	LMNB1	hsa-let-7a-5p	Homo sapiens	HEK293	Kidney	Embryonic/Fetal	PAR-CLIP	POSITIVE	DIRECT	DOWN	mild MNase digestion
ENSG00000113368	LMNB1	hsa-let-7a-5p	Homo sapiens	HEK293	Kidney	Embryonic/Fetal	Chimeric fragments	POSITIVE	DIRECT	DOWN	NA
ENSG00000113369	ARRDC3	hsa-let-7a-5p	Homo sapiens	HUVEC	Umbilical Vein	Normal/Primary	HITS-CLIP	POSITIVE	DIRECT	DOWN	NA
ENSG00000113575	PPP2CA	hsa-let-7a-5p	Homo sapiens	HS27A	Bone Marrow	Normal/Primary	HITS-CLIP	POSITIVE	DIRECT	DOWN	NA
ENSG00000113575	PPP2CA	hsa-let-7a-5p	Homo sapiens	HUVEC	Umbilical Vein	Normal/Primary	HITS-CLIP	POSITIVE	DIRECT	DOWN	NA
ENSG00000113575	PPP2CA	hsa-let-7a-5p	Homo sapiens	HEK293	Kidney	Embryonic/Fetal	PAR-CLIP	POSITIVE	DIRECT	DOWN	NA
ENSG00000113575	PPP2CA	hsa-let-7a-5p	Homo sapiens	HEK293	Kidney	Embryonic/Fetal	Chimeric fragments	POSITIVE	DIRECT	DOWN	NA
ENSG00000113594	LIFR	hsa-let-7a-5p	Homo sapiens	HUVEC	Umbilical Vein	Normal/Primary	HITS-CLIP	POSITIVE	DIRECT	DOWN	NA
ENSG00000113649	TCERG1	hsa-let-7a-5p	Homo sapiens	HUVEC	Umbilical Vein	Normal/Primary	HITS-CLIP	POSITIVE	DIRECT	DOWN	NA
ENSG00000113658	SMAD5	hsa-let-7a-5p	Homo sapiens	HEK293	Kidney	Embryonic/Fetal	PAR-CLIP	POSITIVE	DIRECT	DOWN	mild MNase digestion
ENSG00000113719	ERGIC1	hsa-let-7a-5p	Homo sapiens	HUVEC	Umbilical Vein	Normal/Primary	HITS-CLIP	POSITIVE	DIRECT	DOWN	NA
ENSG00000113732	ATP6V0E1	hsa-let-7a-5p	Homo sapiens	HEK293	Kidney	Embryonic/Fetal	Chimeric fragments	POSITIVE	DIRECT	DOWN	NA
ENSG00000113739	STC2	hsa-let-7a-5p	Homo sapiens	HMSC	Bone Marrow	Stem/Progenitor	HITS-CLIP	POSITIVE	DIRECT	DOWN	NA
ENSG00000113739	STC2	hsa-let-7a-5p	Homo sapiens	HEK293	Kidney	Embryonic/Fetal	Chimeric fragments	POSITIVE	DIRECT	DOWN	NA
ENSG00000113742	CPEB4	hsa-let-7a-5p	Homo sapiens	HEK293	Kidney	Embryonic/Fetal	PAR-CLIP	POSITIVE	DIRECT	DOWN	mild MNase digestion
ENSG00000113742	CPEB4	hsa-let-7a-5p	Homo sapiens	LCL35	NA	Normal/Primary	PAR-CLIP	POSITIVE	DIRECT	DOWN	NA
ENSG00000114127	XRN1	hsa-let-7a-5p	Homo sapiens	EF3DAGO2	NA	Normal/Primary	PAR-CLIP	POSITIVE	DIRECT	DOWN	NA
ENSG00000114251	WNT5A	hsa-let-7a-5p	Homo sapiens	HEK293	Kidney	Embryonic/Fetal	Chimeric fragments	POSITIVE	DIRECT	DOWN	NA
ENSG00000114383	TUSC2	hsa-let-7a-5p	Homo sapiens	HUVEC	Umbilical Vein	Normal/Primary	HITS-CLIP	POSITIVE	DIRECT	DOWN	NA
ENSG00000114383	TUSC2	hsa-let-7a-5p	Homo sapiens	293S	Kidney	Embryonic/Fetal	HITS-CLIP	POSITIVE	DIRECT	DOWN	no treatment (control)
ENSG00000114383	TUSC2	hsa-let-7a-5p	Homo sapiens	293S	Kidney	Embryonic/Fetal	HITS-CLIP	POSITIVE	DIRECT	DOWN	treatment: arsenite
ENSG00000114383	TUSC2	hsa-let-7a-5p	Homo sapiens	293S	Kidney	Embryonic/Fetal	HITS-CLIP	POSITIVE	DIRECT	DOWN	treatment:hippuristanol
ENSG00000114383	TUSC2	hsa-let-7a-5p	Homo sapiens	HEK293	Kidney	Embryonic/Fetal	PAR-CLIP	POSITIVE	DIRECT	DOWN	mild MNase digestion
ENSG00000114439	BBX	hsa-let-7a-5p	Homo sapiens	BETA Cells	Pancreas	Normal/Primary	HITS-CLIP	POSITIVE	DIRECT	DOWN	NA
ENSG00000114446	IFT57	hsa-let-7a-5p	Homo sapiens	HUVEC	Umbilical Vein	Normal/Primary	HITS-CLIP	POSITIVE	DIRECT	DOWN	NA
ENSG00000114480	GBE1	hsa-let-7a-5p	Homo sapiens	HUVEC	Umbilical Vein	Normal/Primary	HITS-CLIP	POSITIVE	DIRECT	DOWN	NA
ENSG00000114544	SLC41A3	hsa-let-7a-5p	Homo sapiens	HUVEC	Umbilical Vein	Normal/Primary	HITS-CLIP	POSITIVE	DIRECT	DOWN	NA
ENSG00000114573	ATP6V1A	hsa-let-7a-5p	Homo sapiens	HEK293	Kidney	Embryonic/Fetal	Chimeric fragments	POSITIVE	DIRECT	DOWN	NA
ENSG00000114739	ACVR2B	hsa-let-7a-5p	Homo sapiens	293S	Kidney	Embryonic/Fetal	HITS-CLIP	POSITIVE	DIRECT	DOWN	treatment: emetine
ENSG00000114739	ACVR2B	hsa-let-7a-5p	Homo sapiens	293S	Kidney	Embryonic/Fetal	HITS-CLIP	POSITIVE	DIRECT	DOWN	no treatment (control)
ENSG00000114739	ACVR2B	hsa-let-7a-5p	Homo sapiens	293S	Kidney	Embryonic/Fetal	HITS-CLIP	POSITIVE	DIRECT	DOWN	treatment: arsenite
ENSG00000114739	ACVR2B	hsa-let-7a-5p	Homo sapiens	HEK293	Kidney	Embryonic/Fetal	PAR-CLIP	POSITIVE	DIRECT	DOWN	mild MNase digestion
ENSG00000114742	WDR48	hsa-let-7a-5p	Homo sapiens	HEK293	Kidney	Embryonic/Fetal	PAR-CLIP	POSITIVE	DIRECT	DOWN	mild MNase digestion
ENSG00000114742	WDR48	hsa-let-7a-5p	Homo sapiens	EF3DAGO2	NA	Normal/Primary	PAR-CLIP	POSITIVE	DIRECT	DOWN	NA
ENSG00000114742	WDR48	hsa-let-7a-5p	Homo sapiens	LCL35	NA	Normal/Primary	PAR-CLIP	POSITIVE	DIRECT	DOWN	NA
ENSG00000114742	WDR48	hsa-let-7a-5p	Homo sapiens	LCLBAC	NA	Normal/Primary	PAR-CLIP	POSITIVE	DIRECT	DOWN	NA
ENSG00000114770	ABCC5	hsa-let-7a-5p	Homo sapiens	293S	Kidney	Embryonic/Fetal	HITS-CLIP	POSITIVE	DIRECT	DOWN	no treatment (control)
ENSG00000114770	ABCC5	hsa-let-7a-5p	Homo sapiens	293S	Kidney	Embryonic/Fetal	HITS-CLIP	POSITIVE	DIRECT	DOWN	treatment: arsenite
ENSG00000114770	ABCC5	hsa-let-7a-5p	Homo sapiens	293S	Kidney	Embryonic/Fetal	HITS-CLIP	POSITIVE	DIRECT	DOWN	treatment:hippuristanol
ENSG00000114770	ABCC5	hsa-let-7a-5p	Homo sapiens	HEK293	Kidney	Embryonic/Fetal	PAR-CLIP	POSITIVE	DIRECT	DOWN	mild MNase digestion
ENSG00000114796	KLHL24	hsa-let-7a-5p	Homo sapiens	HMSC	Bone Marrow	Stem/Progenitor	HITS-CLIP	POSITIVE	DIRECT	DOWN	NA
ENSG00000114796	KLHL24	hsa-let-7a-5p	Homo sapiens	HS5	Bone Marrow	Normal/Primary	HITS-CLIP	POSITIVE	DIRECT	DOWN	NA
ENSG00000114861	FOXP1	hsa-let-7a-5p	Homo sapiens	HMSC	Bone Marrow	Stem/Progenitor	HITS-CLIP	POSITIVE	DIRECT	DOWN	NA
ENSG00000114861	FOXP1	hsa-let-7a-5p	Homo sapiens	BETA Cells	Pancreas	Normal/Primary	HITS-CLIP	POSITIVE	DIRECT	DOWN	NA
ENSG00000114867	EIF4G1	hsa-let-7a-5p	Homo sapiens	293S	Kidney	Embryonic/Fetal	HITS-CLIP	POSITIVE	DIRECT	DOWN	treatment: emetine
ENSG00000114933	INO80D	hsa-let-7a-5p	Homo sapiens	HEK293	Kidney	Embryonic/Fetal	PAR-CLIP	POSITIVE	DIRECT	DOWN	NA
ENSG00000114978	MOB1A	hsa-let-7a-5p	Homo sapiens	LCL35	NA	Normal/Primary	PAR-CLIP	POSITIVE	DIRECT	DOWN	NA
ENSG00000114993	RTKN	hsa-let-7a-5p	Homo sapiens	BETA Cells	Pancreas	Normal/Primary	HITS-CLIP	POSITIVE	DIRECT	DOWN	NA
ENSG00000114999	TTL	hsa-let-7a-5p	Homo sapiens	HEK293	Kidney	Embryonic/Fetal	Chimeric fragments	POSITIVE	DIRECT	DOWN	NA
ENSG00000115091	ACTR3	hsa-let-7a-5p	Homo sapiens	HMSC	Bone Marrow	Stem/Progenitor	HITS-CLIP	POSITIVE	DIRECT	DOWN	NA
ENSG00000115091	ACTR3	hsa-let-7a-5p	Homo sapiens	HS5	Bone Marrow	Normal/Primary	HITS-CLIP	POSITIVE	DIRECT	DOWN	NA
ENSG00000115137	DNAJC27	hsa-let-7a-5p	Homo sapiens	HEK293	Kidney	Embryonic/Fetal	PAR-CLIP	POSITIVE	DIRECT	DOWN	mild MNase digestion
ENSG00000115159	GPD2	hsa-let-7a-5p	Homo sapiens	HS5	Bone Marrow	Normal/Primary	HITS-CLIP	POSITIVE	DIRECT	DOWN	NA
ENSG00000115163	CENPA	hsa-let-7a-5p	Homo sapiens	HEK293	Kidney	Embryonic/Fetal	Chimeric fragments	POSITIVE	DIRECT	DOWN	NA
ENSG00000115207	GTF3C2	hsa-let-7a-5p	Homo sapiens	293S	Kidney	Embryonic/Fetal	HITS-CLIP	POSITIVE	DIRECT	DOWN	treatment: emetine
ENSG00000115233	PSMD14	hsa-let-7a-5p	Homo sapiens	HUVEC	Umbilical Vein	Normal/Primary	HITS-CLIP	POSITIVE	DIRECT	DOWN	NA
ENSG00000115365	LANCL1	hsa-let-7a-5p	Homo sapiens	HUVEC	Umbilical Vein	Normal/Primary	HITS-CLIP	POSITIVE	DIRECT	DOWN	NA
ENSG00000115414	FN1	hsa-let-7a-5p	Homo sapiens	HMSC	Bone Marrow	Stem/Progenitor	HITS-CLIP	POSITIVE	DIRECT	DOWN	NA
ENSG00000115419	GLS	hsa-let-7a-5p	Homo sapiens	HMSC	Bone Marrow	Stem/Progenitor	HITS-CLIP	POSITIVE	DIRECT	DOWN	NA
ENSG00000115419	GLS	hsa-let-7a-5p	Homo sapiens	BETA Cells	Pancreas	Normal/Primary	HITS-CLIP	POSITIVE	DIRECT	DOWN	NA
ENSG00000115520	COQ10B	hsa-let-7a-5p	Homo sapiens	293S	Kidney	Embryonic/Fetal	HITS-CLIP	POSITIVE	DIRECT	DOWN	no treatment (control)
ENSG00000115520	COQ10B	hsa-let-7a-5p	Homo sapiens	HEK293	Kidney	Embryonic/Fetal	PAR-CLIP	POSITIVE	DIRECT	DOWN	mild MNase digestion
ENSG00000115520	COQ10B	hsa-let-7a-5p	Homo sapiens	EF3DAGO2	NA	Normal/Primary	PAR-CLIP	POSITIVE	DIRECT	DOWN	NA
ENSG00000115520	COQ10B	hsa-let-7a-5p	Homo sapiens	LCLBACD1	NA	Normal/Primary	PAR-CLIP	POSITIVE	DIRECT	DOWN	NA
ENSG00000115520	COQ10B	hsa-let-7a-5p	Homo sapiens	LCLBACD3	NA	Normal/Primary	PAR-CLIP	POSITIVE	DIRECT	DOWN	NA
ENSG00000115524	SF3B1	hsa-let-7a-5p	Homo sapiens	HS5	Bone Marrow	Normal/Primary	HITS-CLIP	POSITIVE	DIRECT	DOWN	NA
ENSG00000115568	ZNF142	hsa-let-7a-5p	Homo sapiens	HUVEC	Umbilical Vein	Normal/Primary	HITS-CLIP	POSITIVE	DIRECT	DOWN	NA
ENSG00000115568	ZNF142	hsa-let-7a-5p	Homo sapiens	HEK293	Kidney	Embryonic/Fetal	Chimeric fragments	POSITIVE	DIRECT	DOWN	NA
ENSG00000115677	HDLBP	hsa-let-7a-5p	Homo sapiens	HUVEC	Umbilical Vein	Normal/Primary	HITS-CLIP	POSITIVE	DIRECT	DOWN	NA
ENSG00000115694	STK25	hsa-let-7a-5p	Homo sapiens	HUVEC	Umbilical Vein	Normal/Primary	HITS-CLIP	POSITIVE	DIRECT	DOWN	NA
ENSG00000115738	ID2	hsa-let-7a-5p	Homo sapiens	HEK293	Kidney	Embryonic/Fetal	Chimeric fragments	POSITIVE	DIRECT	DOWN	NA
ENSG00000115758	ODC1	hsa-let-7a-5p	Homo sapiens	HEK293	Kidney	Embryonic/Fetal	Chimeric fragments	POSITIVE	DIRECT	DOWN	NA
ENSG00000115944	COX7A2L	hsa-let-7a-5p	Homo sapiens	HEK293	Kidney	Embryonic/Fetal	Chimeric fragments	POSITIVE	DIRECT	DOWN	NA
ENSG00000115993	TRAK2	hsa-let-7a-5p	Homo sapiens	HUVEC	Umbilical Vein	Normal/Primary	HITS-CLIP	POSITIVE	DIRECT	DOWN	NA
ENSG00000116001	TIA1	hsa-let-7a-5p	Homo sapiens	BETA Cells	Pancreas	Normal/Primary	HITS-CLIP	POSITIVE	DIRECT	DOWN	NA
ENSG00000116017	ARID3A	hsa-let-7a-5p	Homo sapiens	293S	Kidney	Embryonic/Fetal	HITS-CLIP	POSITIVE	DIRECT	DOWN	treatment: arsenite
ENSG00000116017	ARID3A	hsa-let-7a-5p	Homo sapiens	HEK293	Kidney	Embryonic/Fetal	PAR-CLIP	POSITIVE	DIRECT	DOWN	mild MNase digestion
ENSG00000116017	ARID3A	hsa-let-7a-5p	Homo sapiens	EF3DAGO2	NA	Normal/Primary	PAR-CLIP	POSITIVE	DIRECT	DOWN	NA
ENSG00000116017	ARID3A	hsa-let-7a-5p	Homo sapiens	LCL35	NA	Normal/Primary	PAR-CLIP	POSITIVE	DIRECT	DOWN	NA
ENSG00000116017	ARID3A	hsa-let-7a-5p	Homo sapiens	LCLBACD1	NA	Normal/Primary	PAR-CLIP	POSITIVE	DIRECT	DOWN	NA
ENSG00000116017	ARID3A	hsa-let-7a-5p	Homo sapiens	LCLBACD3	NA	Normal/Primary	PAR-CLIP	POSITIVE	DIRECT	DOWN	NA
ENSG00000116017	ARID3A	hsa-let-7a-5p	Homo sapiens	LCLBAC	NA	Normal/Primary	PAR-CLIP	POSITIVE	DIRECT	DOWN	NA
ENSG00000116062	MSH6	hsa-let-7a-5p	Homo sapiens	HS5	Bone Marrow	Normal/Primary	HITS-CLIP	POSITIVE	DIRECT	DOWN	NA
ENSG00000116062	MSH6	hsa-let-7a-5p	Homo sapiens	293S	Kidney	Embryonic/Fetal	HITS-CLIP	POSITIVE	DIRECT	DOWN	no treatment (control)
ENSG00000116062	MSH6	hsa-let-7a-5p	Homo sapiens	293S	Kidney	Embryonic/Fetal	HITS-CLIP	POSITIVE	DIRECT	DOWN	treatment: arsenite
ENSG00000116106	EPHA4	hsa-let-7a-5p	Homo sapiens	HEK293	Kidney	Embryonic/Fetal	PAR-CLIP	POSITIVE	DIRECT	DOWN	mild MNase digestion
ENSG00000116106	EPHA4	hsa-let-7a-5p	Homo sapiens	HEK293	Kidney	Embryonic/Fetal	Chimeric fragments	POSITIVE	DIRECT	DOWN	NA
ENSG00000116212	LRRC42	hsa-let-7a-5p	Homo sapiens	HEK293	Kidney	Embryonic/Fetal	PAR-CLIP	POSITIVE	DIRECT	DOWN	mild MNase digestion
ENSG00000116237	ICMT	hsa-let-7a-5p	Homo sapiens	HEK293	Kidney	Embryonic/Fetal	PAR-CLIP	POSITIVE	DIRECT	DOWN	NA
ENSG00000116254	CHD5	hsa-let-7a-5p	Homo sapiens	HEK293	Kidney	Embryonic/Fetal	PAR-CLIP	POSITIVE	DIRECT	DOWN	NA
ENSG00000116396	KCNC4	hsa-let-7a-5p	Homo sapiens	293S	Kidney	Embryonic/Fetal	HITS-CLIP	POSITIVE	DIRECT	DOWN	no treatment (control)
ENSG00000116406	EDEM3	hsa-let-7a-5p	Homo sapiens	BETA Cells	Pancreas	Normal/Primary	HITS-CLIP	POSITIVE	DIRECT	DOWN	NA
ENSG00000116406	EDEM3	hsa-let-7a-5p	Homo sapiens	HEK293	Kidney	Embryonic/Fetal	PAR-CLIP	POSITIVE	DIRECT	DOWN	mild MNase digestion
ENSG00000116497	S100PBP	hsa-let-7a-5p	Homo sapiens	293S	Kidney	Embryonic/Fetal	HITS-CLIP	POSITIVE	DIRECT	DOWN	no treatment (control)
ENSG00000116497	S100PBP	hsa-let-7a-5p	Homo sapiens	HEK293	Kidney	Embryonic/Fetal	PAR-CLIP	POSITIVE	DIRECT	DOWN	mild MNase digestion
ENSG00000116497	S100PBP	hsa-let-7a-5p	Homo sapiens	EF3DAGO2	NA	Normal/Primary	PAR-CLIP	POSITIVE	DIRECT	DOWN	NA
ENSG00000116497	S100PBP	hsa-let-7a-5p	Homo sapiens	HEK293	Kidney	Embryonic/Fetal	Chimeric fragments	POSITIVE	DIRECT	DOWN	NA
ENSG00000116539	ASH1L	hsa-let-7a-5p	Homo sapiens	293S	Kidney	Embryonic/Fetal	HITS-CLIP	POSITIVE	DIRECT	DOWN	treatment: arsenite
ENSG00000116649	SRM	hsa-let-7a-5p	Homo sapiens	HEK293	Kidney	Embryonic/Fetal	PAR-CLIP	POSITIVE	DIRECT	DOWN	NA
ENSG00000116663	FBXO6	hsa-let-7a-5p	Homo sapiens	LCLBACD3	NA	Normal/Primary	PAR-CLIP	POSITIVE	DIRECT	DOWN	NA
ENSG00000116667	C1orf21	hsa-let-7a-5p	Homo sapiens	HEK293	Kidney	Embryonic/Fetal	PAR-CLIP	POSITIVE	DIRECT	DOWN	mild MNase digestion
ENSG00000116675	DNAJC6	hsa-let-7a-5p	Homo sapiens	FLPIN_TREX_293	Kidney	Normal/Primary	CLASH	POSITIVE	DIRECT	DOWN	NA
ENSG00000116731	PRDM2	hsa-let-7a-5p	Homo sapiens	LCLBACD3	NA	Normal/Primary	PAR-CLIP	POSITIVE	DIRECT	DOWN	NA
ENSG00000116962	NID1	hsa-let-7a-5p	Homo sapiens	HEK293	Kidney	Embryonic/Fetal	Chimeric fragments	POSITIVE	DIRECT	DOWN	NA
ENSG00000116984	MTR	hsa-let-7a-5p	Homo sapiens	293S	Kidney	Embryonic/Fetal	HITS-CLIP	POSITIVE	DIRECT	DOWN	no treatment (control)
ENSG00000117036	ETV3	hsa-let-7a-5p	Homo sapiens	293S	Kidney	Embryonic/Fetal	HITS-CLIP	POSITIVE	DIRECT	DOWN	no treatment (control)
ENSG00000117143	UAP1	hsa-let-7a-5p	Homo sapiens	HS27A	Bone Marrow	Normal/Primary	HITS-CLIP	POSITIVE	DIRECT	DOWN	NA
ENSG00000117143	UAP1	hsa-let-7a-5p	Homo sapiens	BETA Cells	Pancreas	Normal/Primary	HITS-CLIP	POSITIVE	DIRECT	DOWN	NA
ENSG00000117143	UAP1	hsa-let-7a-5p	Homo sapiens	HEK293	Kidney	Embryonic/Fetal	Chimeric fragments	POSITIVE	DIRECT	DOWN	NA
ENSG00000117155	SSX2IP	hsa-let-7a-5p	Homo sapiens	HEK293	Kidney	Embryonic/Fetal	PAR-CLIP	POSITIVE	DIRECT	DOWN	mild MNase digestion
ENSG00000117155	SSX2IP	hsa-let-7a-5p	Homo sapiens	HEK293	Kidney	Embryonic/Fetal	Chimeric fragments	POSITIVE	DIRECT	DOWN	NA
ENSG00000117298	ECE1	hsa-let-7a-5p	Homo sapiens	HUVEC	Umbilical Vein	Normal/Primary	HITS-CLIP	POSITIVE	DIRECT	DOWN	NA
ENSG00000117335	CD46	hsa-let-7a-5p	Homo sapiens	HEK293	Kidney	Embryonic/Fetal	PAR-CLIP	POSITIVE	DIRECT	DOWN	mild MNase digestion
ENSG00000117385	LEPRE1	hsa-let-7a-5p	Homo sapiens	HUVEC	Umbilical Vein	Normal/Primary	HITS-CLIP	POSITIVE	DIRECT	DOWN	NA
ENSG00000117448	AKR1A1	hsa-let-7a-5p	Homo sapiens	BETA Cells	Pancreas	Normal/Primary	HITS-CLIP	POSITIVE	DIRECT	DOWN	NA
ENSG00000117479	SLC19A2	hsa-let-7a-5p	Homo sapiens	BETA Cells	Pancreas	Normal/Primary	HITS-CLIP	POSITIVE	DIRECT	DOWN	NA
ENSG00000117597	DIEXF	hsa-let-7a-5p	Homo sapiens	HEK293	Kidney	Embryonic/Fetal	PAR-CLIP	POSITIVE	DIRECT	DOWN	NA
ENSG00000117597	DIEXF	hsa-let-7a-5p	Homo sapiens	HEK293	Kidney	Embryonic/Fetal	Chimeric fragments	POSITIVE	DIRECT	DOWN	NA
ENSG00000117713	ARID1A	hsa-let-7a-5p	Homo sapiens	HEK293	Kidney	Embryonic/Fetal	Chimeric fragments	POSITIVE	DIRECT	DOWN	NA
ENSG00000118058	KMT2A	hsa-let-7a-5p	Homo sapiens	HUVEC	Umbilical Vein	Normal/Primary	HITS-CLIP	POSITIVE	DIRECT	DOWN	NA
ENSG00000118263	KLF7	hsa-let-7a-5p	Homo sapiens	HUVEC	Umbilical Vein	Normal/Primary	HITS-CLIP	POSITIVE	DIRECT	DOWN	NA
ENSG00000118276	B4GALT6	hsa-let-7a-5p	Homo sapiens	HEK293	Kidney	Embryonic/Fetal	Chimeric fragments	POSITIVE	DIRECT	DOWN	NA
ENSG00000118412	CASP8AP2	hsa-let-7a-5p	Homo sapiens	HS27A	Bone Marrow	Normal/Primary	HITS-CLIP	POSITIVE	DIRECT	DOWN	NA
ENSG00000118412	CASP8AP2	hsa-let-7a-5p	Homo sapiens	HS5	Bone Marrow	Normal/Primary	HITS-CLIP	POSITIVE	DIRECT	DOWN	NA
ENSG00000118412	CASP8AP2	hsa-let-7a-5p	Homo sapiens	HEK293	Kidney	Embryonic/Fetal	PAR-CLIP	POSITIVE	DIRECT	DOWN	mild MNase digestion
ENSG00000118495	PLAGL1	hsa-let-7a-5p	Homo sapiens	HMSC	Bone Marrow	Stem/Progenitor	HITS-CLIP	POSITIVE	DIRECT	DOWN	NA
ENSG00000118495	PLAGL1	hsa-let-7a-5p	Homo sapiens	BETA Cells	Pancreas	Normal/Primary	HITS-CLIP	POSITIVE	DIRECT	DOWN	NA
ENSG00000118495	PLAGL1	hsa-let-7a-5p	Homo sapiens	HEK293	Kidney	Embryonic/Fetal	PAR-CLIP	POSITIVE	DIRECT	DOWN	mild MNase digestion
ENSG00000118564	FBXL5	hsa-let-7a-5p	Homo sapiens	HS27A	Bone Marrow	Normal/Primary	HITS-CLIP	POSITIVE	DIRECT	DOWN	NA
ENSG00000118564	FBXL5	hsa-let-7a-5p	Homo sapiens	HEK293	Kidney	Embryonic/Fetal	Chimeric fragments	POSITIVE	DIRECT	DOWN	NA
ENSG00000118579	MED28	hsa-let-7a-5p	Homo sapiens	293S	Kidney	Embryonic/Fetal	HITS-CLIP	POSITIVE	DIRECT	DOWN	no treatment (control)
ENSG00000118579	MED28	hsa-let-7a-5p	Homo sapiens	293S	Kidney	Embryonic/Fetal	HITS-CLIP	POSITIVE	DIRECT	DOWN	treatment: emetine
ENSG00000118873	RAB3GAP2	hsa-let-7a-5p	Homo sapiens	HS27A	Bone Marrow	Normal/Primary	HITS-CLIP	POSITIVE	DIRECT	DOWN	NA
ENSG00000118971	CCND2	hsa-let-7a-5p	Homo sapiens	HEK293	Kidney	Embryonic/Fetal	PAR-CLIP	POSITIVE	DIRECT	DOWN	mild MNase digestion
ENSG00000118971	CCND2	hsa-let-7a-5p	Homo sapiens	LCL35	NA	Normal/Primary	PAR-CLIP	POSITIVE	DIRECT	DOWN	NA
ENSG00000118971	CCND2	hsa-let-7a-5p	Homo sapiens	LCLBAC	NA	Normal/Primary	PAR-CLIP	POSITIVE	DIRECT	DOWN	NA
ENSG00000118985	ELL2	hsa-let-7a-5p	Homo sapiens	BETA Cells	Pancreas	Normal/Primary	HITS-CLIP	POSITIVE	DIRECT	DOWN	NA
ENSG00000119048	UBE2B	hsa-let-7a-5p	Homo sapiens	HEK293	Kidney	Embryonic/Fetal	Chimeric fragments	POSITIVE	DIRECT	DOWN	NA
ENSG00000119138	KLF9	hsa-let-7a-5p	Homo sapiens	HEK293	Kidney	Embryonic/Fetal	Chimeric fragments	POSITIVE	DIRECT	DOWN	NA
ENSG00000119231	SENP5	hsa-let-7a-5p	Homo sapiens	HS5	Bone Marrow	Normal/Primary	HITS-CLIP	POSITIVE	DIRECT	DOWN	NA
ENSG00000119231	SENP5	hsa-let-7a-5p	Homo sapiens	293S	Kidney	Embryonic/Fetal	HITS-CLIP	POSITIVE	DIRECT	DOWN	treatment: arsenite
ENSG00000119397	CNTRL	hsa-let-7a-5p	Homo sapiens	HS27A	Bone Marrow	Normal/Primary	HITS-CLIP	POSITIVE	DIRECT	DOWN	NA
ENSG00000119401	TRIM32	hsa-let-7a-5p	Homo sapiens	EF3DAGO2	NA	Normal/Primary	PAR-CLIP	POSITIVE	DIRECT	DOWN	NA
ENSG00000119401	TRIM32	hsa-let-7a-5p	Homo sapiens	LCL35	NA	Normal/Primary	PAR-CLIP	POSITIVE	DIRECT	DOWN	NA
ENSG00000119403	PHF19	hsa-let-7a-5p	Homo sapiens	HS27A	Bone Marrow	Normal/Primary	HITS-CLIP	POSITIVE	DIRECT	DOWN	NA
ENSG00000119403	PHF19	hsa-let-7a-5p	Homo sapiens	HS5	Bone Marrow	Normal/Primary	HITS-CLIP	POSITIVE	DIRECT	DOWN	NA
ENSG00000119403	PHF19	hsa-let-7a-5p	Homo sapiens	HUVEC	Umbilical Vein	Normal/Primary	HITS-CLIP	POSITIVE	DIRECT	DOWN	NA
ENSG00000119403	PHF19	hsa-let-7a-5p	Homo sapiens	293S	Kidney	Embryonic/Fetal	HITS-CLIP	POSITIVE	DIRECT	DOWN	treatment: emetine
ENSG00000119403	PHF19	hsa-let-7a-5p	Homo sapiens	293S	Kidney	Embryonic/Fetal	HITS-CLIP	POSITIVE	DIRECT	DOWN	treatment:hippuristanol
ENSG00000119487	MAPKAP1	hsa-let-7a-5p	Homo sapiens	HMSC	Bone Marrow	Stem/Progenitor	HITS-CLIP	POSITIVE	DIRECT	DOWN	NA
ENSG00000119487	MAPKAP1	hsa-let-7a-5p	Homo sapiens	HEK293	Kidney	Embryonic/Fetal	Chimeric fragments	POSITIVE	DIRECT	DOWN	NA
ENSG00000119547	ONECUT2	hsa-let-7a-5p	Homo sapiens	HEK293	Kidney	Embryonic/Fetal	PAR-CLIP	POSITIVE	DIRECT	DOWN	mild MNase digestion
ENSG00000119638	NEK9	hsa-let-7a-5p	Homo sapiens	LCLBAC	NA	Normal/Primary	PAR-CLIP	POSITIVE	DIRECT	DOWN	NA
ENSG00000119682	AREL1	hsa-let-7a-5p	Homo sapiens	HUVEC	Umbilical Vein	Normal/Primary	HITS-CLIP	POSITIVE	DIRECT	DOWN	NA
ENSG00000119812	FAM98A	hsa-let-7a-5p	Homo sapiens	HUVEC	Umbilical Vein	Normal/Primary	HITS-CLIP	POSITIVE	DIRECT	DOWN	NA
ENSG00000119965	C10orf88	hsa-let-7a-5p	Homo sapiens	HEK293	Kidney	Embryonic/Fetal	Chimeric fragments	POSITIVE	DIRECT	DOWN	NA
ENSG00000119969	HELLS	hsa-let-7a-5p	Homo sapiens	293S	Kidney	Embryonic/Fetal	HITS-CLIP	POSITIVE	DIRECT	DOWN	treatment: arsenite
ENSG00000120129	DUSP1	hsa-let-7a-5p	Homo sapiens	HMSC	Bone Marrow	Stem/Progenitor	HITS-CLIP	POSITIVE	DIRECT	DOWN	NA
ENSG00000120129	DUSP1	hsa-let-7a-5p	Homo sapiens	HEK293	Kidney	Embryonic/Fetal	PAR-CLIP	POSITIVE	DIRECT	DOWN	mild MNase digestion
ENSG00000120156	TEK	hsa-let-7a-5p	Homo sapiens	HUVEC	Umbilical Vein	Normal/Primary	HITS-CLIP	POSITIVE	DIRECT	DOWN	NA
ENSG00000120370	GORAB	hsa-let-7a-5p	Homo sapiens	HEK293	Kidney	Embryonic/Fetal	Chimeric fragments	POSITIVE	DIRECT	DOWN	NA
ENSG00000120451	SNX19	hsa-let-7a-5p	Homo sapiens	HUVEC	Umbilical Vein	Normal/Primary	HITS-CLIP	POSITIVE	DIRECT	DOWN	NA
ENSG00000120519	SLC10A7	hsa-let-7a-5p	Homo sapiens	HEK293	Kidney	Embryonic/Fetal	PAR-CLIP	POSITIVE	DIRECT	DOWN	mild MNase digestion
ENSG00000120539	MASTL	hsa-let-7a-5p	Homo sapiens	HEK293	Kidney	Embryonic/Fetal	Chimeric fragments	POSITIVE	DIRECT	DOWN	NA
ENSG00000120616	EPC1	hsa-let-7a-5p	Homo sapiens	HEK293	Kidney	Embryonic/Fetal	PAR-CLIP	POSITIVE	DIRECT	DOWN	mild MNase digestion
ENSG00000120662	MTRF1	hsa-let-7a-5p	Homo sapiens	HEK293	Kidney	Embryonic/Fetal	PAR-CLIP	POSITIVE	DIRECT	DOWN	mild MNase digestion
ENSG00000120685	PROSER1	hsa-let-7a-5p	Homo sapiens	HEK293	Kidney	Embryonic/Fetal	Chimeric fragments	POSITIVE	DIRECT	DOWN	NA
ENSG00000120694	HSPH1	hsa-let-7a-5p	Homo sapiens	HMSC	Bone Marrow	Stem/Progenitor	HITS-CLIP	POSITIVE	DIRECT	DOWN	NA
ENSG00000120694	HSPH1	hsa-let-7a-5p	Homo sapiens	293S	Kidney	Embryonic/Fetal	HITS-CLIP	POSITIVE	DIRECT	DOWN	no treatment (control)
ENSG00000120705	ETF1	hsa-let-7a-5p	Homo sapiens	HUVEC	Umbilical Vein	Normal/Primary	HITS-CLIP	POSITIVE	DIRECT	DOWN	NA
ENSG00000120738	EGR1	hsa-let-7a-5p	Homo sapiens	HEK293	Kidney	Embryonic/Fetal	PAR-CLIP	POSITIVE	DIRECT	DOWN	NA
ENSG00000120802	TMPO	hsa-let-7a-5p	Homo sapiens	HS5	Bone Marrow	Normal/Primary	HITS-CLIP	POSITIVE	DIRECT	DOWN	NA
ENSG00000120802	TMPO	hsa-let-7a-5p	Homo sapiens	HUVEC	Umbilical Vein	Normal/Primary	HITS-CLIP	POSITIVE	DIRECT	DOWN	NA
ENSG00000120868	APAF1	hsa-let-7a-5p	Homo sapiens	293S	Kidney	Embryonic/Fetal	HITS-CLIP	POSITIVE	DIRECT	DOWN	treatment: arsenite
ENSG00000120868	APAF1	hsa-let-7a-5p	Homo sapiens	293S	Kidney	Embryonic/Fetal	HITS-CLIP	POSITIVE	DIRECT	DOWN	treatment:hippuristanol
ENSG00000120875	DUSP4	hsa-let-7a-5p	Homo sapiens	EF3DAGO2	NA	Normal/Primary	PAR-CLIP	POSITIVE	DIRECT	DOWN	NA
ENSG00000120875	DUSP4	hsa-let-7a-5p	Homo sapiens	LCLBACD1	NA	Normal/Primary	PAR-CLIP	POSITIVE	DIRECT	DOWN	NA
ENSG00000120889	TNFRSF10B	hsa-let-7a-5p	Homo sapiens	HUVEC	Umbilical Vein	Normal/Primary	HITS-CLIP	POSITIVE	DIRECT	DOWN	NA
ENSG00000120942	UBIAD1	hsa-let-7a-5p	Homo sapiens	HEK293	Kidney	Embryonic/Fetal	PAR-CLIP	POSITIVE	DIRECT	DOWN	mild MNase digestion
ENSG00000121039	RDH10	hsa-let-7a-5p	Homo sapiens	HEK293	Kidney	Embryonic/Fetal	Chimeric fragments	POSITIVE	DIRECT	DOWN	NA
ENSG00000121058	COIL	hsa-let-7a-5p	Homo sapiens	BETA Cells	Pancreas	Normal/Primary	HITS-CLIP	POSITIVE	DIRECT	DOWN	NA
ENSG00000121060	TRIM25	hsa-let-7a-5p	Homo sapiens	LCLBACD1	NA	Normal/Primary	PAR-CLIP	POSITIVE	DIRECT	DOWN	NA
ENSG00000121579	NAA50	hsa-let-7a-5p	Homo sapiens	HEK293	Kidney	Embryonic/Fetal	Chimeric fragments	POSITIVE	DIRECT	DOWN	NA
ENSG00000121594	CD80	hsa-let-7a-5p	Homo sapiens	EF3DAGO2	NA	Normal/Primary	PAR-CLIP	POSITIVE	DIRECT	DOWN	NA
ENSG00000121671	CRY2	hsa-let-7a-5p	Homo sapiens	HMSC	Bone Marrow	Stem/Progenitor	HITS-CLIP	POSITIVE	DIRECT	DOWN	NA
ENSG00000121671	CRY2	hsa-let-7a-5p	Homo sapiens	HS5	Bone Marrow	Normal/Primary	HITS-CLIP	POSITIVE	DIRECT	DOWN	NA
ENSG00000121671	CRY2	hsa-let-7a-5p	Homo sapiens	BETA Cells	Pancreas	Normal/Primary	HITS-CLIP	POSITIVE	DIRECT	DOWN	NA
ENSG00000121671	CRY2	hsa-let-7a-5p	Homo sapiens	293S	Kidney	Embryonic/Fetal	HITS-CLIP	POSITIVE	DIRECT	DOWN	no treatment (control)
ENSG00000121671	CRY2	hsa-let-7a-5p	Homo sapiens	293S	Kidney	Embryonic/Fetal	HITS-CLIP	POSITIVE	DIRECT	DOWN	treatment: arsenite
ENSG00000121671	CRY2	hsa-let-7a-5p	Homo sapiens	HEK293	Kidney	Embryonic/Fetal	PAR-CLIP	POSITIVE	DIRECT	DOWN	mild MNase digestion
ENSG00000121671	CRY2	hsa-let-7a-5p	Homo sapiens	EF3DAGO2	NA	Normal/Primary	PAR-CLIP	POSITIVE	DIRECT	DOWN	NA
ENSG00000121671	CRY2	hsa-let-7a-5p	Homo sapiens	LCLBACD3	NA	Normal/Primary	PAR-CLIP	POSITIVE	DIRECT	DOWN	NA
ENSG00000121671	CRY2	hsa-let-7a-5p	Homo sapiens	HEK293	Kidney	Embryonic/Fetal	Chimeric fragments	POSITIVE	DIRECT	DOWN	NA
ENSG00000121858	TNFSF10	hsa-let-7a-5p	Homo sapiens	BETA Cells	Pancreas	Normal/Primary	HITS-CLIP	POSITIVE	DIRECT	DOWN	NA
ENSG00000121864	ZNF639	hsa-let-7a-5p	Homo sapiens	HEK293	Kidney	Embryonic/Fetal	Chimeric fragments	POSITIVE	DIRECT	DOWN	NA
ENSG00000121892	PDS5A	hsa-let-7a-5p	Homo sapiens	BETA Cells	Pancreas	Normal/Primary	HITS-CLIP	POSITIVE	DIRECT	DOWN	NA
ENSG00000122034	GTF3A	hsa-let-7a-5p	Homo sapiens	HEK293	Kidney	Embryonic/Fetal	Chimeric fragments	POSITIVE	DIRECT	DOWN	NA
ENSG00000122140	MRPS2	hsa-let-7a-5p	Homo sapiens	HMSC	Bone Marrow	Stem/Progenitor	HITS-CLIP	POSITIVE	DIRECT	DOWN	NA
ENSG00000122140	MRPS2	hsa-let-7a-5p	Homo sapiens	HUVEC	Umbilical Vein	Normal/Primary	HITS-CLIP	POSITIVE	DIRECT	DOWN	NA
ENSG00000122218	COPA	hsa-let-7a-5p	Homo sapiens	HMSC	Bone Marrow	Stem/Progenitor	HITS-CLIP	POSITIVE	DIRECT	DOWN	NA
ENSG00000122257	RBBP6	hsa-let-7a-5p	Homo sapiens	HEK293	Kidney	Embryonic/Fetal	PAR-CLIP	POSITIVE	DIRECT	DOWN	NA
ENSG00000122376	FAM35A	hsa-let-7a-5p	Homo sapiens	BETA Cells	Pancreas	Normal/Primary	HITS-CLIP	POSITIVE	DIRECT	DOWN	NA
ENSG00000122482	ZNF644	hsa-let-7a-5p	Homo sapiens	HEK293	Kidney	Embryonic/Fetal	PAR-CLIP	POSITIVE	DIRECT	DOWN	mild MNase digestion
ENSG00000122482	ZNF644	hsa-let-7a-5p	Homo sapiens	LCL35	NA	Normal/Primary	PAR-CLIP	POSITIVE	DIRECT	DOWN	NA
ENSG00000122482	ZNF644	hsa-let-7a-5p	Homo sapiens	LCLBAC	NA	Normal/Primary	PAR-CLIP	POSITIVE	DIRECT	DOWN	NA
ENSG00000122482	ZNF644	hsa-let-7a-5p	Homo sapiens	FLPIN_TREX_293	Kidney	Normal/Primary	CLASH	POSITIVE	DIRECT	DOWN	NA
ENSG00000122482	ZNF644	hsa-let-7a-5p	Homo sapiens	HEK293	Kidney	Embryonic/Fetal	Chimeric fragments	POSITIVE	DIRECT	DOWN	NA
ENSG00000122557	HERPUD2	hsa-let-7a-5p	Homo sapiens	HEK293	Kidney	Embryonic/Fetal	Chimeric fragments	POSITIVE	DIRECT	DOWN	NA
ENSG00000122566	HNRNPA2B1	hsa-let-7a-5p	Homo sapiens	HEK293	Kidney	Embryonic/Fetal	Chimeric fragments	POSITIVE	DIRECT	DOWN	NA
ENSG00000122786	CALD1	hsa-let-7a-5p	Homo sapiens	HMSC	Bone Marrow	Stem/Progenitor	HITS-CLIP	POSITIVE	DIRECT	DOWN	NA
ENSG00000122862	SRGN	hsa-let-7a-5p	Homo sapiens	HMSC	Bone Marrow	Stem/Progenitor	HITS-CLIP	POSITIVE	DIRECT	DOWN	NA
ENSG00000122862	SRGN	hsa-let-7a-5p	Homo sapiens	HS27A	Bone Marrow	Normal/Primary	HITS-CLIP	POSITIVE	DIRECT	DOWN	NA
ENSG00000122862	SRGN	hsa-let-7a-5p	Homo sapiens	HUVEC	Umbilical Vein	Normal/Primary	HITS-CLIP	POSITIVE	DIRECT	DOWN	NA
ENSG00000122863	CHST3	hsa-let-7a-5p	Homo sapiens	BETA Cells	Pancreas	Normal/Primary	HITS-CLIP	POSITIVE	DIRECT	DOWN	NA
ENSG00000122863	CHST3	hsa-let-7a-5p	Homo sapiens	293S	Kidney	Embryonic/Fetal	HITS-CLIP	POSITIVE	DIRECT	DOWN	treatment: arsenite
ENSG00000122870	BICC1	hsa-let-7a-5p	Homo sapiens	HMSC	Bone Marrow	Stem/Progenitor	HITS-CLIP	POSITIVE	DIRECT	DOWN	NA
ENSG00000122965	RBM19	hsa-let-7a-5p	Homo sapiens	HS5	Bone Marrow	Normal/Primary	HITS-CLIP	POSITIVE	DIRECT	DOWN	NA
ENSG00000123066	MED13L	hsa-let-7a-5p	Homo sapiens	LCL35	NA	Normal/Primary	PAR-CLIP	POSITIVE	DIRECT	DOWN	NA
ENSG00000123066	MED13L	hsa-let-7a-5p	Homo sapiens	HEK293	Kidney	Embryonic/Fetal	Chimeric fragments	POSITIVE	DIRECT	DOWN	NA
ENSG00000123144	C19orf43	hsa-let-7a-5p	Homo sapiens	HEK293	Kidney	Embryonic/Fetal	Chimeric fragments	POSITIVE	DIRECT	DOWN	NA
ENSG00000123358	NR4A1	hsa-let-7a-5p	Homo sapiens	BETA Cells	Pancreas	Normal/Primary	HITS-CLIP	POSITIVE	DIRECT	DOWN	NA
ENSG00000123358	NR4A1	hsa-let-7a-5p	Homo sapiens	HEK293	Kidney	Embryonic/Fetal	PAR-CLIP	POSITIVE	DIRECT	DOWN	mild MNase digestion
ENSG00000123358	NR4A1	hsa-let-7a-5p	Homo sapiens	EF3DAGO2	NA	Normal/Primary	PAR-CLIP	POSITIVE	DIRECT	DOWN	NA
ENSG00000123358	NR4A1	hsa-let-7a-5p	Homo sapiens	LCLBACD3	NA	Normal/Primary	PAR-CLIP	POSITIVE	DIRECT	DOWN	NA
ENSG00000123358	NR4A1	hsa-let-7a-5p	Homo sapiens	LCLBAC	NA	Normal/Primary	PAR-CLIP	POSITIVE	DIRECT	DOWN	NA
ENSG00000123374	CDK2	hsa-let-7a-5p	Homo sapiens	HEK293	Kidney	Embryonic/Fetal	Chimeric fragments	POSITIVE	DIRECT	DOWN	NA
ENSG00000123384	LRP1	hsa-let-7a-5p	Homo sapiens	HS27A	Bone Marrow	Normal/Primary	HITS-CLIP	POSITIVE	DIRECT	DOWN	NA
ENSG00000123415	SMUG1	hsa-let-7a-5p	Homo sapiens	HEK293	Kidney	Embryonic/Fetal	PAR-CLIP	POSITIVE	DIRECT	DOWN	mild MNase digestion
ENSG00000123472	ATPAF1	hsa-let-7a-5p	Homo sapiens	HEK293	Kidney	Embryonic/Fetal	PAR-CLIP	POSITIVE	DIRECT	DOWN	mild MNase digestion
ENSG00000123612	ACVR1C	hsa-let-7a-5p	Homo sapiens	BETA Cells	Pancreas	Normal/Primary	HITS-CLIP	POSITIVE	DIRECT	DOWN	NA
ENSG00000123684	LPGAT1	hsa-let-7a-5p	Homo sapiens	BETA Cells	Pancreas	Normal/Primary	HITS-CLIP	POSITIVE	DIRECT	DOWN	NA
ENSG00000123684	LPGAT1	hsa-let-7a-5p	Homo sapiens	HEK293	Kidney	Embryonic/Fetal	PAR-CLIP	POSITIVE	DIRECT	DOWN	mild MNase digestion
ENSG00000123700	KCNJ2	hsa-let-7a-5p	Homo sapiens	HEK293	Kidney	Embryonic/Fetal	PAR-CLIP	POSITIVE	DIRECT	DOWN	mild MNase digestion
ENSG00000123700	KCNJ2	hsa-let-7a-5p	Homo sapiens	HEK293	Kidney	Embryonic/Fetal	Chimeric fragments	POSITIVE	DIRECT	DOWN	NA
ENSG00000123728	RAP2C	hsa-let-7a-5p	Homo sapiens	293S	Kidney	Embryonic/Fetal	HITS-CLIP	POSITIVE	DIRECT	DOWN	no treatment (control)
ENSG00000123728	RAP2C	hsa-let-7a-5p	Homo sapiens	ESC	Embryo	Embryonic/Fetal	Stem/Progenitor	Chimeric fragments	POSITIVE	DIRECT	DOWN
ENSG00000123728	RAP2C	hsa-let-7a-5p	Homo sapiens	HEK293	Kidney	Embryonic/Fetal	Chimeric fragments	POSITIVE	DIRECT	DOWN	NA
ENSG00000123908	2002-08-01	hsa-let-7a-5p	Homo sapiens	FLPIN_TREX_293	Kidney	Normal/Primary	CLASH	POSITIVE	DIRECT	DOWN	NA
ENSG00000124126	PREX1	hsa-let-7a-5p	Homo sapiens	HS5	Bone Marrow	Normal/Primary	HITS-CLIP	POSITIVE	DIRECT	DOWN	NA
ENSG00000124155	PIGT	hsa-let-7a-5p	Homo sapiens	HUVEC	Umbilical Vein	Normal/Primary	HITS-CLIP	POSITIVE	DIRECT	DOWN	NA
ENSG00000124177	CHD6	hsa-let-7a-5p	Homo sapiens	HEK293	Kidney	Embryonic/Fetal	Chimeric fragments	POSITIVE	DIRECT	DOWN	NA
ENSG00000124208	TMEM189-UBE2V1	hsa-let-7a-5p	Homo sapiens	HS5	Bone Marrow	Normal/Primary	HITS-CLIP	POSITIVE	DIRECT	DOWN	NA
ENSG00000124214	STAU1	hsa-let-7a-5p	Homo sapiens	HEK293	Kidney	Embryonic/Fetal	Chimeric fragments	POSITIVE	DIRECT	DOWN	NA
ENSG00000124215	CDH26	hsa-let-7a-5p	Homo sapiens	293S	Kidney	Embryonic/Fetal	HITS-CLIP	POSITIVE	DIRECT	DOWN	no treatment (control)
ENSG00000124222	STX16	hsa-let-7a-5p	Homo sapiens	ESC	Embryo	Embryonic/Fetal	Stem/Progenitor	Chimeric fragments	POSITIVE	DIRECT	DOWN
ENSG00000124356	STAMBP	hsa-let-7a-5p	Homo sapiens	BETA Cells	Pancreas	Normal/Primary	HITS-CLIP	POSITIVE	DIRECT	DOWN	NA
ENSG00000124440	HIF3A	hsa-let-7a-5p	Homo sapiens	HUVEC	Umbilical Vein	Normal/Primary	HITS-CLIP	POSITIVE	DIRECT	DOWN	NA
ENSG00000124562	SNRPC	hsa-let-7a-5p	Homo sapiens	HEK293	Kidney	Embryonic/Fetal	PAR-CLIP	POSITIVE	DIRECT	DOWN	NA
ENSG00000124574	ABCC10	hsa-let-7a-5p	Homo sapiens	HUVEC	Umbilical Vein	Normal/Primary	HITS-CLIP	POSITIVE	DIRECT	DOWN	NA
ENSG00000124702	KLHDC3	hsa-let-7a-5p	Homo sapiens	HUVEC	Umbilical Vein	Normal/Primary	HITS-CLIP	POSITIVE	DIRECT	DOWN	NA
ENSG00000124762	CDKN1A	hsa-let-7a-5p	Homo sapiens	HMSC	Bone Marrow	Stem/Progenitor	HITS-CLIP	POSITIVE	DIRECT	DOWN	NA
ENSG00000124762	CDKN1A	hsa-let-7a-5p	Homo sapiens	BETA Cells	Pancreas	Normal/Primary	HITS-CLIP	POSITIVE	DIRECT	DOWN	NA
ENSG00000124762	CDKN1A	hsa-let-7a-5p	Homo sapiens	293S	Kidney	Embryonic/Fetal	HITS-CLIP	POSITIVE	DIRECT	DOWN	no treatment (control)
ENSG00000124762	CDKN1A	hsa-let-7a-5p	Homo sapiens	293S	Kidney	Embryonic/Fetal	HITS-CLIP	POSITIVE	DIRECT	DOWN	treatment: emetine
ENSG00000124762	CDKN1A	hsa-let-7a-5p	Homo sapiens	HEK293	Kidney	Embryonic/Fetal	PAR-CLIP	POSITIVE	DIRECT	DOWN	mild MNase digestion
ENSG00000124766	SOX4	hsa-let-7a-5p	Homo sapiens	HEK293	Kidney	Embryonic/Fetal	Chimeric fragments	POSITIVE	DIRECT	DOWN	NA
ENSG00000124784	RIOK1	hsa-let-7a-5p	Homo sapiens	HEK293	Kidney	Embryonic/Fetal	Chimeric fragments	POSITIVE	DIRECT	DOWN	NA
ENSG00000124788	ATXN1	hsa-let-7a-5p	Homo sapiens	HEK293	Kidney	Embryonic/Fetal	Chimeric fragments	POSITIVE	DIRECT	DOWN	NA
ENSG00000124789	NUP153	hsa-let-7a-5p	Homo sapiens	BETA Cells	Pancreas	Normal/Primary	HITS-CLIP	POSITIVE	DIRECT	DOWN	NA
ENSG00000124789	NUP153	hsa-let-7a-5p	Homo sapiens	HEK293	Kidney	Embryonic/Fetal	Chimeric fragments	POSITIVE	DIRECT	DOWN	NA
ENSG00000124942	AHNAK	hsa-let-7a-5p	Homo sapiens	HMSC	Bone Marrow	Stem/Progenitor	HITS-CLIP	POSITIVE	DIRECT	DOWN	NA
ENSG00000125089	SH3TC1	hsa-let-7a-5p	Homo sapiens	HUVEC	Umbilical Vein	Normal/Primary	HITS-CLIP	POSITIVE	DIRECT	DOWN	NA
ENSG00000125089	SH3TC1	hsa-let-7a-5p	Homo sapiens	EF3DAGO2	NA	Normal/Primary	PAR-CLIP	POSITIVE	DIRECT	DOWN	NA
ENSG00000125089	SH3TC1	hsa-let-7a-5p	Homo sapiens	LCL35	NA	Normal/Primary	PAR-CLIP	POSITIVE	DIRECT	DOWN	NA
ENSG00000125089	SH3TC1	hsa-let-7a-5p	Homo sapiens	LCLBACD3	NA	Normal/Primary	PAR-CLIP	POSITIVE	DIRECT	DOWN	NA
ENSG00000125089	SH3TC1	hsa-let-7a-5p	Homo sapiens	LCLBAC	NA	Normal/Primary	PAR-CLIP	POSITIVE	DIRECT	DOWN	NA
ENSG00000125107	CNOT1	hsa-let-7a-5p	Homo sapiens	HS27A	Bone Marrow	Normal/Primary	HITS-CLIP	POSITIVE	DIRECT	DOWN	NA
ENSG00000125107	CNOT1	hsa-let-7a-5p	Homo sapiens	HS5	Bone Marrow	Normal/Primary	HITS-CLIP	POSITIVE	DIRECT	DOWN	NA
ENSG00000125107	CNOT1	hsa-let-7a-5p	Homo sapiens	HUVEC	Umbilical Vein	Normal/Primary	HITS-CLIP	POSITIVE	DIRECT	DOWN	NA
ENSG00000125149	C16orf70	hsa-let-7a-5p	Homo sapiens	HEK293	Kidney	Embryonic/Fetal	Chimeric fragments	POSITIVE	DIRECT	DOWN	NA
ENSG00000125249	RAP2A	hsa-let-7a-5p	Homo sapiens	HEK293	Kidney	Embryonic/Fetal	Chimeric fragments	POSITIVE	DIRECT	DOWN	NA
ENSG00000125378	BMP4	hsa-let-7a-5p	Homo sapiens	HUVEC	Umbilical Vein	Normal/Primary	HITS-CLIP	POSITIVE	DIRECT	DOWN	NA
ENSG00000125447	GGA3	hsa-let-7a-5p	Homo sapiens	HS5	Bone Marrow	Normal/Primary	HITS-CLIP	POSITIVE	DIRECT	DOWN	NA
ENSG00000125447	GGA3	hsa-let-7a-5p	Homo sapiens	HUVEC	Umbilical Vein	Normal/Primary	HITS-CLIP	POSITIVE	DIRECT	DOWN	NA
ENSG00000125447	GGA3	hsa-let-7a-5p	Homo sapiens	HEK293	Kidney	Embryonic/Fetal	PAR-CLIP	POSITIVE	DIRECT	DOWN	mild MNase digestion
ENSG00000125657	TNFSF9	hsa-let-7a-5p	Homo sapiens	HEK293	Kidney	Embryonic/Fetal	PAR-CLIP	POSITIVE	DIRECT	DOWN	mild MNase digestion
ENSG00000125657	TNFSF9	hsa-let-7a-5p	Homo sapiens	EF3DAGO2	NA	Normal/Primary	PAR-CLIP	POSITIVE	DIRECT	DOWN	NA
ENSG00000125676	THOC2	hsa-let-7a-5p	Homo sapiens	HUVEC	Umbilical Vein	Normal/Primary	HITS-CLIP	POSITIVE	DIRECT	DOWN	NA
ENSG00000125772	GPCPD1	hsa-let-7a-5p	Homo sapiens	HMSC	Bone Marrow	Stem/Progenitor	HITS-CLIP	POSITIVE	DIRECT	DOWN	NA
ENSG00000125779	PANK2	hsa-let-7a-5p	Homo sapiens	HEK293	Kidney	Embryonic/Fetal	PAR-CLIP	POSITIVE	DIRECT	DOWN	mild MNase digestion
ENSG00000125967	NECAB3	hsa-let-7a-5p	Homo sapiens	HEK293	Kidney	Embryonic/Fetal	PAR-CLIP	POSITIVE	DIRECT	DOWN	NA
ENSG00000125968	ID1	hsa-let-7a-5p	Homo sapiens	HUVEC	Umbilical Vein	Normal/Primary	HITS-CLIP	POSITIVE	DIRECT	DOWN	NA
ENSG00000125970	RALY	hsa-let-7a-5p	Homo sapiens	BETA Cells	Pancreas	Normal/Primary	HITS-CLIP	POSITIVE	DIRECT	DOWN	NA
ENSG00000125970	RALY	hsa-let-7a-5p	Homo sapiens	HEK293	Kidney	Embryonic/Fetal	PAR-CLIP	POSITIVE	DIRECT	DOWN	mild MNase digestion
ENSG00000125991	ERGIC3	hsa-let-7a-5p	Homo sapiens	HUVEC	Umbilical Vein	Normal/Primary	HITS-CLIP	POSITIVE	DIRECT	DOWN	NA
ENSG00000126012	KDM5C	hsa-let-7a-5p	Homo sapiens	HEK293	Kidney	Embryonic/Fetal	PAR-CLIP	POSITIVE	DIRECT	DOWN	mild MNase digestion
ENSG00000126012	KDM5C	hsa-let-7a-5p	Homo sapiens	HEK293	Kidney	Embryonic/Fetal	Chimeric fragments	POSITIVE	DIRECT	DOWN	NA
ENSG00000126016	AMOT	hsa-let-7a-5p	Homo sapiens	HEK293	Kidney	Embryonic/Fetal	PAR-CLIP	POSITIVE	DIRECT	DOWN	mild MNase digestion
ENSG00000126016	AMOT	hsa-let-7a-5p	Homo sapiens	HEK293	Kidney	Embryonic/Fetal	Chimeric fragments	POSITIVE	DIRECT	DOWN	NA
ENSG00000126067	PSMB2	hsa-let-7a-5p	Homo sapiens	HUVEC	Umbilical Vein	Normal/Primary	HITS-CLIP	POSITIVE	DIRECT	DOWN	NA
ENSG00000126067	PSMB2	hsa-let-7a-5p	Homo sapiens	HS27A	Bone Marrow	Normal/Primary	HITS-CLIP	POSITIVE	DIRECT	DOWN	NA
ENSG00000126067	PSMB2	hsa-let-7a-5p	Homo sapiens	HS5	Bone Marrow	Normal/Primary	HITS-CLIP	POSITIVE	DIRECT	DOWN	NA
ENSG00000126067	PSMB2	hsa-let-7a-5p	Homo sapiens	HEK293	Kidney	Embryonic/Fetal	PAR-CLIP	POSITIVE	DIRECT	DOWN	mild MNase digestion
ENSG00000126070	2003-08-01	hsa-let-7a-5p	Homo sapiens	HEK293	Kidney	Embryonic/Fetal	PAR-CLIP	POSITIVE	DIRECT	DOWN	NA
ENSG00000126088	UROD	hsa-let-7a-5p	Homo sapiens	HEK293	Kidney	Embryonic/Fetal	Chimeric fragments	POSITIVE	DIRECT	DOWN	NA
ENSG00000126351	THRA	hsa-let-7a-5p	Homo sapiens	HUVEC	Umbilical Vein	Normal/Primary	HITS-CLIP	POSITIVE	DIRECT	DOWN	NA
ENSG00000126457	PRMT1	hsa-let-7a-5p	Homo sapiens	HUVEC	Umbilical Vein	Normal/Primary	HITS-CLIP	POSITIVE	DIRECT	DOWN	NA
ENSG00000126653	NSRP1	hsa-let-7a-5p	Homo sapiens	HEK293	Kidney	Embryonic/Fetal	PAR-CLIP	POSITIVE	DIRECT	DOWN	NA
ENSG00000126746	ZNF384	hsa-let-7a-5p	Homo sapiens	HUVEC	Umbilical Vein	Normal/Primary	HITS-CLIP	POSITIVE	DIRECT	DOWN	NA
ENSG00000126945	HNRNPH2	hsa-let-7a-5p	Homo sapiens	HEK293	Kidney	Embryonic/Fetal	Chimeric fragments	POSITIVE	DIRECT	DOWN	NA
ENSG00000127329	PTPRB	hsa-let-7a-5p	Homo sapiens	HUVEC	Umbilical Vein	Normal/Primary	HITS-CLIP	POSITIVE	DIRECT	DOWN	NA
ENSG00000127334	DYRK2	hsa-let-7a-5p	Homo sapiens	HEK293	Kidney	Embryonic/Fetal	PAR-CLIP	POSITIVE	DIRECT	DOWN	mild MNase digestion
ENSG00000127334	DYRK2	hsa-let-7a-5p	Homo sapiens	HEK293	Kidney	Embryonic/Fetal	Chimeric fragments	POSITIVE	DIRECT	DOWN	NA
ENSG00000127463	EMC1	hsa-let-7a-5p	Homo sapiens	HEK293	Kidney	Embryonic/Fetal	PAR-CLIP	POSITIVE	DIRECT	DOWN	mild MNase digestion
ENSG00000127586	CHTF18	hsa-let-7a-5p	Homo sapiens	293S	Kidney	Embryonic/Fetal	HITS-CLIP	POSITIVE	DIRECT	DOWN	treatment:emetine
ENSG00000127603	MACF1	hsa-let-7a-5p	Homo sapiens	HMSC	Bone Marrow	Stem/Progenitor	HITS-CLIP	POSITIVE	DIRECT	DOWN	NA
ENSG00000127603	MACF1	hsa-let-7a-5p	Homo sapiens	HUVEC	Umbilical Vein	Normal/Primary	HITS-CLIP	POSITIVE	DIRECT	DOWN	NA
ENSG00000127616	SMARCA4	hsa-let-7a-5p	Homo sapiens	HUVEC	Umbilical Vein	Normal/Primary	HITS-CLIP	POSITIVE	DIRECT	DOWN	NA
ENSG00000127666	TICAM1	hsa-let-7a-5p	Homo sapiens	HEK293	Kidney	Embryonic/Fetal	Chimeric fragments	POSITIVE	DIRECT	DOWN	NA
ENSG00000127838	PNKD	hsa-let-7a-5p	Homo sapiens	HUVEC	Umbilical Vein	Normal/Primary	HITS-CLIP	POSITIVE	DIRECT	DOWN	NA
ENSG00000127838	PNKD	hsa-let-7a-5p	Homo sapiens	EF3DAGO2	NA	Normal/Primary	PAR-CLIP	POSITIVE	DIRECT	DOWN	NA
ENSG00000127838	PNKD	hsa-let-7a-5p	Homo sapiens	LCL35	NA	Normal/Primary	PAR-CLIP	POSITIVE	DIRECT	DOWN	NA
ENSG00000127870	RNF6	hsa-let-7a-5p	Homo sapiens	293S	Kidney	Embryonic/Fetal	HITS-CLIP	POSITIVE	DIRECT	DOWN	treatment:hippuristanol
ENSG00000127955	GNAI1	hsa-let-7a-5p	Homo sapiens	HEK293	Kidney	Embryonic/Fetal	Chimeric fragments	POSITIVE	DIRECT	DOWN	NA
ENSG00000127980	PEX1	hsa-let-7a-5p	Homo sapiens	293S	Kidney	Embryonic/Fetal	HITS-CLIP	POSITIVE	DIRECT	DOWN	treatment: arsenite
ENSG00000127993	RBM48	hsa-let-7a-5p	Homo sapiens	HEK293	Kidney	Embryonic/Fetal	Chimeric fragments	POSITIVE	DIRECT	DOWN	NA
ENSG00000128016	ZFP36	hsa-let-7a-5p	Homo sapiens	HS5	Bone Marrow	Normal/Primary	HITS-CLIP	POSITIVE	DIRECT	DOWN	NA
ENSG00000128016	ZFP36	hsa-let-7a-5p	Homo sapiens	HUVEC	Umbilical Vein	Normal/Primary	HITS-CLIP	POSITIVE	DIRECT	DOWN	NA
ENSG00000128016	ZFP36	hsa-let-7a-5p	Homo sapiens	HEK293	Kidney	Embryonic/Fetal	PAR-CLIP	POSITIVE	DIRECT	DOWN	mild MNase digestion
ENSG00000128016	ZFP36	hsa-let-7a-5p	Homo sapiens	HEK293	Kidney	Embryonic/Fetal	Chimeric fragments	POSITIVE	DIRECT	DOWN	NA
ENSG00000128245	YWHAH	hsa-let-7a-5p	Homo sapiens	HUVEC	Umbilical Vein	Normal/Primary	HITS-CLIP	POSITIVE	DIRECT	DOWN	NA
ENSG00000128272	ATF4	hsa-let-7a-5p	Homo sapiens	HEK293	Kidney	Embryonic/Fetal	PAR-CLIP	POSITIVE	DIRECT	DOWN	mild MNase digestion
ENSG00000128487	SPECC1	hsa-let-7a-5p	Homo sapiens	HEK293	Kidney	Embryonic/Fetal	PAR-CLIP	POSITIVE	DIRECT	DOWN	mild MNase digestion
ENSG00000128512	DOCK4	hsa-let-7a-5p	Homo sapiens	HUVEC	Umbilical Vein	Normal/Primary	HITS-CLIP	POSITIVE	DIRECT	DOWN	NA
ENSG00000128524	ATP6V1F	hsa-let-7a-5p	Homo sapiens	HS27A	Bone Marrow	Normal/Primary	HITS-CLIP	POSITIVE	DIRECT	DOWN	NA
ENSG00000128524	ATP6V1F	hsa-let-7a-5p	Homo sapiens	HS5	Bone Marrow	Normal/Primary	HITS-CLIP	POSITIVE	DIRECT	DOWN	NA
ENSG00000128524	ATP6V1F	hsa-let-7a-5p	Homo sapiens	HUVEC	Umbilical Vein	Normal/Primary	HITS-CLIP	POSITIVE	DIRECT	DOWN	NA
ENSG00000128524	ATP6V1F	hsa-let-7a-5p	Homo sapiens	HEK293	Kidney	Embryonic/Fetal	PAR-CLIP	POSITIVE	DIRECT	DOWN	mild MNase digestion
ENSG00000128534	LSM8	hsa-let-7a-5p	Homo sapiens	HUVEC	Umbilical Vein	Normal/Primary	HITS-CLIP	POSITIVE	DIRECT	DOWN	NA
ENSG00000128573	FOXP2	hsa-let-7a-5p	Homo sapiens	HEK293	Kidney	Embryonic/Fetal	PAR-CLIP	POSITIVE	DIRECT	DOWN	mild MNase digestion
ENSG00000128595	CALU	hsa-let-7a-5p	Homo sapiens	HEK293	Kidney	Embryonic/Fetal	PAR-CLIP	POSITIVE	DIRECT	DOWN	NA
ENSG00000128595	CALU	hsa-let-7a-5p	Homo sapiens	HMSC	Bone Marrow	Stem/Progenitor	HITS-CLIP	POSITIVE	DIRECT	DOWN	NA
ENSG00000128595	CALU	hsa-let-7a-5p	Homo sapiens	HS27A	Bone Marrow	Normal/Primary	HITS-CLIP	POSITIVE	DIRECT	DOWN	NA
ENSG00000128595	CALU	hsa-let-7a-5p	Homo sapiens	HUVEC	Umbilical Vein	Normal/Primary	HITS-CLIP	POSITIVE	DIRECT	DOWN	NA
ENSG00000128595	CALU	hsa-let-7a-5p	Homo sapiens	HEK293	Kidney	Embryonic/Fetal	PAR-CLIP	POSITIVE	DIRECT	DOWN	mild MNase digestion
ENSG00000128694	OSGEPL1	hsa-let-7a-5p	Homo sapiens	HS5	Bone Marrow	Normal/Primary	HITS-CLIP	POSITIVE	DIRECT	DOWN	NA
ENSG00000128710	HOXD10	hsa-let-7a-5p	Homo sapiens	HEK293	Kidney	Embryonic/Fetal	PAR-CLIP	POSITIVE	DIRECT	DOWN	mild MNase digestion
ENSG00000128710	HOXD10	hsa-let-7a-5p	Homo sapiens	HEK293	Kidney	Embryonic/Fetal	Chimeric fragments	POSITIVE	DIRECT	DOWN	NA
ENSG00000128713	HOXD11	hsa-let-7a-5p	Homo sapiens	HEK293	Kidney	Embryonic/Fetal	PAR-CLIP	POSITIVE	DIRECT	DOWN	mild MNase digestion
ENSG00000128829	EIF2AK4	hsa-let-7a-5p	Homo sapiens	BETA Cells	Pancreas	Normal/Primary	HITS-CLIP	POSITIVE	DIRECT	DOWN	NA
ENSG00000128872	TMOD2	hsa-let-7a-5p	Homo sapiens	HEK293	Kidney	Embryonic/Fetal	Chimeric fragments	POSITIVE	DIRECT	DOWN	NA
ENSG00000128973	CLN6	hsa-let-7a-5p	Homo sapiens	293S	Kidney	Embryonic/Fetal	HITS-CLIP	POSITIVE	DIRECT	DOWN	no treatment (control)
ENSG00000128973	CLN6	hsa-let-7a-5p	Homo sapiens	HEK293	Kidney	Embryonic/Fetal	Chimeric fragments	POSITIVE	DIRECT	DOWN	NA
ENSG00000128989	ARPP19	hsa-let-7a-5p	Homo sapiens	HEK293	Kidney	Embryonic/Fetal	PAR-CLIP	POSITIVE	DIRECT	DOWN	NA
ENSG00000128989	ARPP19	hsa-let-7a-5p	Homo sapiens	HEK293	Kidney	Embryonic/Fetal	PAR-CLIP	POSITIVE	DIRECT	DOWN	mild MNase digestion
ENSG00000129003	VPS13C	hsa-let-7a-5p	Homo sapiens	BETA Cells	Pancreas	Normal/Primary	HITS-CLIP	POSITIVE	DIRECT	DOWN	NA
ENSG00000129055	ANAPC13	hsa-let-7a-5p	Homo sapiens	HMSC	Bone Marrow	Stem/Progenitor	HITS-CLIP	POSITIVE	DIRECT	DOWN	NA
ENSG00000129128	SPCS3	hsa-let-7a-5p	Homo sapiens	HUVEC	Umbilical Vein	Normal/Primary	HITS-CLIP	POSITIVE	DIRECT	DOWN	NA
ENSG00000129128	SPCS3	hsa-let-7a-5p	Homo sapiens	HEK293	Kidney	Embryonic/Fetal	PAR-CLIP	POSITIVE	DIRECT	DOWN	mild MNase digestion
ENSG00000129245	FXR2	hsa-let-7a-5p	Homo sapiens	HEK293	Kidney	Embryonic/Fetal	Chimeric fragments	POSITIVE	DIRECT	DOWN	NA
ENSG00000129250	KIF1C	hsa-let-7a-5p	Homo sapiens	HUVEC	Umbilical Vein	Normal/Primary	HITS-CLIP	POSITIVE	DIRECT	DOWN	NA
ENSG00000129353	SLC44A2	hsa-let-7a-5p	Homo sapiens	HUVEC	Umbilical Vein	Normal/Primary	HITS-CLIP	POSITIVE	DIRECT	DOWN	NA
ENSG00000129422	MTUS1	hsa-let-7a-5p	Homo sapiens	FLPIN_TREX_293	Kidney	Normal/Primary	CLASH	POSITIVE	DIRECT	DOWN	NA
ENSG00000129514	FOXA1	hsa-let-7a-5p	Homo sapiens	HEK293	Kidney	Embryonic/Fetal	Chimeric fragments	POSITIVE	DIRECT	DOWN	NA
ENSG00000129657	SEC14L1	hsa-let-7a-5p	Homo sapiens	HUVEC	Umbilical Vein	Normal/Primary	HITS-CLIP	POSITIVE	DIRECT	DOWN	NA
ENSG00000129667	RHBDF2	hsa-let-7a-5p	Homo sapiens	HUVEC	Umbilical Vein	Normal/Primary	HITS-CLIP	POSITIVE	DIRECT	DOWN	NA
ENSG00000129810	SGOL1	hsa-let-7a-5p	Homo sapiens	HEK293	Kidney	Embryonic/Fetal	PAR-CLIP	POSITIVE	DIRECT	DOWN	NA
ENSG00000129925	TMEM8A	hsa-let-7a-5p	Homo sapiens	HUVEC	Umbilical Vein	Normal/Primary	HITS-CLIP	POSITIVE	DIRECT	DOWN	NA
ENSG00000130024	PHF10	hsa-let-7a-5p	Homo sapiens	293S	Kidney	Embryonic/Fetal	HITS-CLIP	POSITIVE	DIRECT	DOWN	treatment:hippuristanol
ENSG00000130066	SAT1	hsa-let-7a-5p	Homo sapiens	HEK293	Kidney	Embryonic/Fetal	Chimeric fragments	POSITIVE	DIRECT	DOWN	NA
ENSG00000130164	LDLR	hsa-let-7a-5p	Homo sapiens	HEK293	Kidney	Embryonic/Fetal	Chimeric fragments	POSITIVE	DIRECT	DOWN	NA
ENSG00000130224	LRCH2	hsa-let-7a-5p	Homo sapiens	HEK293	Kidney	Embryonic/Fetal	PAR-CLIP	POSITIVE	DIRECT	DOWN	mild MNase digestion
ENSG00000130227	XPO7	hsa-let-7a-5p	Homo sapiens	HEK293	Kidney	Embryonic/Fetal	PAR-CLIP	POSITIVE	DIRECT	DOWN	NA
ENSG00000130270	ATP8B3	hsa-let-7a-5p	Homo sapiens	BETA Cells	Pancreas	Normal/Primary	HITS-CLIP	POSITIVE	DIRECT	DOWN	NA
ENSG00000130396	MLLT4	hsa-let-7a-5p	Homo sapiens	HEK293	Kidney	Embryonic/Fetal	Chimeric fragments	POSITIVE	DIRECT	DOWN	NA
ENSG00000130402	ACTN4	hsa-let-7a-5p	Homo sapiens	HEK293	Kidney	Embryonic/Fetal	Chimeric fragments	POSITIVE	DIRECT	DOWN	NA
ENSG00000130449	ZSWIM6	hsa-let-7a-5p	Homo sapiens	HS5	Bone Marrow	Normal/Primary	HITS-CLIP	POSITIVE	DIRECT	DOWN	NA
ENSG00000130449	ZSWIM6	hsa-let-7a-5p	Homo sapiens	HUVEC	Umbilical Vein	Normal/Primary	HITS-CLIP	POSITIVE	DIRECT	DOWN	NA
ENSG00000130449	ZSWIM6	hsa-let-7a-5p	Homo sapiens	HEK293	Kidney	Embryonic/Fetal	PAR-CLIP	POSITIVE	DIRECT	DOWN	mild MNase digestion
ENSG00000130449	ZSWIM6	hsa-let-7a-5p	Homo sapiens	HEK293	Kidney	Embryonic/Fetal	PAR-CLIP	POSITIVE	DIRECT	DOWN	NA
ENSG00000130511	SSBP4	hsa-let-7a-5p	Homo sapiens	HEK293	Kidney	Embryonic/Fetal	Chimeric fragments	POSITIVE	DIRECT	DOWN	NA
ENSG00000130517	PGPEP1	hsa-let-7a-5p	Homo sapiens	HUVEC	Umbilical Vein	Normal/Primary	HITS-CLIP	POSITIVE	DIRECT	DOWN	NA
ENSG00000130706	ADRM1	hsa-let-7a-5p	Homo sapiens	HEK293	Kidney	Embryonic/Fetal	PAR-CLIP	POSITIVE	DIRECT	DOWN	NA
ENSG00000130723	PRRC2B	hsa-let-7a-5p	Homo sapiens	293S	Kidney	Embryonic/Fetal	HITS-CLIP	POSITIVE	DIRECT	DOWN	treatment:emetine
ENSG00000130726	TRIM28	hsa-let-7a-5p	Homo sapiens	293S	Kidney	Embryonic/Fetal	HITS-CLIP	POSITIVE	DIRECT	DOWN	no treatment (control)
ENSG00000130741	EIF2S3	hsa-let-7a-5p	Homo sapiens	HEK293	Kidney	Embryonic/Fetal	PAR-CLIP	POSITIVE	DIRECT	DOWN	mild MNase digestion
ENSG00000130758	MAP3K10	hsa-let-7a-5p	Homo sapiens	HEK293	Kidney	Embryonic/Fetal	Chimeric fragments	POSITIVE	DIRECT	DOWN	NA
ENSG00000130764	LRRC47	hsa-let-7a-5p	Homo sapiens	HUVEC	Umbilical Vein	Normal/Primary	HITS-CLIP	POSITIVE	DIRECT	DOWN	NA
ENSG00000130764	LRRC47	hsa-let-7a-5p	Homo sapiens	293S	Kidney	Embryonic/Fetal	HITS-CLIP	POSITIVE	DIRECT	DOWN	no treatment (control)
ENSG00000130766	SESN2	hsa-let-7a-5p	Homo sapiens	293S	Kidney	Embryonic/Fetal	HITS-CLIP	POSITIVE	DIRECT	DOWN	treatment:hippuristanol
ENSG00000130766	SESN2	hsa-let-7a-5p	Homo sapiens	HEK293	Kidney	Embryonic/Fetal	Chimeric fragments	POSITIVE	DIRECT	DOWN	NA
ENSG00000130803	ZNF317	hsa-let-7a-5p	Homo sapiens	HEK293	Kidney	Embryonic/Fetal	PAR-CLIP	POSITIVE	DIRECT	DOWN	NA
ENSG00000130816	DNMT1	hsa-let-7a-5p	Homo sapiens	HUVEC	Umbilical Vein	Normal/Primary	HITS-CLIP	POSITIVE	DIRECT	DOWN	NA
ENSG00000130939	UBE4B	hsa-let-7a-5p	Homo sapiens	HUVEC	Umbilical Vein	Normal/Primary	HITS-CLIP	POSITIVE	DIRECT	DOWN	NA
ENSG00000130958	SLC35D2	hsa-let-7a-5p	Homo sapiens	BETA Cells	Pancreas	Normal/Primary	HITS-CLIP	POSITIVE	DIRECT	DOWN	NA
ENSG00000131044	TTLL9	hsa-let-7a-5p	Homo sapiens	HEK293	Kidney	Embryonic/Fetal	PAR-CLIP	POSITIVE	DIRECT	DOWN	NA
ENSG00000131378	RFTN1	hsa-let-7a-5p	Homo sapiens	LCL35	NA	Normal/Primary	PAR-CLIP	POSITIVE	DIRECT	DOWN	NA
ENSG00000131381	ZFYVE20	hsa-let-7a-5p	Homo sapiens	HEK293	Kidney	Embryonic/Fetal	Chimeric fragments	POSITIVE	DIRECT	DOWN	NA
ENSG00000131446	MGAT1	hsa-let-7a-5p	Homo sapiens	HUVEC	Umbilical Vein	Normal/Primary	HITS-CLIP	POSITIVE	DIRECT	DOWN	NA
ENSG00000131462	TUBG1	hsa-let-7a-5p	Homo sapiens	HEK293	Kidney	Embryonic/Fetal	PAR-CLIP	POSITIVE	DIRECT	DOWN	mild MNase digestion
ENSG00000131470	PSMC3IP	hsa-let-7a-5p	Homo sapiens	HEK293	Kidney	Embryonic/Fetal	Chimeric fragments	POSITIVE	DIRECT	DOWN	NA
ENSG00000131473	ACLY	hsa-let-7a-5p	Homo sapiens	HUVEC	Umbilical Vein	Normal/Primary	HITS-CLIP	POSITIVE	DIRECT	DOWN	NA
ENSG00000131473	ACLY	hsa-let-7a-5p	Homo sapiens	HEK293	Kidney	Embryonic/Fetal	Chimeric fragments	POSITIVE	DIRECT	DOWN	NA
ENSG00000131475	VPS25	hsa-let-7a-5p	Homo sapiens	HEK293	Kidney	Embryonic/Fetal	PAR-CLIP	POSITIVE	DIRECT	DOWN	mild MNase digestion
ENSG00000131558	EXOC4	hsa-let-7a-5p	Homo sapiens	HMSC	Bone Marrow	Stem/Progenitor	HITS-CLIP	POSITIVE	DIRECT	DOWN	NA
ENSG00000131558	EXOC4	hsa-let-7a-5p	Homo sapiens	HUVEC	Umbilical Vein	Normal/Primary	HITS-CLIP	POSITIVE	DIRECT	DOWN	NA
ENSG00000131711	MAP1B	hsa-let-7a-5p	Homo sapiens	HMSC	Bone Marrow	Stem/Progenitor	HITS-CLIP	POSITIVE	DIRECT	DOWN	NA
ENSG00000131711	MAP1B	hsa-let-7a-5p	Homo sapiens	HUVEC	Umbilical Vein	Normal/Primary	HITS-CLIP	POSITIVE	DIRECT	DOWN	NA
ENSG00000131732	ZCCHC9	hsa-let-7a-5p	Homo sapiens	FLPIN_TREX_293	Kidney	Normal/Primary	CLASH	POSITIVE	DIRECT	DOWN	NA
ENSG00000131732	ZCCHC9	hsa-let-7a-5p	Homo sapiens	HEK293	Kidney	Embryonic/Fetal	PAR-CLIP	POSITIVE	DIRECT	DOWN	mild MNase digestion
ENSG00000131747	TOP2A	hsa-let-7a-5p	Homo sapiens	HEK293	Kidney	Embryonic/Fetal	PAR-CLIP	POSITIVE	DIRECT	DOWN	NA
ENSG00000131779	PEX11B	hsa-let-7a-5p	Homo sapiens	HEK293	Kidney	Embryonic/Fetal	PAR-CLIP	POSITIVE	DIRECT	DOWN	mild MNase digestion
ENSG00000131779	PEX11B	hsa-let-7a-5p	Homo sapiens	EF3DAGO2	NA	Normal/Primary	PAR-CLIP	POSITIVE	DIRECT	DOWN	NA
ENSG00000131779	PEX11B	hsa-let-7a-5p	Homo sapiens	LCL35	NA	Normal/Primary	PAR-CLIP	POSITIVE	DIRECT	DOWN	NA
ENSG00000131779	PEX11B	hsa-let-7a-5p	Homo sapiens	LCLBACD1	NA	Normal/Primary	PAR-CLIP	POSITIVE	DIRECT	DOWN	NA
ENSG00000131779	PEX11B	hsa-let-7a-5p	Homo sapiens	LCLBACD3	NA	Normal/Primary	PAR-CLIP	POSITIVE	DIRECT	DOWN	NA
ENSG00000131779	PEX11B	hsa-let-7a-5p	Homo sapiens	LCLBAC	NA	Normal/Primary	PAR-CLIP	POSITIVE	DIRECT	DOWN	NA
ENSG00000131791	PRKAB2	hsa-let-7a-5p	Homo sapiens	LCL35	NA	Normal/Primary	PAR-CLIP	POSITIVE	DIRECT	DOWN	NA
ENSG00000131899	LLGL1	hsa-let-7a-5p	Homo sapiens	HUVEC	Umbilical Vein	Normal/Primary	HITS-CLIP	POSITIVE	DIRECT	DOWN	NA
ENSG00000131899	LLGL1	hsa-let-7a-5p	Homo sapiens	293S	Kidney	Embryonic/Fetal	HITS-CLIP	POSITIVE	DIRECT	DOWN	no treatment (control)
ENSG00000131931	THAP1	hsa-let-7a-5p	Homo sapiens	HEK293	Kidney	Embryonic/Fetal	Chimeric fragments	POSITIVE	DIRECT	DOWN	NA
ENSG00000132003	ZSWIM4	hsa-let-7a-5p	Homo sapiens	HUVEC	Umbilical Vein	Normal/Primary	HITS-CLIP	POSITIVE	DIRECT	DOWN	NA
ENSG00000132005	HGNC:9982	hsa-let-7a-5p	Homo sapiens	HEK293	Kidney	Embryonic/Fetal	Chimeric fragments	POSITIVE	DIRECT	DOWN	NA
ENSG00000132128	LRRC41	hsa-let-7a-5p	Homo sapiens	HEK293	Kidney	Embryonic/Fetal	Chimeric fragments	POSITIVE	DIRECT	DOWN	NA
ENSG00000132153	DHX30	hsa-let-7a-5p	Homo sapiens	HUVEC	Umbilical Vein	Normal/Primary	HITS-CLIP	POSITIVE	DIRECT	DOWN	NA
ENSG00000132153	DHX30	hsa-let-7a-5p	Homo sapiens	293S	Kidney	Embryonic/Fetal	HITS-CLIP	POSITIVE	DIRECT	DOWN	no treatment (control)
ENSG00000132356	PRKAA1	hsa-let-7a-5p	Homo sapiens	HMSC	Bone Marrow	Stem/Progenitor	HITS-CLIP	POSITIVE	DIRECT	DOWN	NA
ENSG00000132356	PRKAA1	hsa-let-7a-5p	Homo sapiens	HS27A	Bone Marrow	Normal/Primary	HITS-CLIP	POSITIVE	DIRECT	DOWN	NA
ENSG00000132356	PRKAA1	hsa-let-7a-5p	Homo sapiens	HS5	Bone Marrow	Normal/Primary	HITS-CLIP	POSITIVE	DIRECT	DOWN	NA
ENSG00000132361	CLUH	hsa-let-7a-5p	Homo sapiens	HS5	Bone Marrow	Normal/Primary	HITS-CLIP	POSITIVE	DIRECT	DOWN	NA
ENSG00000132361	CLUH	hsa-let-7a-5p	Homo sapiens	HUVEC	Umbilical Vein	Normal/Primary	HITS-CLIP	POSITIVE	DIRECT	DOWN	NA
ENSG00000132475	H3F3B	hsa-let-7a-5p	Homo sapiens	HUVEC	Umbilical Vein	Normal/Primary	HITS-CLIP	POSITIVE	DIRECT	DOWN	NA
ENSG00000132510	KDM6B	hsa-let-7a-5p	Homo sapiens	BETA Cells	Pancreas	Normal/Primary	HITS-CLIP	POSITIVE	DIRECT	DOWN	NA
ENSG00000132612	VPS4A	hsa-let-7a-5p	Homo sapiens	HUVEC	Umbilical Vein	Normal/Primary	HITS-CLIP	POSITIVE	DIRECT	DOWN	NA
ENSG00000132646	PCNA	hsa-let-7a-5p	Homo sapiens	HUVEC	Umbilical Vein	Normal/Primary	HITS-CLIP	POSITIVE	DIRECT	DOWN	NA
ENSG00000132646	PCNA	hsa-let-7a-5p	Homo sapiens	HEK293	Kidney	Embryonic/Fetal	Chimeric fragments	POSITIVE	DIRECT	DOWN	NA
ENSG00000132824	SERINC3	hsa-let-7a-5p	Homo sapiens	HEK293	Kidney	Embryonic/Fetal	PAR-CLIP	POSITIVE	DIRECT	DOWN	mild MNase digestion
ENSG00000132824	SERINC3	hsa-let-7a-5p	Homo sapiens	EF3DAGO2	NA	Normal/Primary	PAR-CLIP	POSITIVE	DIRECT	DOWN	NA
ENSG00000132938	MTUS2	hsa-let-7a-5p	Homo sapiens	BETA Cells	Pancreas	Normal/Primary	HITS-CLIP	POSITIVE	DIRECT	DOWN	NA
ENSG00000132952	USPL1	hsa-let-7a-5p	Homo sapiens	HEK293	Kidney	Embryonic/Fetal	Chimeric fragments	POSITIVE	DIRECT	DOWN	NA
ENSG00000133112	TPT1	hsa-let-7a-5p	Homo sapiens	HEK293	Kidney	Embryonic/Fetal	PAR-CLIP	POSITIVE	DIRECT	DOWN	NA
ENSG00000133112	TPT1	hsa-let-7a-5p	Homo sapiens	HEK293	Kidney	Embryonic/Fetal	PAR-CLIP	POSITIVE	DIRECT	DOWN	mild MNase digestion
ENSG00000133121	STARD13	hsa-let-7a-5p	Homo sapiens	HEK293	Kidney	Embryonic/Fetal	PAR-CLIP	POSITIVE	DIRECT	DOWN	mild MNase digestion
ENSG00000133121	STARD13	hsa-let-7a-5p	Homo sapiens	LCL35	NA	Normal/Primary	PAR-CLIP	POSITIVE	DIRECT	DOWN	NA
ENSG00000133121	STARD13	hsa-let-7a-5p	Homo sapiens	LCLBAC	NA	Normal/Primary	PAR-CLIP	POSITIVE	DIRECT	DOWN	NA
ENSG00000133193	FAM104A	hsa-let-7a-5p	Homo sapiens	HEK293	Kidney	Embryonic/Fetal	PAR-CLIP	POSITIVE	DIRECT	DOWN	mild MNase digestion
ENSG00000133247	SUV420H2	hsa-let-7a-5p	Homo sapiens	293S	Kidney	Embryonic/Fetal	HITS-CLIP	POSITIVE	DIRECT	DOWN	no treatment (control)
ENSG00000133606	MKRN1	hsa-let-7a-5p	Homo sapiens	HEK293	Kidney	Embryonic/Fetal	Chimeric fragments	POSITIVE	DIRECT	DOWN	NA
ENSG00000133612	AGAP3	hsa-let-7a-5p	Homo sapiens	HUVEC	Umbilical Vein	Normal/Primary	HITS-CLIP	POSITIVE	DIRECT	DOWN	NA
ENSG00000133657	ATP13A3	hsa-let-7a-5p	Homo sapiens	HS27A	Bone Marrow	Normal/Primary	HITS-CLIP	POSITIVE	DIRECT	DOWN	NA
ENSG00000133657	ATP13A3	hsa-let-7a-5p	Homo sapiens	HS5	Bone Marrow	Normal/Primary	HITS-CLIP	POSITIVE	DIRECT	DOWN	NA
ENSG00000133657	ATP13A3	hsa-let-7a-5p	Homo sapiens	HUVEC	Umbilical Vein	Normal/Primary	HITS-CLIP	POSITIVE	DIRECT	DOWN	NA
ENSG00000133657	ATP13A3	hsa-let-7a-5p	Homo sapiens	293S	Kidney	Embryonic/Fetal	HITS-CLIP	POSITIVE	DIRECT	DOWN	treatment: arsenite
ENSG00000133657	ATP13A3	hsa-let-7a-5p	Homo sapiens	293S	Kidney	Embryonic/Fetal	HITS-CLIP	POSITIVE	DIRECT	DOWN	treatment:hippuristanol
ENSG00000133657	ATP13A3	hsa-let-7a-5p	Homo sapiens	HEK293	Kidney	Embryonic/Fetal	PAR-CLIP	POSITIVE	DIRECT	DOWN	mild MNase digestion
ENSG00000133740	E2F5	hsa-let-7a-5p	Homo sapiens	293S	Kidney	Embryonic/Fetal	HITS-CLIP	POSITIVE	DIRECT	DOWN	treatment: arsenite
ENSG00000133740	E2F5	hsa-let-7a-5p	Homo sapiens	HEK293	Kidney	Embryonic/Fetal	Chimeric fragments	POSITIVE	DIRECT	DOWN	NA
ENSG00000133816	MICAL2	hsa-let-7a-5p	Homo sapiens	HUVEC	Umbilical Vein	Normal/Primary	HITS-CLIP	POSITIVE	DIRECT	DOWN	NA
ENSG00000133884	DPF2	hsa-let-7a-5p	Homo sapiens	BETA Cells	Pancreas	Normal/Primary	HITS-CLIP	POSITIVE	DIRECT	DOWN	NA
ENSG00000133884	DPF2	hsa-let-7a-5p	Homo sapiens	HEK293	Kidney	Embryonic/Fetal	Chimeric fragments	POSITIVE	DIRECT	DOWN	NA
ENSG00000133895	MEN1	hsa-let-7a-5p	Homo sapiens	293S	Kidney	Embryonic/Fetal	HITS-CLIP	POSITIVE	DIRECT	DOWN	no treatment (control)
ENSG00000133997	MED6	hsa-let-7a-5p	Homo sapiens	HS27A	Bone Marrow	Normal/Primary	HITS-CLIP	POSITIVE	DIRECT	DOWN	NA
ENSG00000133997	MED6	hsa-let-7a-5p	Homo sapiens	HS5	Bone Marrow	Normal/Primary	HITS-CLIP	POSITIVE	DIRECT	DOWN	NA
ENSG00000134070	IRAK2	hsa-let-7a-5p	Homo sapiens	HUVEC	Umbilical Vein	Normal/Primary	HITS-CLIP	POSITIVE	DIRECT	DOWN	NA
ENSG00000134108	ARL8B	hsa-let-7a-5p	Homo sapiens	HEK293	Kidney	Embryonic/Fetal	Chimeric fragments	POSITIVE	DIRECT	DOWN	NA
ENSG00000134186	PRPF38B	hsa-let-7a-5p	Homo sapiens	HEK293	Kidney	Embryonic/Fetal	Chimeric fragments	POSITIVE	DIRECT	DOWN	NA
ENSG00000134250	NOTCH2	hsa-let-7a-5p	Homo sapiens	HEK293	Kidney	Embryonic/Fetal	Chimeric fragments	POSITIVE	DIRECT	DOWN	NA
ENSG00000134265	NAPG	hsa-let-7a-5p	Homo sapiens	HEK293	Kidney	Embryonic/Fetal	Chimeric fragments	POSITIVE	DIRECT	DOWN	NA
ENSG00000134294	SLC38A2	hsa-let-7a-5p	Homo sapiens	HEK293	Kidney	Embryonic/Fetal	PAR-CLIP	POSITIVE	DIRECT	DOWN	mild MNase digestion
ENSG00000134294	SLC38A2	hsa-let-7a-5p	Homo sapiens	HEK293	Kidney	Embryonic/Fetal	Chimeric fragments	POSITIVE	DIRECT	DOWN	NA
ENSG00000134323	MYCN	hsa-let-7a-5p	Homo sapiens	HEK293	Kidney	Embryonic/Fetal	PAR-CLIP	POSITIVE	DIRECT	DOWN	mild MNase digestion
ENSG00000134324	LPIN1	hsa-let-7a-5p	Homo sapiens	HMSC	Bone Marrow	Stem/Progenitor	HITS-CLIP	POSITIVE	DIRECT	DOWN	NA
ENSG00000134369	NAV1	hsa-let-7a-5p	Homo sapiens	HUVEC	Umbilical Vein	Normal/Primary	HITS-CLIP	POSITIVE	DIRECT	DOWN	NA
ENSG00000134419	RPS15A	hsa-let-7a-5p	Homo sapiens	FLPIN_TREX_293	Kidney	Normal/Primary	CLASH	POSITIVE	DIRECT	DOWN	NA
ENSG00000134508	CABLES1	hsa-let-7a-5p	Homo sapiens	HUVEC	Umbilical Vein	Normal/Primary	HITS-CLIP	POSITIVE	DIRECT	DOWN	NA
ENSG00000134531	EMP1	hsa-let-7a-5p	Homo sapiens	HUVEC	Umbilical Vein	Normal/Primary	HITS-CLIP	POSITIVE	DIRECT	DOWN	NA
ENSG00000134532	SOX5	hsa-let-7a-5p	Homo sapiens	BETA Cells	Pancreas	Normal/Primary	HITS-CLIP	POSITIVE	DIRECT	DOWN	NA
ENSG00000134686	PHC2	hsa-let-7a-5p	Homo sapiens	HUVEC	Umbilical Vein	Normal/Primary	HITS-CLIP	POSITIVE	DIRECT	DOWN	NA
ENSG00000134690	CDCA8	hsa-let-7a-5p	Homo sapiens	HEK293	Kidney	Embryonic/Fetal	PAR-CLIP	POSITIVE	DIRECT	DOWN	mild MNase digestion
ENSG00000134709	HOOK1	hsa-let-7a-5p	Homo sapiens	BETA Cells	Pancreas	Normal/Primary	HITS-CLIP	POSITIVE	DIRECT	DOWN	NA
ENSG00000134802	SLC43A3	hsa-let-7a-5p	Homo sapiens	HS27A	Bone Marrow	Normal/Primary	HITS-CLIP	POSITIVE	DIRECT	DOWN	NA
ENSG00000134802	SLC43A3	hsa-let-7a-5p	Homo sapiens	HS5	Bone Marrow	Normal/Primary	HITS-CLIP	POSITIVE	DIRECT	DOWN	NA
ENSG00000134815	DHX34	hsa-let-7a-5p	Homo sapiens	HEK293	Kidney	Embryonic/Fetal	Chimeric fragments	POSITIVE	DIRECT	DOWN	NA
ENSG00000134871	COL4A2	hsa-let-7a-5p	Homo sapiens	HS5	Bone Marrow	Normal/Primary	HITS-CLIP	POSITIVE	DIRECT	DOWN	NA
ENSG00000134871	COL4A2	hsa-let-7a-5p	Homo sapiens	HEK293	Kidney	Embryonic/Fetal	PAR-CLIP	POSITIVE	DIRECT	DOWN	mild MNase digestion
ENSG00000134900	TPP2	hsa-let-7a-5p	Homo sapiens	HS5	Bone Marrow	Normal/Primary	HITS-CLIP	POSITIVE	DIRECT	DOWN	NA
ENSG00000134900	TPP2	hsa-let-7a-5p	Homo sapiens	LCLBAC	NA	Normal/Primary	PAR-CLIP	POSITIVE	DIRECT	DOWN	NA
ENSG00000134996	OSTF1	hsa-let-7a-5p	Homo sapiens	HUVEC	Umbilical Vein	Normal/Primary	HITS-CLIP	POSITIVE	DIRECT	DOWN	NA
ENSG00000135002	RFK	hsa-let-7a-5p	Homo sapiens	293S	Kidney	Embryonic/Fetal	HITS-CLIP	POSITIVE	DIRECT	DOWN	treatment: emetine
ENSG00000135018	UBQLN1	hsa-let-7a-5p	Homo sapiens	HEK293	Kidney	Embryonic/Fetal	PAR-CLIP	POSITIVE	DIRECT	DOWN	NA
ENSG00000135045	C9orf40	hsa-let-7a-5p	Homo sapiens	293S	Kidney	Embryonic/Fetal	HITS-CLIP	POSITIVE	DIRECT	DOWN	no treatment (control)
ENSG00000135045	C9orf40	hsa-let-7a-5p	Homo sapiens	293S	Kidney	Embryonic/Fetal	HITS-CLIP	POSITIVE	DIRECT	DOWN	treatment: emetine
ENSG00000135048	TMEM2	hsa-let-7a-5p	Homo sapiens	HMSC	Bone Marrow	Stem/Progenitor	HITS-CLIP	POSITIVE	DIRECT	DOWN	NA
ENSG00000135048	TMEM2	hsa-let-7a-5p	Homo sapiens	293S	Kidney	Embryonic/Fetal	HITS-CLIP	POSITIVE	DIRECT	DOWN	treatment: arsenite
ENSG00000135048	TMEM2	hsa-let-7a-5p	Homo sapiens	293S	Kidney	Embryonic/Fetal	HITS-CLIP	POSITIVE	DIRECT	DOWN	treatment: emetine
ENSG00000135048	TMEM2	hsa-let-7a-5p	Homo sapiens	HEK293	Kidney	Embryonic/Fetal	PAR-CLIP	POSITIVE	DIRECT	DOWN	mild MNase digestion
ENSG00000135083	CCNJL	hsa-let-7a-5p	Homo sapiens	HUVEC	Umbilical Vein	Normal/Primary	HITS-CLIP	POSITIVE	DIRECT	DOWN	NA
ENSG00000135124	P2RX4	hsa-let-7a-5p	Homo sapiens	HEK293	Kidney	Embryonic/Fetal	PAR-CLIP	POSITIVE	DIRECT	DOWN	mild MNase digestion
ENSG00000135185	TMEM243	hsa-let-7a-5p	Homo sapiens	293S	Kidney	Embryonic/Fetal	HITS-CLIP	POSITIVE	DIRECT	DOWN	treatment: arsenite
ENSG00000135185	TMEM243	hsa-let-7a-5p	Homo sapiens	HEK293	Kidney	Embryonic/Fetal	PAR-CLIP	POSITIVE	DIRECT	DOWN	mild MNase digestion
ENSG00000135185	TMEM243	hsa-let-7a-5p	Homo sapiens	HEK293	Kidney	Embryonic/Fetal	Chimeric fragments	POSITIVE	DIRECT	DOWN	NA
ENSG00000135241	PNPLA8	hsa-let-7a-5p	Homo sapiens	HEK293	Kidney	Embryonic/Fetal	Chimeric fragments	POSITIVE	DIRECT	DOWN	NA
ENSG00000135316	SYNCRIP	hsa-let-7a-5p	Homo sapiens	HS5	Bone Marrow	Normal/Primary	HITS-CLIP	POSITIVE	DIRECT	DOWN	NA
ENSG00000135316	SYNCRIP	hsa-let-7a-5p	Homo sapiens	HEK293	Kidney	Embryonic/Fetal	PAR-CLIP	POSITIVE	DIRECT	DOWN	mild MNase digestion
ENSG00000135333	EPHA7	hsa-let-7a-5p	Homo sapiens	293S	Kidney	Embryonic/Fetal	HITS-CLIP	POSITIVE	DIRECT	DOWN	no treatment (control)
ENSG00000135333	EPHA7	hsa-let-7a-5p	Homo sapiens	293S	Kidney	Embryonic/Fetal	HITS-CLIP	POSITIVE	DIRECT	DOWN	treatment: emetine
ENSG00000135333	EPHA7	hsa-let-7a-5p	Homo sapiens	293S	Kidney	Embryonic/Fetal	HITS-CLIP	POSITIVE	DIRECT	DOWN	treatment:hippuristanol
ENSG00000135387	CAPRIN1	hsa-let-7a-5p	Homo sapiens	HEK293	Kidney	Embryonic/Fetal	PAR-CLIP	POSITIVE	DIRECT	DOWN	NA
ENSG00000135414	GDF11	hsa-let-7a-5p	Homo sapiens	HEK293	Kidney	Embryonic/Fetal	PAR-CLIP	POSITIVE	DIRECT	DOWN	NA
ENSG00000135441	BLOC1S1	hsa-let-7a-5p	Homo sapiens	HUVEC	Umbilical Vein	Normal/Primary	HITS-CLIP	POSITIVE	DIRECT	DOWN	NA
ENSG00000135441	BLOC1S1	hsa-let-7a-5p	Homo sapiens	293S	Kidney	Embryonic/Fetal	HITS-CLIP	POSITIVE	DIRECT	DOWN	no treatment (control)
ENSG00000135446	CDK4	hsa-let-7a-5p	Homo sapiens	293S	Kidney	Embryonic/Fetal	HITS-CLIP	POSITIVE	DIRECT	DOWN	no treatment (control)
ENSG00000135476	ESPL1	hsa-let-7a-5p	Homo sapiens	HEK293	Kidney	Embryonic/Fetal	PAR-CLIP	POSITIVE	DIRECT	DOWN	NA
ENSG00000135476	ESPL1	hsa-let-7a-5p	Homo sapiens	HEK293	Kidney	Embryonic/Fetal	Chimeric fragments	POSITIVE	DIRECT	DOWN	NA
ENSG00000135503	ACVR1B	hsa-let-7a-5p	Homo sapiens	HEK293	Kidney	Embryonic/Fetal	PAR-CLIP	POSITIVE	DIRECT	DOWN	NA
ENSG00000135503	ACVR1B	hsa-let-7a-5p	Homo sapiens	293S	Kidney	Embryonic/Fetal	HITS-CLIP	POSITIVE	DIRECT	DOWN	treatment: arsenite
ENSG00000135503	ACVR1B	hsa-let-7a-5p	Homo sapiens	HEK293	Kidney	Embryonic/Fetal	Chimeric fragments	POSITIVE	DIRECT	DOWN	NA
ENSG00000135506	OS9	hsa-let-7a-5p	Homo sapiens	HEK293	Kidney	Embryonic/Fetal	PAR-CLIP	POSITIVE	DIRECT	DOWN	NA
ENSG00000135535	CD164	hsa-let-7a-5p	Homo sapiens	HEK293	Kidney	Embryonic/Fetal	PAR-CLIP	POSITIVE	DIRECT	DOWN	mild MNase digestion
ENSG00000135677	GNS	hsa-let-7a-5p	Homo sapiens	HEK293	Kidney	Embryonic/Fetal	PAR-CLIP	POSITIVE	DIRECT	DOWN	mild MNase digestion
ENSG00000135677	GNS	hsa-let-7a-5p	Homo sapiens	LCLBAC	NA	Normal/Primary	PAR-CLIP	POSITIVE	DIRECT	DOWN	NA
ENSG00000135679	MDM2	hsa-let-7a-5p	Homo sapiens	HMSC	Bone Marrow	Stem/Progenitor	HITS-CLIP	POSITIVE	DIRECT	DOWN	NA
ENSG00000135679	MDM2	hsa-let-7a-5p	Homo sapiens	HEK293	Kidney	Embryonic/Fetal	PAR-CLIP	POSITIVE	DIRECT	DOWN	mild MNase digestion
ENSG00000135679	MDM2	hsa-let-7a-5p	Homo sapiens	HEK293	Kidney	Embryonic/Fetal	Chimeric fragments	POSITIVE	DIRECT	DOWN	NA
ENSG00000135698	MPHOSPH6	hsa-let-7a-5p	Homo sapiens	HEK293	Kidney	Embryonic/Fetal	PAR-CLIP	POSITIVE	DIRECT	DOWN	mild MNase digestion
ENSG00000135720	DYNC1LI2	hsa-let-7a-5p	Homo sapiens	HMSC	Bone Marrow	Stem/Progenitor	HITS-CLIP	POSITIVE	DIRECT	DOWN	NA
ENSG00000135720	DYNC1LI2	hsa-let-7a-5p	Homo sapiens	293S	Kidney	Embryonic/Fetal	HITS-CLIP	POSITIVE	DIRECT	DOWN	no treatment (control)
ENSG00000135720	DYNC1LI2	hsa-let-7a-5p	Homo sapiens	293S	Kidney	Embryonic/Fetal	HITS-CLIP	POSITIVE	DIRECT	DOWN	treatment: arsenite
ENSG00000135766	EGLN1	hsa-let-7a-5p	Homo sapiens	HEK293	Kidney	Embryonic/Fetal	Chimeric fragments	POSITIVE	DIRECT	DOWN	NA
ENSG00000135778	NTPCR	hsa-let-7a-5p	Homo sapiens	293S	Kidney	Embryonic/Fetal	HITS-CLIP	POSITIVE	DIRECT	DOWN	no treatment (control)
ENSG00000135801	TAF5L	hsa-let-7a-5p	Homo sapiens	HUVEC	Umbilical Vein	Normal/Primary	HITS-CLIP	POSITIVE	DIRECT	DOWN	NA
ENSG00000135801	TAF5L	hsa-let-7a-5p	Homo sapiens	293S	Kidney	Embryonic/Fetal	HITS-CLIP	POSITIVE	DIRECT	DOWN	treatment: arsenite
ENSG00000135801	TAF5L	hsa-let-7a-5p	Homo sapiens	HEK293	Kidney	Embryonic/Fetal	PAR-CLIP	POSITIVE	DIRECT	DOWN	mild MNase digestion
ENSG00000135801	TAF5L	hsa-let-7a-5p	Homo sapiens	HEK293	Kidney	Embryonic/Fetal	PAR-CLIP	POSITIVE	DIRECT	DOWN	NA
ENSG00000135801	TAF5L	hsa-let-7a-5p	Homo sapiens	EF3DAGO2	NA	Normal/Primary	PAR-CLIP	POSITIVE	DIRECT	DOWN	NA
ENSG00000135801	TAF5L	hsa-let-7a-5p	Homo sapiens	LCL35	NA	Normal/Primary	PAR-CLIP	POSITIVE	DIRECT	DOWN	NA
ENSG00000135801	TAF5L	hsa-let-7a-5p	Homo sapiens	LCLBACD1	NA	Normal/Primary	PAR-CLIP	POSITIVE	DIRECT	DOWN	NA
ENSG00000135801	TAF5L	hsa-let-7a-5p	Homo sapiens	HEK293	Kidney	Embryonic/Fetal	Chimeric fragments	POSITIVE	DIRECT	DOWN	NA
ENSG00000135862	LAMC1	hsa-let-7a-5p	Homo sapiens	HMSC	Bone Marrow	Stem/Progenitor	HITS-CLIP	POSITIVE	DIRECT	DOWN	NA
ENSG00000135862	LAMC1	hsa-let-7a-5p	Homo sapiens	HEK293	Kidney	Embryonic/Fetal	Chimeric fragments	POSITIVE	DIRECT	DOWN	NA
ENSG00000135903	PAX3	hsa-let-7a-5p	Homo sapiens	HEK293	Kidney	Embryonic/Fetal	PAR-CLIP	POSITIVE	DIRECT	DOWN	NA
ENSG00000135912	TTLL4	hsa-let-7a-5p	Homo sapiens	293S	Kidney	Embryonic/Fetal	HITS-CLIP	POSITIVE	DIRECT	DOWN	no treatment (control)
ENSG00000135916	ITM2C	hsa-let-7a-5p	Homo sapiens	HUVEC	Umbilical Vein	Normal/Primary	HITS-CLIP	POSITIVE	DIRECT	DOWN	NA
ENSG00000135926	TMBIM1	hsa-let-7a-5p	Homo sapiens	HEK293	Kidney	Embryonic/Fetal	Chimeric fragments	POSITIVE	DIRECT	DOWN	NA
ENSG00000135930	EIF4E2	hsa-let-7a-5p	Homo sapiens	BETA Cells	Pancreas	Normal/Primary	HITS-CLIP	POSITIVE	DIRECT	DOWN	NA
ENSG00000135932	CAB39	hsa-let-7a-5p	Homo sapiens	HUVEC	Umbilical Vein	Normal/Primary	HITS-CLIP	POSITIVE	DIRECT	DOWN	NA
ENSG00000135972	MRPS9	hsa-let-7a-5p	Homo sapiens	293S	Kidney	Embryonic/Fetal	HITS-CLIP	POSITIVE	DIRECT	DOWN	treatment: arsenite
ENSG00000135972	MRPS9	hsa-let-7a-5p	Homo sapiens	293S	Kidney	Embryonic/Fetal	HITS-CLIP	POSITIVE	DIRECT	DOWN	treatment:hippuristanol
ENSG00000135973	GPR45	hsa-let-7a-5p	Homo sapiens	HEK293	Kidney	Embryonic/Fetal	PAR-CLIP	POSITIVE	DIRECT	DOWN	NA
ENSG00000136003	ISCU	hsa-let-7a-5p	Homo sapiens	HEK293	Kidney	Embryonic/Fetal	Chimeric fragments	POSITIVE	DIRECT	DOWN	NA
ENSG00000136010	ALDH1L2	hsa-let-7a-5p	Homo sapiens	HMSC	Bone Marrow	Stem/Progenitor	HITS-CLIP	POSITIVE	DIRECT	DOWN	NA
ENSG00000136026	CKAP4	hsa-let-7a-5p	Homo sapiens	HS5	Bone Marrow	Normal/Primary	HITS-CLIP	POSITIVE	DIRECT	DOWN	NA
ENSG00000136052	SLC41A2	hsa-let-7a-5p	Homo sapiens	BETA Cells	Pancreas	Normal/Primary	HITS-CLIP	POSITIVE	DIRECT	DOWN	NA
ENSG00000136104	RNASEH2B	hsa-let-7a-5p	Homo sapiens	HEK293	Kidney	Embryonic/Fetal	Chimeric fragments	POSITIVE	DIRECT	DOWN	NA
ENSG00000136193	SCRN1	hsa-let-7a-5p	Homo sapiens	HUVEC	Umbilical Vein	Normal/Primary	HITS-CLIP	POSITIVE	DIRECT	DOWN	NA
ENSG00000136231	IGF2BP3	hsa-let-7a-5p	Homo sapiens	HEK293	Kidney	Embryonic/Fetal	PAR-CLIP	POSITIVE	DIRECT	DOWN	mild MNase digestion
ENSG00000136238	RAC1	hsa-let-7a-5p	Homo sapiens	HEK293	Kidney	Embryonic/Fetal	PAR-CLIP	POSITIVE	DIRECT	DOWN	NA
ENSG00000136238	RAC1	hsa-let-7a-5p	Homo sapiens	HEK293	Kidney	Embryonic/Fetal	PAR-CLIP	POSITIVE	DIRECT	DOWN	mild MNase digestion
ENSG00000136295	TTYH3	hsa-let-7a-5p	Homo sapiens	HUVEC	Umbilical Vein	Normal/Primary	HITS-CLIP	POSITIVE	DIRECT	DOWN	NA
ENSG00000136367	ZFHX2	hsa-let-7a-5p	Homo sapiens	HEK293	Kidney	Embryonic/Fetal	PAR-CLIP	POSITIVE	DIRECT	DOWN	mild MNase digestion
ENSG00000136367	ZFHX2	hsa-let-7a-5p	Homo sapiens	LCLBAC	NA	Normal/Primary	PAR-CLIP	POSITIVE	DIRECT	DOWN	NA
ENSG00000136444	RSAD1	hsa-let-7a-5p	Homo sapiens	HEK293	Kidney	Embryonic/Fetal	Chimeric fragments	POSITIVE	DIRECT	DOWN	NA
ENSG00000136448	NMT1	hsa-let-7a-5p	Homo sapiens	HEK293	Kidney	Embryonic/Fetal	PAR-CLIP	POSITIVE	DIRECT	DOWN	NA
ENSG00000136448	NMT1	hsa-let-7a-5p	Homo sapiens	HEK293	Kidney	Embryonic/Fetal	Chimeric fragments	POSITIVE	DIRECT	DOWN	NA
ENSG00000136450	SRSF1	hsa-let-7a-5p	Homo sapiens	HUVEC	Umbilical Vein	Normal/Primary	HITS-CLIP	POSITIVE	DIRECT	DOWN	NA
ENSG00000136450	SRSF1	hsa-let-7a-5p	Homo sapiens	HEK293	Kidney	Embryonic/Fetal	PAR-CLIP	POSITIVE	DIRECT	DOWN	mild MNase digestion
ENSG00000136450	SRSF1	hsa-let-7a-5p	Homo sapiens	HEK293	Kidney	Embryonic/Fetal	Chimeric fragments	POSITIVE	DIRECT	DOWN	NA
ENSG00000136485	DCAF7	hsa-let-7a-5p	Homo sapiens	HEK293	Kidney	Embryonic/Fetal	PAR-CLIP	POSITIVE	DIRECT	DOWN	NA
ENSG00000136536	MARCH7	hsa-let-7a-5p	Homo sapiens	293S	Kidney	Embryonic/Fetal	HITS-CLIP	POSITIVE	DIRECT	DOWN	treatment: arsenite
ENSG00000136536	MARCH7	hsa-let-7a-5p	Homo sapiens	HEK293	Kidney	Embryonic/Fetal	PAR-CLIP	POSITIVE	DIRECT	DOWN	mild MNase digestion
ENSG00000136603	SKIL	hsa-let-7a-5p	Homo sapiens	HMSC	Bone Marrow	Stem/Progenitor	HITS-CLIP	POSITIVE	DIRECT	DOWN	NA
ENSG00000136603	SKIL	hsa-let-7a-5p	Homo sapiens	HS27A	Bone Marrow	Normal/Primary	HITS-CLIP	POSITIVE	DIRECT	DOWN	NA
ENSG00000136603	SKIL	hsa-let-7a-5p	Homo sapiens	HS5	Bone Marrow	Normal/Primary	HITS-CLIP	POSITIVE	DIRECT	DOWN	NA
ENSG00000136603	SKIL	hsa-let-7a-5p	Homo sapiens	BETA Cells	Pancreas	Normal/Primary	HITS-CLIP	POSITIVE	DIRECT	DOWN	NA
ENSG00000136603	SKIL	hsa-let-7a-5p	Homo sapiens	HEK293	Kidney	Embryonic/Fetal	PAR-CLIP	POSITIVE	DIRECT	DOWN	mild MNase digestion
ENSG00000136718	IMP4	hsa-let-7a-5p	Homo sapiens	HUVEC	Umbilical Vein	Normal/Primary	HITS-CLIP	POSITIVE	DIRECT	DOWN	NA
ENSG00000136754	ABI1	hsa-let-7a-5p	Homo sapiens	HUVEC	Umbilical Vein	Normal/Primary	HITS-CLIP	POSITIVE	DIRECT	DOWN	NA
ENSG00000136758	YME1L1	hsa-let-7a-5p	Homo sapiens	HMSC	Bone Marrow	Stem/Progenitor	HITS-CLIP	POSITIVE	DIRECT	DOWN	NA
ENSG00000136807	CDK9	hsa-let-7a-5p	Homo sapiens	HUVEC	Umbilical Vein	Normal/Primary	HITS-CLIP	POSITIVE	DIRECT	DOWN	NA
ENSG00000136810	TXN	hsa-let-7a-5p	Homo sapiens	HEK293	Kidney	Embryonic/Fetal	Chimeric fragments	POSITIVE	DIRECT	DOWN	NA
ENSG00000136830	FAM129B	hsa-let-7a-5p	Homo sapiens	HUVEC	Umbilical Vein	Normal/Primary	HITS-CLIP	POSITIVE	DIRECT	DOWN	NA
ENSG00000136859	ANGPTL2	hsa-let-7a-5p	Homo sapiens	HUVEC	Umbilical Vein	Normal/Primary	HITS-CLIP	POSITIVE	DIRECT	DOWN	NA
ENSG00000136868	SLC31A1	hsa-let-7a-5p	Homo sapiens	HS5	Bone Marrow	Normal/Primary	HITS-CLIP	POSITIVE	DIRECT	DOWN	NA
ENSG00000136869	TLR4	hsa-let-7a-5p	Homo sapiens	HMSC	Bone Marrow	Stem/Progenitor	HITS-CLIP	POSITIVE	DIRECT	DOWN	NA
ENSG00000136869	TLR4	hsa-let-7a-5p	Homo sapiens	HUVEC	Umbilical Vein	Normal/Primary	HITS-CLIP	POSITIVE	DIRECT	DOWN	NA
ENSG00000136888	ATP6V1G1	hsa-let-7a-5p	Homo sapiens	LCL35	NA	Normal/Primary	PAR-CLIP	POSITIVE	DIRECT	DOWN	NA
ENSG00000136908	DPM2	hsa-let-7a-5p	Homo sapiens	HEK293	Kidney	Embryonic/Fetal	Chimeric fragments	POSITIVE	DIRECT	DOWN	NA
ENSG00000136930	PSMB7	hsa-let-7a-5p	Homo sapiens	HUVEC	Umbilical Vein	Normal/Primary	HITS-CLIP	POSITIVE	DIRECT	DOWN	NA
ENSG00000136938	ANP32B	hsa-let-7a-5p	Homo sapiens	HEK293	Kidney	Embryonic/Fetal	Chimeric fragments	POSITIVE	DIRECT	DOWN	NA
ENSG00000137073	UBAP2	hsa-let-7a-5p	Homo sapiens	HMSC	Bone Marrow	Stem/Progenitor	HITS-CLIP	POSITIVE	DIRECT	DOWN	NA
ENSG00000137073	UBAP2	hsa-let-7a-5p	Homo sapiens	FLPIN_TREX_293	Kidney	Normal/Primary	CLASH	POSITIVE	DIRECT	DOWN	NA
ENSG00000137073	UBAP2	hsa-let-7a-5p	Homo sapiens	HEK293	Kidney	Embryonic/Fetal	Chimeric fragments	POSITIVE	DIRECT	DOWN	NA
ENSG00000137076	TLN1	hsa-let-7a-5p	Homo sapiens	293S	Kidney	Embryonic/Fetal	HITS-CLIP	POSITIVE	DIRECT	DOWN	treatment: emetine
ENSG00000137185	ZSCAN9	hsa-let-7a-5p	Homo sapiens	HEK293	Kidney	Embryonic/Fetal	PAR-CLIP	POSITIVE	DIRECT	DOWN	mild MNase digestion
ENSG00000137193	PIM1	hsa-let-7a-5p	Homo sapiens	HEK293	Kidney	Embryonic/Fetal	Chimeric fragments	POSITIVE	DIRECT	DOWN	NA
ENSG00000137203	TFAP2A	hsa-let-7a-5p	Homo sapiens	HEK293	Kidney	Embryonic/Fetal	PAR-CLIP	POSITIVE	DIRECT	DOWN	mild MNase digestion
ENSG00000137207	YIPF3	hsa-let-7a-5p	Homo sapiens	HEK293	Kidney	Embryonic/Fetal	Chimeric fragments	POSITIVE	DIRECT	DOWN	NA
ENSG00000137486	ARRB1	hsa-let-7a-5p	Homo sapiens	HUVEC	Umbilical Vein	Normal/Primary	HITS-CLIP	POSITIVE	DIRECT	DOWN	NA
ENSG00000137497	NUMA1	hsa-let-7a-5p	Homo sapiens	HUVEC	Umbilical Vein	Normal/Primary	HITS-CLIP	POSITIVE	DIRECT	DOWN	NA
ENSG00000137571	SLCO5A1	hsa-let-7a-5p	Homo sapiens	EF3DAGO2	NA	Normal/Primary	PAR-CLIP	POSITIVE	DIRECT	DOWN	NA
ENSG00000137693	YAP1	hsa-let-7a-5p	Homo sapiens	HMSC	Bone Marrow	Stem/Progenitor	HITS-CLIP	POSITIVE	DIRECT	DOWN	NA
ENSG00000137693	YAP1	hsa-let-7a-5p	Homo sapiens	HS5	Bone Marrow	Normal/Primary	HITS-CLIP	POSITIVE	DIRECT	DOWN	NA
ENSG00000137700	SLC37A4	hsa-let-7a-5p	Homo sapiens	BETA Cells	Pancreas	Normal/Primary	HITS-CLIP	POSITIVE	DIRECT	DOWN	NA
ENSG00000137710	RDX	hsa-let-7a-5p	Homo sapiens	HS5	Bone Marrow	Normal/Primary	HITS-CLIP	POSITIVE	DIRECT	DOWN	NA
ENSG00000137710	RDX	hsa-let-7a-5p	Homo sapiens	BETA Cells	Pancreas	Normal/Primary	HITS-CLIP	POSITIVE	DIRECT	DOWN	NA
ENSG00000137710	RDX	hsa-let-7a-5p	Homo sapiens	HEK293	Kidney	Embryonic/Fetal	PAR-CLIP	POSITIVE	DIRECT	DOWN	mild MNase digestion
ENSG00000137801	THBS1	hsa-let-7a-5p	Homo sapiens	HMSC	Bone Marrow	Stem/Progenitor	HITS-CLIP	POSITIVE	DIRECT	DOWN	NA
ENSG00000137801	THBS1	hsa-let-7a-5p	Homo sapiens	HS27A	Bone Marrow	Normal/Primary	HITS-CLIP	POSITIVE	DIRECT	DOWN	NA
ENSG00000137801	THBS1	hsa-let-7a-5p	Homo sapiens	HS5	Bone Marrow	Normal/Primary	HITS-CLIP	POSITIVE	DIRECT	DOWN	NA
ENSG00000137801	THBS1	hsa-let-7a-5p	Homo sapiens	HUVEC	Umbilical Vein	Normal/Primary	HITS-CLIP	POSITIVE	DIRECT	DOWN	NA
ENSG00000137802	MAPKBP1	hsa-let-7a-5p	Homo sapiens	HUVEC	Umbilical Vein	Normal/Primary	HITS-CLIP	POSITIVE	DIRECT	DOWN	NA
ENSG00000137818	RPLP1	hsa-let-7a-5p	Homo sapiens	HEK293	Kidney	Embryonic/Fetal	PAR-CLIP	POSITIVE	DIRECT	DOWN	NA
ENSG00000137947	GTF2B	hsa-let-7a-5p	Homo sapiens	293S	Kidney	Embryonic/Fetal	HITS-CLIP	POSITIVE	DIRECT	DOWN	no treatment (control)
ENSG00000137947	GTF2B	hsa-let-7a-5p	Homo sapiens	293S	Kidney	Embryonic/Fetal	HITS-CLIP	POSITIVE	DIRECT	DOWN	treatment: arsenite
ENSG00000137947	GTF2B	hsa-let-7a-5p	Homo sapiens	293S	Kidney	Embryonic/Fetal	HITS-CLIP	POSITIVE	DIRECT	DOWN	treatment:hippuristanol
ENSG00000137959	IFI44L	hsa-let-7a-5p	Homo sapiens	LCLBAC	NA	Normal/Primary	PAR-CLIP	POSITIVE	DIRECT	DOWN	NA
ENSG00000138073	PREB	hsa-let-7a-5p	Homo sapiens	293S	Kidney	Embryonic/Fetal	HITS-CLIP	POSITIVE	DIRECT	DOWN	no treatment (control)
ENSG00000138074	SLC5A6	hsa-let-7a-5p	Homo sapiens	HEK293	Kidney	Embryonic/Fetal	PAR-CLIP	POSITIVE	DIRECT	DOWN	mild MNase digestion
ENSG00000138074	SLC5A6	hsa-let-7a-5p	Homo sapiens	EF3DAGO2	NA	Normal/Primary	PAR-CLIP	POSITIVE	DIRECT	DOWN	NA
ENSG00000138074	SLC5A6	hsa-let-7a-5p	Homo sapiens	LCL35	NA	Normal/Primary	PAR-CLIP	POSITIVE	DIRECT	DOWN	NA
ENSG00000138074	SLC5A6	hsa-let-7a-5p	Homo sapiens	LCLBACD1	NA	Normal/Primary	PAR-CLIP	POSITIVE	DIRECT	DOWN	NA
ENSG00000138074	SLC5A6	hsa-let-7a-5p	Homo sapiens	LCLBACD3	NA	Normal/Primary	PAR-CLIP	POSITIVE	DIRECT	DOWN	NA
ENSG00000138081	FBXO11	hsa-let-7a-5p	Homo sapiens	BETA Cells	Pancreas	Normal/Primary	HITS-CLIP	POSITIVE	DIRECT	DOWN	NA
ENSG00000138166	DUSP5	hsa-let-7a-5p	Homo sapiens	HUVEC	Umbilical Vein	Normal/Primary	HITS-CLIP	POSITIVE	DIRECT	DOWN	NA
ENSG00000138166	DUSP5	hsa-let-7a-5p	Homo sapiens	293S	Kidney	Embryonic/Fetal	HITS-CLIP	POSITIVE	DIRECT	DOWN	no treatment (control)
ENSG00000138166	DUSP5	hsa-let-7a-5p	Homo sapiens	293S	Kidney	Embryonic/Fetal	HITS-CLIP	POSITIVE	DIRECT	DOWN	treatment:hippuristanol
ENSG00000138166	DUSP5	hsa-let-7a-5p	Homo sapiens	HEK293	Kidney	Embryonic/Fetal	PAR-CLIP	POSITIVE	DIRECT	DOWN	NA
ENSG00000138166	DUSP5	hsa-let-7a-5p	Homo sapiens	LCLBACD1	NA	Normal/Primary	PAR-CLIP	POSITIVE	DIRECT	DOWN	NA
ENSG00000138413	IDH1	hsa-let-7a-5p	Homo sapiens	HUVEC	Umbilical Vein	Normal/Primary	HITS-CLIP	POSITIVE	DIRECT	DOWN	NA
ENSG00000138434	SSFA2	hsa-let-7a-5p	Homo sapiens	HEK293	Kidney	Embryonic/Fetal	Chimeric fragments	POSITIVE	DIRECT	DOWN	NA
ENSG00000138448	ITGAV	hsa-let-7a-5p	Homo sapiens	BETA Cells	Pancreas	Normal/Primary	HITS-CLIP	POSITIVE	DIRECT	DOWN	NA
ENSG00000138448	ITGAV	hsa-let-7a-5p	Homo sapiens	HEK293	Kidney	Embryonic/Fetal	PAR-CLIP	POSITIVE	DIRECT	DOWN	mild MNase digestion
ENSG00000138593	SECISBP2L	hsa-let-7a-5p	Homo sapiens	HUVEC	Umbilical Vein	Normal/Primary	HITS-CLIP	POSITIVE	DIRECT	DOWN	NA
ENSG00000138614	VWA9	hsa-let-7a-5p	Homo sapiens	HUVEC	Umbilical Vein	Normal/Primary	HITS-CLIP	POSITIVE	DIRECT	DOWN	NA
ENSG00000138640	FAM13A	hsa-let-7a-5p	Homo sapiens	BETA Cells	Pancreas	Normal/Primary	HITS-CLIP	POSITIVE	DIRECT	DOWN	NA
ENSG00000138674	SEC31A	hsa-let-7a-5p	Homo sapiens	HUVEC	Umbilical Vein	Normal/Primary	HITS-CLIP	POSITIVE	DIRECT	DOWN	NA
ENSG00000138698	RAP1GDS1	hsa-let-7a-5p	Homo sapiens	HS5	Bone Marrow	Normal/Primary	HITS-CLIP	POSITIVE	DIRECT	DOWN	NA
ENSG00000138722	MMRN1	hsa-let-7a-5p	Homo sapiens	HUVEC	Umbilical Vein	Normal/Primary	HITS-CLIP	POSITIVE	DIRECT	DOWN	NA
ENSG00000138738	PRDM5	hsa-let-7a-5p	Homo sapiens	BETA Cells	Pancreas	Normal/Primary	HITS-CLIP	POSITIVE	DIRECT	DOWN	NA
ENSG00000138738	PRDM5	hsa-let-7a-5p	Homo sapiens	293S	Kidney	Embryonic/Fetal	HITS-CLIP	POSITIVE	DIRECT	DOWN	no treatment (control)
ENSG00000138758	SEPT11	hsa-let-7a-5p	Homo sapiens	HUVEC	Umbilical Vein	Normal/Primary	HITS-CLIP	POSITIVE	DIRECT	DOWN	NA
ENSG00000138768	USO1	hsa-let-7a-5p	Homo sapiens	HEK293	Kidney	Embryonic/Fetal	PAR-CLIP	POSITIVE	DIRECT	DOWN	mild MNase digestion
ENSG00000138835	RGS3	hsa-let-7a-5p	Homo sapiens	HEK293	Kidney	Embryonic/Fetal	PAR-CLIP	POSITIVE	DIRECT	DOWN	mild MNase digestion
ENSG00000139263	LRIG3	hsa-let-7a-5p	Homo sapiens	HMSC	Bone Marrow	Stem/Progenitor	HITS-CLIP	POSITIVE	DIRECT	DOWN	NA
ENSG00000139263	LRIG3	hsa-let-7a-5p	Homo sapiens	HS27A	Bone Marrow	Normal/Primary	HITS-CLIP	POSITIVE	DIRECT	DOWN	NA
ENSG00000139263	LRIG3	hsa-let-7a-5p	Homo sapiens	HS5	Bone Marrow	Normal/Primary	HITS-CLIP	POSITIVE	DIRECT	DOWN	NA
ENSG00000139263	LRIG3	hsa-let-7a-5p	Homo sapiens	BETA Cells	Pancreas	Normal/Primary	HITS-CLIP	POSITIVE	DIRECT	DOWN	NA
ENSG00000139263	LRIG3	hsa-let-7a-5p	Homo sapiens	293S	Kidney	Embryonic/Fetal	HITS-CLIP	POSITIVE	DIRECT	DOWN	no treatment (control)
ENSG00000139263	LRIG3	hsa-let-7a-5p	Homo sapiens	293S	Kidney	Embryonic/Fetal	HITS-CLIP	POSITIVE	DIRECT	DOWN	treatment: arsenite
ENSG00000139263	LRIG3	hsa-let-7a-5p	Homo sapiens	293S	Kidney	Embryonic/Fetal	HITS-CLIP	POSITIVE	DIRECT	DOWN	treatment: emetine
ENSG00000139263	LRIG3	hsa-let-7a-5p	Homo sapiens	293S	Kidney	Embryonic/Fetal	HITS-CLIP	POSITIVE	DIRECT	DOWN	treatment:hippuristanol
ENSG00000139263	LRIG3	hsa-let-7a-5p	Homo sapiens	HEK293	Kidney	Embryonic/Fetal	PAR-CLIP	POSITIVE	DIRECT	DOWN	mild MNase digestion
ENSG00000139263	LRIG3	hsa-let-7a-5p	Homo sapiens	HEK293	Kidney	Embryonic/Fetal	Chimeric fragments	POSITIVE	DIRECT	DOWN	NA
ENSG00000139291	TMEM19	hsa-let-7a-5p	Homo sapiens	HEK293	Kidney	Embryonic/Fetal	PAR-CLIP	POSITIVE	DIRECT	DOWN	NA
ENSG00000139324	TMTC3	hsa-let-7a-5p	Homo sapiens	HEK293	Kidney	Embryonic/Fetal	PAR-CLIP	POSITIVE	DIRECT	DOWN	mild MNase digestion
ENSG00000139364	TMEM132B	hsa-let-7a-5p	Homo sapiens	HS5	Bone Marrow	Normal/Primary	HITS-CLIP	POSITIVE	DIRECT	DOWN	NA
ENSG00000139370	SLC15A4	hsa-let-7a-5p	Homo sapiens	HEK293	Kidney	Embryonic/Fetal	PAR-CLIP	POSITIVE	DIRECT	DOWN	NA
ENSG00000139436	GIT2	hsa-let-7a-5p	Homo sapiens	HUVEC	Umbilical Vein	Normal/Primary	HITS-CLIP	POSITIVE	DIRECT	DOWN	NA
ENSG00000139496	NUPL1	hsa-let-7a-5p	Homo sapiens	HMSC	Bone Marrow	Stem/Progenitor	HITS-CLIP	POSITIVE	DIRECT	DOWN	NA
ENSG00000139496	NUPL1	hsa-let-7a-5p	Homo sapiens	HS27A	Bone Marrow	Normal/Primary	HITS-CLIP	POSITIVE	DIRECT	DOWN	NA
ENSG00000139496	NUPL1	hsa-let-7a-5p	Homo sapiens	HS5	Bone Marrow	Normal/Primary	HITS-CLIP	POSITIVE	DIRECT	DOWN	NA
ENSG00000139496	NUPL1	hsa-let-7a-5p	Homo sapiens	HUVEC	Umbilical Vein	Normal/Primary	HITS-CLIP	POSITIVE	DIRECT	DOWN	NA
ENSG00000139496	NUPL1	hsa-let-7a-5p	Homo sapiens	HEK293	Kidney	Embryonic/Fetal	PAR-CLIP	POSITIVE	DIRECT	DOWN	mild MNase digestion
ENSG00000139496	NUPL1	hsa-let-7a-5p	Homo sapiens	HEK293	Kidney	Embryonic/Fetal	PAR-CLIP	POSITIVE	DIRECT	DOWN	NA
ENSG00000139496	NUPL1	hsa-let-7a-5p	Homo sapiens	LCLBACD1	NA	Normal/Primary	PAR-CLIP	POSITIVE	DIRECT	DOWN	NA
ENSG00000139496	NUPL1	hsa-let-7a-5p	Homo sapiens	LCLBACD3	NA	Normal/Primary	PAR-CLIP	POSITIVE	DIRECT	DOWN	NA
ENSG00000139496	NUPL1	hsa-let-7a-5p	Homo sapiens	LCLBAC	NA	Normal/Primary	PAR-CLIP	POSITIVE	DIRECT	DOWN	NA
ENSG00000139496	NUPL1	hsa-let-7a-5p	Homo sapiens	HEK293	Kidney	Embryonic/Fetal	Chimeric fragments	POSITIVE	DIRECT	DOWN	NA
ENSG00000139514	SLC7A1	hsa-let-7a-5p	Homo sapiens	HUVEC	Umbilical Vein	Normal/Primary	HITS-CLIP	POSITIVE	DIRECT	DOWN	NA
ENSG00000139531	SUOX	hsa-let-7a-5p	Homo sapiens	HEK293	Kidney	Embryonic/Fetal	Chimeric fragments	POSITIVE	DIRECT	DOWN	NA
ENSG00000139636	LMBR1L	hsa-let-7a-5p	Homo sapiens	ESC	Embryo	Embryonic/Fetal	Stem/Progenitor	Chimeric fragments	POSITIVE	DIRECT	DOWN
ENSG00000139644	TMBIM6	hsa-let-7a-5p	Homo sapiens	HEK293	Kidney	Embryonic/Fetal	PAR-CLIP	POSITIVE	DIRECT	DOWN	NA
ENSG00000139645	ANKRD52	hsa-let-7a-5p	Homo sapiens	HS5	Bone Marrow	Normal/Primary	HITS-CLIP	POSITIVE	DIRECT	DOWN	NA
ENSG00000139645	ANKRD52	hsa-let-7a-5p	Homo sapiens	HEK293	Kidney	Embryonic/Fetal	PAR-CLIP	POSITIVE	DIRECT	DOWN	NA
ENSG00000139645	ANKRD52	hsa-let-7a-5p	Homo sapiens	HEK293	Kidney	Embryonic/Fetal	PAR-CLIP	POSITIVE	DIRECT	DOWN	mild MNase digestion
ENSG00000139687	RB1	hsa-let-7a-5p	Homo sapiens	HMSC	Bone Marrow	Stem/Progenitor	HITS-CLIP	POSITIVE	DIRECT	DOWN	NA
ENSG00000139687	RB1	hsa-let-7a-5p	Homo sapiens	HEK293	Kidney	Embryonic/Fetal	PAR-CLIP	POSITIVE	DIRECT	DOWN	mild MNase digestion
ENSG00000139718	SETD1B	hsa-let-7a-5p	Homo sapiens	HUVEC	Umbilical Vein	Normal/Primary	HITS-CLIP	POSITIVE	DIRECT	DOWN	NA
ENSG00000139719	VPS33A	hsa-let-7a-5p	Homo sapiens	HEK293	Kidney	Embryonic/Fetal	PAR-CLIP	POSITIVE	DIRECT	DOWN	mild MNase digestion
ENSG00000139793	MBNL2	hsa-let-7a-5p	Homo sapiens	HUVEC	Umbilical Vein	Normal/Primary	HITS-CLIP	POSITIVE	DIRECT	DOWN	NA
ENSG00000139973	SYT16	hsa-let-7a-5p	Homo sapiens	BETA Cells	Pancreas	Normal/Primary	HITS-CLIP	POSITIVE	DIRECT	DOWN	NA
ENSG00000139977	NAA30	hsa-let-7a-5p	Homo sapiens	LCL35	NA	Normal/Primary	PAR-CLIP	POSITIVE	DIRECT	DOWN	NA
ENSG00000139977	NAA30	hsa-let-7a-5p	Homo sapiens	LCLBACD1	NA	Normal/Primary	PAR-CLIP	POSITIVE	DIRECT	DOWN	NA
ENSG00000139977	NAA30	hsa-let-7a-5p	Homo sapiens	HEK293	Kidney	Embryonic/Fetal	Chimeric fragments	POSITIVE	DIRECT	DOWN	NA
ENSG00000140157	NIPA2	hsa-let-7a-5p	Homo sapiens	HUVEC	Umbilical Vein	Normal/Primary	HITS-CLIP	POSITIVE	DIRECT	DOWN	NA
ENSG00000140320	BAHD1	hsa-let-7a-5p	Homo sapiens	HUVEC	Umbilical Vein	Normal/Primary	HITS-CLIP	POSITIVE	DIRECT	DOWN	NA
ENSG00000140350	ANP32A	hsa-let-7a-5p	Homo sapiens	HUVEC	Umbilical Vein	Normal/Primary	HITS-CLIP	POSITIVE	DIRECT	DOWN	NA
ENSG00000140391	TSPAN3	hsa-let-7a-5p	Homo sapiens	HUVEC	Umbilical Vein	Normal/Primary	HITS-CLIP	POSITIVE	DIRECT	DOWN	NA
ENSG00000140391	TSPAN3	hsa-let-7a-5p	Homo sapiens	FLPIN_TREX_293	Kidney	Normal/Primary	CLASH	POSITIVE	DIRECT	DOWN	NA
ENSG00000140391	TSPAN3	hsa-let-7a-5p	Homo sapiens	HEK293	Kidney	Embryonic/Fetal	PAR-CLIP	POSITIVE	DIRECT	DOWN	mild MNase digestion
ENSG00000140396	NCOA2	hsa-let-7a-5p	Homo sapiens	HEK293	Kidney	Embryonic/Fetal	Chimeric fragments	POSITIVE	DIRECT	DOWN	NA
ENSG00000140406	MESDC1	hsa-let-7a-5p	Homo sapiens	HUVEC	Umbilical Vein	Normal/Primary	HITS-CLIP	POSITIVE	DIRECT	DOWN	NA
ENSG00000140443	IGF1R	hsa-let-7a-5p	Homo sapiens	HEK293	Kidney	Embryonic/Fetal	PAR-CLIP	POSITIVE	DIRECT	DOWN	mild MNase digestion
ENSG00000140443	IGF1R	hsa-let-7a-5p	Homo sapiens	HEK293	Kidney	Embryonic/Fetal	PAR-CLIP	POSITIVE	DIRECT	DOWN	NA
ENSG00000140443	IGF1R	hsa-let-7a-5p	Homo sapiens	EF3DAGO2	NA	Normal/Primary	PAR-CLIP	POSITIVE	DIRECT	DOWN	NA
ENSG00000140443	IGF1R	hsa-let-7a-5p	Homo sapiens	HEK293	Kidney	Embryonic/Fetal	Chimeric fragments	POSITIVE	DIRECT	DOWN	NA
ENSG00000140474	ULK3	hsa-let-7a-5p	Homo sapiens	HEK293	Kidney	Embryonic/Fetal	PAR-CLIP	POSITIVE	DIRECT	DOWN	mild MNase digestion
ENSG00000140474	ULK3	hsa-let-7a-5p	Homo sapiens	HEK293	Kidney	Embryonic/Fetal	Chimeric fragments	POSITIVE	DIRECT	DOWN	NA
ENSG00000140479	PCSK6	hsa-let-7a-5p	Homo sapiens	293S	Kidney	Embryonic/Fetal	HITS-CLIP	POSITIVE	DIRECT	DOWN	treatment:emetine
ENSG00000140534	TICRR	hsa-let-7a-5p	Homo sapiens	HEK293	Kidney	Embryonic/Fetal	Chimeric fragments	POSITIVE	DIRECT	DOWN	NA
ENSG00000140548	ZNF710	hsa-let-7a-5p	Homo sapiens	HUVEC	Umbilical Vein	Normal/Primary	HITS-CLIP	POSITIVE	DIRECT	DOWN	NA
ENSG00000140836	ZFHX3	hsa-let-7a-5p	Homo sapiens	HMSC	Bone Marrow	Stem/Progenitor	HITS-CLIP	POSITIVE	DIRECT	DOWN	NA
ENSG00000140836	ZFHX3	hsa-let-7a-5p	Homo sapiens	HUVEC	Umbilical Vein	Normal/Primary	HITS-CLIP	POSITIVE	DIRECT	DOWN	NA
ENSG00000140836	ZFHX3	hsa-let-7a-5p	Homo sapiens	BETA Cells	Pancreas	Normal/Primary	HITS-CLIP	POSITIVE	DIRECT	DOWN	NA
ENSG00000140836	ZFHX3	hsa-let-7a-5p	Homo sapiens	HEK293	Kidney	Embryonic/Fetal	PAR-CLIP	POSITIVE	DIRECT	DOWN	mild MNase digestion
ENSG00000140943	MBTPS1	hsa-let-7a-5p	Homo sapiens	HUVEC	Umbilical Vein	Normal/Primary	HITS-CLIP	POSITIVE	DIRECT	DOWN	NA
ENSG00000140948	ZCCHC14	hsa-let-7a-5p	Homo sapiens	HEK293	Kidney	Embryonic/Fetal	PAR-CLIP	POSITIVE	DIRECT	DOWN	NA
ENSG00000140950	TLDC1	hsa-let-7a-5p	Homo sapiens	HEK293	Kidney	Embryonic/Fetal	PAR-CLIP	POSITIVE	DIRECT	DOWN	mild MNase digestion
ENSG00000140950	TLDC1	hsa-let-7a-5p	Homo sapiens	LCL35	NA	Normal/Primary	PAR-CLIP	POSITIVE	DIRECT	DOWN	NA
ENSG00000141027	NCOR1	hsa-let-7a-5p	Homo sapiens	HMSC	Bone Marrow	Stem/Progenitor	HITS-CLIP	POSITIVE	DIRECT	DOWN	NA
ENSG00000141027	NCOR1	hsa-let-7a-5p	Homo sapiens	HS27A	Bone Marrow	Normal/Primary	HITS-CLIP	POSITIVE	DIRECT	DOWN	NA
ENSG00000141030	COPS3	hsa-let-7a-5p	Homo sapiens	HUVEC	Umbilical Vein	Normal/Primary	HITS-CLIP	POSITIVE	DIRECT	DOWN	NA
ENSG00000141098	GFOD2	hsa-let-7a-5p	Homo sapiens	HEK293	Kidney	Embryonic/Fetal	PAR-CLIP	POSITIVE	DIRECT	DOWN	mild MNase digestion
ENSG00000141179	PCTP	hsa-let-7a-5p	Homo sapiens	293S	Kidney	Embryonic/Fetal	HITS-CLIP	POSITIVE	DIRECT	DOWN	no treatment (control)
ENSG00000141179	PCTP	hsa-let-7a-5p	Homo sapiens	293S	Kidney	Embryonic/Fetal	HITS-CLIP	POSITIVE	DIRECT	DOWN	treatment: arsenite
ENSG00000141179	PCTP	hsa-let-7a-5p	Homo sapiens	293S	Kidney	Embryonic/Fetal	HITS-CLIP	POSITIVE	DIRECT	DOWN	treatment: emetine
ENSG00000141219	C17orf80	hsa-let-7a-5p	Homo sapiens	HEK293	Kidney	Embryonic/Fetal	Chimeric fragments	POSITIVE	DIRECT	DOWN	NA
ENSG00000141232	TOB1	hsa-let-7a-5p	Homo sapiens	HEK293	Kidney	Embryonic/Fetal	Chimeric fragments	POSITIVE	DIRECT	DOWN	NA
ENSG00000141252	VPS53	hsa-let-7a-5p	Homo sapiens	HUVEC	Umbilical Vein	Normal/Primary	HITS-CLIP	POSITIVE	DIRECT	DOWN	NA
ENSG00000141279	NPEPPS	hsa-let-7a-5p	Homo sapiens	HUVEC	Umbilical Vein	Normal/Primary	HITS-CLIP	POSITIVE	DIRECT	DOWN	NA
ENSG00000141298	SSH2	hsa-let-7a-5p	Homo sapiens	HUVEC	Umbilical Vein	Normal/Primary	HITS-CLIP	POSITIVE	DIRECT	DOWN	NA
ENSG00000141298	SSH2	hsa-let-7a-5p	Homo sapiens	HEK293	Kidney	Embryonic/Fetal	PAR-CLIP	POSITIVE	DIRECT	DOWN	mild MNase digestion
ENSG00000141367	CLTC	hsa-let-7a-5p	Homo sapiens	HEK293	Kidney	Embryonic/Fetal	Chimeric fragments	POSITIVE	DIRECT	DOWN	NA
ENSG00000141448	GATA6	hsa-let-7a-5p	Homo sapiens	293S	Kidney	Embryonic/Fetal	HITS-CLIP	POSITIVE	DIRECT	DOWN	treatment: arsenite
ENSG00000141448	GATA6	hsa-let-7a-5p	Homo sapiens	293S	Kidney	Embryonic/Fetal	HITS-CLIP	POSITIVE	DIRECT	DOWN	treatment:hippuristanol
ENSG00000141448	GATA6	hsa-let-7a-5p	Homo sapiens	HEK293	Kidney	Embryonic/Fetal	PAR-CLIP	POSITIVE	DIRECT	DOWN	NA
ENSG00000141448	GATA6	hsa-let-7a-5p	Homo sapiens	HEK293	Kidney	Embryonic/Fetal	Chimeric fragments	POSITIVE	DIRECT	DOWN	NA
ENSG00000141449	GREB1L	hsa-let-7a-5p	Homo sapiens	HEK293	Kidney	Embryonic/Fetal	PAR-CLIP	POSITIVE	DIRECT	DOWN	mild MNase digestion
ENSG00000141510	TP53	hsa-let-7a-5p	Homo sapiens	HUVEC	Umbilical Vein	Normal/Primary	HITS-CLIP	POSITIVE	DIRECT	DOWN	NA
ENSG00000141522	ARHGDIA	hsa-let-7a-5p	Homo sapiens	HEK293	Kidney	Embryonic/Fetal	PAR-CLIP	POSITIVE	DIRECT	DOWN	NA
ENSG00000141526	SLC16A3	hsa-let-7a-5p	Homo sapiens	HS27A	Bone Marrow	Normal/Primary	HITS-CLIP	POSITIVE	DIRECT	DOWN	NA
ENSG00000141526	SLC16A3	hsa-let-7a-5p	Homo sapiens	HS5	Bone Marrow	Normal/Primary	HITS-CLIP	POSITIVE	DIRECT	DOWN	NA
ENSG00000141526	SLC16A3	hsa-let-7a-5p	Homo sapiens	HUVEC	Umbilical Vein	Normal/Primary	HITS-CLIP	POSITIVE	DIRECT	DOWN	NA
ENSG00000141562	NARF	hsa-let-7a-5p	Homo sapiens	HEK293	Kidney	Embryonic/Fetal	PAR-CLIP	POSITIVE	DIRECT	DOWN	mild MNase digestion
ENSG00000141562	NARF	hsa-let-7a-5p	Homo sapiens	LCL35	NA	Normal/Primary	PAR-CLIP	POSITIVE	DIRECT	DOWN	NA
ENSG00000141562	NARF	hsa-let-7a-5p	Homo sapiens	HEK293	Kidney	Embryonic/Fetal	PAR-CLIP	POSITIVE	DIRECT	DOWN	NA
ENSG00000141568	FOXK2	hsa-let-7a-5p	Homo sapiens	HUVEC	Umbilical Vein	Normal/Primary	HITS-CLIP	POSITIVE	DIRECT	DOWN	NA
ENSG00000141568	FOXK2	hsa-let-7a-5p	Homo sapiens	HEK293	Kidney	Embryonic/Fetal	Chimeric fragments	POSITIVE	DIRECT	DOWN	NA
ENSG00000141569	TRIM65	hsa-let-7a-5p	Homo sapiens	HEK293	Kidney	Embryonic/Fetal	PAR-CLIP	POSITIVE	DIRECT	DOWN	NA
ENSG00000141582	CBX4	hsa-let-7a-5p	Homo sapiens	HEK293	Kidney	Embryonic/Fetal	Chimeric fragments	POSITIVE	DIRECT	DOWN	NA
ENSG00000141622	RNF165	hsa-let-7a-5p	Homo sapiens	HEK293	Kidney	Embryonic/Fetal	PAR-CLIP	POSITIVE	DIRECT	DOWN	mild MNase digestion
ENSG00000141655	TNFRSF11A	hsa-let-7a-5p	Homo sapiens	LCLBAC	NA	Normal/Primary	PAR-CLIP	POSITIVE	DIRECT	DOWN	NA
ENSG00000141664	ZCCHC2	hsa-let-7a-5p	Homo sapiens	HEK293	Kidney	Embryonic/Fetal	PAR-CLIP	POSITIVE	DIRECT	DOWN	mild MNase digestion
ENSG00000141682	PMAIP1	hsa-let-7a-5p	Homo sapiens	293S	Kidney	Embryonic/Fetal	HITS-CLIP	POSITIVE	DIRECT	DOWN	treatment:hippuristanol
ENSG00000141682	PMAIP1	hsa-let-7a-5p	Homo sapiens	HEK293	Kidney	Embryonic/Fetal	Chimeric fragments	POSITIVE	DIRECT	DOWN	NA
ENSG00000141905	NFIC	hsa-let-7a-5p	Homo sapiens	HEK293	Kidney	Embryonic/Fetal	Chimeric fragments	POSITIVE	DIRECT	DOWN	NA
ENSG00000141959	PFKL	hsa-let-7a-5p	Homo sapiens	293S	Kidney	Embryonic/Fetal	HITS-CLIP	POSITIVE	DIRECT	DOWN	treatment: emetine
ENSG00000142178	SIK1	hsa-let-7a-5p	Homo sapiens	HEK293	Kidney	Embryonic/Fetal	PAR-CLIP	POSITIVE	DIRECT	DOWN	mild MNase digestion
ENSG00000142178	SIK1	hsa-let-7a-5p	Homo sapiens	LCLBACD1	NA	Normal/Primary	PAR-CLIP	POSITIVE	DIRECT	DOWN	NA
ENSG00000142186	SCYL1	hsa-let-7a-5p	Homo sapiens	HMSC	Bone Marrow	Stem/Progenitor	HITS-CLIP	POSITIVE	DIRECT	DOWN	NA
ENSG00000142347	MYO1F	hsa-let-7a-5p	Homo sapiens	HEK293T	Kidney	Embryonic/Fetal	Luciferase Reporter Assay	POSITIVE	DIRECT	DOWN	NA
ENSG00000142453	CARM1	hsa-let-7a-5p	Homo sapiens	HUVEC	Umbilical Vein	Normal/Primary	HITS-CLIP	POSITIVE	DIRECT	DOWN	NA
ENSG00000142528	ZNF473	hsa-let-7a-5p	Homo sapiens	BETA Cells	Pancreas	Normal/Primary	HITS-CLIP	POSITIVE	DIRECT	DOWN	NA
ENSG00000142627	EPHA2	hsa-let-7a-5p	Homo sapiens	HUVEC	Umbilical Vein	Normal/Primary	HITS-CLIP	POSITIVE	DIRECT	DOWN	NA
ENSG00000142655	PEX14	hsa-let-7a-5p	Homo sapiens	HUVEC	Umbilical Vein	Normal/Primary	HITS-CLIP	POSITIVE	DIRECT	DOWN	NA
ENSG00000143033	MTF2	hsa-let-7a-5p	Homo sapiens	293S	Kidney	Embryonic/Fetal	HITS-CLIP	POSITIVE	DIRECT	DOWN	treatment: emetine
ENSG00000143033	MTF2	hsa-let-7a-5p	Homo sapiens	HEK293	Kidney	Embryonic/Fetal	PAR-CLIP	POSITIVE	DIRECT	DOWN	mild MNase digestion
ENSG00000143033	MTF2	hsa-let-7a-5p	Homo sapiens	HEK293	Kidney	Embryonic/Fetal	Chimeric fragments	POSITIVE	DIRECT	DOWN	NA
ENSG00000143067	ZNF697	hsa-let-7a-5p	Homo sapiens	HEK293	Kidney	Embryonic/Fetal	Chimeric fragments	POSITIVE	DIRECT	DOWN	NA
ENSG00000143147	GPR161	hsa-let-7a-5p	Homo sapiens	HUVEC	Umbilical Vein	Normal/Primary	HITS-CLIP	POSITIVE	DIRECT	DOWN	NA
ENSG00000143157	POGK	hsa-let-7a-5p	Homo sapiens	HEK293	Kidney	Embryonic/Fetal	PAR-CLIP	POSITIVE	DIRECT	DOWN	mild MNase digestion
ENSG00000143190	POU2F1	hsa-let-7a-5p	Homo sapiens	HUVEC	Umbilical Vein	Normal/Primary	HITS-CLIP	POSITIVE	DIRECT	DOWN	NA
ENSG00000143315	PIGM	hsa-let-7a-5p	Homo sapiens	BETA Cells	Pancreas	Normal/Primary	HITS-CLIP	POSITIVE	DIRECT	DOWN	NA
ENSG00000143315	PIGM	hsa-let-7a-5p	Homo sapiens	HEK293	Kidney	Embryonic/Fetal	PAR-CLIP	POSITIVE	DIRECT	DOWN	mild MNase digestion
ENSG00000143315	PIGM	hsa-let-7a-5p	Homo sapiens	HEK293	Kidney	Embryonic/Fetal	Chimeric fragments	POSITIVE	DIRECT	DOWN	NA
ENSG00000143322	ABL2	hsa-let-7a-5p	Homo sapiens	HEK293	Kidney	Embryonic/Fetal	PAR-CLIP	POSITIVE	DIRECT	DOWN	NA
ENSG00000143324	XPR1	hsa-let-7a-5p	Homo sapiens	BETA Cells	Pancreas	Normal/Primary	HITS-CLIP	POSITIVE	DIRECT	DOWN	NA
ENSG00000143333	RGS16	hsa-let-7a-5p	Homo sapiens	293S	Kidney	Embryonic/Fetal	HITS-CLIP	POSITIVE	DIRECT	DOWN	treatment:hippuristanol
ENSG00000143333	RGS16	hsa-let-7a-5p	Homo sapiens	HEK293	Kidney	Embryonic/Fetal	Chimeric fragments	POSITIVE	DIRECT	DOWN	NA
ENSG00000143368	SF3B4	hsa-let-7a-5p	Homo sapiens	HEK293	Kidney	Embryonic/Fetal	PAR-CLIP	POSITIVE	DIRECT	DOWN	NA
ENSG00000143393	PI4KB	hsa-let-7a-5p	Homo sapiens	HUVEC	Umbilical Vein	Normal/Primary	HITS-CLIP	POSITIVE	DIRECT	DOWN	NA
ENSG00000143393	PI4KB	hsa-let-7a-5p	Homo sapiens	HEK293	Kidney	Embryonic/Fetal	PAR-CLIP	POSITIVE	DIRECT	DOWN	NA
ENSG00000143401	ANP32E	hsa-let-7a-5p	Homo sapiens	BETA Cells	Pancreas	Normal/Primary	HITS-CLIP	POSITIVE	DIRECT	DOWN	NA
ENSG00000143401	ANP32E	hsa-let-7a-5p	Homo sapiens	HEK293	Kidney	Embryonic/Fetal	PAR-CLIP	POSITIVE	DIRECT	DOWN	mild MNase digestion
ENSG00000143401	ANP32E	hsa-let-7a-5p	Homo sapiens	HEK293	Kidney	Embryonic/Fetal	Chimeric fragments	POSITIVE	DIRECT	DOWN	NA
ENSG00000143418	CERS2	hsa-let-7a-5p	Homo sapiens	293S	Kidney	Embryonic/Fetal	HITS-CLIP	POSITIVE	DIRECT	DOWN	no treatment (control)
ENSG00000143418	CERS2	hsa-let-7a-5p	Homo sapiens	HEK293	Kidney	Embryonic/Fetal	PAR-CLIP	POSITIVE	DIRECT	DOWN	mild MNase digestion
ENSG00000143418	CERS2	hsa-let-7a-5p	Homo sapiens	HEK293	Kidney	Embryonic/Fetal	Chimeric fragments	POSITIVE	DIRECT	DOWN	NA
ENSG00000143442	POGZ	hsa-let-7a-5p	Homo sapiens	HEK293	Kidney	Embryonic/Fetal	Chimeric fragments	POSITIVE	DIRECT	DOWN	NA
ENSG00000143507	DUSP10	hsa-let-7a-5p	Homo sapiens	BETA Cells	Pancreas	Normal/Primary	HITS-CLIP	POSITIVE	DIRECT	DOWN	NA
ENSG00000143612	C1orf43	hsa-let-7a-5p	Homo sapiens	HEK293	Kidney	Embryonic/Fetal	PAR-CLIP	POSITIVE	DIRECT	DOWN	NA
ENSG00000143612	C1orf43	hsa-let-7a-5p	Homo sapiens	HUVEC	Umbilical Vein	Normal/Primary	HITS-CLIP	POSITIVE	DIRECT	DOWN	NA
ENSG00000143641	GALNT2	hsa-let-7a-5p	Homo sapiens	HEK293	Kidney	Embryonic/Fetal	Chimeric fragments	POSITIVE	DIRECT	DOWN	NA
ENSG00000143674	MLK4	hsa-let-7a-5p	Homo sapiens	HEK293	Kidney	Embryonic/Fetal	Chimeric fragments	POSITIVE	DIRECT	DOWN	NA
ENSG00000143742	SRP9	hsa-let-7a-5p	Homo sapiens	HEK293	Kidney	Embryonic/Fetal	Chimeric fragments	POSITIVE	DIRECT	DOWN	NA
ENSG00000143751	SDE2	hsa-let-7a-5p	Homo sapiens	HEK293	Kidney	Embryonic/Fetal	Chimeric fragments	POSITIVE	DIRECT	DOWN	NA
ENSG00000143753	DEGS1	hsa-let-7a-5p	Homo sapiens	FLPIN_TREX_293	Kidney	Normal/Primary	CLASH	POSITIVE	DIRECT	DOWN	NA
ENSG00000143799	PARP1	hsa-let-7a-5p	Homo sapiens	LCLBACD1	NA	Normal/Primary	PAR-CLIP	POSITIVE	DIRECT	DOWN	NA
ENSG00000143799	PARP1	hsa-let-7a-5p	Homo sapiens	HEK293	Kidney	Embryonic/Fetal	Chimeric fragments	POSITIVE	DIRECT	DOWN	NA
ENSG00000143815	LBR	hsa-let-7a-5p	Homo sapiens	293S	Kidney	Embryonic/Fetal	HITS-CLIP	POSITIVE	DIRECT	DOWN	treatment: arsenite
ENSG00000143815	LBR	hsa-let-7a-5p	Homo sapiens	293S	Kidney	Embryonic/Fetal	HITS-CLIP	POSITIVE	DIRECT	DOWN	treatment:emetine
ENSG00000143816	WNT9A	hsa-let-7a-5p	Homo sapiens	HEK293	Kidney	Embryonic/Fetal	PAR-CLIP	POSITIVE	DIRECT	DOWN	mild MNase digestion
ENSG00000143878	RHOB	hsa-let-7a-5p	Homo sapiens	HS5	Bone Marrow	Normal/Primary	HITS-CLIP	POSITIVE	DIRECT	DOWN	NA
ENSG00000143878	RHOB	hsa-let-7a-5p	Homo sapiens	HUVEC	Umbilical Vein	Normal/Primary	HITS-CLIP	POSITIVE	DIRECT	DOWN	NA
ENSG00000143878	RHOB	hsa-let-7a-5p	Homo sapiens	HEK293	Kidney	Embryonic/Fetal	Chimeric fragments	POSITIVE	DIRECT	DOWN	NA
ENSG00000143952	VPS54	hsa-let-7a-5p	Homo sapiens	HMSC	Bone Marrow	Stem/Progenitor	HITS-CLIP	POSITIVE	DIRECT	DOWN	NA
ENSG00000143952	VPS54	hsa-let-7a-5p	Homo sapiens	HUVEC	Umbilical Vein	Normal/Primary	HITS-CLIP	POSITIVE	DIRECT	DOWN	NA
ENSG00000143952	VPS54	hsa-let-7a-5p	Homo sapiens	BETA Cells	Pancreas	Normal/Primary	HITS-CLIP	POSITIVE	DIRECT	DOWN	NA
ENSG00000143970	ASXL2	hsa-let-7a-5p	Homo sapiens	HEK293	Kidney	Embryonic/Fetal	Chimeric fragments	POSITIVE	DIRECT	DOWN	NA
ENSG00000144028	SNRNP200	hsa-let-7a-5p	Homo sapiens	HUVEC	Umbilical Vein	Normal/Primary	HITS-CLIP	POSITIVE	DIRECT	DOWN	NA
ENSG00000144028	SNRNP200	hsa-let-7a-5p	Homo sapiens	BETA Cells	Pancreas	Normal/Primary	HITS-CLIP	POSITIVE	DIRECT	DOWN	NA
ENSG00000144043	TEX261	hsa-let-7a-5p	Homo sapiens	HUVEC	Umbilical Vein	Normal/Primary	HITS-CLIP	POSITIVE	DIRECT	DOWN	NA
ENSG00000144231	POLR2D	hsa-let-7a-5p	Homo sapiens	HEK293	Kidney	Embryonic/Fetal	PAR-CLIP	POSITIVE	DIRECT	DOWN	mild MNase digestion
ENSG00000144231	POLR2D	hsa-let-7a-5p	Homo sapiens	HEK293	Kidney	Embryonic/Fetal	PAR-CLIP	POSITIVE	DIRECT	DOWN	NA
ENSG00000144233	AMMECR1L	hsa-let-7a-5p	Homo sapiens	HUVEC	Umbilical Vein	Normal/Primary	HITS-CLIP	POSITIVE	DIRECT	DOWN	NA
ENSG00000144369	FAM171B	hsa-let-7a-5p	Homo sapiens	HEK293	Kidney	Embryonic/Fetal	Chimeric fragments	POSITIVE	DIRECT	DOWN	NA
ENSG00000144560	VGLL4	hsa-let-7a-5p	Homo sapiens	FLPIN_TREX_293	Kidney	Normal/Primary	CLASH	POSITIVE	DIRECT	DOWN	NA
ENSG00000144580	RQCD1	hsa-let-7a-5p	Homo sapiens	FLPIN_TREX_293	Kidney	Normal/Primary	CLASH	POSITIVE	DIRECT	DOWN	NA
ENSG00000144674	GOLGA4	hsa-let-7a-5p	Homo sapiens	HEK293	Kidney	Embryonic/Fetal	PAR-CLIP	POSITIVE	DIRECT	DOWN	mild MNase digestion
ENSG00000144677	CTDSPL	hsa-let-7a-5p	Homo sapiens	HEK293	Kidney	Embryonic/Fetal	Chimeric fragments	POSITIVE	DIRECT	DOWN	NA
ENSG00000144791	LIMD1	hsa-let-7a-5p	Homo sapiens	HUVEC	Umbilical Vein	Normal/Primary	HITS-CLIP	POSITIVE	DIRECT	DOWN	NA
ENSG00000144791	LIMD1	hsa-let-7a-5p	Homo sapiens	HEK293	Kidney	Embryonic/Fetal	PAR-CLIP	POSITIVE	DIRECT	DOWN	mild MNase digestion
ENSG00000144821	MYH15	hsa-let-7a-5p	Homo sapiens	293S	Kidney	Embryonic/Fetal	HITS-CLIP	POSITIVE	DIRECT	DOWN	no treatment (control)
ENSG00000144824	PHLDB2	hsa-let-7a-5p	Homo sapiens	BETA Cells	Pancreas	Normal/Primary	HITS-CLIP	POSITIVE	DIRECT	DOWN	NA
ENSG00000145194	ECE2	hsa-let-7a-5p	Homo sapiens	HEK293	Kidney	Embryonic/Fetal	PAR-CLIP	POSITIVE	DIRECT	DOWN	mild MNase digestion
ENSG00000145349	CAMK2D	hsa-let-7a-5p	Homo sapiens	HEK293	Kidney	Embryonic/Fetal	PAR-CLIP	POSITIVE	DIRECT	DOWN	mild MNase digestion
ENSG00000145386	CCNA2	hsa-let-7a-5p	Homo sapiens	293S	Kidney	Embryonic/Fetal	HITS-CLIP	POSITIVE	DIRECT	DOWN	treatment: arsenite
ENSG00000145386	CCNA2	hsa-let-7a-5p	Homo sapiens	HEK293	Kidney	Embryonic/Fetal	PAR-CLIP	POSITIVE	DIRECT	DOWN	mild MNase digestion
ENSG00000145604	SKP2	hsa-let-7a-5p	Homo sapiens	HEK293	Kidney	Embryonic/Fetal	PAR-CLIP	POSITIVE	DIRECT	DOWN	NA
ENSG00000145632	PLK2	hsa-let-7a-5p	Homo sapiens	HUVEC	Umbilical Vein	Normal/Primary	HITS-CLIP	POSITIVE	DIRECT	DOWN	NA
ENSG00000145780	FEM1C	hsa-let-7a-5p	Homo sapiens	HEK293	Kidney	Embryonic/Fetal	Chimeric fragments	POSITIVE	DIRECT	DOWN	NA
ENSG00000145817	YIPF5	hsa-let-7a-5p	Homo sapiens	HEK293	Kidney	Embryonic/Fetal	PAR-CLIP	POSITIVE	DIRECT	DOWN	mild MNase digestion
ENSG00000145860	RNF145	hsa-let-7a-5p	Homo sapiens	293S	Kidney	Embryonic/Fetal	HITS-CLIP	POSITIVE	DIRECT	DOWN	no treatment (control)
ENSG00000145907	G3BP1	hsa-let-7a-5p	Homo sapiens	HEK293	Kidney	Embryonic/Fetal	PAR-CLIP	POSITIVE	DIRECT	DOWN	mild MNase digestion
ENSG00000146063	TRIM41	hsa-let-7a-5p	Homo sapiens	293S	Kidney	Embryonic/Fetal	HITS-CLIP	POSITIVE	DIRECT	DOWN	no treatment (control)
ENSG00000146083	RNF44	hsa-let-7a-5p	Homo sapiens	HEK293	Kidney	Embryonic/Fetal	PAR-CLIP	POSITIVE	DIRECT	DOWN	NA
ENSG00000146083	RNF44	hsa-let-7a-5p	Homo sapiens	BETA Cells	Pancreas	Normal/Primary	HITS-CLIP	POSITIVE	DIRECT	DOWN	NA
ENSG00000146083	RNF44	hsa-let-7a-5p	Homo sapiens	293S	Kidney	Embryonic/Fetal	HITS-CLIP	POSITIVE	DIRECT	DOWN	treatment: arsenite
ENSG00000146083	RNF44	hsa-let-7a-5p	Homo sapiens	HEK293	Kidney	Embryonic/Fetal	PAR-CLIP	POSITIVE	DIRECT	DOWN	mild MNase digestion
ENSG00000146083	RNF44	hsa-let-7a-5p	Homo sapiens	EF3DAGO2	NA	Normal/Primary	PAR-CLIP	POSITIVE	DIRECT	DOWN	NA
ENSG00000146094	DOK3	hsa-let-7a-5p	Homo sapiens	HEK293	Kidney	Embryonic/Fetal	PAR-CLIP	POSITIVE	DIRECT	DOWN	mild MNase digestion
ENSG00000146109	ABT1	hsa-let-7a-5p	Homo sapiens	HUVEC	Umbilical Vein	Normal/Primary	HITS-CLIP	POSITIVE	DIRECT	DOWN	NA
ENSG00000146109	ABT1	hsa-let-7a-5p	Homo sapiens	HEK293	Kidney	Embryonic/Fetal	PAR-CLIP	POSITIVE	DIRECT	DOWN	NA
ENSG00000146109	ABT1	hsa-let-7a-5p	Homo sapiens	HEK293	Kidney	Embryonic/Fetal	PAR-CLIP	POSITIVE	DIRECT	DOWN	mild MNase digestion
ENSG00000146109	ABT1	hsa-let-7a-5p	Homo sapiens	LCL35	NA	Normal/Primary	PAR-CLIP	POSITIVE	DIRECT	DOWN	NA
ENSG00000146109	ABT1	hsa-let-7a-5p	Homo sapiens	LCLBAC	NA	Normal/Primary	PAR-CLIP	POSITIVE	DIRECT	DOWN	NA
ENSG00000146109	ABT1	hsa-let-7a-5p	Homo sapiens	HEK293	Kidney	Embryonic/Fetal	Chimeric fragments	POSITIVE	DIRECT	DOWN	NA
ENSG00000146112	PPP1R18	hsa-let-7a-5p	Homo sapiens	HUVEC	Umbilical Vein	Normal/Primary	HITS-CLIP	POSITIVE	DIRECT	DOWN	NA
ENSG00000146263	MMS22L	hsa-let-7a-5p	Homo sapiens	HEK293	Kidney	Embryonic/Fetal	PAR-CLIP	POSITIVE	DIRECT	DOWN	mild MNase digestion
ENSG00000146263	MMS22L	hsa-let-7a-5p	Homo sapiens	HEK293	Kidney	Embryonic/Fetal	Chimeric fragments	POSITIVE	DIRECT	DOWN	NA
ENSG00000146267	FAXC	hsa-let-7a-5p	Homo sapiens	HEK293	Kidney	Embryonic/Fetal	Chimeric fragments	POSITIVE	DIRECT	DOWN	NA
ENSG00000146278	PNRC1	hsa-let-7a-5p	Homo sapiens	HEK293	Kidney	Embryonic/Fetal	PAR-CLIP	POSITIVE	DIRECT	DOWN	NA
ENSG00000146278	PNRC1	hsa-let-7a-5p	Homo sapiens	FLPIN_TREX_293	Kidney	Normal/Primary	CLASH	POSITIVE	DIRECT	DOWN	NA
ENSG00000146278	PNRC1	hsa-let-7a-5p	Homo sapiens	HEK293	Kidney	Embryonic/Fetal	Chimeric fragments	POSITIVE	DIRECT	DOWN	NA
ENSG00000146281	PM20D2	hsa-let-7a-5p	Homo sapiens	HUVEC	Umbilical Vein	Normal/Primary	HITS-CLIP	POSITIVE	DIRECT	DOWN	NA
ENSG00000146373	RNF217	hsa-let-7a-5p	Homo sapiens	BETA Cells	Pancreas	Normal/Primary	HITS-CLIP	POSITIVE	DIRECT	DOWN	NA
ENSG00000146476	C6orf211	hsa-let-7a-5p	Homo sapiens	HEK293	Kidney	Embryonic/Fetal	PAR-CLIP	POSITIVE	DIRECT	DOWN	mild MNase digestion
ENSG00000146535	GNA12	hsa-let-7a-5p	Homo sapiens	HEK293	Kidney	Embryonic/Fetal	Chimeric fragments	POSITIVE	DIRECT	DOWN	NA
ENSG00000146828	SLC12A9	hsa-let-7a-5p	Homo sapiens	HUVEC	Umbilical Vein	Normal/Primary	HITS-CLIP	POSITIVE	DIRECT	DOWN	NA
ENSG00000146830	GIGYF1	hsa-let-7a-5p	Homo sapiens	293S	Kidney	Embryonic/Fetal	HITS-CLIP	POSITIVE	DIRECT	DOWN	no treatment (control)
ENSG00000146842	TMEM209	hsa-let-7a-5p	Homo sapiens	HEK293	Kidney	Embryonic/Fetal	Chimeric fragments	POSITIVE	DIRECT	DOWN	NA
ENSG00000146963	C7orf55-LUC7L2	hsa-let-7a-5p	Homo sapiens	HEK293	Kidney	Embryonic/Fetal	PAR-CLIP	POSITIVE	DIRECT	DOWN	NA
ENSG00000147050	KDM6A	hsa-let-7a-5p	Homo sapiens	HS5	Bone Marrow	Normal/Primary	HITS-CLIP	POSITIVE	DIRECT	DOWN	NA
ENSG00000147050	KDM6A	hsa-let-7a-5p	Homo sapiens	HEK293	Kidney	Embryonic/Fetal	PAR-CLIP	POSITIVE	DIRECT	DOWN	mild MNase digestion
ENSG00000147050	KDM6A	hsa-let-7a-5p	Homo sapiens	LCLBAC	NA	Normal/Primary	PAR-CLIP	POSITIVE	DIRECT	DOWN	NA
ENSG00000147065	MSN	hsa-let-7a-5p	Homo sapiens	HUVEC	Umbilical Vein	Normal/Primary	HITS-CLIP	POSITIVE	DIRECT	DOWN	NA
ENSG00000147123	NDUFB11	hsa-let-7a-5p	Homo sapiens	HEK293	Kidney	Embryonic/Fetal	Chimeric fragments	POSITIVE	DIRECT	DOWN	NA
ENSG00000147274	RBMX	hsa-let-7a-5p	Homo sapiens	HEK293	Kidney	Embryonic/Fetal	PAR-CLIP	POSITIVE	DIRECT	DOWN	NA
ENSG00000147324	MFHAS1	hsa-let-7a-5p	Homo sapiens	HUVEC	Umbilical Vein	Normal/Primary	HITS-CLIP	POSITIVE	DIRECT	DOWN	NA
ENSG00000147676	MAL2	hsa-let-7a-5p	Homo sapiens	HEK293	Kidney	Embryonic/Fetal	Chimeric fragments	POSITIVE	DIRECT	DOWN	NA
ENSG00000147955	SIGMAR1	hsa-let-7a-5p	Homo sapiens	293S	Kidney	Embryonic/Fetal	HITS-CLIP	POSITIVE	DIRECT	DOWN	treatment: arsenite
ENSG00000148158	SNX30	hsa-let-7a-5p	Homo sapiens	HEK293	Kidney	Embryonic/Fetal	PAR-CLIP	POSITIVE	DIRECT	DOWN	mild MNase digestion
ENSG00000148180	GSN	hsa-let-7a-5p	Homo sapiens	HUVEC	Umbilical Vein	Normal/Primary	HITS-CLIP	POSITIVE	DIRECT	DOWN	NA
ENSG00000148200	NR6A1	hsa-let-7a-5p	Homo sapiens	293S	Kidney	Embryonic/Fetal	HITS-CLIP	POSITIVE	DIRECT	DOWN	no treatment (control)
ENSG00000148200	NR6A1	hsa-let-7a-5p	Homo sapiens	293S	Kidney	Embryonic/Fetal	HITS-CLIP	POSITIVE	DIRECT	DOWN	treatment: emetine
ENSG00000148200	NR6A1	hsa-let-7a-5p	Homo sapiens	HEK293	Kidney	Embryonic/Fetal	PAR-CLIP	POSITIVE	DIRECT	DOWN	mild MNase digestion
ENSG00000148200	NR6A1	hsa-let-7a-5p	Homo sapiens	HEK293	Kidney	Embryonic/Fetal	Chimeric fragments	POSITIVE	DIRECT	DOWN	NA
ENSG00000148248	SURF4	hsa-let-7a-5p	Homo sapiens	HUVEC	Umbilical Vein	Normal/Primary	HITS-CLIP	POSITIVE	DIRECT	DOWN	NA
ENSG00000148248	SURF4	hsa-let-7a-5p	Homo sapiens	HEK293	Kidney	Embryonic/Fetal	Chimeric fragments	POSITIVE	DIRECT	DOWN	NA
ENSG00000148331	ASB6	hsa-let-7a-5p	Homo sapiens	HEK293	Kidney	Embryonic/Fetal	PAR-CLIP	POSITIVE	DIRECT	DOWN	NA
ENSG00000148334	PTGES2	hsa-let-7a-5p	Homo sapiens	293S	Kidney	Embryonic/Fetal	HITS-CLIP	POSITIVE	DIRECT	DOWN	treatment: emetine
ENSG00000148362	C9orf142	hsa-let-7a-5p	Homo sapiens	HEK293	Kidney	Embryonic/Fetal	PAR-CLIP	POSITIVE	DIRECT	DOWN	NA
ENSG00000148396	SEC16A	hsa-let-7a-5p	Homo sapiens	BETA Cells	Pancreas	Normal/Primary	HITS-CLIP	POSITIVE	DIRECT	DOWN	NA
ENSG00000148498	PARD3	hsa-let-7a-5p	Homo sapiens	BETA Cells	Pancreas	Normal/Primary	HITS-CLIP	POSITIVE	DIRECT	DOWN	NA
ENSG00000148516	ZEB1	hsa-let-7a-5p	Homo sapiens	HEK293	Kidney	Embryonic/Fetal	Chimeric fragments	POSITIVE	DIRECT	DOWN	NA
ENSG00000148572	NRBF2	hsa-let-7a-5p	Homo sapiens	HEK293	Kidney	Embryonic/Fetal	PAR-CLIP	POSITIVE	DIRECT	DOWN	NA
ENSG00000148606	POLR3A	hsa-let-7a-5p	Homo sapiens	293S	Kidney	Embryonic/Fetal	HITS-CLIP	POSITIVE	DIRECT	DOWN	treatment:hippuristanol
ENSG00000148606	POLR3A	hsa-let-7a-5p	Homo sapiens	HEK293	Kidney	Embryonic/Fetal	PAR-CLIP	POSITIVE	DIRECT	DOWN	mild MNase digestion
ENSG00000148730	EIF4EBP2	hsa-let-7a-5p	Homo sapiens	HMSC	Bone Marrow	Stem/Progenitor	HITS-CLIP	POSITIVE	DIRECT	DOWN	NA
ENSG00000148730	EIF4EBP2	hsa-let-7a-5p	Homo sapiens	BETA Cells	Pancreas	Normal/Primary	HITS-CLIP	POSITIVE	DIRECT	DOWN	NA
ENSG00000148730	EIF4EBP2	hsa-let-7a-5p	Homo sapiens	293S	Kidney	Embryonic/Fetal	HITS-CLIP	POSITIVE	DIRECT	DOWN	treatment: arsenite
ENSG00000148737	TCF7L2	hsa-let-7a-5p	Homo sapiens	293S	Kidney	Embryonic/Fetal	HITS-CLIP	POSITIVE	DIRECT	DOWN	no treatment (control)
ENSG00000148773	MKI67	hsa-let-7a-5p	Homo sapiens	HUVEC	Umbilical Vein	Normal/Primary	HITS-CLIP	POSITIVE	DIRECT	DOWN	NA
ENSG00000148773	MKI67	hsa-let-7a-5p	Homo sapiens	293S	Kidney	Embryonic/Fetal	HITS-CLIP	POSITIVE	DIRECT	DOWN	no treatment (control)
ENSG00000148834	GSTO1	hsa-let-7a-5p	Homo sapiens	HMSC	Bone Marrow	Stem/Progenitor	HITS-CLIP	POSITIVE	DIRECT	DOWN	NA
ENSG00000148834	GSTO1	hsa-let-7a-5p	Homo sapiens	HUVEC	Umbilical Vein	Normal/Primary	HITS-CLIP	POSITIVE	DIRECT	DOWN	NA
ENSG00000148848	ADAM12	hsa-let-7a-5p	Homo sapiens	HMSC	Bone Marrow	Stem/Progenitor	HITS-CLIP	POSITIVE	DIRECT	DOWN	NA
ENSG00000149136	SSRP1	hsa-let-7a-5p	Homo sapiens	HEK293	Kidney	Embryonic/Fetal	Chimeric fragments	POSITIVE	DIRECT	DOWN	NA
ENSG00000149257	SERPINH1	hsa-let-7a-5p	Homo sapiens	HS5	Bone Marrow	Normal/Primary	HITS-CLIP	POSITIVE	DIRECT	DOWN	NA
ENSG00000149257	SERPINH1	hsa-let-7a-5p	Homo sapiens	HUVEC	Umbilical Vein	Normal/Primary	HITS-CLIP	POSITIVE	DIRECT	DOWN	NA
ENSG00000149308	NPAT	hsa-let-7a-5p	Homo sapiens	BETA Cells	Pancreas	Normal/Primary	HITS-CLIP	POSITIVE	DIRECT	DOWN	NA
ENSG00000149532	CPSF7	hsa-let-7a-5p	Homo sapiens	HEK293	Kidney	Embryonic/Fetal	Chimeric fragments	POSITIVE	DIRECT	DOWN	NA
ENSG00000149782	PLCB3	hsa-let-7a-5p	Homo sapiens	HUVEC	Umbilical Vein	Normal/Primary	HITS-CLIP	POSITIVE	DIRECT	DOWN	NA
ENSG00000149798	CDC42EP2	hsa-let-7a-5p	Homo sapiens	HUVEC	Umbilical Vein	Normal/Primary	HITS-CLIP	POSITIVE	DIRECT	DOWN	NA
ENSG00000149923	PPP4C	hsa-let-7a-5p	Homo sapiens	HS5	Bone Marrow	Normal/Primary	HITS-CLIP	POSITIVE	DIRECT	DOWN	NA
ENSG00000149923	PPP4C	hsa-let-7a-5p	Homo sapiens	293S	Kidney	Embryonic/Fetal	HITS-CLIP	POSITIVE	DIRECT	DOWN	treatment: arsenite
ENSG00000149923	PPP4C	hsa-let-7a-5p	Homo sapiens	HEK293	Kidney	Embryonic/Fetal	PAR-CLIP	POSITIVE	DIRECT	DOWN	mild MNase digestion
ENSG00000149925	ALDOA	hsa-let-7a-5p	Homo sapiens	HUVEC	Umbilical Vein	Normal/Primary	HITS-CLIP	POSITIVE	DIRECT	DOWN	NA
ENSG00000149925	ALDOA	hsa-let-7a-5p	Homo sapiens	EF3DAGO2	NA	Normal/Primary	PAR-CLIP	POSITIVE	DIRECT	DOWN	NA
ENSG00000149948	HMGA2	hsa-let-7a-5p	Homo sapiens	HS27A	Bone Marrow	Normal/Primary	HITS-CLIP	POSITIVE	DIRECT	DOWN	NA
ENSG00000149948	HMGA2	hsa-let-7a-5p	Homo sapiens	HS5	Bone Marrow	Normal/Primary	HITS-CLIP	POSITIVE	DIRECT	DOWN	NA
ENSG00000149948	HMGA2	hsa-let-7a-5p	Homo sapiens	HUVEC	Umbilical Vein	Normal/Primary	HITS-CLIP	POSITIVE	DIRECT	DOWN	NA
ENSG00000149948	HMGA2	hsa-let-7a-5p	Homo sapiens	FLPIN_TREX_293	Kidney	Normal/Primary	CLASH	POSITIVE	DIRECT	DOWN	NA
ENSG00000149948	HMGA2	hsa-let-7a-5p	Homo sapiens	293S	Kidney	Embryonic/Fetal	HITS-CLIP	POSITIVE	DIRECT	DOWN	treatment: arsenite
ENSG00000149948	HMGA2	hsa-let-7a-5p	Homo sapiens	HEK293	Kidney	Embryonic/Fetal	PAR-CLIP	POSITIVE	DIRECT	DOWN	mild MNase digestion
ENSG00000149948	HMGA2	hsa-let-7a-5p	Homo sapiens	HEK293	Kidney	Embryonic/Fetal	PAR-CLIP	POSITIVE	DIRECT	DOWN	NA
ENSG00000149948	HMGA2	hsa-let-7a-5p	Homo sapiens	HEK293	Kidney	Embryonic/Fetal	Chimeric fragments	POSITIVE	DIRECT	DOWN	NA
ENSG00000150347	ARID5B	hsa-let-7a-5p	Homo sapiens	HEK293	Kidney	Embryonic/Fetal	PAR-CLIP	POSITIVE	DIRECT	DOWN	NA
ENSG00000150401	DCUN1D2	hsa-let-7a-5p	Homo sapiens	HEK293	Kidney	Embryonic/Fetal	PAR-CLIP	POSITIVE	DIRECT	DOWN	mild MNase digestion
ENSG00000150593	PDCD4	hsa-let-7a-5p	Homo sapiens	LCL35	NA	Normal/Primary	PAR-CLIP	POSITIVE	DIRECT	DOWN	NA
ENSG00000150712	MTMR12	hsa-let-7a-5p	Homo sapiens	LCLBACD1	NA	Normal/Primary	PAR-CLIP	POSITIVE	DIRECT	DOWN	NA
ENSG00000150768	DLAT	hsa-let-7a-5p	Homo sapiens	HEK293	Kidney	Embryonic/Fetal	PAR-CLIP	POSITIVE	DIRECT	DOWN	mild MNase digestion
ENSG00000151148	UBE3B	hsa-let-7a-5p	Homo sapiens	HEK293	Kidney	Embryonic/Fetal	Chimeric fragments	POSITIVE	DIRECT	DOWN	NA
ENSG00000151233	GXYLT1	hsa-let-7a-5p	Homo sapiens	HEK293	Kidney	Embryonic/Fetal	PAR-CLIP	POSITIVE	DIRECT	DOWN	mild MNase digestion
ENSG00000151233	GXYLT1	hsa-let-7a-5p	Homo sapiens	HEK293	Kidney	Embryonic/Fetal	Chimeric fragments	POSITIVE	DIRECT	DOWN	NA
ENSG00000151292	CSNK1G3	hsa-let-7a-5p	Homo sapiens	HUVEC	Umbilical Vein	Normal/Primary	HITS-CLIP	POSITIVE	DIRECT	DOWN	NA
ENSG00000151414	NEK7	hsa-let-7a-5p	Homo sapiens	HMSC	Bone Marrow	Stem/Progenitor	HITS-CLIP	POSITIVE	DIRECT	DOWN	NA
ENSG00000151474	FRMD4A	hsa-let-7a-5p	Homo sapiens	HUVEC	Umbilical Vein	Normal/Primary	HITS-CLIP	POSITIVE	DIRECT	DOWN	NA
ENSG00000151553	FAM160B1	hsa-let-7a-5p	Homo sapiens	HMSC	Bone Marrow	Stem/Progenitor	HITS-CLIP	POSITIVE	DIRECT	DOWN	NA
ENSG00000151553	FAM160B1	hsa-let-7a-5p	Homo sapiens	HS27A	Bone Marrow	Normal/Primary	HITS-CLIP	POSITIVE	DIRECT	DOWN	NA
ENSG00000151835	SACS	hsa-let-7a-5p	Homo sapiens	HMSC	Bone Marrow	Stem/Progenitor	HITS-CLIP	POSITIVE	DIRECT	DOWN	NA
ENSG00000151835	SACS	hsa-let-7a-5p	Homo sapiens	HEK293	Kidney	Embryonic/Fetal	PAR-CLIP	POSITIVE	DIRECT	DOWN	NA
ENSG00000151881	C5orf28	hsa-let-7a-5p	Homo sapiens	HEK293	Kidney	Embryonic/Fetal	Chimeric fragments	POSITIVE	DIRECT	DOWN	NA
ENSG00000151914	DST	hsa-let-7a-5p	Homo sapiens	HS5	Bone Marrow	Normal/Primary	HITS-CLIP	POSITIVE	DIRECT	DOWN	NA
ENSG00000151914	DST	hsa-let-7a-5p	Homo sapiens	HUVEC	Umbilical Vein	Normal/Primary	HITS-CLIP	POSITIVE	DIRECT	DOWN	NA
ENSG00000152104	PTPN14	hsa-let-7a-5p	Homo sapiens	HS5	Bone Marrow	Normal/Primary	HITS-CLIP	POSITIVE	DIRECT	DOWN	NA
ENSG00000152104	PTPN14	hsa-let-7a-5p	Homo sapiens	HUVEC	Umbilical Vein	Normal/Primary	HITS-CLIP	POSITIVE	DIRECT	DOWN	NA
ENSG00000152223	EPG5	hsa-let-7a-5p	Homo sapiens	HS27A	Bone Marrow	Normal/Primary	HITS-CLIP	POSITIVE	DIRECT	DOWN	NA
ENSG00000152223	EPG5	hsa-let-7a-5p	Homo sapiens	HS5	Bone Marrow	Normal/Primary	HITS-CLIP	POSITIVE	DIRECT	DOWN	NA
ENSG00000152291	TGOLN2	hsa-let-7a-5p	Homo sapiens	LCL35	NA	Normal/Primary	PAR-CLIP	POSITIVE	DIRECT	DOWN	NA
ENSG00000152291	TGOLN2	hsa-let-7a-5p	Homo sapiens	LCLBACD3	NA	Normal/Primary	PAR-CLIP	POSITIVE	DIRECT	DOWN	NA
ENSG00000152291	TGOLN2	hsa-let-7a-5p	Homo sapiens	HEK293	Kidney	Embryonic/Fetal	PAR-CLIP	POSITIVE	DIRECT	DOWN	NA
ENSG00000152413	HOMER1	hsa-let-7a-5p	Homo sapiens	HEK293	Kidney	Embryonic/Fetal	Chimeric fragments	POSITIVE	DIRECT	DOWN	NA
ENSG00000152454	ZNF256	hsa-let-7a-5p	Homo sapiens	HEK293	Kidney	Embryonic/Fetal	Chimeric fragments	POSITIVE	DIRECT	DOWN	NA
ENSG00000152492	CCDC50	hsa-let-7a-5p	Homo sapiens	293S	Kidney	Embryonic/Fetal	HITS-CLIP	POSITIVE	DIRECT	DOWN	treatment: emetine
ENSG00000152518	ZFP36L2	hsa-let-7a-5p	Homo sapiens	HUVEC	Umbilical Vein	Normal/Primary	HITS-CLIP	POSITIVE	DIRECT	DOWN	NA
ENSG00000152520	PAN3	hsa-let-7a-5p	Homo sapiens	293S	Kidney	Embryonic/Fetal	HITS-CLIP	POSITIVE	DIRECT	DOWN	treatment: emetine
ENSG00000152749	GPR180	hsa-let-7a-5p	Homo sapiens	HEK293	Kidney	Embryonic/Fetal	Chimeric fragments	POSITIVE	DIRECT	DOWN	NA
ENSG00000152818	UTRN	hsa-let-7a-5p	Homo sapiens	HEK293	Kidney	Embryonic/Fetal	PAR-CLIP	POSITIVE	DIRECT	DOWN	mild MNase digestion
ENSG00000152952	PLOD2	hsa-let-7a-5p	Homo sapiens	HMSC	Bone Marrow	Stem/Progenitor	HITS-CLIP	POSITIVE	DIRECT	DOWN	NA
ENSG00000153066	TXNDC11	hsa-let-7a-5p	Homo sapiens	HEK293	Kidney	Embryonic/Fetal	Chimeric fragments	POSITIVE	DIRECT	DOWN	NA
ENSG00000153094	BCL2L11	hsa-let-7a-5p	Homo sapiens	293S	Kidney	Embryonic/Fetal	HITS-CLIP	POSITIVE	DIRECT	DOWN	no treatment (control)
ENSG00000153162	BMP6	hsa-let-7a-5p	Homo sapiens	HUVEC	Umbilical Vein	Normal/Primary	HITS-CLIP	POSITIVE	DIRECT	DOWN	NA
ENSG00000153187	HNRNPU	hsa-let-7a-5p	Homo sapiens	HEK293	Kidney	Embryonic/Fetal	PAR-CLIP	POSITIVE	DIRECT	DOWN	NA
ENSG00000153187	HNRNPU	hsa-let-7a-5p	Homo sapiens	HUVEC	Umbilical Vein	Normal/Primary	HITS-CLIP	POSITIVE	DIRECT	DOWN	NA
ENSG00000153201	RANBP2	hsa-let-7a-5p	Homo sapiens	HS5	Bone Marrow	Normal/Primary	HITS-CLIP	POSITIVE	DIRECT	DOWN	NA
ENSG00000153201	RANBP2	hsa-let-7a-5p	Homo sapiens	BETA Cells	Pancreas	Normal/Primary	HITS-CLIP	POSITIVE	DIRECT	DOWN	NA
ENSG00000153201	RANBP2	hsa-let-7a-5p	Homo sapiens	293S	Kidney	Embryonic/Fetal	HITS-CLIP	POSITIVE	DIRECT	DOWN	no treatment (control)
ENSG00000153201	RANBP2	hsa-let-7a-5p	Homo sapiens	293S	Kidney	Embryonic/Fetal	HITS-CLIP	POSITIVE	DIRECT	DOWN	treatment: arsenite
ENSG00000153201	RANBP2	hsa-let-7a-5p	Homo sapiens	293S	Kidney	Embryonic/Fetal	HITS-CLIP	POSITIVE	DIRECT	DOWN	treatment:hippuristanol
ENSG00000153234	NR4A2	hsa-let-7a-5p	Homo sapiens	HEK293	Kidney	Embryonic/Fetal	PAR-CLIP	POSITIVE	DIRECT	DOWN	NA
ENSG00000153250	RBMS1	hsa-let-7a-5p	Homo sapiens	BETA Cells	Pancreas	Normal/Primary	HITS-CLIP	POSITIVE	DIRECT	DOWN	NA
ENSG00000153291	SLC25A27	hsa-let-7a-5p	Homo sapiens	HEK293	Kidney	Embryonic/Fetal	PAR-CLIP	POSITIVE	DIRECT	DOWN	mild MNase digestion
ENSG00000153310	FAM49B	hsa-let-7a-5p	Homo sapiens	HUVEC	Umbilical Vein	Normal/Primary	HITS-CLIP	POSITIVE	DIRECT	DOWN	NA
ENSG00000153317	ASAP1	hsa-let-7a-5p	Homo sapiens	293S	Kidney	Embryonic/Fetal	HITS-CLIP	POSITIVE	DIRECT	DOWN	treatment: arsenite
ENSG00000153721	CNKSR3	hsa-let-7a-5p	Homo sapiens	BETA Cells	Pancreas	Normal/Primary	HITS-CLIP	POSITIVE	DIRECT	DOWN	NA
ENSG00000153786	ZDHHC7	hsa-let-7a-5p	Homo sapiens	HEK293	Kidney	Embryonic/Fetal	Chimeric fragments	POSITIVE	DIRECT	DOWN	NA
ENSG00000153815	CMIP	hsa-let-7a-5p	Homo sapiens	HUVEC	Umbilical Vein	Normal/Primary	HITS-CLIP	POSITIVE	DIRECT	DOWN	NA
ENSG00000153914	SREK1	hsa-let-7a-5p	Homo sapiens	HEK293	Kidney	Embryonic/Fetal	PAR-CLIP	POSITIVE	DIRECT	DOWN	mild MNase digestion
ENSG00000153922	CHD1	hsa-let-7a-5p	Homo sapiens	HEK293	Kidney	Embryonic/Fetal	PAR-CLIP	POSITIVE	DIRECT	DOWN	NA
ENSG00000153922	CHD1	hsa-let-7a-5p	Homo sapiens	HMSC	Bone Marrow	Stem/Progenitor	HITS-CLIP	POSITIVE	DIRECT	DOWN	NA
ENSG00000154127	UBASH3B	hsa-let-7a-5p	Homo sapiens	HS27A	Bone Marrow	Normal/Primary	HITS-CLIP	POSITIVE	DIRECT	DOWN	NA
ENSG00000154127	UBASH3B	hsa-let-7a-5p	Homo sapiens	HUVEC	Umbilical Vein	Normal/Primary	HITS-CLIP	POSITIVE	DIRECT	DOWN	NA
ENSG00000154133	ROBO4	hsa-let-7a-5p	Homo sapiens	HUVEC	Umbilical Vein	Normal/Primary	HITS-CLIP	POSITIVE	DIRECT	DOWN	NA
ENSG00000154144	TBRG1	hsa-let-7a-5p	Homo sapiens	HEK293	Kidney	Embryonic/Fetal	PAR-CLIP	POSITIVE	DIRECT	DOWN	mild MNase digestion
ENSG00000154734	ADAMTS1	hsa-let-7a-5p	Homo sapiens	HEK293	Kidney	Embryonic/Fetal	PAR-CLIP	POSITIVE	DIRECT	DOWN	mild MNase digestion
ENSG00000154736	ADAMTS5	hsa-let-7a-5p	Homo sapiens	293S	Kidney	Embryonic/Fetal	HITS-CLIP	POSITIVE	DIRECT	DOWN	no treatment (control)
ENSG00000154736	ADAMTS5	hsa-let-7a-5p	Homo sapiens	293S	Kidney	Embryonic/Fetal	HITS-CLIP	POSITIVE	DIRECT	DOWN	treatment: arsenite
ENSG00000154803	FLCN	hsa-let-7a-5p	Homo sapiens	BETA Cells	Pancreas	Normal/Primary	HITS-CLIP	POSITIVE	DIRECT	DOWN	NA
ENSG00000154813	DPH3	hsa-let-7a-5p	Homo sapiens	BETA Cells	Pancreas	Normal/Primary	HITS-CLIP	POSITIVE	DIRECT	DOWN	NA
ENSG00000154813	DPH3	hsa-let-7a-5p	Homo sapiens	HEK293	Kidney	Embryonic/Fetal	PAR-CLIP	POSITIVE	DIRECT	DOWN	mild MNase digestion
ENSG00000154864	PIEZO2	hsa-let-7a-5p	Homo sapiens	HS27A	Bone Marrow	Normal/Primary	HITS-CLIP	POSITIVE	DIRECT	DOWN	NA
ENSG00000155090	KLF10	hsa-let-7a-5p	Homo sapiens	HEK293	Kidney	Embryonic/Fetal	PAR-CLIP	POSITIVE	DIRECT	DOWN	NA
ENSG00000155090	KLF10	hsa-let-7a-5p	Homo sapiens	HS27A	Bone Marrow	Normal/Primary	HITS-CLIP	POSITIVE	DIRECT	DOWN	NA
ENSG00000155090	KLF10	hsa-let-7a-5p	Homo sapiens	HUVEC	Umbilical Vein	Normal/Primary	HITS-CLIP	POSITIVE	DIRECT	DOWN	NA
ENSG00000155090	KLF10	hsa-let-7a-5p	Homo sapiens	HEK293	Kidney	Embryonic/Fetal	Chimeric fragments	POSITIVE	DIRECT	DOWN	NA
ENSG00000155097	ATP6V1C1	hsa-let-7a-5p	Homo sapiens	HS27A	Bone Marrow	Normal/Primary	HITS-CLIP	POSITIVE	DIRECT	DOWN	NA
ENSG00000155097	ATP6V1C1	hsa-let-7a-5p	Homo sapiens	HS5	Bone Marrow	Normal/Primary	HITS-CLIP	POSITIVE	DIRECT	DOWN	NA
ENSG00000155097	ATP6V1C1	hsa-let-7a-5p	Homo sapiens	HEK293	Kidney	Embryonic/Fetal	Chimeric fragments	POSITIVE	DIRECT	DOWN	NA
ENSG00000155463	OXA1L	hsa-let-7a-5p	Homo sapiens	HEK293	Kidney	Embryonic/Fetal	PAR-CLIP	POSITIVE	DIRECT	DOWN	NA
ENSG00000155463	OXA1L	hsa-let-7a-5p	Homo sapiens	HS27A	Bone Marrow	Normal/Primary	HITS-CLIP	POSITIVE	DIRECT	DOWN	NA
ENSG00000155463	OXA1L	hsa-let-7a-5p	Homo sapiens	HUVEC	Umbilical Vein	Normal/Primary	HITS-CLIP	POSITIVE	DIRECT	DOWN	NA
ENSG00000155463	OXA1L	hsa-let-7a-5p	Homo sapiens	293S	Kidney	Embryonic/Fetal	HITS-CLIP	POSITIVE	DIRECT	DOWN	treatment: emetine
ENSG00000155463	OXA1L	hsa-let-7a-5p	Homo sapiens	HEK293	Kidney	Embryonic/Fetal	Chimeric fragments	POSITIVE	DIRECT	DOWN	NA
ENSG00000155506	LARP1	hsa-let-7a-5p	Homo sapiens	HS5	Bone Marrow	Normal/Primary	HITS-CLIP	POSITIVE	DIRECT	DOWN	NA
ENSG00000155506	LARP1	hsa-let-7a-5p	Homo sapiens	HUVEC	Umbilical Vein	Normal/Primary	HITS-CLIP	POSITIVE	DIRECT	DOWN	NA
ENSG00000155506	LARP1	hsa-let-7a-5p	Homo sapiens	293S	Kidney	Embryonic/Fetal	HITS-CLIP	POSITIVE	DIRECT	DOWN	treatment:emetine
ENSG00000155530	LRGUK	hsa-let-7a-5p	Homo sapiens	BETA Cells	Pancreas	Normal/Primary	HITS-CLIP	POSITIVE	DIRECT	DOWN	NA
ENSG00000155545	MIER3	hsa-let-7a-5p	Homo sapiens	HEK293	Kidney	Embryonic/Fetal	Chimeric fragments	POSITIVE	DIRECT	DOWN	NA
ENSG00000155876	RRAGA	hsa-let-7a-5p	Homo sapiens	HEK293	Kidney	Embryonic/Fetal	PAR-CLIP	POSITIVE	DIRECT	DOWN	NA
ENSG00000155876	RRAGA	hsa-let-7a-5p	Homo sapiens	HEK293	Kidney	Embryonic/Fetal	PAR-CLIP	POSITIVE	DIRECT	DOWN	mild MNase digestion
ENSG00000155876	RRAGA	hsa-let-7a-5p	Homo sapiens	HEK293	Kidney	Embryonic/Fetal	Chimeric fragments	POSITIVE	DIRECT	DOWN	NA
ENSG00000156273	BACH1	hsa-let-7a-5p	Homo sapiens	HS27A	Bone Marrow	Normal/Primary	HITS-CLIP	POSITIVE	DIRECT	DOWN	NA
ENSG00000156273	BACH1	hsa-let-7a-5p	Homo sapiens	HS5	Bone Marrow	Normal/Primary	HITS-CLIP	POSITIVE	DIRECT	DOWN	NA
ENSG00000156273	BACH1	hsa-let-7a-5p	Homo sapiens	BETA Cells	Pancreas	Normal/Primary	HITS-CLIP	POSITIVE	DIRECT	DOWN	NA
ENSG00000156273	BACH1	hsa-let-7a-5p	Homo sapiens	HEK293	Kidney	Embryonic/Fetal	PAR-CLIP	POSITIVE	DIRECT	DOWN	mild MNase digestion
ENSG00000156273	BACH1	hsa-let-7a-5p	Homo sapiens	HEK293	Kidney	Embryonic/Fetal	PAR-CLIP	POSITIVE	DIRECT	DOWN	NA
ENSG00000156273	BACH1	hsa-let-7a-5p	Homo sapiens	EF3DAGO2	NA	Normal/Primary	PAR-CLIP	POSITIVE	DIRECT	DOWN	NA
ENSG00000156273	BACH1	hsa-let-7a-5p	Homo sapiens	LCLBACD3	NA	Normal/Primary	PAR-CLIP	POSITIVE	DIRECT	DOWN	NA
ENSG00000156273	BACH1	hsa-let-7a-5p	Homo sapiens	LCLBAC	NA	Normal/Primary	PAR-CLIP	POSITIVE	DIRECT	DOWN	NA
ENSG00000156304	SCAF4	hsa-let-7a-5p	Homo sapiens	HEK293	Kidney	Embryonic/Fetal	Chimeric fragments	POSITIVE	DIRECT	DOWN	NA
ENSG00000156453	PCDH1	hsa-let-7a-5p	Homo sapiens	HUVEC	Umbilical Vein	Normal/Primary	HITS-CLIP	POSITIVE	DIRECT	DOWN	NA
ENSG00000156482	RPL30	hsa-let-7a-5p	Homo sapiens	HEK293	Kidney	Embryonic/Fetal	Chimeric fragments	POSITIVE	DIRECT	DOWN	NA
ENSG00000156531	PHF6	hsa-let-7a-5p	Homo sapiens	HEK293	Kidney	Embryonic/Fetal	Chimeric fragments	POSITIVE	DIRECT	DOWN	NA
ENSG00000156603	MED19	hsa-let-7a-5p	Homo sapiens	HEK293	Kidney	Embryonic/Fetal	PAR-CLIP	POSITIVE	DIRECT	DOWN	mild MNase digestion
ENSG00000156603	MED19	hsa-let-7a-5p	Homo sapiens	EF3DAGO2	NA	Normal/Primary	PAR-CLIP	POSITIVE	DIRECT	DOWN	NA
ENSG00000156603	MED19	hsa-let-7a-5p	Homo sapiens	LCL35	NA	Normal/Primary	PAR-CLIP	POSITIVE	DIRECT	DOWN	NA
ENSG00000156603	MED19	hsa-let-7a-5p	Homo sapiens	LCLBACD1	NA	Normal/Primary	PAR-CLIP	POSITIVE	DIRECT	DOWN	NA
ENSG00000156603	MED19	hsa-let-7a-5p	Homo sapiens	LCLBACD3	NA	Normal/Primary	PAR-CLIP	POSITIVE	DIRECT	DOWN	NA
ENSG00000156603	MED19	hsa-let-7a-5p	Homo sapiens	LCLBAC	NA	Normal/Primary	PAR-CLIP	POSITIVE	DIRECT	DOWN	NA
ENSG00000156697	UTP14A	hsa-let-7a-5p	Homo sapiens	HEK293	Kidney	Embryonic/Fetal	PAR-CLIP	POSITIVE	DIRECT	DOWN	mild MNase digestion
ENSG00000156853	ZNF689	hsa-let-7a-5p	Homo sapiens	HEK293	Kidney	Embryonic/Fetal	PAR-CLIP	POSITIVE	DIRECT	DOWN	mild MNase digestion
ENSG00000156875	HIAT1	hsa-let-7a-5p	Homo sapiens	HEK293	Kidney	Embryonic/Fetal	PAR-CLIP	POSITIVE	DIRECT	DOWN	NA
ENSG00000156875	HIAT1	hsa-let-7a-5p	Homo sapiens	HEK293	Kidney	Embryonic/Fetal	Chimeric fragments	POSITIVE	DIRECT	DOWN	NA
ENSG00000156990	RPUSD3	hsa-let-7a-5p	Homo sapiens	BETA Cells	Pancreas	Normal/Primary	HITS-CLIP	POSITIVE	DIRECT	DOWN	NA
ENSG00000157106	SMG1	hsa-let-7a-5p	Homo sapiens	HEK293	Kidney	Embryonic/Fetal	PAR-CLIP	POSITIVE	DIRECT	DOWN	NA
ENSG00000157107	FCHO2	hsa-let-7a-5p	Homo sapiens	HMSC	Bone Marrow	Stem/Progenitor	HITS-CLIP	POSITIVE	DIRECT	DOWN	NA
ENSG00000157107	FCHO2	hsa-let-7a-5p	Homo sapiens	HS27A	Bone Marrow	Normal/Primary	HITS-CLIP	POSITIVE	DIRECT	DOWN	NA
ENSG00000157107	FCHO2	hsa-let-7a-5p	Homo sapiens	HS5	Bone Marrow	Normal/Primary	HITS-CLIP	POSITIVE	DIRECT	DOWN	NA
ENSG00000157107	FCHO2	hsa-let-7a-5p	Homo sapiens	HUVEC	Umbilical Vein	Normal/Primary	HITS-CLIP	POSITIVE	DIRECT	DOWN	NA
ENSG00000157110	RBPMS	hsa-let-7a-5p	Homo sapiens	BETA Cells	Pancreas	Normal/Primary	HITS-CLIP	POSITIVE	DIRECT	DOWN	NA
ENSG00000157224	CLDN12	hsa-let-7a-5p	Homo sapiens	HS5	Bone Marrow	Normal/Primary	HITS-CLIP	POSITIVE	DIRECT	DOWN	NA
ENSG00000157224	CLDN12	hsa-let-7a-5p	Homo sapiens	BETA Cells	Pancreas	Normal/Primary	HITS-CLIP	POSITIVE	DIRECT	DOWN	NA
ENSG00000157224	CLDN12	hsa-let-7a-5p	Homo sapiens	HEK293	Kidney	Embryonic/Fetal	PAR-CLIP	POSITIVE	DIRECT	DOWN	mild MNase digestion
ENSG00000157224	CLDN12	hsa-let-7a-5p	Homo sapiens	EF3DAGO2	NA	Normal/Primary	PAR-CLIP	POSITIVE	DIRECT	DOWN	NA
ENSG00000157227	MMP14	hsa-let-7a-5p	Homo sapiens	HUVEC	Umbilical Vein	Normal/Primary	HITS-CLIP	POSITIVE	DIRECT	DOWN	NA
ENSG00000157450	RNF111	hsa-let-7a-5p	Homo sapiens	HEK293	Kidney	Embryonic/Fetal	PAR-CLIP	POSITIVE	DIRECT	DOWN	NA
ENSG00000157450	RNF111	hsa-let-7a-5p	Homo sapiens	EF3DAGO2	NA	Normal/Primary	PAR-CLIP	POSITIVE	DIRECT	DOWN	NA
ENSG00000157450	RNF111	hsa-let-7a-5p	Homo sapiens	LCL35	NA	Normal/Primary	PAR-CLIP	POSITIVE	DIRECT	DOWN	NA
ENSG00000157450	RNF111	hsa-let-7a-5p	Homo sapiens	LCLBACD3	NA	Normal/Primary	PAR-CLIP	POSITIVE	DIRECT	DOWN	NA
ENSG00000157450	RNF111	hsa-let-7a-5p	Homo sapiens	LCLBAC	NA	Normal/Primary	PAR-CLIP	POSITIVE	DIRECT	DOWN	NA
ENSG00000157456	CCNB2	hsa-let-7a-5p	Homo sapiens	FLPIN_TREX_293	Kidney	Normal/Primary	CLASH	POSITIVE	DIRECT	DOWN	NA
ENSG00000157483	MYO1E	hsa-let-7a-5p	Homo sapiens	HMSC	Bone Marrow	Stem/Progenitor	HITS-CLIP	POSITIVE	DIRECT	DOWN	NA
ENSG00000157483	MYO1E	hsa-let-7a-5p	Homo sapiens	LCL35	NA	Normal/Primary	PAR-CLIP	POSITIVE	DIRECT	DOWN	NA
ENSG00000157483	MYO1E	hsa-let-7a-5p	Homo sapiens	LCLBACD1	NA	Normal/Primary	PAR-CLIP	POSITIVE	DIRECT	DOWN	NA
ENSG00000157510	AFAP1L1	hsa-let-7a-5p	Homo sapiens	HUVEC	Umbilical Vein	Normal/Primary	HITS-CLIP	POSITIVE	DIRECT	DOWN	NA
ENSG00000157514	TSC22D3	hsa-let-7a-5p	Homo sapiens	EF3DAGO2	NA	Normal/Primary	PAR-CLIP	POSITIVE	DIRECT	DOWN	NA
ENSG00000157538	DSCR3	hsa-let-7a-5p	Homo sapiens	HUVEC	Umbilical Vein	Normal/Primary	HITS-CLIP	POSITIVE	DIRECT	DOWN	NA
ENSG00000157557	ETS2	hsa-let-7a-5p	Homo sapiens	HUVEC	Umbilical Vein	Normal/Primary	HITS-CLIP	POSITIVE	DIRECT	DOWN	NA
ENSG00000157625	TAB3	hsa-let-7a-5p	Homo sapiens	BETA Cells	Pancreas	Normal/Primary	HITS-CLIP	POSITIVE	DIRECT	DOWN	NA
ENSG00000157741	UBN2	hsa-let-7a-5p	Homo sapiens	HEK293	Kidney	Embryonic/Fetal	PAR-CLIP	POSITIVE	DIRECT	DOWN	mild MNase digestion
ENSG00000157764	BRAF	hsa-let-7a-5p	Homo sapiens	BETA Cells	Pancreas	Normal/Primary	HITS-CLIP	POSITIVE	DIRECT	DOWN	NA
ENSG00000157764	BRAF	hsa-let-7a-5p	Homo sapiens	HEK293	Kidney	Embryonic/Fetal	PAR-CLIP	POSITIVE	DIRECT	DOWN	mild MNase digestion
ENSG00000157800	SLC37A3	hsa-let-7a-5p	Homo sapiens	HEK293	Kidney	Embryonic/Fetal	Chimeric fragments	POSITIVE	DIRECT	DOWN	NA
ENSG00000157851	DPYSL5	hsa-let-7a-5p	Homo sapiens	HEK293	Kidney	Embryonic/Fetal	PAR-CLIP	POSITIVE	DIRECT	DOWN	mild MNase digestion
ENSG00000157851	DPYSL5	hsa-let-7a-5p	Homo sapiens	HEK293	Kidney	Embryonic/Fetal	PAR-CLIP	POSITIVE	DIRECT	DOWN	NA
ENSG00000157933	SKI	hsa-let-7a-5p	Homo sapiens	HEK293	Kidney	Embryonic/Fetal	PAR-CLIP	POSITIVE	DIRECT	DOWN	mild MNase digestion
ENSG00000157933	SKI	hsa-let-7a-5p	Homo sapiens	HEK293	Kidney	Embryonic/Fetal	Chimeric fragments	POSITIVE	DIRECT	DOWN	NA
ENSG00000157954	WIPI2	hsa-let-7a-5p	Homo sapiens	FLPIN_TREX_293	Kidney	Normal/Primary	CLASH	POSITIVE	DIRECT	DOWN	NA
ENSG00000157985	AGAP1	hsa-let-7a-5p	Homo sapiens	HEK293	Kidney	Embryonic/Fetal	PAR-CLIP	POSITIVE	DIRECT	DOWN	mild MNase digestion
ENSG00000158042	MRPL17	hsa-let-7a-5p	Homo sapiens	293S	Kidney	Embryonic/Fetal	HITS-CLIP	POSITIVE	DIRECT	DOWN	no treatment (control)
ENSG00000158050	DUSP2	hsa-let-7a-5p	Homo sapiens	LCL35	NA	Normal/Primary	PAR-CLIP	POSITIVE	DIRECT	DOWN	NA
ENSG00000158050	DUSP2	hsa-let-7a-5p	Homo sapiens	LCLBACD3	NA	Normal/Primary	PAR-CLIP	POSITIVE	DIRECT	DOWN	NA
ENSG00000158195	WASF2	hsa-let-7a-5p	Homo sapiens	HS5	Bone Marrow	Normal/Primary	HITS-CLIP	POSITIVE	DIRECT	DOWN	NA
ENSG00000158195	WASF2	hsa-let-7a-5p	Homo sapiens	293S	Kidney	Embryonic/Fetal	HITS-CLIP	POSITIVE	DIRECT	DOWN	no treatment (control)
ENSG00000158435	CNOT11	hsa-let-7a-5p	Homo sapiens	HEK293	Kidney	Embryonic/Fetal	Chimeric fragments	POSITIVE	DIRECT	DOWN	NA
ENSG00000158470	B4GALT5	hsa-let-7a-5p	Homo sapiens	HS5	Bone Marrow	Normal/Primary	HITS-CLIP	POSITIVE	DIRECT	DOWN	NA
ENSG00000158615	PPP1R15B	hsa-let-7a-5p	Homo sapiens	HS5	Bone Marrow	Normal/Primary	HITS-CLIP	POSITIVE	DIRECT	DOWN	NA
ENSG00000158615	PPP1R15B	hsa-let-7a-5p	Homo sapiens	HEK293	Kidney	Embryonic/Fetal	PAR-CLIP	POSITIVE	DIRECT	DOWN	mild MNase digestion
ENSG00000158711	ELK4	hsa-let-7a-5p	Homo sapiens	HUVEC	Umbilical Vein	Normal/Primary	HITS-CLIP	POSITIVE	DIRECT	DOWN	NA
ENSG00000158711	ELK4	hsa-let-7a-5p	Homo sapiens	BETA Cells	Pancreas	Normal/Primary	HITS-CLIP	POSITIVE	DIRECT	DOWN	NA
ENSG00000158796	DEDD	hsa-let-7a-5p	Homo sapiens	HUVEC	Umbilical Vein	Normal/Primary	HITS-CLIP	POSITIVE	DIRECT	DOWN	NA
ENSG00000158864	NDUFS2	hsa-let-7a-5p	Homo sapiens	FLPIN_TREX_293	Kidney	Normal/Primary	CLASH	POSITIVE	DIRECT	DOWN	NA
ENSG00000159063	ALG8	hsa-let-7a-5p	Homo sapiens	HEK293	Kidney	Embryonic/Fetal	PAR-CLIP	POSITIVE	DIRECT	DOWN	NA
ENSG00000159140	SON	hsa-let-7a-5p	Homo sapiens	HEK293	Kidney	Embryonic/Fetal	Chimeric fragments	POSITIVE	DIRECT	DOWN	NA
ENSG00000159217	IGF2BP1	hsa-let-7a-5p	Homo sapiens	HUVEC	Umbilical Vein	Normal/Primary	HITS-CLIP	POSITIVE	DIRECT	DOWN	NA
ENSG00000159217	IGF2BP1	hsa-let-7a-5p	Homo sapiens	293S	Kidney	Embryonic/Fetal	HITS-CLIP	POSITIVE	DIRECT	DOWN	no treatment (control)
ENSG00000159217	IGF2BP1	hsa-let-7a-5p	Homo sapiens	293S	Kidney	Embryonic/Fetal	HITS-CLIP	POSITIVE	DIRECT	DOWN	treatment: arsenite
ENSG00000159217	IGF2BP1	hsa-let-7a-5p	Homo sapiens	293S	Kidney	Embryonic/Fetal	HITS-CLIP	POSITIVE	DIRECT	DOWN	treatment:hippuristanol
ENSG00000159217	IGF2BP1	hsa-let-7a-5p	Homo sapiens	HEK293	Kidney	Embryonic/Fetal	PAR-CLIP	POSITIVE	DIRECT	DOWN	mild MNase digestion
ENSG00000159217	IGF2BP1	hsa-let-7a-5p	Homo sapiens	EF3DAGO2	NA	Normal/Primary	PAR-CLIP	POSITIVE	DIRECT	DOWN	NA
ENSG00000159217	IGF2BP1	hsa-let-7a-5p	Homo sapiens	HEK293	Kidney	Embryonic/Fetal	Chimeric fragments	POSITIVE	DIRECT	DOWN	NA
ENSG00000159256	MORC3	hsa-let-7a-5p	Homo sapiens	HEK293	Kidney	Embryonic/Fetal	Chimeric fragments	POSITIVE	DIRECT	DOWN	NA
ENSG00000159263	SIM2	hsa-let-7a-5p	Homo sapiens	HEK293	Kidney	Embryonic/Fetal	PAR-CLIP	POSITIVE	DIRECT	DOWN	mild MNase digestion
ENSG00000159314	ARHGAP27	hsa-let-7a-5p	Homo sapiens	HUVEC	Umbilical Vein	Normal/Primary	HITS-CLIP	POSITIVE	DIRECT	DOWN	NA
ENSG00000159388	BTG2	hsa-let-7a-5p	Homo sapiens	HUVEC	Umbilical Vein	Normal/Primary	HITS-CLIP	POSITIVE	DIRECT	DOWN	NA
ENSG00000159388	BTG2	hsa-let-7a-5p	Homo sapiens	ESC	Embryo	Embryonic/Fetal	Stem/Progenitor	Chimeric fragments	POSITIVE	DIRECT	DOWN
ENSG00000159459	UBR1	hsa-let-7a-5p	Homo sapiens	293S	Kidney	Embryonic/Fetal	HITS-CLIP	POSITIVE	DIRECT	DOWN	treatment: emetine
ENSG00000159479	MED8	hsa-let-7a-5p	Homo sapiens	HEK293	Kidney	Embryonic/Fetal	PAR-CLIP	POSITIVE	DIRECT	DOWN	mild MNase digestion
ENSG00000159592	GPBP1L1	hsa-let-7a-5p	Homo sapiens	HEK293	Kidney	Embryonic/Fetal	Chimeric fragments	POSITIVE	DIRECT	DOWN	NA
ENSG00000159640	ACE	hsa-let-7a-5p	Homo sapiens	HUVEC	Umbilical Vein	Normal/Primary	HITS-CLIP	POSITIVE	DIRECT	DOWN	NA
ENSG00000160014	CALM3	hsa-let-7a-5p	Homo sapiens	HUVEC	Umbilical Vein	Normal/Primary	HITS-CLIP	POSITIVE	DIRECT	DOWN	NA
ENSG00000160014	CALM3	hsa-let-7a-5p	Homo sapiens	293S	Kidney	Embryonic/Fetal	HITS-CLIP	POSITIVE	DIRECT	DOWN	treatment: arsenite
ENSG00000160194	NDUFV3	hsa-let-7a-5p	Homo sapiens	HEK293	Kidney	Embryonic/Fetal	PAR-CLIP	POSITIVE	DIRECT	DOWN	mild MNase digestion
ENSG00000160194	NDUFV3	hsa-let-7a-5p	Homo sapiens	LCLBAC	NA	Normal/Primary	PAR-CLIP	POSITIVE	DIRECT	DOWN	NA
ENSG00000160194	NDUFV3	hsa-let-7a-5p	Homo sapiens	HEK293	Kidney	Embryonic/Fetal	Chimeric fragments	POSITIVE	DIRECT	DOWN	NA
ENSG00000160218	TRAPPC10	hsa-let-7a-5p	Homo sapiens	HUVEC	Umbilical Vein	Normal/Primary	HITS-CLIP	POSITIVE	DIRECT	DOWN	NA
ENSG00000160293	VAV2	hsa-let-7a-5p	Homo sapiens	HUVEC	Umbilical Vein	Normal/Primary	HITS-CLIP	POSITIVE	DIRECT	DOWN	NA
ENSG00000160294	MCM3AP	hsa-let-7a-5p	Homo sapiens	BETA Cells	Pancreas	Normal/Primary	HITS-CLIP	POSITIVE	DIRECT	DOWN	NA
ENSG00000160410	SHKBP1	hsa-let-7a-5p	Homo sapiens	HUVEC	Umbilical Vein	Normal/Primary	HITS-CLIP	POSITIVE	DIRECT	DOWN	NA
ENSG00000160447	PKN3	hsa-let-7a-5p	Homo sapiens	HUVEC	Umbilical Vein	Normal/Primary	HITS-CLIP	POSITIVE	DIRECT	DOWN	NA
ENSG00000160551	TAOK1	hsa-let-7a-5p	Homo sapiens	HEK293	Kidney	Embryonic/Fetal	PAR-CLIP	POSITIVE	DIRECT	DOWN	mild MNase digestion
ENSG00000160551	TAOK1	hsa-let-7a-5p	Homo sapiens	HEK293	Kidney	Embryonic/Fetal	Chimeric fragments	POSITIVE	DIRECT	DOWN	NA
ENSG00000160685	ZBTB7B	hsa-let-7a-5p	Homo sapiens	293S	Kidney	Embryonic/Fetal	HITS-CLIP	POSITIVE	DIRECT	DOWN	no treatment (control)
ENSG00000160688	FLAD1	hsa-let-7a-5p	Homo sapiens	HEK293	Kidney	Embryonic/Fetal	Chimeric fragments	POSITIVE	DIRECT	DOWN	NA
ENSG00000160712	IL6R	hsa-let-7a-5p	Homo sapiens	BETA Cells	Pancreas	Normal/Primary	HITS-CLIP	POSITIVE	DIRECT	DOWN	NA
ENSG00000160796	NBEAL2	hsa-let-7a-5p	Homo sapiens	HUVEC	Umbilical Vein	Normal/Primary	HITS-CLIP	POSITIVE	DIRECT	DOWN	NA
ENSG00000160796	NBEAL2	hsa-let-7a-5p	Homo sapiens	EF3DAGO2	NA	Normal/Primary	PAR-CLIP	POSITIVE	DIRECT	DOWN	NA
ENSG00000160796	NBEAL2	hsa-let-7a-5p	Homo sapiens	LCL35	NA	Normal/Primary	PAR-CLIP	POSITIVE	DIRECT	DOWN	NA
ENSG00000160796	NBEAL2	hsa-let-7a-5p	Homo sapiens	LCLBACD1	NA	Normal/Primary	PAR-CLIP	POSITIVE	DIRECT	DOWN	NA
ENSG00000160796	NBEAL2	hsa-let-7a-5p	Homo sapiens	LCLBACD3	NA	Normal/Primary	PAR-CLIP	POSITIVE	DIRECT	DOWN	NA
ENSG00000160796	NBEAL2	hsa-let-7a-5p	Homo sapiens	LCLBAC	NA	Normal/Primary	PAR-CLIP	POSITIVE	DIRECT	DOWN	NA
ENSG00000161016	RPL8	hsa-let-7a-5p	Homo sapiens	HEK293	Kidney	Embryonic/Fetal	Chimeric fragments	POSITIVE	DIRECT	DOWN	NA
ENSG00000161021	MAML1	hsa-let-7a-5p	Homo sapiens	HUVEC	Umbilical Vein	Normal/Primary	HITS-CLIP	POSITIVE	DIRECT	DOWN	NA
ENSG00000161249	DMKN	hsa-let-7a-5p	Homo sapiens	HEK293	Kidney	Embryonic/Fetal	PAR-CLIP	POSITIVE	DIRECT	DOWN	mild MNase digestion
ENSG00000161533	ACOX1	hsa-let-7a-5p	Homo sapiens	HUVEC	Umbilical Vein	Normal/Primary	HITS-CLIP	POSITIVE	DIRECT	DOWN	NA
ENSG00000161791	FMNL3	hsa-let-7a-5p	Homo sapiens	HUVEC	Umbilical Vein	Normal/Primary	HITS-CLIP	POSITIVE	DIRECT	DOWN	NA
ENSG00000161920	MED11	hsa-let-7a-5p	Homo sapiens	HUVEC	Umbilical Vein	Normal/Primary	HITS-CLIP	POSITIVE	DIRECT	DOWN	NA
ENSG00000162104	ADCY9	hsa-let-7a-5p	Homo sapiens	293S	Kidney	Embryonic/Fetal	HITS-CLIP	POSITIVE	DIRECT	DOWN	no treatment (control)
ENSG00000162231	NXF1	hsa-let-7a-5p	Homo sapiens	HS5	Bone Marrow	Normal/Primary	HITS-CLIP	POSITIVE	DIRECT	DOWN	NA
ENSG00000162377	COA7	hsa-let-7a-5p	Homo sapiens	HEK293	Kidney	Embryonic/Fetal	PAR-CLIP	POSITIVE	DIRECT	DOWN	NA
ENSG00000162396	PARS2	hsa-let-7a-5p	Homo sapiens	HEK293	Kidney	Embryonic/Fetal	PAR-CLIP	POSITIVE	DIRECT	DOWN	NA
ENSG00000162396	PARS2	hsa-let-7a-5p	Homo sapiens	293S	Kidney	Embryonic/Fetal	HITS-CLIP	POSITIVE	DIRECT	DOWN	no treatment (control)
ENSG00000162396	PARS2	hsa-let-7a-5p	Homo sapiens	293S	Kidney	Embryonic/Fetal	HITS-CLIP	POSITIVE	DIRECT	DOWN	treatment: emetine
ENSG00000162396	PARS2	hsa-let-7a-5p	Homo sapiens	HEK293	Kidney	Embryonic/Fetal	PAR-CLIP	POSITIVE	DIRECT	DOWN	mild MNase digestion
ENSG00000162402	USP24	hsa-let-7a-5p	Homo sapiens	HEK293	Kidney	Embryonic/Fetal	PAR-CLIP	POSITIVE	DIRECT	DOWN	mild MNase digestion
ENSG00000162402	USP24	hsa-let-7a-5p	Homo sapiens	HEK293	Kidney	Embryonic/Fetal	Chimeric fragments	POSITIVE	DIRECT	DOWN	NA
ENSG00000162409	PRKAA2	hsa-let-7a-5p	Homo sapiens	HEK293	Kidney	Embryonic/Fetal	Chimeric fragments	POSITIVE	DIRECT	DOWN	NA
ENSG00000162434	JAK1	hsa-let-7a-5p	Homo sapiens	HS5	Bone Marrow	Normal/Primary	HITS-CLIP	POSITIVE	DIRECT	DOWN	NA
ENSG00000162599	NFIA	hsa-let-7a-5p	Homo sapiens	HUVEC	Umbilical Vein	Normal/Primary	HITS-CLIP	POSITIVE	DIRECT	DOWN	NA
ENSG00000162692	VCAM1	hsa-let-7a-5p	Homo sapiens	HMSC	Bone Marrow	Stem/Progenitor	HITS-CLIP	POSITIVE	DIRECT	DOWN	NA
ENSG00000162695	SLC30A7	hsa-let-7a-5p	Homo sapiens	HEK293	Kidney	Embryonic/Fetal	PAR-CLIP	POSITIVE	DIRECT	DOWN	mild MNase digestion
ENSG00000162695	SLC30A7	hsa-let-7a-5p	Homo sapiens	EF3DAGO2	NA	Normal/Primary	PAR-CLIP	POSITIVE	DIRECT	DOWN	NA
ENSG00000162702	ZNF281	hsa-let-7a-5p	Homo sapiens	HMSC	Bone Marrow	Stem/Progenitor	HITS-CLIP	POSITIVE	DIRECT	DOWN	NA
ENSG00000162702	ZNF281	hsa-let-7a-5p	Homo sapiens	HEK293	Kidney	Embryonic/Fetal	Chimeric fragments	POSITIVE	DIRECT	DOWN	NA
ENSG00000162924	REL	hsa-let-7a-5p	Homo sapiens	HEK293	Kidney	Embryonic/Fetal	Chimeric fragments	POSITIVE	DIRECT	DOWN	NA
ENSG00000162980	ARL5A	hsa-let-7a-5p	Homo sapiens	HEK293	Kidney	Embryonic/Fetal	Chimeric fragments	POSITIVE	DIRECT	DOWN	NA
ENSG00000163125	RPRD2	hsa-let-7a-5p	Homo sapiens	HMSC	Bone Marrow	Stem/Progenitor	HITS-CLIP	POSITIVE	DIRECT	DOWN	NA
ENSG00000163162	RNF149	hsa-let-7a-5p	Homo sapiens	HEK293	Kidney	Embryonic/Fetal	Chimeric fragments	POSITIVE	DIRECT	DOWN	NA
ENSG00000163376	KBTBD8	hsa-let-7a-5p	Homo sapiens	HEK293	Kidney	Embryonic/Fetal	Chimeric fragments	POSITIVE	DIRECT	DOWN	NA
ENSG00000163428	LRRC58	hsa-let-7a-5p	Homo sapiens	HEK293	Kidney	Embryonic/Fetal	Chimeric fragments	POSITIVE	DIRECT	DOWN	NA
ENSG00000163430	FSTL1	hsa-let-7a-5p	Homo sapiens	HMSC	Bone Marrow	Stem/Progenitor	HITS-CLIP	POSITIVE	DIRECT	DOWN	NA
ENSG00000163430	FSTL1	hsa-let-7a-5p	Homo sapiens	HUVEC	Umbilical Vein	Normal/Primary	HITS-CLIP	POSITIVE	DIRECT	DOWN	NA
ENSG00000163430	FSTL1	hsa-let-7a-5p	Homo sapiens	BETA Cells	Pancreas	Normal/Primary	HITS-CLIP	POSITIVE	DIRECT	DOWN	NA
ENSG00000163430	FSTL1	hsa-let-7a-5p	Homo sapiens	293S	Kidney	Embryonic/Fetal	HITS-CLIP	POSITIVE	DIRECT	DOWN	treatment:hippuristanol
ENSG00000163430	FSTL1	hsa-let-7a-5p	Homo sapiens	HEK293	Kidney	Embryonic/Fetal	PAR-CLIP	POSITIVE	DIRECT	DOWN	mild MNase digestion
ENSG00000163466	ARPC2	hsa-let-7a-5p	Homo sapiens	HMSC	Bone Marrow	Stem/Progenitor	HITS-CLIP	POSITIVE	DIRECT	DOWN	NA
ENSG00000163468	CCT3	hsa-let-7a-5p	Homo sapiens	HUVEC	Umbilical Vein	Normal/Primary	HITS-CLIP	POSITIVE	DIRECT	DOWN	NA
ENSG00000163513	TGFBR2	hsa-let-7a-5p	Homo sapiens	HUVEC	Umbilical Vein	Normal/Primary	HITS-CLIP	POSITIVE	DIRECT	DOWN	NA
ENSG00000163565	IFI16	hsa-let-7a-5p	Homo sapiens	HUVEC	Umbilical Vein	Normal/Primary	HITS-CLIP	POSITIVE	DIRECT	DOWN	NA
ENSG00000163584	RPL22L1	hsa-let-7a-5p	Homo sapiens	HEK293	Kidney	Embryonic/Fetal	PAR-CLIP	POSITIVE	DIRECT	DOWN	NA
ENSG00000163681	SLMAP	hsa-let-7a-5p	Homo sapiens	HEK293	Kidney	Embryonic/Fetal	Chimeric fragments	POSITIVE	DIRECT	DOWN	NA
ENSG00000163682	RPL9	hsa-let-7a-5p	Homo sapiens	FLPIN_TREX_293	Kidney	Normal/Primary	CLASH	POSITIVE	DIRECT	DOWN	NA
ENSG00000163719	MTMR14	hsa-let-7a-5p	Homo sapiens	HS27A	Bone Marrow	Normal/Primary	HITS-CLIP	POSITIVE	DIRECT	DOWN	NA
ENSG00000163755	HPS3	hsa-let-7a-5p	Homo sapiens	HEK293	Kidney	Embryonic/Fetal	PAR-CLIP	POSITIVE	DIRECT	DOWN	mild MNase digestion
ENSG00000163866	SMIM12	hsa-let-7a-5p	Homo sapiens	HEK293	Kidney	Embryonic/Fetal	Chimeric fragments	POSITIVE	DIRECT	DOWN	NA
ENSG00000163875	MEAF6	hsa-let-7a-5p	Homo sapiens	293S	Kidney	Embryonic/Fetal	HITS-CLIP	POSITIVE	DIRECT	DOWN	treatment: emetine
ENSG00000163875	MEAF6	hsa-let-7a-5p	Homo sapiens	HEK293	Kidney	Embryonic/Fetal	Chimeric fragments	POSITIVE	DIRECT	DOWN	NA
ENSG00000163913	IFT122	hsa-let-7a-5p	Homo sapiens	293S	Kidney	Embryonic/Fetal	HITS-CLIP	POSITIVE	DIRECT	DOWN	treatment:hippuristanol
ENSG00000163938	GNL3	hsa-let-7a-5p	Homo sapiens	HEK293	Kidney	Embryonic/Fetal	Chimeric fragments	POSITIVE	DIRECT	DOWN	NA
ENSG00000163939	PBRM1	hsa-let-7a-5p	Homo sapiens	HUVEC	Umbilical Vein	Normal/Primary	HITS-CLIP	POSITIVE	DIRECT	DOWN	NA
ENSG00000163946	FAM208A	hsa-let-7a-5p	Homo sapiens	HEK293	Kidney	Embryonic/Fetal	PAR-CLIP	POSITIVE	DIRECT	DOWN	mild MNase digestion
ENSG00000163975	MFI2	hsa-let-7a-5p	Homo sapiens	EF3DAGO2	NA	Normal/Primary	PAR-CLIP	POSITIVE	DIRECT	DOWN	NA
ENSG00000164011	ZNF691	hsa-let-7a-5p	Homo sapiens	EF3DAGO2	NA	Normal/Primary	PAR-CLIP	POSITIVE	DIRECT	DOWN	NA
ENSG00000164011	ZNF691	hsa-let-7a-5p	Homo sapiens	HEK293	Kidney	Embryonic/Fetal	Chimeric fragments	POSITIVE	DIRECT	DOWN	NA
ENSG00000164048	ZNF589	hsa-let-7a-5p	Homo sapiens	BETA Cells	Pancreas	Normal/Primary	HITS-CLIP	POSITIVE	DIRECT	DOWN	NA
ENSG00000164074	C4orf29	hsa-let-7a-5p	Homo sapiens	HEK293	Kidney	Embryonic/Fetal	PAR-CLIP	POSITIVE	DIRECT	DOWN	mild MNase digestion
ENSG00000164109	MAD2L1	hsa-let-7a-5p	Homo sapiens	HEK293	Kidney	Embryonic/Fetal	PAR-CLIP	POSITIVE	DIRECT	DOWN	mild MNase digestion
ENSG00000164118	CEP44	hsa-let-7a-5p	Homo sapiens	HEK293	Kidney	Embryonic/Fetal	PAR-CLIP	POSITIVE	DIRECT	DOWN	mild MNase digestion
ENSG00000164253	WDR41	hsa-let-7a-5p	Homo sapiens	HEK293	Kidney	Embryonic/Fetal	PAR-CLIP	POSITIVE	DIRECT	DOWN	mild MNase digestion
ENSG00000164284	GRPEL2	hsa-let-7a-5p	Homo sapiens	HEK293	Kidney	Embryonic/Fetal	PAR-CLIP	POSITIVE	DIRECT	DOWN	mild MNase digestion
ENSG00000164284	GRPEL2	hsa-let-7a-5p	Homo sapiens	HEK293	Kidney	Embryonic/Fetal	Chimeric fragments	POSITIVE	DIRECT	DOWN	NA
ENSG00000164292	RHOBTB3	hsa-let-7a-5p	Homo sapiens	HEK293	Kidney	Embryonic/Fetal	PAR-CLIP	POSITIVE	DIRECT	DOWN	mild MNase digestion
ENSG00000164292	RHOBTB3	hsa-let-7a-5p	Homo sapiens	LCL35	NA	Normal/Primary	PAR-CLIP	POSITIVE	DIRECT	DOWN	NA
ENSG00000164292	RHOBTB3	hsa-let-7a-5p	Homo sapiens	LCLBACD1	NA	Normal/Primary	PAR-CLIP	POSITIVE	DIRECT	DOWN	NA
ENSG00000164292	RHOBTB3	hsa-let-7a-5p	Homo sapiens	LCLBAC	NA	Normal/Primary	PAR-CLIP	POSITIVE	DIRECT	DOWN	NA
ENSG00000164327	RICTOR	hsa-let-7a-5p	Homo sapiens	HS27A	Bone Marrow	Normal/Primary	HITS-CLIP	POSITIVE	DIRECT	DOWN	NA
ENSG00000164329	PAPD4	hsa-let-7a-5p	Homo sapiens	293S	Kidney	Embryonic/Fetal	HITS-CLIP	POSITIVE	DIRECT	DOWN	no treatment (control)
ENSG00000164329	PAPD4	hsa-let-7a-5p	Homo sapiens	HEK293	Kidney	Embryonic/Fetal	PAR-CLIP	POSITIVE	DIRECT	DOWN	mild MNase digestion
ENSG00000164329	PAPD4	hsa-let-7a-5p	Homo sapiens	LCLBAC	NA	Normal/Primary	PAR-CLIP	POSITIVE	DIRECT	DOWN	NA
ENSG00000164347	GFM2	hsa-let-7a-5p	Homo sapiens	HEK293	Kidney	Embryonic/Fetal	PAR-CLIP	POSITIVE	DIRECT	DOWN	NA
ENSG00000164587	RPS14	hsa-let-7a-5p	Homo sapiens	HEK293	Kidney	Embryonic/Fetal	Chimeric fragments	POSITIVE	DIRECT	DOWN	NA
ENSG00000164604	GPR85	hsa-let-7a-5p	Homo sapiens	HS27A	Bone Marrow	Normal/Primary	HITS-CLIP	POSITIVE	DIRECT	DOWN	NA
ENSG00000164631	ZNF12	hsa-let-7a-5p	Homo sapiens	HEK293	Kidney	Embryonic/Fetal	PAR-CLIP	POSITIVE	DIRECT	DOWN	mild MNase digestion
ENSG00000164649	CDCA7L	hsa-let-7a-5p	Homo sapiens	HUVEC	Umbilical Vein	Normal/Primary	HITS-CLIP	POSITIVE	DIRECT	DOWN	NA
ENSG00000164692	COL1A2	hsa-let-7a-5p	Homo sapiens	HMSC	Bone Marrow	Stem/Progenitor	HITS-CLIP	POSITIVE	DIRECT	DOWN	NA
ENSG00000164733	CTSB	hsa-let-7a-5p	Homo sapiens	HUVEC	Umbilical Vein	Normal/Primary	HITS-CLIP	POSITIVE	DIRECT	DOWN	NA
ENSG00000164741	DLC1	hsa-let-7a-5p	Homo sapiens	HEK293	Kidney	Embryonic/Fetal	PAR-CLIP	POSITIVE	DIRECT	DOWN	NA
ENSG00000164830	OXR1	hsa-let-7a-5p	Homo sapiens	HEK293	Kidney	Embryonic/Fetal	Chimeric fragments	POSITIVE	DIRECT	DOWN	NA
ENSG00000164880	INTS1	hsa-let-7a-5p	Homo sapiens	HUVEC	Umbilical Vein	Normal/Primary	HITS-CLIP	POSITIVE	DIRECT	DOWN	NA
ENSG00000164889	SLC4A2	hsa-let-7a-5p	Homo sapiens	HUVEC	Umbilical Vein	Normal/Primary	HITS-CLIP	POSITIVE	DIRECT	DOWN	NA
ENSG00000164904	ALDH7A1	hsa-let-7a-5p	Homo sapiens	FLPIN_TREX_293	Kidney	Normal/Primary	CLASH	POSITIVE	DIRECT	DOWN	NA
ENSG00000164916	FOXK1	hsa-let-7a-5p	Homo sapiens	HEK293	Kidney	Embryonic/Fetal	PAR-CLIP	POSITIVE	DIRECT	DOWN	mild MNase digestion
ENSG00000164916	FOXK1	hsa-let-7a-5p	Homo sapiens	HEK293	Kidney	Embryonic/Fetal	Chimeric fragments	POSITIVE	DIRECT	DOWN	NA
ENSG00000164924	YWHAZ	hsa-let-7a-5p	Homo sapiens	HUVEC	Umbilical Vein	Normal/Primary	HITS-CLIP	POSITIVE	DIRECT	DOWN	NA
ENSG00000164938	TP53INP1	hsa-let-7a-5p	Homo sapiens	HMSC	Bone Marrow	Stem/Progenitor	HITS-CLIP	POSITIVE	DIRECT	DOWN	NA
ENSG00000164938	TP53INP1	hsa-let-7a-5p	Homo sapiens	HUVEC	Umbilical Vein	Normal/Primary	HITS-CLIP	POSITIVE	DIRECT	DOWN	NA
ENSG00000165006	UBAP1	hsa-let-7a-5p	Homo sapiens	HEK293	Kidney	Embryonic/Fetal	Chimeric fragments	POSITIVE	DIRECT	DOWN	NA
ENSG00000165118	C9orf64	hsa-let-7a-5p	Homo sapiens	HS5	Bone Marrow	Normal/Primary	HITS-CLIP	POSITIVE	DIRECT	DOWN	NA
ENSG00000165186	PTCHD1	hsa-let-7a-5p	Homo sapiens	HEK293	Kidney	Embryonic/Fetal	PAR-CLIP	POSITIVE	DIRECT	DOWN	mild MNase digestion
ENSG00000165304	MELK	hsa-let-7a-5p	Homo sapiens	HUVEC	Umbilical Vein	Normal/Primary	HITS-CLIP	POSITIVE	DIRECT	DOWN	NA
ENSG00000165323	FAT3	hsa-let-7a-5p	Homo sapiens	293S	Kidney	Embryonic/Fetal	HITS-CLIP	POSITIVE	DIRECT	DOWN	no treatment (control)
ENSG00000165323	FAT3	hsa-let-7a-5p	Homo sapiens	HEK293	Kidney	Embryonic/Fetal	PAR-CLIP	POSITIVE	DIRECT	DOWN	mild MNase digestion
ENSG00000165359	DDX26B	hsa-let-7a-5p	Homo sapiens	HEK293	Kidney	Embryonic/Fetal	PAR-CLIP	POSITIVE	DIRECT	DOWN	mild MNase digestion
ENSG00000165410	CFL2	hsa-let-7a-5p	Homo sapiens	HEK293	Kidney	Embryonic/Fetal	PAR-CLIP	POSITIVE	DIRECT	DOWN	mild MNase digestion
ENSG00000165410	CFL2	hsa-let-7a-5p	Homo sapiens	HEK293	Kidney	Embryonic/Fetal	Chimeric fragments	POSITIVE	DIRECT	DOWN	NA
ENSG00000165458	INPPL1	hsa-let-7a-5p	Homo sapiens	HMSC	Bone Marrow	Stem/Progenitor	HITS-CLIP	POSITIVE	DIRECT	DOWN	NA
ENSG00000165458	INPPL1	hsa-let-7a-5p	Homo sapiens	293S	Kidney	Embryonic/Fetal	HITS-CLIP	POSITIVE	DIRECT	DOWN	treatment: arsenite
ENSG00000165527	ARF6	hsa-let-7a-5p	Homo sapiens	HEK293	Kidney	Embryonic/Fetal	PAR-CLIP	POSITIVE	DIRECT	DOWN	NA
ENSG00000165572	KBTBD6	hsa-let-7a-5p	Homo sapiens	HEK293	Kidney	Embryonic/Fetal	Chimeric fragments	POSITIVE	DIRECT	DOWN	NA
ENSG00000165650	PDZD8	hsa-let-7a-5p	Homo sapiens	HUVEC	Umbilical Vein	Normal/Primary	HITS-CLIP	POSITIVE	DIRECT	DOWN	NA
ENSG00000165699	TSC1	hsa-let-7a-5p	Homo sapiens	HS5	Bone Marrow	Normal/Primary	HITS-CLIP	POSITIVE	DIRECT	DOWN	NA
ENSG00000165704	HPRT1	hsa-let-7a-5p	Homo sapiens	HEK293	Kidney	Embryonic/Fetal	Chimeric fragments	POSITIVE	DIRECT	DOWN	NA
ENSG00000165997	ARL5B	hsa-let-7a-5p	Homo sapiens	HEK293	Kidney	Embryonic/Fetal	Chimeric fragments	POSITIVE	DIRECT	DOWN	NA
ENSG00000166086	JAM3	hsa-let-7a-5p	Homo sapiens	HUVEC	Umbilical Vein	Normal/Primary	HITS-CLIP	POSITIVE	DIRECT	DOWN	NA
ENSG00000166086	JAM3	hsa-let-7a-5p	Homo sapiens	BETA Cells	Pancreas	Normal/Primary	HITS-CLIP	POSITIVE	DIRECT	DOWN	NA
ENSG00000166135	HIF1AN	hsa-let-7a-5p	Homo sapiens	293S	Kidney	Embryonic/Fetal	HITS-CLIP	POSITIVE	DIRECT	DOWN	no treatment (control)
ENSG00000166135	HIF1AN	hsa-let-7a-5p	Homo sapiens	293S	Kidney	Embryonic/Fetal	HITS-CLIP	POSITIVE	DIRECT	DOWN	treatment: arsenite
ENSG00000166135	HIF1AN	hsa-let-7a-5p	Homo sapiens	LCLBACD3	NA	Normal/Primary	PAR-CLIP	POSITIVE	DIRECT	DOWN	NA
ENSG00000166145	SPINT1	hsa-let-7a-5p	Homo sapiens	HEK293	Kidney	Embryonic/Fetal	Chimeric fragments	POSITIVE	DIRECT	DOWN	NA
ENSG00000166147	FBN1	hsa-let-7a-5p	Homo sapiens	HMSC	Bone Marrow	Stem/Progenitor	HITS-CLIP	POSITIVE	DIRECT	DOWN	NA
ENSG00000166147	FBN1	hsa-let-7a-5p	Homo sapiens	HS27A	Bone Marrow	Normal/Primary	HITS-CLIP	POSITIVE	DIRECT	DOWN	NA
ENSG00000166147	FBN1	hsa-let-7a-5p	Homo sapiens	HS5	Bone Marrow	Normal/Primary	HITS-CLIP	POSITIVE	DIRECT	DOWN	NA
ENSG00000166147	FBN1	hsa-let-7a-5p	Homo sapiens	BETA Cells	Pancreas	Normal/Primary	HITS-CLIP	POSITIVE	DIRECT	DOWN	NA
ENSG00000166165	CKB	hsa-let-7a-5p	Homo sapiens	HEK293	Kidney	Embryonic/Fetal	Chimeric fragments	POSITIVE	DIRECT	DOWN	NA
ENSG00000166169	POLL	hsa-let-7a-5p	Homo sapiens	HUVEC	Umbilical Vein	Normal/Primary	HITS-CLIP	POSITIVE	DIRECT	DOWN	NA
ENSG00000166169	POLL	hsa-let-7a-5p	Homo sapiens	HEK293	Kidney	Embryonic/Fetal	PAR-CLIP	POSITIVE	DIRECT	DOWN	mild MNase digestion
ENSG00000166181	API5	hsa-let-7a-5p	Homo sapiens	HS5	Bone Marrow	Normal/Primary	HITS-CLIP	POSITIVE	DIRECT	DOWN	NA
ENSG00000166197	NOLC1	hsa-let-7a-5p	Homo sapiens	HEK293	Kidney	Embryonic/Fetal	PAR-CLIP	POSITIVE	DIRECT	DOWN	NA
ENSG00000166197	NOLC1	hsa-let-7a-5p	Homo sapiens	293S	Kidney	Embryonic/Fetal	HITS-CLIP	POSITIVE	DIRECT	DOWN	treatment: emetine
ENSG00000166225	FRS2	hsa-let-7a-5p	Homo sapiens	HUVEC	Umbilical Vein	Normal/Primary	HITS-CLIP	POSITIVE	DIRECT	DOWN	NA
ENSG00000166272	WBP1L	hsa-let-7a-5p	Homo sapiens	HUVEC	Umbilical Vein	Normal/Primary	HITS-CLIP	POSITIVE	DIRECT	DOWN	NA
ENSG00000166340	TPP1	hsa-let-7a-5p	Homo sapiens	HUVEC	Umbilical Vein	Normal/Primary	HITS-CLIP	POSITIVE	DIRECT	DOWN	NA
ENSG00000166398	KIAA0355	hsa-let-7a-5p	Homo sapiens	HUVEC	Umbilical Vein	Normal/Primary	HITS-CLIP	POSITIVE	DIRECT	DOWN	NA
ENSG00000166402	TUB	hsa-let-7a-5p	Homo sapiens	HEK293	Kidney	Embryonic/Fetal	Chimeric fragments	POSITIVE	DIRECT	DOWN	NA
ENSG00000166450	PRTG	hsa-let-7a-5p	Homo sapiens	293S	Kidney	Embryonic/Fetal	HITS-CLIP	POSITIVE	DIRECT	DOWN	treatment: arsenite
ENSG00000166450	PRTG	hsa-let-7a-5p	Homo sapiens	HEK293	Kidney	Embryonic/Fetal	PAR-CLIP	POSITIVE	DIRECT	DOWN	mild MNase digestion
ENSG00000166507	NDST2	hsa-let-7a-5p	Homo sapiens	HUVEC	Umbilical Vein	Normal/Primary	HITS-CLIP	POSITIVE	DIRECT	DOWN	NA
ENSG00000166507	NDST2	hsa-let-7a-5p	Homo sapiens	293S	Kidney	Embryonic/Fetal	HITS-CLIP	POSITIVE	DIRECT	DOWN	treatment: emetine
ENSG00000166508	MCM7	hsa-let-7a-5p	Homo sapiens	HEK293	Kidney	Embryonic/Fetal	Chimeric fragments	POSITIVE	DIRECT	DOWN	NA
ENSG00000166598	HSP90B1	hsa-let-7a-5p	Homo sapiens	HS27A	Bone Marrow	Normal/Primary	HITS-CLIP	POSITIVE	DIRECT	DOWN	NA
ENSG00000166598	HSP90B1	hsa-let-7a-5p	Homo sapiens	HS5	Bone Marrow	Normal/Primary	HITS-CLIP	POSITIVE	DIRECT	DOWN	NA
ENSG00000166825	ANPEP	hsa-let-7a-5p	Homo sapiens	HUVEC	Umbilical Vein	Normal/Primary	HITS-CLIP	POSITIVE	DIRECT	DOWN	NA
ENSG00000166833	NAV2	hsa-let-7a-5p	Homo sapiens	HUVEC	Umbilical Vein	Normal/Primary	HITS-CLIP	POSITIVE	DIRECT	DOWN	NA
ENSG00000166860	ZBTB39	hsa-let-7a-5p	Homo sapiens	HEK293	Kidney	Embryonic/Fetal	PAR-CLIP	POSITIVE	DIRECT	DOWN	mild MNase digestion
ENSG00000166860	ZBTB39	hsa-let-7a-5p	Homo sapiens	HEK293	Kidney	Embryonic/Fetal	Chimeric fragments	POSITIVE	DIRECT	DOWN	NA
ENSG00000166881	TMEM194A	hsa-let-7a-5p	Homo sapiens	HS27A	Bone Marrow	Normal/Primary	HITS-CLIP	POSITIVE	DIRECT	DOWN	NA
ENSG00000166881	TMEM194A	hsa-let-7a-5p	Homo sapiens	HEK293	Kidney	Embryonic/Fetal	Chimeric fragments	POSITIVE	DIRECT	DOWN	NA
ENSG00000166889	PATL1	hsa-let-7a-5p	Homo sapiens	HMSC	Bone Marrow	Stem/Progenitor	HITS-CLIP	POSITIVE	DIRECT	DOWN	NA
ENSG00000166889	PATL1	hsa-let-7a-5p	Homo sapiens	HS27A	Bone Marrow	Normal/Primary	HITS-CLIP	POSITIVE	DIRECT	DOWN	NA
ENSG00000166889	PATL1	hsa-let-7a-5p	Homo sapiens	HS5	Bone Marrow	Normal/Primary	HITS-CLIP	POSITIVE	DIRECT	DOWN	NA
ENSG00000166889	PATL1	hsa-let-7a-5p	Homo sapiens	BETA Cells	Pancreas	Normal/Primary	HITS-CLIP	POSITIVE	DIRECT	DOWN	NA
ENSG00000166900	STX3	hsa-let-7a-5p	Homo sapiens	HS27A	Bone Marrow	Normal/Primary	HITS-CLIP	POSITIVE	DIRECT	DOWN	NA
ENSG00000166900	STX3	hsa-let-7a-5p	Homo sapiens	HS5	Bone Marrow	Normal/Primary	HITS-CLIP	POSITIVE	DIRECT	DOWN	NA
ENSG00000166900	STX3	hsa-let-7a-5p	Homo sapiens	BETA Cells	Pancreas	Normal/Primary	HITS-CLIP	POSITIVE	DIRECT	DOWN	NA
ENSG00000166900	STX3	hsa-let-7a-5p	Homo sapiens	293S	Kidney	Embryonic/Fetal	HITS-CLIP	POSITIVE	DIRECT	DOWN	treatment: arsenite
ENSG00000166900	STX3	hsa-let-7a-5p	Homo sapiens	HEK293	Kidney	Embryonic/Fetal	PAR-CLIP	POSITIVE	DIRECT	DOWN	mild MNase digestion
ENSG00000166908	PIP4K2C	hsa-let-7a-5p	Homo sapiens	293S	Kidney	Embryonic/Fetal	HITS-CLIP	POSITIVE	DIRECT	DOWN	treatment:emetine
[truncated: 6,004 more rows]
[truncated: 1 more columns]

## Sheet: Common element (EXCL_OF-EVS)
Venn diagrams comparing the list of genes and identifying genes regulated by the miRNA exclusives in OF-EVs common in both databases
hsa-let-7a-5p				hsa-miR-18a-5p				hsa-miR-19a-3p				hsa-miR-218-5p				hsa-miR-365a-3p				hsa-miR-376a-3p				hsa-miR-539-5p				hsa-miR-628-5p				hsa-miR-876-5p
389 elements included exclusively in "MiRTarBase ":	231 common elements in "MiRTarBase " and "TarBase v.8":	1614 elements included exclusively in "TarBase v.8":		170 elements included exclusively in "MiRTarBase ":	97 common elements in "MiRTarBase " and "TarBase v.8":	782 elements included exclusively in "TarBase v.8":		260 elements included exclusively in "MiRTarBase ":	296 common elements in "MiRTarBase " and "TarBase v.8":	844 elements included exclusively in "TarBase v.8":		655 elements included exclusively in "MiRTarBase ":	152 common elements in "MiRTarBase " and "TarBase v.8":	582 elements included exclusively in "TarBase v.8":		93 elements included exclusively in "MiRTarBase ":	32 common elements in "MiRTarBase " and "TarBase v.8":	277 elements included exclusively in "TarBase v.8":		107 elements included exclusively in "MiRTarBase ":	4 common elements in "MiRTarBase " and "TarBase v.8":	114 elements included exclusively in "TarBase v.8":		184 elements included exclusively in "MiRTarBase ":	9 common elements in "MiRTarBase " and "TarBase v.8":	83 elements included exclusively in "TarBase v.8":		45 elements included exclusively in "MiRTarBase ":	1 common elements in "MiRTarBase " and "TarBase v.8":	312 elements included exclusively in "TarBase v.8":		45 elements included exclusively in "MiRTarBase ":	1 common elements in "MiRTarBase " and "TarBase v.8":	312 elements included exclusively in "TarBase v.8":
HMGA1	HMGA2	TFPI		ESR1	CTGF	AAK1		ESR1	HOXA5	GCLC		MBNL2	CDKN1B	SLC7A2		CCND1	NOLC1	E2F2		ACVR1C	KIF5C	KDM1A		TWIST1	WDR1	SLC4A7		NELFE	SSR1	CSDE1		IKZF2	MAT2A	FBXL3
KRAS	NF2	FKBP4		IGF2BP2	CCNL1	ABHD13		KAT2B	MECP2	CASP10		EFNA1	BIRC5	PLXND1		NCOA4	STK16	MVP		PIK3R1	IAPP	ADIPOR2		ZEB1	WASF3	RNF19A		ZNF264		ZNF200		TPM4	DNAJB9	RALA
E2F2	RRM2	CDC27		PTEN	NR3C1	ABI2		PRMT5	PTEN	DHX33		NUP93	GJA1	AK2		IMPA1	KLHL15	USP28		IGF1R	ERO1LB	CUL3		CDK4	TRAM1	VCL		ACADSB		HIVEP2		TOMM20	PLEKHG2	FAM76A
EWSR1	RAB40C	DHX33		NCOA3	HIF1A	AC024592.12		ARIH2	CCND1	WDR54		MRPS27	ROBO1	DBF4		SCARB2	GPBP1	SYNE2		CDK2	HNRNPA0	VCAN		CARD11	SLC2A3	GOPC		PLSCR1		TACC3		NDRG1	RPS16	VTA1
EZH2	PRDM1	CREBBP		SPPL3	HSF2	ACTB		KIT	ERBB4	AP2B1		EBP	RICTOR	SYPL1		TUBB4B	PRKACA	EIF2AK2		SLC16A1		PUM2		TRIAP1	TRAM2	PUM2		CLIC5		BIRC3		ABCG2		SCMH1
HRAS	CCND2	MYCBP2		CSRNP3	DICER1	ACVR2A		CUL5	NR4A2	PHTF2		LAMB3	SFRP2	CSDE1		SRP68	GATAD2B	USP13		TTK		RC3H2		LCOR	STT3A	MYLK		ZNF256		CD44		CLCN6		BTBD7
IL6	CDK6	ZFX		THRA	LMNB2	ACVR2B		TLR2	ATXN1	PAFAH1B1		NFE2L1	TOB1	NCAPD2		CALU	USP22	HIPK2		SRSF11		PPP1R12A		CCT2	KLHL2	ACTN1		SMYD2		BCLAF1		ZNF507		POLA2
ITGB3	EDN1	GDE1		TNFSF11	PAFAH1B1	ADAM9		TNF	SOCS1	MYLIP		LASP1	CDK6	STAB1		OSBP	BCL2	TRAM1		FOXG1		EIF4B		BACH1	CDC27	SLC25A3		SLFN12L		FAM13B		ZNF131		TRIO
SLC20A1	NRAS	ABCC8		TSC22D3	MID1	ADD1		RAB13	BCL2L11	E2F2		MAFG	COL1A1	HIVEP2		VANGL1	NUFIP2	ASNS		NDUFS3		DDX3Y		GPBP1	ARFGEF2	FOSL2		TFAP2A		TIMP2		TAOK1		VPS13D
NKIRAS2	THBS1	MAP3K9		BCL2L11	ZNF711	ADD3		ABCA1	TGFBR2	SYPL1		IKBKB	SLC38A1	ANLN		ZCCHC7	ACVR1	MPP5		TNKS2		ASNS		SOX4		SYNJ2		CTPS2		VCAN		C8orf58		SYNE2
UHRF1	IGF2BP1	FARP2		TGFBR2	ACTL6A	ADNP		CTGF	BMPR2	REV3L		SP1	TPD52	ELOVL5		KLHL12	MYLIP	SMC1A		GNAS		SLC25A3		OTUD1		GNB1		VPS52		PSMA4		C8orf4		FAM168A
UHRF2	DICER1	PAFAH1B1		Prmt5	CKAP5	AEBP2		DPYSL2	SMAD4	BAZ1B		VOPP1	RNF38	HEBP1		HDLBP	RAC1	MARK2		SAMD8		TOP2B		DDX3Y		ITGB5		ZNF326		PER3		CALM2		LTK
VP2	2001-08-01	CRAMP1L		Myc	PSMB5	AGPAT3		MYCN	SUZ12	STARD3NL		NACC1	KLF9	SPAST		TRIM16L	SHC1	ST6GAL1		HCFC2		CCNT2		POU2F1		EPB41L1		SEMA3D		POLQ		CTC1		VMP1
CASP3	TRIM71	DNAJC11		SMAD4	NCOA6	AJUBA		KDELR2	MSMO1	FYN		BIRC6	OLIG2	RB1CC1		ANKRD12	CHD8	CLNS1A		DCTN5		FAT1		MSL1		MAVS		RTTN		PUM2		PRDX3		ZNF275
CCR7	ARG2	SYPL1		ATM	KIAA0907	AKR7A2		PRRC2C	PSAP	TCEB3		ACTN1	SERINC3	ARNTL2		AIMP2	AKT1	ZZEF1		PARD6B		SEZ6L		YTHDF3		PITPNM2		CSTF1		RNF4		ATXN1		IPO5
CNTF	BCL2	CELSR3		Smad2	DCUN1D3	ALDOA		TMEM87A	THBS1	ANLN		STAM2	CNTNAP2	RABEP1		MCMBP	YRDC	C19orf10		LRRC58		EIF3L		ZNF37A		KIAA0247		ZNF12		CHI3L2		TOR1B		SLC9A7
MYC	CDKN1A	PKD1		Smad4	HOXA9	ALKBH4		GRK6	VPS4B	TMEM159		SOST	PHC3	CENPQ		TMEM167B	VGLL4	SLC46A1		ZNF439		MYH9		IGF1R		PSMA6		SREK1IP1		GNAI3		PER1		GPR116
NFKB1	AURKA	RHOBTB2		NEDD9	ZNF33A	ALYREF		RPS6KA5	RAB14	MBTPS2		HOXB3	AKAP8	NSMAF		PPP2R5E	UBB	TOP2B		ITGB8		TNRC6B		PSME3		TRPC4AP		MBNL1		IPO5		RBM4B		DNAJA2
NGF	BACH1	REV3L		CDK19	EZR	ANKRD13C		WDFY3	RNF4	EXTL3		DKK2	SREK1	TNC		LIMA1	REL	HOXA9		PPM1A		HIF1A		DCK		CD276		MAOB		SPEN		ALG1		PABPC1
PAK1	CCND1	NCAPD2		SMAD3	SERTAD3	ANKRD50		PHLPP1	MTF2	MAP4K5		BMI1	GLCE	MED17		MTA2	MCOLN2	SLC35C2		MEPE		MAPRE1		PRRG4		PRKAG2		UBXN2B		MTHFD2		TIMELESS		LMAN1
BZW2	POLR3D	FYN		THBS1	PPP1CB	ANKRD52		MXD1	IMPDH1	YAF2		EFNB2	RNF219	ZIC2		RHOH	GXYLT1	RIF1		ATG4C		PLS3		KDM5A		DDX5		KIAA0408		TRAM1		HIST1H3E		TIMM21
RAVER2	ZFP36L1	HIVEP2		ZFAND5	SUPT7L	ANO6		TF	ZBTB4	SNAI2		AHI1	BTF3L4	ADRB1		ADIPOQ	KANSL1	RAB21		SORT1		RPGRIP1L		CAB39		COL1A1		COLEC10		MEF2A		HTR7		FNDC3B
LIN28A	CALU	LYPLA2		FAM127B	AP3S2	APEX1		NPEPL1	OTUD1	ZRANB1		ATP6V0E1	RARA	C12orf4		TGFB3	ANKRD11	PCNP		SMAD7		RIPK2		PTPRN2		DDX6		FEN1		TFE3		P2RX7		DNAJC10
trim71	CDC34	BTBD7		RAB23	CA12	APH1A		AKT1	ZMYND11	NCDN		BLCAP	COL4A1	MAP4		MAPK1	PANK3	KAT6A		RNF216		UBR5		CLIC5		MAPK14		UBE2D4		PSME4		P2RY1		UBE2A
ACTA1	CRY2	ZBTB32		MOB4	TNRC6B	APH1B		MLLT10	SLC30A7	ZDHHC6		SSH1	KATNAL1	CELF2		IL6	NUCKS1	TXLNA		RANBP6		CPED1		TAF1B		LAMA4		LYN		RAB27A		VPS4A		MAP2
ADH5	CTPS1	MBTPS2		SON	RAB5A	ARAP2		CEP55	KLHL20	AKAP11		FOXN2	ETS2	NEDD4L		POLR1B	YTHDF1	SCAMP1		RAB21		SEC23IP		STS		FN1		Pxdn		LRP6		TXLNG		N4BP2
AHR	ARID3A	EXTL3		SLC36A1	PARD6B	ARC		WDR26	CEP350	PHF20		AGPAT5	POGK	THRAP3		PAX6	CBFB	L2HGDH		RAB15		ACTA2		C12orf73		EHBP1		Txlna		RPL31		RORA		C12orf5
AK4	DUSP1	ALOX5		TMUB2	XYLT2	ARHGAP12		RAB5B	MLEC	TBPL1		KLHL13	PUM2	LY75		NUBP1	TLR3	PAPOLA		PRKCH		COL1A1		UBE2D3		MSH6		Poteg		WDR1		EPB41L1		CLDND1
AMD1	E2F6	PSMC4		POGK	PDE4D	ARHGAP5		FNDC3A	FBXO28	DEPDC1B		RIT1	HECTD2	ARID4B		SNRK	ZNF644	DLD		PPP3R1		DHX15		TRA2B		PRDX1		BICD2		DAZAP1		BRI3BP		TCF7
APP	EIF4G2	PGM3		GABPA	GIGYF1	ARHGEF26		SMOC1	KLHL42	NSMAF		CENPO	ZNF711	SEC61A1		BTF3L4	SLC43A3	HNRNPM		PIKFYVE		ELK3		LAMA2		CCNI		GBP6		MPP5		MESDC2		GSK3B
BMP2	EPHA4	GPRC5A		PCNP	MAP7D1	ARID4B		RBM25	CCND2	PSMA4		KIAA1462	TTC21B	PPP1R12A		TMOD3	ADAM10	DDX17		PFKFB2		COL12A1		ADAM22		PYROXD1		PDGFRA		NFATC3		USP48		TXLNA
CASP8	NR6A1	TACC3		HNRNPR	CREBL2	ARL5B		CALM1	ZBTB18	POLR2B		SLC11A2	SSR1	QSER1		CDS2	MAX	RPL3		LRRC6		SOD2		SLC16A9		PLA2G12A		IRAK4		MCM2		CBX1		RAB10
CASP9	GNG5	ZMYND11		RASSF3	ZNF703	ARL6IP1		CHD9	CLIC4	C12orf4		PTPN11	PRRC2C	NCKAP1		PCMTD2		RABGGTA		IQGAP1		PHACTR1		IKBIP		ZNFX1		FOXE1		C17orf85		KIAA0895		MAP3K4
CCNT2	GOLGA4	MATR3		ACIN1	ZC3H18	ARMC8		C16ORF70	RAB21	SCML1		FAM13B	OTUD7B	WAPAL		GALNT4		ADNP		INA		PTP4A1		ACSL6		AHNAK		TOMM20		LMAN1		TTLL12		PTHLH
CD59	FOXA1	XYLT2		FEM1C	RBPJ	ASB1		COX10	SLC9A1	MAP4		GPM6A	RUNX2	VMP1		POC1B-GALNT4		USP14		FOXO1		LOX		CLIC4		CNOT1		ARID1A		EIF4G3		IMPG1		GOLGA3
AP1S1	IGF1R	RUFY3		ZNF708	ZSWIM6	ASCC3		RBBP8	STX12	LY75		BTBD7	GHITM	GNAI3		LUC7L2		XIAP		C2CD4A		GBE1		IKZF5		CALU		CRCP		FRYL		ZNF256		SEMA6A
COL8A1	IGF2	ZDHHC6		FAM120C	IRS4	ASPM		SLC37A1	WDR20	ARID4B		RHBDD1	SLC25A36	GSTO2		SLC2A3		NME4		C1orf123		CAPZA1		RPL12		SAT1		CHD9		PPP1R12B		AKR7A2		CBX5
COX6B1	KPNA5	RB1CC1		UBE2G1	EEF2	ASPSCR1		MFSD6	SIVA1	FAM168A		CAMTA1	BTG2	PDE4A		STXBP2		ABCC1		ZNRF3		GON4L		C17orf80		ACTN4		ENTHD1		UBE2K		RBMXL1		HIVEP1
DNA2	MDM4	ALAS1		UBL5	DDX5	ATF1		SEC61A1	RNF11	NOP58		TNIP2	SHOC2	PPP2R5A		AKAP12		TMEM87A		IL7		CREB1		HNRNPA2B1		MAP1B		RBM27		TNS1		FUT11		H2AFY2
DNAH9	NAP1L1	BIRC3		UBTD2	STX12	ATF7IP		USP13	ZFYVE9	TAB2		TTC33	MANBAL	MPPED2		ACOX1		DMXL2		RPP14		ANKRD13C		ZMAT3		EMP1		AGAP2-AS1		SMARCD3		HSPD1		ADRBK2
DVL3	PMAIP1	UBR2		SYPL1	RICTOR	ATL2		ZBTB47	RAB8B	KMT2C		DUSP18	GNAI2	PRKCZ		PCDH10		RHOV		ZNF426		CCNI		CDCP1		SLC31A1		KLF12		TRPM3		S100A7A		PYGL
E2F1	POLR2D	SEC63		CTDSPL	DCAF7	ATP2A2		PTPRG	ERCC4	PUM2		THOC2	ELMSAN1	NAV3		VAMP3		TRPS1		ZNF281		YLPM1		FAM161B		TEX10		BMP2		DOPEY1		RGS5		ARFRP1
EGR3	MAPK6	FAS		HMGCS1	TUT1	ATP2A3		C5ORF30	NFATC2IP	RC3H2		ARL6	BLOC1S6	MAST4		WDYHV1		TNFRSF10A		SERINC3		YPEL5		RCBTB1		SERBP1		ETV1		EFR3B		WASF2		RBFA
FMO4	RDX	VEZT		DAAM2	TCP1	ATP2B1		C5ORF24	SF3B3	ATP11B		ZC3H18	MPRIP	BCL3		PHACTR2		PPP2CB		AMOTL2		SIL1		CTIF		TPM3		AFF4		MECOM		EMP2		STK24
FPR1	STK4	TBPL1		CA13	COX7B	ATP5J		PAPD4	NUFIP2	CDK14		MLX	UCHL1	PABPC1		UBL3		ZKSCAN1		COPA		MT2A		CCDC80		CNNM2		POTEM		WDFY1		METTL16		NPRL3
FXN	SUOX	SLC39A9		ETS2	PI4KB	ATP6V0E1		ARRDC3	CCDC137	ATP2B4		HBS1L	ZNF609	RDH11		ZWINT		PHF14		ZNF169		EXOSC2		TNRC6C		ENDOD1				TMED2		FOLR1		CA2
GABPB1	SURF4	RABEP1		DDAH1	EIF4EBP2	ATP6V1C1		CREB3L2	FN3KRP	NCKAP1		KLHL31	NUFIP2	UBE2D1		XPR1		RIC1		ZNF736		PPFIA1		ITGA2		PRSS23				PIGS		PGPEP1		NBN
GLO1	TGFBR3	NUP160		MXD3	SERBP1	ATRNL1		UBN2	PRKACB	GPBP1		RPL12	HNRNPA3	FBXW11		ABI2		PIP5K1B		MYRF		STARD13		GLIS3		FREM2				ADD1		ZNF707		FCGRT
HIST1H2BD	VCL	IKZF2		MSL3	PNPO	ATXN10		FAM73B	KIAA1468	SPHK2		ARSG	UGP2	NLE1		SLC7A14		ACTA2		ZNF669		ZFC3H1		CNDP2		TGOLN2				NID2		SSR2		USP42
ITGA3	YWHAZ	CENPQ		ATP1A1	PDIK1L	ATXN2L		SMARCA2	LDLR	CALCRL		ZNF407	MBNL1	KDM5A		SREBF2		GTPBP4		ZNF667		EIF2S1		XRRA1		TRIP12				RPL6		RPP25		TMEM248
KRT5	ZNF8	ABCF2		AFF4	WAC	ATXN7		MID1IP1	HNRNPUL1	GNAI3		RPS25	MFAP3	CLASP1		RHEBP1		SH3PXD2A		ZNF180		NOTCH2		TRIM5		PPP1R9A				RPLP0		RFWD3		PLEKHA1
LYN	ZNF200	CHPF2		PELP1	WWTR1	ATXN7L3		PLAU	GINS1	WDR18		RPS13	ZFX	TEAD2		CES3		SHOC2		ZNF440		ROCK2		TSPYL1		ZYX				DHX32		PYGO1		CPEB3
MXD1	MLLT10	PIAS1		PON2	TCEA2	AUP1		FAM46C	CCNT2	YBX1		FKBP1A	ZZEF1	TIPIN		COMMD5		RECQL5		MRPL51		YARS		BCL2L13		PCSK7				STRN4		CREB5		GTPBP4
MEIS1	KMT2D	SLC4A7		TLE3	RNF157	AXIN2		TNFRSF1B	ATG16L1	PPP2R5A		DST	ZNF317	CTTNBP2		ZNF148		RASD1		TMEM245		TPP2		IGF1		NXF1				MUL1		GNG7		KPNB1
MEIS3P1	COIL	APBA2		YBX3	ORAI3	BABAM1		GATAD2B	CBY1	ELAVL1		EARS2	VCAN	JADE1		SGK1		KAT2A		SNRPB		CEP350		OR2A4		DDR2				TNRC6A		TGFBR1		RPS6KB1
NEFM	SMC1A	MRI1		RPL9	B4GALT1	BACH1		ZBTB7B	TNRC6B	FGFR2		SBNO1	USP22	UBE2A		NKIRAS2		MMD		ZFHX3		ISCU		NUFIP2		CFL2				CCDC80		P3H4		CCDC47
SLC11A2	TNFSF9	HOXC8		LRIG3	UTP14C	BACH2		RASSF5	MBNL1	PKM		PPIA	UBE2H	PCM1		TSPAN1		TNFAIP1		UBE2A		KIAA1033		SOD2		PATL1				DSP				FNBP4
NUCB2	TNFRSF10B	VCAN		CIZ1	ZNF507	BAG5		BCL7A	ARHGEF26	PRKCZ		HMGB1	UBAP2	UBE2D4		FOXK2		CLCN3		SRRT		TACO1		FKBP5		GREM1				MAPK1				CCND1
OPRL1	PEX11B	CTNNA1		GCH1	SEC61A1	BAP1		PLXNC1	FXR1	TBC1D25		LEF1	TERF2	RAB21		DNAJB4		SLC11A2		WDR17		NDUFB5		DUSP18		PTK2				PATZ1				PANX1
PAFAH2	SLC5A6	DSG2		GNB2L1	LIN54	BAZ1B		2001-08-01	ABHD5	ATP11A		MITF	SPOPL	SESN1		PADI3		METAP2		ZFP69B		SLC31A1		SLC35F6		PWWP2A				TNRC6B				BIRC2
PLAGL2	WASL	WDR37		TNPO1	TBPL1	BAZ2A		MACF1	CYP2U1	IP6K2		PDGFRA	SPAG9	HSP90AA1		KPNA1		PTPN6		YAF2		ENPP2		C5orf22		AGFG1				EIF5				RAD51AP1
PLCG2	CLDN12	YTHDC2		ZMYND8	CLN8	BBX		KLHDC2	SLC7A11	KIF2A		GLI2	SP3	EXD2		G6PC		DSE		SHC3		CIR1		POTED		VCPIP1				RPS6KA5				CHD4
PPP2R2A	AURKB	CTPS2		ZFP36L2	VMA21	BCL7A		KLF13	PAICS	NUP133		RFWD3	SNAI2	SERTAD4		NPM3		ASF1A		ZNF699		KIAA1109		KIAA1191		FBXO34				ACIN1				MDN1
PRIM2	ATP6V1F	POLR2B		MCM5	FBXL3	BEX1		DMXL2	G3BP2	VPS35		IFNAR2	SFT2D2	XPO1		DENND1B		FBXO5		MAD2L1		BMP2K		DNALI1		MYADM				SRP54				PTP4A1
MAP2K7	HAND1	TPR		ERRFI1	ARF6	BICD2		ABHD17C	SMAD5	DNAJA2		SLC7A11	SEPHS1	ZNF264		FAM76A		BAG2		FGF2		SEPT11		UBE2G1		PAK2				ZMYND8				TMEM30A
QDPR	ZNF264	XK		EEF1A1	DCTN5	BIRC2		MIER1	ATP6V0E1	ASNS		FOXP1	SATB2	REST		DOK2		FBXL4		CYP27C1		WDR20		TXLNA		IFNLR1				TPD52L2				SENP6
RFC2	ONECUT2	SCML1		IGHMBP2	TAOK1	BIRC6		DHX40	RASA1	MGAT4A		GOLGA3	S100A11	TMED2		SFT2D2		SLC39A7		GNAT1		CLTC		TSC22D2		BCL9L				NELFCD				BCL6
RHD	ATP6V1G1	MAP4		RPL7A	RBM38	BLOC1S6		ANKRD12	QKI	AFF4		FAM217B	RSL1D1	TXLNG		XPO4		HMGCS1		WIPI2		COL6A2		REST		HEXIM1				JAG1				KAT2B
MRPL12	ESPL1	FAM120A		DIAPH1	MRPL35	BMP4		SLC27A1	SOX4	PTGS2		TPM3	RSF1	BAX		UBBP4		NR3C1		ZNF844		RPL13A		KIAA0226		KIAA0895L				DHX35				RPL24
RRAD	TSC22D2	H6PD		CUL4A	RAD51AP1	BNC1		ZNF526	ENPP4	EED		ANKRD27	RHOA	PTPN4		KLRD1		H2AFY		ZNF780B		POGZ		HIATL1		SRGAP1				MIB1				ACVR2B
RRM1	AREL1	ARID1B		ZNF770	SYNM	BNIP2		RAPGEF4	PNRC1	TIPIN		CDH2	RCHY1	SLC23A2		NOL9		SCAP		ZNF266		MSN		GPR137C		ENTPD7				POLA1				NRBP1
ATXN2	ZBTB5	NFE2L3		MATR3	CRIM1	BOD1L1		ITPR1	HBP1	EIF4G3		TFF1	RBM5	OTUB2		THBS2		ACVR2B		ZNF781		PRSS23		DNAJC10		HYLS1				CA2				HDLBP
SOD2	AKAP8	LAMC3		CCT6A	ITGA2	BRAF		C5ORF51	ANKIB1	CELSR1		EGFR	PTP4A1	GPATCH2L		ZNF675		KLHL24		SLC35G2		ABI3BP		CTDSPL2		SPRED2				MTMR9				DARS
STAT2	PCGF3	POLQ		PPIA	SMAD2	BROX		IKZF1	EFR3A	TIMM21		RET	PRKDC	TNRC6A		DNAJC10		INO80D		ZNF487P		SON		CRTAP		PAPSS2				MCM4				SDC1
STRN	TGOLN2	SIKE1		UBQLN4	STK4	BRPF3		FZD6	VPS37A	DLG1		SH3GL1	PPP2R2A	ALKBH5		C7orf55-LUC7L2		PIKFYVE		UBE2D2		COL6A3		CHAC1		CHAMP1				BNIP3L				DHCR24
TUBB2A	ARID3B	FNIP2		CANX	DNMT1	BRWD1		TNKS	ATP6V1B2	EXOSC7		ZXDC	PPP2CB	WAC		ZNF254		DNAJC27		E2F3		KBTBD8		ARL8B		BAG6				OAZ1				LRRC42
SUMO1	IGF2BP3	MSMO1		NBEA	GNL1	BSN		OCRL	HPRT1	TPD52		ZSCAN5A	POLR2A	NUBP2		ZXDA		COQ10B		CD2AP		CCT3		IER2		ITPRIPL2				TNPO2				ASH1L
VDR	ZNF460	TTC17		FAM104A	VCP	BTF3L4		DDX3Y	ADIPOR2	NT5C2		ZNF827	PKP4	BRPF3		ZBTB41		RND3		BTF3L4		PLXNB1		LDLR		HLA-A				CDK6				PRDM2
ZNF28	PGRMC1	AP5M1		AHRR	TXNIP	BTG2		C11ORF57	TMBIM6	TM9SF3		ZNF776	PGAP2	CRKL		SIX4		ATF2		BEND4		KIAA1429		CSTF2		TRIM59				ITGB8				TROVE2
NCOA3	TUSC2	FOXC1		MDC1	RDH10	BTG3		PAFAH1B2	ZDHHC18	JADE1		ZNF652	PDIA4	ADRBK2		ANAPC16		EPAS1		ZNF567		PRPF18		PDE4DIP		ZBED1				ZKSCAN1				EXOC8
FZD9	RNF44	SZRD1		SASS6	PSAT1	C10orf88		RAP1B	KPNA6	HOXA9		ZNF608	NSD1	TIMP3		ADM		NFE2L2		ZNF791		NSD1		COPA		TWIST2				ENG				NEK2
SOCS1	FNDC3A	KCNH2		RNF4	DCAF8	C11orf58		FAM195A	TGIF1	TNRC6C		ZNF500	NFATC3	MYH9		DEPTOR		EPHA4		FOXK1		TERF2IP		SOX11		EEF1G				TBC1D13				CENPF
SNAP23	PEG10	USP36		ACAP3	CAD	C12orf10		ATMIN	SCD	REXO1		ZNF496	NCOA4	TNRC6B		APOL6		DHCR24		Tgfbr3		YWHAB		MTCH1		EID3				TESK1				ATP10B
NR1I2	PLXND1	ZFR		GDAP2	RAB5C	C12orf76		DCP2	RAB18	SAR1A		ZNF41	MTHFD1L	EP300		ADCYAP1R1		EDEM3		C4orf19		DIS3L		DPY19L1						NPDC1				ANKRD13C
MBD2	GGA3	RC3H2		CXorf40B	SLC25A37	C14orf166		NUS1	REEP3	DDX1		ZNF3	METTL8	CNIH1		TMCO1		SRSF11		PIGM		NUDT21		STRN						RAB11FIP2				MED28
ATG12	CBX5	SOAT1		DCTN2	PNISR	C17orf51		TMEM106B	FAS	SRCAP		ZFYVE26	MARCKS	TMED8		IFNLR1		MTR		B3GALT5		VKORC1		SETD5						ACTA2				CCND2
NUP155	RBFOX2	PPP1R12A		RABAC1	IRF2	C19orf10		RPS4Y1	CHEK1	C5orf22		ZFP91	LOXL2	SIX4		CYB561D1		SLAMF1		KCND3		COL3A1		GPX8						EBF3				TJP2
CEP135	SALL3	ZC3H11A		ZMYM3	SAR1A	C2CD2		SLC38A2	WNK1	COBLL1		ZFAT	LARP4B	HIF1A		SPOCD1		SSX2IP		CXCR6		ADAM9		PISD						MTMR4				DUSP4
BZW1	ABT1	RIOK2		LRRC41	RORA	C2orf69		DEF8	GIT2	GSK3B		ZCCHC14	KLHL21	EFS		MINOS1		F3		CNTROB		MAT2A		NCOA2						KRT32				PILRB
KIAA0391	NAA20	YIPF1		CDC20	CCND1	C5orf22		BCL3	GPR137B	XPO1		ZC3H8	KLF10	ADNP		UCA1		RPA2		STON2		CA5B		LAMTOR1						TMEM33				ACO1
HERPUD1	RNFT1	NDC1		UBC	ZNF678	C5orf28		BTG1	MBNL2	TNPO1		ZC3H13	KIAA1522	RNF24		BAX		PKD2		RIMS2		SDC2		HNRNPF						WHSC1				IFT81
EIF4A3	PLEKHO1	PTPRU		TRAPPC1	TWF1	C6orf48		NIPA1	RCOR1	CYLD		ZC3H4	JARID2	CSNK2A1		CDC25A		C2orf43		MYSM1		UGP2		GIGYF1						PPP6R3				CCDC91
SNX17	SEMA4C	APPBP2		LARGE	RNF146	C7orf43		ALG1	FRMD6	ZNF324		ZBTB9	ITM2C	POFUT1		KRAS		CCND2		GATSL2		RALGAPB		CCDC71L						PRDM4				FAM199X
AMMECR1	FIGN	SPHK2		FAM173B	ZNF367	C7orf55-LUC7L2		STAT5B	BTF3L4	ZNF264		ZBTB24	ITGB1	SAMHD1				SATB2		DCAF17		CFL1		TCF7L2						TBC1D30				ARFGEF2
HNRPDL	ARL8B	ST3GAL6		BVES	JMY	C7orf60		POLI	NPTN	REST		YWHAB	IGF2R	ADNP2				PTBP3		RS1		RAPH1		SESN3						RAB5B				ZNFX1
ZNF443	LRRC20	HIPK2		SMCHD1	RUNX1	CABLES1		STX16	SMG1	TXLNA		YTHDF1	HSP90B1	ANKRD12				DUSP1		ZNF253		PDE4DIP		ONECUT2						COL12A1				BCAS4
LEFTY1	YOD1	TNPO3		SRSF6	EPHA7	CACNB4		ITGA2	TNRC6A	MAPRE3		XKR6	HMGB2	MIB1				SLC10A7		ZNF594		ATP6AP2		NUPL2						ZNF451				WRNIP1
CELF1	CDV3	CTSA		PAPSS2		CALM2		PLEKHF2	TNFRSF12A	DNAJA1		WNT5A	GSPT1	PSMD10				EPC1		C1orf216		SKA2		KIAA0101						AIM1				ABCC10
SLC12A7	IPO9	SNX24		ARVCF		CAMK2N1		ARFGEF1	PHF13	NFX1		WIPF2	GPBP1L1	NAA10				FAM126A		PDS5A		C16orf72		ZNF121						ERBB2IP				2003-08-01
KCNQ1OT1	FAM222B	GNAI3		PCNA		CAMTA1		WBP4	MAP2K3	EIF2AK1		WDR1	GNB1	DNAJC3				AMD1		LEPROT		GAS6		MSANTD4						PDE8B				TUBGCP3
RABL2B	ECHDC1	TRAM2		SEC24B		CAPN15		CD22	NF1	C14orf166		WDHD1	GAPDH	CTCF				RAP2C		CD164		NAP1L1		UCP1						HMGXB3				HELB
RABL2A	DIABLO	KARS		HERC1		CARM1		MYC	CAMTA1	PTPN4		WARS	FNDC3B	FA2H				NCOA5		KLF15		DNER		HNRNPU						CPEB4				UBR4
Abcc2	MTUS1	NDUFB4		PKMYT1		CASP2		PTPRB	VAMP3	RBBP9		VPS53	FN1	SLC7A5				CHD6		CASP8		DDI2		PHB2						BCL6				MACF1
IKZF3	IGDCC4	SPEN		KIAA0100		CASP7		YY1	PDE4A	ANAPC5		VEZF1	FBXL5	NUBP1				SSR1		TFAM		MYO1C		SMG1						USP4				VIL1
MCF2L2	ATG9A	MAP2K4		GLRX5		CCDC137		WNT7B	CC2D1A	NDUFB2		VEGFC	FBXL4	USP31				AHNAK		CBS		PEG3		RAB32						BBX				CCDC136
PMPCA	ADIPOR2	CDK13		ABR		CCNA2		NACC1	FAM83D	G2E3		VAV2	FAT1	KAT8				SOX9		NRIP1		CTNND1		ZNF579						INO80D				PSMG2
ICOSLG	EDEM3	MTHFD2		IRGQ		CCNB1		MAP3K9	COQ10B	HECTD1		USP47	DENND6A	CA2				TMX4		ZNF487		CALM1		PRKD3						FN1				FAM63B
KIAA0930	SLC10A7	PPP2R5A		CDCA5		CCND2		KLHL11	CAB39	HNRNPC		USP34	EIF2S3	IMPAD1				PLAGL2				SMURF1		C4orf32						SLC35D1				PALLD
AHCYL2	ZNF644	ELAVL1		ETFA		CCNG1		KIF13A	PPARA	SH2D3C		UNC5B	EID2B	NDRG1				SBDS				PRC1		ZMYM1						RLF				RPAIN
ACOT9	FUT10	TIE1		VPS37A		CCNI		IMPDH1P11	NRBP1	TECR		UGGT2	EEF1D	SNRNP70				PTPN12				GNL1		SULT1B1						ETV3				UNC13A
ARIH1	PPP1R15B	DIP2B		TXNDC15		CCNL2		FBLIM1	AFTPH	SF3A1		UCK2	DICER1	HNRNPUL1				PAICS				HNRNPUL2		GGA2						KIF14				SLC6A8
INTS7	FAM104A	SMARCD1		ADAM15		CCT7		EOGT	LMLN	DDX17		UBR7	DDX17	TMEM205				PRRC2B				WDR46		ELAVL2						CREB1				MAP1B
CHTOP	ZNF566	TP53BP1		PHLPP1		CD164		ELL2	RAPGEF2	TOMM22		UBP1	CUX1	GTPBP10				KIF3A				PPIL3		DPYSL2						FBXL5				TOP2A
FBXW2	ZNF799	ACSL4		PIAS3		CDC42SE1		CAPRIN2	MAP3K1	AP1B1		UBN2	CTSB	MPP6				PSME3				NBPF10		AHSA2						KLF9				PTCD3
DISC1	FMNL3	KIF2A		BCL2		CDC73		ARHGAP1	MAPK14	KIAA0930		UBE2W	CORO1C	USP42				ACLY						SHISA9						SENP5				DCTN4
C19orf53	PDZD8	PSME4		IFNAR2		CDCA2		ANKRD50	CNOT7	CSF2RB		UBE2G2	COPS3	SERPINE1				DIAPH1						BUB1						PTBP3				MEN1
THYN1	LRIG3	NUCKS1		AGFG1		CDCA4		ZFYVE26	WAC	BRD1		UBE2D3	CCND3	AHR				SCLY						OPHN1						BCL11A				GRHL1
wech	NAA30	DNAJA2		ZBTB47		CDK12		FOXQ1	SAMD8	PPM1A		TTYH3	COA1	AKNA				TBC1D14						COCH						HELLS				DDB2
TMED5	FAM43A	RORA		ID4		CDK4		PDRG1	TBRG1	HIF1A		TTI1	OSER1	ZFAND5				SRRM1						GLO1						CYSTM1				PUM1
CPA4	GRPEL2	ATP1B3		RNF138		CDK5R1		MMGT1	ESYT1	SMEK1		TSPAN18	EMC7	GATA3				LARS						SLC25A46						SNX19				USP15
C1RL	PM20D2	DGCR2		FAM195A		CDKN1A		NICN1	TMOD3	ARHGAP5		TSPAN14	CACUL1	ACTA2				DPH6						ZKSCAN8						PAIP2				MDM2
THEM6	ANKRD46	WIPI1		SP100		CDKN1B		G6PC	RORA	SRP54		TRPS1	ATXN1	GTPBP4				RNF138						ZNF367						ZSCAN20				MFSD9
RWDD1	TMTC3	MGAT4A		SDC4		CDV3		TRIM37	DCAF7	ADNP		TRIM65	ATP2B4	EDRF1				UBAC2						SLC39A14						LRIF1				CKAP4
NCKIPSD	PDE12	RPS6KA2		BCL2L10		CELF1		CAMSAP2	AMMECR1L	PFDN4		TRIM5	ATL2	SH3PXD2A				ETS1						SAR1A						POLK				IREB2
C9orf156	NAT8L	VASH1		FCGR2B		CELSR2		ZNF154	MED12L	GMEB2		TRIM39	ARPP19	KPNB1				TAOK3						ENPP5						MRPS2				DCAF7
FAM105A	NHLRC3	SEL1L		NEO1		CEP44		SLC46A1	EIF4A2	HM13		TRAPPC1	APC	MED13				MDM2						MCM4						INHBA				KIAA0368
CDKAL1	BEND4	CPSF1		FAS		CERK		PALM2-AKAP2	ELMOD2	SNPH		TRAK2	ANKRD52	DUSP3				KIAA1033						TP53RK						FAM199X				SMC2
DNAJC28	RBM12B	ZFYVE26		TP53		CFAP97		AKAP2	MOB1B	SAMHD1		TPR	ANKRD10	ELF2				TRA2B						ABRACL						MXD4				TMOD1
PARP16	ATXN7L3B	HMMR		PTCHD1		CFL2		SPG20	AFF1	CHMP4B		TOP2A	TMEM64	GRPEL1				SLC2A8						RNF157						BCAS4				ENPP2
C11orf57	FAM83G	P4HA2		DCAF4		CHAC2		CREBL2	NFIB	ZNF516		TNRC18	TMEM189-UBE2V1	DHX15				CDK5RAP2						ZIK1						USP22				LRPPRC
SLC38A7	MIEF1	FBXW11		PCDH9		CHD9		DCC	PRRG4	USP14		TMPRSS3	NRAS	CCND1				MRPL50						STK11IP						AHNAK				LEF1
TBC1D19	PROSER3	TMEM38A		PLA2G2F		CKAP2		RBM20	LCLAT1	VAPA		TMEM222	ELL2	TMEM109				SLC22A23						PTPDC1						CEP250				SCAF11
SYNJ2BP	ACTB	AP1M1		SLC25A28		CLIC4		GRB10	SKIL	SMCHD1		TMEM14A	MTPAP	EIF4G2				ACTR2						PPP1R37						KTN1				ANKRD52
KIF27	ACVR1B	PVR		CRB1		CLIP1		CEP170	BAMBI	RNMT		TMEM101	SHMT1	UBE4A				KIAA1109						TRMT112						TUBGCP6				SLAIN1
TXLNG	ATP2A2	XRCC1		TOMM20		CLIP3		HADHB	RNF167	MID1		TMCO6	PPP6C	FOXM1				B4GALNT3						RNPS1						DCTD				SYT16
SAR1A	ALDH7A1	PTGS2		RNLS		CLIP4		SLC12A7	EVI5L	FMR1		TMBIM6	H2AFX	NAA25				KIF21A						OSBPL3						CCNT1				ZFHX3
RAD18	BCAT1	IGF2BP2		TSR1		CLPTM1L		PFN1	SLC6A8	NDFIP2		TM4SF1	NAA15	CNOT2				FAM60A						ZNF652						TULP4				SS18
SMARCAD1	CAMK2D	GLI2		NACC1		CLTC		DGKH	KCNJ2	STK24		TLN1	GDE1	COX6A1				SCAF11						GRWD1						SSBP4				FKBP10
ATXN7L3	CCNG1	ZNF532		F3		CMIP		RAB34	ASNA1	MGRN1		THUMPD1	GFPT1	UST				NUPL1						ZWINT						LSM4				IFNAR1
YAE1D1	CFL2	ENO1		WDR82P1		CNOT1		TNFRSF11A	ZIC5	CTCF		THTPA	DAZAP1	FBXO5				TMX1						BASP1						ZNF317				TPM3
C12orf4	CS	C19orf10		GNAS		CNOT11		TMEM117	GMFB	ACD		TGFBRAP1	CCDC6	ICK				IRF8						CBX6						ANKRD17				NVL
KIAA1328	EEF2	ZNF638		RAP1A		CNOT4		RPF2	NFIA	CMC2		TGFBR3	NDUFA6	GPR63				ARRB2						SF1						MATN2				VPS54
PDP2	F2R	TIMM21		ZNF132		CNOT6		NDRG1	CHERP	GSPT1		TFIP11	VAT1	ASCC3				EPHA2						SPINT2						XPO4				NBEAL1
ABHD17C	BPTF	MARK3		AHI1		COL12A1		MFF	DSN1	BFAR		TFDP2	PPP1CC	C6orf62				CTTNBP2NL						PARP15						SCO1				NFKBIZ
PRSS22	FARSA	SLC25A3		ITM2C		COPB1		RLIM	BRWD1	SALL1		TCP11L2	POC1B-GALNT4	SLC16A10				HDGF						HRASLS5						RFC3				SLIT2
NSD1	GP5	RBMS2		MAPK13		COQ10B		RAB1A	RNF44	MAZ		TCOF1	ETNK1	VEGFA				KCNN3						COX17						NOTCH2				CENPC
NOM1	GTF3C1	PTPN23		ZNF585B		CPD		SFTPA1	LONRF1	SLC30A4		TBC1D3C	CNNM2	MAN2A1				RIT1						ZNF226						PPHLN1				FBXO38
PLEKHA3	IARS	UNG		ZNF460		CREBZF		MBNL3	AGPAT5	NIPAL2		TAF5L	PAIP2	SPARC				PDIA6						NFAM1						NARS				ZNF711
PHACTR4	RPSA	PLXNA2		RPS6KA5		CRISPLD1		DCUN1D3	HIST2H4A	RAB2A		SYT11	RPL35	CCNG1				SNRNP200						HS3ST5						KIAA1468				MTDH
EFHD2	MAP3K1	PAG1		RLIM		CSDE1		CERCAM	HIST2H4B	ARHGEF18		SUSD4	NUP210	SMAD5				RQCD1						SPOP						REPS1				CER1
ZNF556	MYO9A	NT5C2		FAM3C		CSNK1A1		CHEK2	MB21D2	FBL		SUPT16H	SV2A	STC2				RPL32						ZNF660						TTLL4				NR6A1
OPA3	NDUFS2	UBE2T		C15orf38-AP3S2		CSNK2A1		CASZ1	SOCS3	AKT2		SULF2	RAB1A	SMC4				ADPRH						PSMC1						EPC2				GLUD1
SLC19A3	NME4	SNRPA		ALG14		CSTF2		BMP3	DNMT1	CADM4		SUMF2		BBX				LPP						PPP1R15A						FLNB				SESN3
LIMD2	PEX14	POLD3		ZNF670		CTDSP1		ARHGAP12	MB21D1	ITGB8		STRN4		INO80D				G3BP1						RANBP2						DBNL				DCUN1D2
COLEC12	POU3F2	FGFR1		VPS18		CTNNA1		ARC	TNFRSF10B	ZC3HAV1		STK24		SPTBN1				GFOD1						PTCD2						RSAD1				FOXO1
C1ORF21	PSMA2	UBE2K		AS3MT		CTNNB1		MAVS	ZNF800	CAV1		STIP1		MRPL19				PURB						CLCN3						YME1L1				UHMK1
ZNF611	RANBP2	SYNJ2		BDH1		CTTN		RBM38	ZNF644	TSPAN12		STAU1		COQ10B				PDCD11						HIST1H3B						NUMA1				ZNF776
DNAL1	RPL9	PPP2R5C		SOX12		CWC15		TMEM138	TGOLN2	AHR		STARD4		PCYOX1				PTPRJ						UBQLN1						THBS1				USP12
GSG2	RPL30	GNB1		MBD1		CYB5R1		DAD1	STX6	TMEM245		ST6GAL1		BCL9				CHEK1						EDEM3						CASC5				MBNL1
KREMEN1	RPS15A	HOXA9		TMEM2		CYP39A1		WNK3	SGK1	TBC1D13		ST3GAL2		SRSF4				LSM14B						ARL6IP1						PDE5A				BCL2L11
EMILIN2	SFSWAP	PCM1		EFCAB14		DAD1		TRPC3	SERINC3	ERLIN1		SS18		ASH1L				HMGA2						SIPA1L1						HADH				CAST
NOA1	SNRPC	TP53INP2		MEF2D		DAPK1		TRIM33	RHOB	MAPK8		SRSF9		PRDM2				ARID5B						C10orf105						GUCD1				TRAPPC8
RAB11FIP4	SNX2	RUNX1T1		MT1JP		DAZAP2		RAP1A	PPP6R1	PLEKHA1		SRSF10		SRSF11				NR3C2						DPY19L4						WDFY2				MIA3
ZBTB37	SP1	DNM2		FBP1		DCAF17		PURG	PPP2R5E	C10orf2		SRRT		AKT3				PDE3B						PUS7L						SBNO1				C21orf91
USP38	TRIO	RAB21		mTOR		DCAKD		PRUNE2	PATL1	MTPAP		SREBF2		CD46				UHMK1						CALM1						SLAIN1				ADAMTS5
ZNF587	VAV2	SRCAP		NR1I2		DCLRE1B		PRICKLE2	MTMR6	FAM208B		SRA1		SLC35A3				DAB2						PEBP1						TSPAN3				ANKRD40
FBXL20	CNBP	CNOT4		CCN2		DDR2		MCC	KCTD10	WNT3		SQSTM1		OSBPL9				KCTD15						TULP3						IGF1R				USP25
HIST1H2BK	TRRAP	CLDND1		FGF1		DDX3X		JAZF1	DLG5	MED13		SPIRE1		STAG1				CHD1						SLC39A6						CLTC				RHOC
ZCCHC3	HIST1H4D	HSP90AA1		ING4		DDX51		GNPTAB	DDX6	CPD		SP100		CTGF				ADAMTS1						SFMBT2						GREB1L				DSCR3
ZC3HAV1L	DEGS1	DLGAP4		FENDRR		DDX6		FRS2	CD164	CCDC47		SORT1		CCNI				XPC						SF3B1						ZCCHC2				DYRK1A
SDR42E1	EIF3C	PCNP				DENND4A		FBXO8	CCNA2	SMARCD2		SNX4		CCND2				FAM126B						SETX						IGFBP4				KCNJ6
ZFAND4	GBF1	ZNF510				DESI2		DEPDC1	BLCAP	DDX5		SNTB1		GLE1				ELMO1						RPS4X						SIK1				BRAF
MSI2	MCM3AP	C5orf22				DFFA		CFL2	ACTB	MLX		SNAPIN		RAB14				PSD3						NUCB2						GPN2				C12orf43
C19orf47	USP14	MRPL22				DGAT1		GDNF	ABHD14B	HDAC5		SNRPD3		PPP4R4				TDRD9						LOC728392						BCL10				AHCYL2
UBXN2B	RQCD1	NFE2L1				DGCR8		2003-08-01	YTHDF1	PHF12		SMYD3		KLHL29				TBC1D31						KIF21A						UBAP2L				ZC3H18
BRI3BP	CCNB2	XPO1				DHCR24		C15orf38-AP3S2	SECISBP2L	DCUN1D4		SMARCB1		FAM98A				SKI						KAT2B						MLK4				F11R
SMCR8	CTDP1	PALB2				DHDDS		AP3S2	DICER1	PPP6R3		SLC45A3		BCL11A				WIPI2						FXR2						C1orf35				IGF2BP1
ZNF578	NOLC1	KAT6A				DHX8		CLVS2	ARPP19	EIF4G2		SLC39A9		ELF1				C11orf30						DNMT3A						ARL8A				GJD2
ZNF417	PDE4DIP	FAT1				DMPK		CCDC80	CNOT4	GALNT18		SLC39A10		SERP1				RAPGEF6						DNAJB9						CALM2				NAE1
ZNF738	VGLL4	STARD7				DMXL1		ZNF544	WDR45B	UBE4A		SLC35F5		TARDBP				SON						CNOT4						PKP4				ARHGAP35
C1orf210	NUPL1	REST				DNAJC16		FGFR1OP	SLC48A1	GTF2H1		SLC35E2B		B4GALT4				SAP30BP						ACPP						HSPD1				LZIC
DTX3L	DNAJC6	MAPRE3				DNAJC27		RRAS2	BRWD3	PTGES3		SLC30A5		DESI2				EIF4A1						JHDM1D						GOLGA4				LYSMD1
CEP120	BCL2L11	CAD				DNAL1		Zfp618	PTBP2	NAA25		SLC25A15		PILRB				RBBP4						KDM7A						OSMR				ZNF148
IFNLR1	HUWE1	CHERP				DNM3		HOMER1	ZMAT3	HCFC2		SLC20A2		KHDRBS1				NFIA						ADGRF1						FEM1C				HSPA4L
lin-41	TSPAN3	ATG16L1				DPP8		ODF4	SEMA4C	COX6A1		SLC1A5		PDS5A				ARL5A												YIPF5				C4orf45
EIF2C4	PREB	B4GALT1				DR1		MBD3	PPP1R15B	DSE		SLC10A7		RPL5				SSR2												C7orf50				SPINK1
TXLNA	TCERG1	EIF2AK1				DUSP1		MTX3	PHLDA3	SERINC1		SLAIN2		HNRNPA2B1				AZI2												PMP2				CREBRF
KLHDC8B	PNRC1	MTMR2				DUSP3		PTCD2	NRBF2	PPARD		SIRT6		CALD1				C3orf17												SIGMAR1				SFXN1
ZNF584	ASCC3	NLK				DYRK2		ETV3	MAPK1	PHACTR1		SIN3A		MED13L				U2SURP												PTGES2				OXR1
SLC16A9	LILRB4	PGS1				E2F1		C6orf132	CLIP1	RAB23		SIKE1		IKZF4				GYG1												INPP5E				FZD6
RNF144B	CNTRL	C14orf166				ECHS1		DIP2A	CCNL1	E2F3		SIK2		MORF4L2				SLC9B2												NOTCH1				NOL6
MFSD8	HNRNPUL1	KLHL42				EFTUD2		MTHFD1	UBE2D3	SMAP1		SIAH2		BAZ2B				HPGD												GSTO1				SMCO4
PGM2L1	BAZ2A	ERGIC2				EHMT1		UBL3	SPATA2	C6orf62		SHROOM2		CHD6				PRRC1												CELF1				TAF1D
KCTD21	ATXN2L	PTPN4				EIF1		KITLG	SESN3	SNX3		SH3KBP1		ZNFX1				ZNF704												SOGA1				SPRED1
C5ORF51	GPN1	KHSRP				EIF2AK2		TMTC1	SATB1	HBS1L		SH3BP1		MOCS3				COL1A2												TAOK2				COPS2
ZBTB8OS	UBOX5	EDEM2				EIF6		XIAP	NUP54	TMEM30A		SGPL1		RNF114				OXR1												VEGFC				ANAPC16
ACER2	TAB2	TPX2				ELK4		WNT10A	NACC2	FBRSL1		SFSWAP		USP9X				FOXK1												PRSS23				ATMIN
ZNF774	KDM6B	ARHGAP28				ELOVL5		WDR1	LZIC	ERBB2IP		SFPQ		TRERF1				YWHAZ												EXT2				MCM7
MTX3	ZNF629	FKBP1A				EMC10		VAMP1	BEND3	TRIM23		SETD8		XPO5				FZD6												FER				ZNF91
NDUFA4P1	LARP1	MAVS				EML2		TP53INP1	USP8	CSNK1A1		SETBP1		HIST1H2BJ				PSIP1												FAM160B1				CDK12
NHLRC2	MED13L	LZTS3				EMP2		TNPO2	RAN	FAM162A		SERPINB6		CDKN1A				MID1IP1												FAM168B				LENG8
RAB19	KPNA6	ANAPC5				ENC1		TNIP1	PPTC7	OGG1		SEMA4D		DEK				OTUD1												PLEKHG4B				SRRM2
NEMP1	WIPI2	KDM2B				ENPP1		TNFAIP3	PFN2	PDCD10		SEMA5A		TM9SF2				FAT3												UBP1				LTBP3
RITA1	TAF5L	PXN				ENPP2		TMEM9B	MRPL17	PRKAR2A		SEC31A		MRPS7				WEE1												ZUFSP				UBTD2
POTEM	PALD1	FUS				ENTPD7		TFB1M	ELOVL5	BBX		SEC24A		MBOAT7				PRKCB												SLC5A10				GFM1
ACP1	2002-08-01	GRAMD1A				EPDR1		TAF4	ZNF134	NCBP2		SEC16A		SNRPB				SEC11C												TRIM11				CMTM8
ADSL	SESN1	CDIP1				EPHA4		SLC25A12	ADRM1	PIKFYVE		SDC3		RRBP1				AP1G1												USP25				KIF5B
AMPD2	MRPS2	DDX24				EPM2A		SH3KBP1	ZFAND5	CLIP4		SDF4		PLAGL2				SAAL1												CNOT8				CHCHD7
AOC2	BCOR	BLVRB				ERAL1		SEC63	VPS37B	FN1		SCRN1		2003-08-01				TMEM194A												TMEM237				FOXN2
ATP2B1	TTC22	SLC9A1				ERI1		SBF2	DDX3X	GLS		SCAPER		HECTD3				YWHAB												ST3GAL2				ZNF561
ATP6V1B2	SAMD4B	PAPOLA				ERLIN1		S1PR2	RRAGD	ST3GAL5		SARM1		PRR12				KMT2D												APPL1				ATF7IP
BMPR1B	SLC35C1	DNAJB11				ERO1L		RNF216	MALT1	IL1R1		SAP130		DNAJC8				AXL												ETS2				PRNP
BNIP3L	UBAP2	PDPR				ESD		RAPGEF6	TMEM64	SLC9A2		SACS		RNF6				LENG8												PPP1R15B				KLF11
CDC25A	MIB1	TNRC6A				ESRP1		RAP2C	CLOCK	HDLBP		RUNX3		HAT1				CLIC4												IFNGR2				ID4
CDC25B	ARRDC3	RBM27				EXO1		PGK1	ADSS	PRKD3		RSBN1		HOXD10				PAQR8												UBR1				ZNF24
CSNK2A1	PCIF1	ZFHX4				EXOSC6		PARK2	ZNF367	SDC1		RREB1		TWSG1				FEZ2												CBS				DCP2
DAD1	S100PBP	RGS17				FAM114A1		OTUD4	ZNF772	PLCL1		RPS6KA3		CHAC1				CAMTA1												DMKN				RPL38
CD55	PTGES2	TMEM101				FAM160A1		NAPB	STOX2	ATF2		RPS18		E2F8				PTEN												SCIMP				RNASEH2C
DHX9	MED28	SLC22A17				FAM160B1		MTMR12	SNX5	TIA1		RPL8		KIF1C				PRNP												EIF4A1				TNKS
DSC3	SESN2	HECTD1				FAM174A		MEF2A	POGZ	NFE2L2		RPL3		CCNT1				USP19												AMDHD2				OLR1
EGFR	ZCCHC9	EZR				FAM192A		MCM3AP-AS1	GIGYF1	EPHA4		RPL21		PHF10				DCP2												USP24				RNF213
ERN1	PHF6	SUCO				FAM208B		MAP3K14	GFPT1	MARK1		RPL15		COLGALT1				ZNF680												REL				ZNF791
GLUL	COX14	MSH2				FAM210B		LOC613266	ENPP5	CEP104		RORA		LSM7				SMARCC1												COL6A3				TMEM167A
GPM6B	SLC35A4	DHPS				FAM63B		KLHL3	E2F8	SRSF4		RNPS1		COL5A1				CBX2												EOGT				ARL10
GTF2I	LRRC42	ARCN1				FAM69A		KIF3A	CREBRF	HDAC1		RNMT		PRRC2B				RBM4												IGFBP7				MLXIP
H1F0	CYP2R1	SH2D3C				FAM73A		ATG14	ACSL4	CAPZA1		RNF4		TRIM28				LIG4												TGFBR2				DENND2C
HIST1H1D	CRYBG3	NANS				FBL		KATNAL1	ACBD5	S100PBP		RNF170		MAP3K10				DHX36												SNRK				ZBTB8OS
HAS2	ZNF555	ITPR3				FBN2		JARID2	ZNF138	IVNS1ABP		RNF10		CLIP1				LYSMD3												DTX3L				ANKLE2
HMGN2	SIK1	ABL1				FBXO28		INO80	WASL	SLC35D1		RHOB		LATS1				FBXO46												C1orf50				CHD9
HOXA6	ASPM	SH3GLB1				FBXO30		HIC1	UBE2A	PRDM2		RFXAP		ZNF227				UBE2N												SPRY1				TIMM22
HOXB4	CEP170B	NRP1				FLAD1		HECW2	TXLNG	TROVE2		RFX5		TBC1D5				PLEC												ZNF704				TBL1XR1
HOXC4	NPTX1	H2AFY2				FNIP2		HDAC4	SOX6	UCHL5		RFT1		PODNL1				GALNT11												EN2				PVRL3
HSF2	SESN3	MYO9B				FOXN2		GPAM	MPRIP	SRSF11		RFC1		SLC6A11				WDR6												FBXO33				HNRNPA0
IVD	OTUD4	PSMD8				FUBP1		GAK	HNRNPF	RRAGC		REXO2		EFR3A				TAF7												GTF2A1				LRRC75B
LMNA	IGFBP5	FBXL19				GAL		FBXO48	DYNC1LI2	SIPA1L2		REV3L		PRKAA1				PDXDC1												INPPL1				ZBTB7A
LTA4H	FAM104A	SETD1A				GALNT1		FBXO10	DBN1	LPHN2		REEP5		RAP1GAP2				SSTR2												ARL5B				RCC1
MPL	ABLIM1	HNRNPM				GAN		FAM73A	ARL8A	KDM5B		RBPJ		UBE2G1				NPLOC4												R3HCC1L				MTURN
ATP6	JARID2	HCN2				GAPDH		DENND6A	ZNF680	CD46		RC3H1		FIGNL1				CEP57L1												FBN1				NGRN
COX1		CRKL				GCLC		EPS15	ZNF107	DR1		RBM6		ANKRD17				ACTG1												BRD7				C16orf72
COX2		SMARCB1				GDF11		EHD1	PABPC4L	F3		RBM4		VPS4A				IRAK1												KIAA0430				PTP4A2
MTHFD1		BCL2L13				GGH		DSCR3	ZDHHC7	RCAN3		RBM18		ARHGEF11				KNTC1												ZNF23				SEPT9
ND1		CABIN1				GINM1		CIT	RACGAP1	ARID1A		RBBP9		TPT1				ATL3												KMT2D				CCDC137
ND2		MAPK1				GINS1		CBX7	KIAA0907	CENPF		RASEF		ZFC3H1				DDX51												EEF2				ZNF267
ND5		TFIP11				GLO1		CBX5	USP37	RPA2		RASA4		RNF122				BRWD1												WDR81				ZBTB6
NCBP1		DDX17				GLYR1		IDNK	TMEM2	KMT2A		RARS2		NUMB				ANKFY1												DDB1				MKL2
NPC1		TCF20				GMPS		PRR14L	STK38	MREG		RANBP3		CATSPERB				YTHDF3												RPSA				FANCM
NPTX1		SBF1				GNE		SDE2	FKBP15	UBE3D		RAI14		NOTCH2				PPP1CC												SF1				UBQLN2
PIK3R1		AP1B1				GOLGA4		C15orf38	CAMSAP1	MED28		QRICH1		LPIN1				FNBP1												LRP1B				RALGAPA2
PLOD1		ASCC2				GORASP2		BRD9	ZNF721	ZNF430		PVRL2		PUM1				RSBN1L												ZNF608				ZNF33A
MAPK11		MYH9				GPBP1		B4GALT1	ZNF217	FAM86A		PURB		ETS1				NCR3LG1												FEM1B				ZNF493
RAB13		EIF3D				GPR176		ATXN7	WBP2	KLF12		PUF60		USP30				H2AFX												IRS1				ZNF398
RAD21		FAM118A				GPSM1		ATG2B	TRAK2	PPP2R4		PTPRK		GDF11				DPYD												BNC1				KIAA1671
RPL4		CERK				GRIN2A		ANGEL2	TP53	DNAL1		PTPRG		LAMC1				ZNF292												FASN				LRRC8B
RPL35A		ZBED4				GRPEL1		AHDC1	STK4	AREL1		PTPN14		REV1				LCOR												DUS1L				FAR1
RPS3A		FKBP3				GSPT1		PKNOX1	SNX17	SLIRP		PTP4A2		ISCU				PPTC7												ROBO1				CDC42SE1
RPS4X		PSMC6				GTF2A1		XPO5	SLC9A6	NRDE2		PTK7		APPL2				SRGAP1												NLGN2				NKIRAS1
RPS10		DDHD1				GTPBP3		IL6	SHCBP1	SUPT7L		PTGFRN		PWP1				NOP9												ATF7IP				VPS13A
RPS13		CNIH1				GUCY1A3		HIPK2	SERBP1	ATL2		PTCH1		RCBTB1				PCBP2												PTEN				DDX39B
RPS24		SPTLC2				H1F0		ZNF618	SEPHS2	LGALSL		PSME4		SPRY2				LRRC8B												SH3RF3				CAPZA2
SDHA		VRK1				H2AFX		ADGRL2	SEL1L	FAM178A		PSD3		DBNL				FAM118B												RAPH1				ATG9A
SRSF2		YY1				HCCS			RNF111	KANSL1		PRUNE		MARCH7				MPZL1												DAG1				RORB
SHMT2		BRMS1L				HCFC1			RGL1	HOXB3		PRRC2A		YME1L1				ZXDB												CCDC36				ZNF551
SPTBN1		PYGB				HCFC2			RASSF2	CYSTM1		PRPF8		STXBP1				SLC5A3												CHD2				GNB2L1
TAF5		ZMYND8				HDAC5			RAF1	EPC1		PRKG1		RPS6				ZDBF2												MARCH3				MZT1
TARS		MYBL2				HEATR6			RAB2B	PROSER1		PRKCA		ITGA11				MICB												ATP2A2				GPX3
PTP4A1		C20orf24				HIAT1			PRKAA1	ELF1		PRKAR1B		RMDN3				GABBR1												NR1D2				VDAC1
AKAP17A		ADNP				HIF1AN			PIK3R3	EXOSC8		PRELID1		SLC44A5				DCTN1												CEP135				PEX26
CDC7		RAE1				HIPK2			PIGS	TGFBI		PRKAG1		CEP55				ZBTB10												RSRC1				DDX3X
HIST2H2BE		NELFCD				HIST1H4C			PGM2L1	TSHZ3		PPP2R5E		AOX1				TECPR1												DCTN2				TENM3
[truncated: 1,345 more rows]

## Sheet: MiRTarBase (EXCL_UF-EVS) 
MiRTarBase list of genes modulated by miRNAs exclusives in UF-EVs
[truncated: 9,407 more rows]

[truncated: 2 more sheets: TarBase v.8 (EXCL_UF-EVS), Common element (EXCL_UF-EVS)]
