# Supplementary material for: Extracellular vesicles-coupled miRNAs from oviduct and uterus modulate signaling pathways related to lipid metabolism and bovine early embryo development
Source: J Anim Sci Biotechnol. 2024 Apr 4;15:51. doi: 10.1186/s40104-024-01008-5 (PMC10993494; doi:10.1186/s40104-024-01008-5)
Supplement: Supplementary file 6 — Additional file 6: A. Complete list of all statistically enriched terms and related genes to miRNAs upregulated in OF-EVs. B. Complete list of all statistically enriched terms and related genes to miRNAs upregulated in UF-EVs. [file 40104_2024_1008_MOESM6_ESM.xlsx]

## Sheet: (A) Enrichment - UP OF-EVs
Additional file 6A. Complete list of all statistically enriched terms and related genes to miRNAs upregulated in OF-EVs.
GroupID	Term	Description	LogP	InTerm/InList	Genes symbols
1_Summary	GO:0031175	neuron projection development	-9.80183	28/641	ALCAM,APBB1,ATP7A,GDNF,GFRA1,HMGB1,HSP90AA1,LAMC2,LRP4,MECP2,NDN,NPTX1,POU4F3,ROCK1,UGT8,WASL,NTN1,BTBD3,USP33,ZDHHC17,DICER1,SNAPIN,NIN,RGMA,RTN4,RAPH1,CTHRC1,UHMK1,BAX,PROX1,CDH20,NOX4,CSF1,CCL11,GAS1,NLGN4X,TBL1XR1,DIPK2A
1_Member	GO:0031175	neuron projection development	-9.80183	28/641	ALCAM,APBB1,ATP7A,GDNF,GFRA1,HMGB1,HSP90AA1,LAMC2,LRP4,MECP2,NDN,NPTX1,POU4F3,ROCK1,UGT8,WASL,NTN1,BTBD3,USP33,ZDHHC17,DICER1,SNAPIN,NIN,RGMA,RTN4,RAPH1,CTHRC1,UHMK1
1_Member	GO:0032990	cell part morphogenesis	-7.4733	21/481	ALCAM,APBB1,ATP7A,BAX,GDNF,HSP90AA1,LAMC2,LRP4,NDN,NPTX1,POU4F3,ROCK1,UGT8,WASL,NTN1,BTBD3,USP33,ZDHHC17,DICER1,NIN,RAPH1
1_Member	GO:0048812	neuron projection morphogenesis	-7.2068	20/454	ALCAM,APBB1,ATP7A,GDNF,HSP90AA1,LAMC2,LRP4,NDN,NPTX1,POU4F3,ROCK1,UGT8,WASL,NTN1,BTBD3,USP33,ZDHHC17,DICER1,NIN,RAPH1
1_Member	GO:0120039	plasma membrane bounded cell projection morphogenesis	-7.14499	20/458	ALCAM,APBB1,ATP7A,GDNF,HSP90AA1,LAMC2,LRP4,NDN,NPTX1,POU4F3,ROCK1,UGT8,WASL,NTN1,BTBD3,USP33,ZDHHC17,DICER1,NIN,RAPH1
1_Member	GO:0048858	cell projection morphogenesis	-7.08387	20/462	ALCAM,APBB1,ATP7A,GDNF,HSP90AA1,LAMC2,LRP4,NDN,NPTX1,POU4F3,ROCK1,UGT8,WASL,NTN1,BTBD3,USP33,ZDHHC17,DICER1,NIN,RAPH1
1_Member	GO:0032989	cellular component morphogenesis	-6.81478	22/574	ALCAM,APBB1,ATP7A,BAX,GDNF,HSP90AA1,LAMC2,LRP4,NDN,NPTX1,POU4F3,PROX1,ROCK1,UGT8,WASL,NTN1,BTBD3,USP33,ZDHHC17,DICER1,NIN,RAPH1
1_Member	GO:0000902	cell morphogenesis	-6.26003	23/670	ALCAM,APBB1,ATP7A,GDNF,HSP90AA1,LAMC2,LRP4,NDN,NPTX1,POU4F3,PROX1,ROCK1,UGT8,WASL,NTN1,BTBD3,USP33,ZDHHC17,DICER1,CDH20,NOX4,NIN,RAPH1
1_Member	GO:0048667	cell morphogenesis involved in neuron differentiation	-5.2061	16/410	ALCAM,APBB1,GDNF,HSP90AA1,LAMC2,LRP4,NDN,NPTX1,POU4F3,WASL,NTN1,BTBD3,USP33,ZDHHC17,NIN,RAPH1
1_Member	GO:0000904	cell morphogenesis involved in differentiation	-5.04446	18/522	ALCAM,APBB1,GDNF,HSP90AA1,LAMC2,LRP4,NDN,NPTX1,POU4F3,PROX1,ROCK1,WASL,NTN1,BTBD3,USP33,ZDHHC17,NIN,RAPH1
1_Member	GO:0060560	developmental growth involved in morphogenesis	-4.50845	8/118	ALCAM,CSF1,HSP90AA1,NDN,POU4F3,CCL11,NIN,RAPH1
1_Member	GO:0061564	axon development	-4.3299	14/382	ALCAM,APBB1,GDNF,HSP90AA1,LAMC2,NDN,NPTX1,POU4F3,NTN1,USP33,ZDHHC17,NIN,RTN4,RAPH1
1_Member	GO:0048675	axon extension	-4.32115	5/39	ALCAM,HSP90AA1,NDN,POU4F3,RAPH1
1_Member	GO:0007409	axonogenesis	-4.22028	13/342	ALCAM,APBB1,GDNF,HSP90AA1,LAMC2,NDN,NPTX1,POU4F3,NTN1,USP33,ZDHHC17,NIN,RAPH1
1_Member	GO:0040007	growth	-3.84435	13/373	ALCAM,CSF1,GAS1,HSP90AA1,LRP4,NDN,POU4F3,CCL11,NIN,NLGN4X,RAPH1,TBL1XR1,DIPK2A
1_Member	GO:0048589	developmental growth	-3.84435	13/373	ALCAM,CSF1,GAS1,HSP90AA1,LRP4,NDN,POU4F3,CCL11,NIN,NLGN4X,RAPH1,TBL1XR1,DIPK2A
1_Member	GO:0048588	developmental cell growth	-3.39575	6/93	ALCAM,HSP90AA1,NDN,POU4F3,NIN,RAPH1
1_Member	GO:0016049	cell growth	-3.34619	6/95	ALCAM,HSP90AA1,NDN,POU4F3,NIN,RAPH1
1_Member	GO:1990138	neuron projection extension	-3.19821	5/67	ALCAM,HSP90AA1,NDN,POU4F3,RAPH1
2_Summary	R-HSA-426496	Post-transcriptional silencing by small RNAs	-6.42935	4/7	TNRC6B,AGO1,AGO2,TNRC6A,MECP2,TBL1XR1,KDM1B,PRKAA1,YWHAB,SESN3,DICER1,BAX,CCNA2,CDKN1B,ARID3A,CNOT4,DLG2,GDNF,GFRA1,NRAS,PIK3CA,HSP90AA1
2_Member	R-HSA-426496	Post-transcriptional silencing by small RNAs	-6.42935	4/7	TNRC6B,AGO1,AGO2,TNRC6A
2_Member	R-HSA-8948700	Competing endogenous RNAs (ceRNAs) regulate PTEN translation	-6.13185	4/8	TNRC6B,AGO1,AGO2,TNRC6A
2_Member	R-HSA-9022692	Regulation of MECP2 expression and activity	-6.00969	6/33	MECP2,TNRC6B,AGO1,AGO2,TNRC6A,TBL1XR1
2_Member	R-HSA-8943723	Regulation of PTEN mRNA translation	-5.88011	4/9	TNRC6B,AGO1,AGO2,TNRC6A
2_Member	R-HSA-9029569	NR1H3 & NR1H2 regulate gene expression linked to cholesterol transport and efflux	-5.70266	6/37	TNRC6B,AGO1,AGO2,TNRC6A,TBL1XR1,KDM1B
2_Member	R-HSA-9024446	NR1H2 and NR1H3-mediated signaling	-5.07557	6/47	TNRC6B,AGO1,AGO2,TNRC6A,TBL1XR1,KDM1B
2_Member	R-HSA-8934593	Regulation of RUNX1 Expression and Activity	-4.63211	4/17	TNRC6B,AGO1,AGO2,TNRC6A
2_Member	R-HSA-5628897	TP53 Regulates Metabolic Genes	-4.488	7/87	PRKAA1,YWHAB,TNRC6B,AGO1,AGO2,TNRC6A,SESN3
2_Member	R-HSA-8986944	Transcriptional Regulation by MECP2	-4.37381	6/62	MECP2,TNRC6B,AGO1,AGO2,TNRC6A,TBL1XR1
2_Member	R-HSA-426486	Small interfering RNA (siRNA) biogenesis	-4.06566	3/9	DICER1,AGO1,AGO2
2_Member	GO:0070922	RISC complex assembly	-3.91408	3/10	DICER1,AGO1,AGO2
2_Member	GO:0031054	pre-miRNA processing	-3.54682	3/13	DICER1,AGO1,AGO2
2_Member	GO:0060213	positive regulation of nuclear-transcribed mRNA poly(A) tail shortening	-3.54682	3/13	TNRC6B,AGO2,TNRC6A
2_Member	R-HSA-3700989	Transcriptional Regulation by TP53	-3.39535	12/362	BAX,CCNA2,CDKN1B,ARID3A,CNOT4,PRKAA1,YWHAB,TNRC6B,AGO1,AGO2,TNRC6A,SESN3
2_Member	GO:0060211	regulation of nuclear-transcribed mRNA poly(A) tail shortening	-3.35179	3/15	TNRC6B,AGO2,TNRC6A
2_Member	R-HSA-203927	MicroRNA (miRNA) biogenesis	-2.73328	3/24	DICER1,AGO1,AGO2
2_Member	R-HSA-5683057	MAPK family signaling cascades	-2.68098	10/325	DLG2,GDNF,GFRA1,NRAS,PIK3CA,YWHAB,TNRC6B,AGO1,AGO2,TNRC6A
2_Member	R-HSA-211000	Gene Silencing by RNA	-2.50997	6/138	HSP90AA1,TNRC6B,DICER1,AGO1,AGO2,TNRC6A
2_Member	R-HSA-4086398	Ca2+ pathway	-2.41945	4/62	TNRC6B,AGO1,AGO2,TNRC6A
2_Member	GO:0035196	miRNA maturation	-2.37028	3/32	DICER1,AGO1,AGO2
2_Member	R-HSA-2559585	Oncogene Induced Senescence	-2.33216	3/33	TNRC6B,AGO1,TNRC6A
2_Member	GO:0070918	primary sncRNA processing	-2.1917	3/37	DICER1,AGO1,AGO2
2_Member	R-HSA-8853884	Transcriptional Regulation by VENTX	-2.12776	3/39	TNRC6B,AGO1,TNRC6A
3_Summary	GO:0051668	localization within membrane	-6.25536	20/521	BAX,DLG2,FLOT2,HSP90AA1,LRP4,NPTX1,PDZK1,RAB3B,ROCK1,SSR3,TOMM70,STX6,RAB14,ZDHHC6,VPS37B,RAB34,VPS37A,ZDHHC15,FYB2,RAB12
3_Member	GO:0051668	localization within membrane	-6.25536	20/521	BAX,DLG2,FLOT2,HSP90AA1,LRP4,NPTX1,PDZK1,RAB3B,ROCK1,SSR3,TOMM70,STX6,RAB14,ZDHHC6,VPS37B,RAB34,VPS37A,ZDHHC15,FYB2,RAB12
3_Member	GO:0072657	protein localization to membrane	-5.97911	18/447	BAX,DLG2,FLOT2,HSP90AA1,LRP4,NPTX1,PDZK1,RAB3B,ROCK1,SSR3,TOMM70,ZDHHC6,VPS37B,RAB34,VPS37A,ZDHHC15,FYB2,RAB12
3_Member	GO:1990778	protein localization to cell periphery	-2.58836	8/228	FLOT2,NPTX1,PDZK1,RAB3B,ROCK1,RAB34,FYB2,RAB12
3_Member	GO:0072659	protein localization to plasma membrane	-2.3807	7/195	FLOT2,PDZK1,RAB3B,ROCK1,RAB34,FYB2,RAB12
4_Summary	WP3929	Chemokine signaling pathway	-5.91693	11/165	GNAI2,NRAS,PIK3CA,PIK3CG,ROCK1,CCL11,CCL17,CCL19,CXCL5,WASL,CCL28,AGTR2,LHCGR,GPR143,PTGER2,UTS2,HRH4,GPHB5,PROKR2,CKLF,ITGA5,ACVR1,CSF1,GDF9,IL13RA2,INHBA,IL21R,HMGB1,ALCAM,GDNF,LAMC2,POU4F3,NTN1,USP33,HMOX1,MEP1B,NOX4,LOXL1,ADAMTS4,ADAMTS6,MUC13,ADAM33,PLXDC2,TGM7
4_Member	WP3929	Chemokine signaling pathway	-5.91693	11/165	GNAI2,NRAS,PIK3CA,PIK3CG,ROCK1,CCL11,CCL17,CCL19,CXCL5,WASL,CCL28
4_Member	hsa04062	Chemokine signaling pathway	-4.49338	10/192	GNAI2,NRAS,PIK3CA,PIK3CG,ROCK1,CCL11,CCL17,CCL19,CXCL5,CCL28
4_Member	R-HSA-373076	Class A/1 (Rhodopsin-like receptors)	-4.3115	13/335	AGTR2,LHCGR,GPR143,PTGER2,CCL11,CCL17,CCL19,CXCL5,UTS2,CCL28,HRH4,GPHB5,PROKR2
4_Member	GO:0048247	lymphocyte chemotaxis	-3.83746	5/49	PIK3CG,CCL11,CCL17,CCL19,CKLF
4_Member	R-HSA-372790	Signaling by GPCR	-3.82192	19/708	AGTR2,GNAI2,ITGA5,LHCGR,NRAS,GPR143,PIK3CA,PIK3CG,PTGER2,ROCK1,CCL11,CCL17,CCL19,CXCL5,UTS2,CCL28,HRH4,GPHB5,PROKR2
4_Member	GO:0030593	neutrophil chemotaxis	-3.78185	6/79	PIK3CG,CCL11,CCL17,CCL19,CXCL5,CKLF
4_Member	GO:0071621	granulocyte chemotaxis	-3.63538	6/84	PIK3CG,CCL11,CCL17,CCL19,CXCL5,CKLF
4_Member	hsa04060	Cytokine-cytokine receptor interaction	-3.58517	11/295	ACVR1,CSF1,GDF9,IL13RA2,INHBA,CCL11,CCL17,CCL19,CXCL5,IL21R,CCL28
4_Member	GO:1990266	neutrophil migration	-3.49874	6/89	PIK3CG,CCL11,CCL17,CCL19,CXCL5,CKLF
4_Member	R-HSA-388396	GPCR downstream signalling	-3.48064	17/633	AGTR2,GNAI2,ITGA5,LHCGR,NRAS,GPR143,PIK3CA,PIK3CG,PTGER2,ROCK1,CCL19,CXCL5,UTS2,CCL28,HRH4,GPHB5,PROKR2
4_Member	R-HSA-380108	Chemokine receptors bind chemokines	-3.45458	5/59	CCL11,CCL17,CCL19,CXCL5,CCL28
4_Member	GO:0097530	granulocyte migration	-3.29784	6/97	PIK3CG,CCL11,CCL17,CCL19,CXCL5,CKLF
4_Member	hsa04061	Viral protein interaction with cytokine and cytokine receptor	-3.2275	6/100	CSF1,CCL11,CCL17,CCL19,CXCL5,CCL28
4_Member	GO:0030595	leukocyte chemotaxis	-3.11053	7/145	HMGB1,PIK3CG,CCL11,CCL17,CCL19,CXCL5,CKLF
4_Member	GO:0006935	chemotaxis	-3.08507	14/506	ALCAM,GDNF,HMGB1,LAMC2,PIK3CG,POU4F3,CCL11,CCL17,CCL19,CXCL5,NTN1,USP33,CKLF,CCL28
4_Member	GO:0042330	taxis	-3.06866	14/508	ALCAM,GDNF,HMGB1,LAMC2,PIK3CG,POU4F3,CCL11,CCL17,CCL19,CXCL5,NTN1,USP33,CKLF,CCL28
4_Member	GO:0071674	mononuclear cell migration	-3.01002	6/110	HMGB1,PIK3CG,CCL11,CCL17,CCL19,CKLF
4_Member	GO:0072676	lymphocyte migration	-2.97499	5/75	PIK3CG,CCL11,CCL17,CCL19,CKLF
4_Member	GO:0006954	inflammatory response	-2.94859	14/523	ACVR1,AGTR2,CSF1,HMGB1,HMOX1,MEP1B,PIK3CG,PTGER2,CCL11,CCL17,CCL19,CXCL5,NOX4,HRH4
4_Member	R-HSA-375276	Peptide ligand-binding receptors	-2.9311	8/201	AGTR2,CCL11,CCL17,CCL19,CXCL5,UTS2,CCL28,PROKR2
4_Member	R-HSA-500792	GPCR ligand binding	-2.92679	13/467	AGTR2,LHCGR,GPR143,PTGER2,CCL11,CCL17,CCL19,CXCL5,UTS2,CCL28,HRH4,GPHB5,PROKR2
4_Member	GO:0060326	cell chemotaxis	-2.84992	8/207	HMGB1,PIK3CG,CCL11,CCL17,CCL19,CXCL5,CKLF,CCL28
4_Member	GO:0097529	myeloid leukocyte migration	-2.72497	6/125	PIK3CG,CCL11,CCL17,CCL19,CXCL5,CKLF
4_Member	M5885	NABA MATRISOME ASSOCIATED	-2.67238	17/751	CSF1,GDF9,GDNF,INHBA,LOXL1,MEP1B,CCL11,CCL17,CCL19,CXCL5,ADAMTS4,ADAMTS6,CCL28,MUC13,ADAM33,PLXDC2,TGM7
4_Member	WP5095	Overview of proinflammatory and profibrotic mediators	-2.65597	6/129	CSF1,CCL11,CCL17,CCL19,CXCL5,CCL28
4_Member	GO:0050900	leukocyte migration	-2.56512	8/230	HMGB1,PIK3CG,ROCK1,CCL11,CCL17,CCL19,CXCL5,CKLF
4_Member	M5883	NABA SECRETED FACTORS	-2.0263	9/343	CSF1,GDF9,GDNF,INHBA,CCL11,CCL17,CCL19,CXCL5,CCL28
5_Summary	GO:0048729	tissue morphogenesis	-5.80863	20/557	ACVR1,ATP7A,CSF1,GDNF,IGFBP5,INHBA,ITGA5,MYF5,PROX1,CCL11,SNAI2,SOX11,NTN1,HEY2,AHI1,BTBD7,RGMA,STARD13,CTHRC1,FOXN4,BAX,HMOX1,ITGB8,PIK3CA,PIK3CG,AGGF1,C1GALT1
5_Member	GO:0048729	tissue morphogenesis	-5.80863	20/557	ACVR1,ATP7A,CSF1,GDNF,IGFBP5,INHBA,ITGA5,MYF5,PROX1,CCL11,SNAI2,SOX11,NTN1,HEY2,AHI1,BTBD7,RGMA,STARD13,CTHRC1,FOXN4
5_Member	GO:0035239	tube morphogenesis	-5.22193	21/663	ACVR1,BAX,CSF1,GDNF,HMOX1,ITGA5,ITGB8,PIK3CA,PIK3CG,PROX1,CCL11,SOX11,NTN1,HEY2,AHI1,AGGF1,C1GALT1,RGMA,STARD13,CTHRC1,FOXN4
5_Member	GO:0002009	morphogenesis of an epithelium	-4.74238	16/447	ACVR1,ATP7A,CSF1,GDNF,IGFBP5,ITGA5,PROX1,CCL11,SOX11,NTN1,AHI1,BTBD7,RGMA,STARD13,CTHRC1,FOXN4
5_Member	GO:0060562	epithelial tube morphogenesis	-4.05268	12/307	ACVR1,CSF1,GDNF,PROX1,CCL11,SOX11,NTN1,AHI1,RGMA,STARD13,CTHRC1,FOXN4
5_Member	GO:0060443	mammary gland morphogenesis	-3.04742	4/42	CSF1,IGFBP5,CCL11,NTN1
5_Member	GO:0060603	mammary gland duct morphogenesis	-2.49315	3/29	CSF1,CCL11,NTN1
5_Member	GO:0022612	gland morphogenesis	-2.38861	5/102	CSF1,IGFBP5,PROX1,CCL11,NTN1
5_Member	GO:0061138	morphogenesis of a branching epithelium	-2.17303	6/162	ACVR1,CSF1,GDNF,PROX1,CCL11,BTBD7
5_Member	GO:0001763	morphogenesis of a branching structure	-2.06288	6/171	ACVR1,CSF1,GDNF,PROX1,CCL11,BTBD7
5_Member	GO:0030879	mammary gland development	-2.04973	5/123	ATP7A,CSF1,IGFBP5,CCL11,NTN1
6_Summary	GO:0019725	cellular homeostasis	-5.66013	21/621	ABCB7,ATP7A,BAX,CLCN3,HMOX1,NPTX1,PIK3CA,PRKAA1,PRNP,RHAG,CCL11,CCL19,ATP6AP2,TRDN,SLC12A7,SNAPIN,NOX4,GLRX5,RTN4,STEAP4,MT4,SLC7A11,CCNA2,CDKN1B,DLG2,CPNE5,TXNIP,SLC38A2
6_Member	GO:0019725	cellular homeostasis	-5.66013	21/621	ABCB7,ATP7A,BAX,CLCN3,HMOX1,NPTX1,PIK3CA,PRKAA1,PRNP,RHAG,CCL11,CCL19,ATP6AP2,TRDN,SLC12A7,SNAPIN,NOX4,GLRX5,RTN4,STEAP4,MT4
6_Member	GO:0055082	cellular chemical homeostasis	-5.64363	19/521	ABCB7,ATP7A,BAX,CLCN3,HMOX1,NPTX1,PIK3CA,PRKAA1,PRNP,RHAG,CCL11,CCL19,ATP6AP2,TRDN,SNAPIN,NOX4,RTN4,STEAP4,MT4
6_Member	GO:0050801	ion homeostasis	-4.59808	17/511	ABCB7,ATP7A,BAX,CLCN3,HMOX1,PRNP,RHAG,CCL11,CCL19,ATP6AP2,TRDN,SLC12A7,SNAPIN,SLC7A11,GLRX5,STEAP4,MT4
6_Member	GO:0055080	cation homeostasis	-4.31739	16/485	ABCB7,ATP7A,BAX,CLCN3,HMOX1,PRNP,RHAG,CCL11,CCL19,ATP6AP2,TRDN,SLC12A7,SNAPIN,GLRX5,STEAP4,MT4
6_Member	GO:0098771	inorganic ion homeostasis	-4.22344	16/494	ABCB7,ATP7A,BAX,CLCN3,HMOX1,PRNP,RHAG,CCL11,CCL19,ATP6AP2,TRDN,SLC12A7,SNAPIN,GLRX5,STEAP4,MT4
6_Member	GO:0055076	transition metal ion homeostasis	-4.07004	8/136	ABCB7,ATP7A,HMOX1,PRNP,RHAG,GLRX5,STEAP4,MT4
6_Member	GO:0006873	cellular ion homeostasis	-4.01463	14/409	ABCB7,ATP7A,BAX,CLCN3,HMOX1,PRNP,RHAG,CCL11,CCL19,ATP6AP2,TRDN,SNAPIN,STEAP4,MT4
6_Member	GO:0071241	cellular response to inorganic substance	-3.99791	10/220	ATP7A,CCNA2,CDKN1B,DLG2,HMOX1,NPTX1,PRKAA1,PRNP,CPNE5,MT4
6_Member	GO:0071248	cellular response to metal ion	-3.78653	9/190	ATP7A,CDKN1B,DLG2,HMOX1,NPTX1,PRKAA1,PRNP,CPNE5,MT4
6_Member	WP3286	Copper homeostasis	-3.63592	5/54	ATP7A,PIK3CA,PRNP,STEAP4,MT4
6_Member	GO:0030003	cellular cation homeostasis	-3.61297	13/394	ABCB7,ATP7A,BAX,CLCN3,HMOX1,PRNP,CCL11,CCL19,ATP6AP2,TRDN,SNAPIN,STEAP4,MT4
6_Member	GO:0055065	metal ion homeostasis	-3.56038	13/399	ABCB7,ATP7A,BAX,HMOX1,PRNP,RHAG,CCL11,CCL19,TRDN,SLC12A7,GLRX5,STEAP4,MT4
6_Member	GO:0046686	response to cadmium ion	-3.45458	5/59	ATP7A,CDKN1B,HMOX1,PRNP,MT4
6_Member	GO:0046916	cellular transition metal ion homeostasis	-3.05157	6/108	ABCB7,ATP7A,HMOX1,PRNP,STEAP4,MT4
6_Member	GO:0010035	response to inorganic substance	-2.9643	14/521	ATP7A,CCNA2,CDKN1B,DLG2,HMOX1,NPTX1,PIK3CA,PRKAA1,PRNP,CCL19,TXNIP,SLC38A2,CPNE5,MT4
6_Member	GO:0006875	cellular metal ion homeostasis	-2.76994	10/316	ABCB7,ATP7A,BAX,HMOX1,PRNP,CCL11,CCL19,TRDN,STEAP4,MT4
6_Member	GO:0055072	iron ion homeostasis	-2.7322	5/85	ABCB7,HMOX1,RHAG,GLRX5,STEAP4
6_Member	GO:0071280	cellular response to copper ion	-2.58323	3/27	ATP7A,PRNP,MT4
6_Member	GO:0010038	response to metal ion	-2.44243	10/351	ATP7A,CDKN1B,DLG2,HMOX1,NPTX1,PRKAA1,PRNP,TXNIP,CPNE5,MT4
6_Member	GO:0071276	cellular response to cadmium ion	-2.1917	3/37	ATP7A,HMOX1,MT4
6_Member	GO:0046688	response to copper ion	-2.06742	3/41	ATP7A,PRNP,MT4
7_Summary	GO:0007017	microtubule-based process	-5.61723	24/786	DLG2,FLOT2,MECP2,RFX3,TACC1,TUBG1,NME5,TRDN,KIF2C,USP33,CLUAP1,SYNE2,FBXW11,SNAPIN,EML4,NIN,TUBA8,ARL8B,DNAH3,TUBAL3,ROPN1L,IQCG,DNAAF6,LCA5,CCNA2,CDKN1B,ROCK1,CUL5,ZFYVE26,CLSPN
7_Member	GO:0007017	microtubule-based process	-5.61723	24/786	DLG2,FLOT2,MECP2,RFX3,TACC1,TUBG1,NME5,TRDN,KIF2C,USP33,CLUAP1,SYNE2,FBXW11,SNAPIN,EML4,NIN,TUBA8,ARL8B,DNAH3,TUBAL3,ROPN1L,IQCG,DNAAF6,LCA5
7_Member	GO:0000226	microtubule cytoskeleton organization	-2.9252	14/526	MECP2,TACC1,TUBG1,TRDN,KIF2C,USP33,SYNE2,FBXW11,EML4,NIN,TUBA8,TUBAL3,IQCG,DNAAF6
7_Member	GO:0000278	mitotic cell cycle	-2.37512	14/605	CCNA2,CDKN1B,MECP2,ROCK1,TACC1,TUBG1,CUL5,KIF2C,FBXW11,ZFYVE26,EML4,TUBA8,CLSPN,TUBAL3
7_Member	GO:1903047	mitotic cell cycle process	-2.1377	12/514	CCNA2,CDKN1B,MECP2,ROCK1,TACC1,TUBG1,CUL5,KIF2C,FBXW11,ZFYVE26,EML4,CLSPN
8_Summary	GO:0060322	head development	-5.58895	24/789	AGTR2,ATP7A,BAX,DLX6,INHBA,MECP2,PROX1,SMARCA1,TACC1,NME5,ATP6AP2,BTBD3,MAST1,SYNE2,ADGRL2,FBXW11,SLC7A11,NIN,SLC38A2,AHI1,CA10,RTN4,NLGN4X,SLC32A1
8_Member	GO:0060322	head development	-5.58895	24/789	AGTR2,ATP7A,BAX,DLX6,INHBA,MECP2,PROX1,SMARCA1,TACC1,NME5,ATP6AP2,BTBD3,MAST1,SYNE2,ADGRL2,FBXW11,SLC7A11,NIN,SLC38A2,AHI1,CA10,RTN4,NLGN4X,SLC32A1
8_Member	GO:0007420	brain development	-4.9762	22/744	AGTR2,ATP7A,BAX,INHBA,MECP2,PROX1,SMARCA1,TACC1,NME5,BTBD3,MAST1,SYNE2,ADGRL2,FBXW11,SLC7A11,NIN,SLC38A2,AHI1,CA10,RTN4,NLGN4X,SLC32A1
8_Member	GO:0021537	telencephalon development	-4.27772	11/246	BAX,INHBA,PROX1,TACC1,BTBD3,SYNE2,SLC7A11,NIN,SLC38A2,RTN4,SLC32A1
8_Member	GO:0021543	pallium development	-3.44066	8/168	BAX,PROX1,TACC1,BTBD3,SYNE2,SLC38A2,RTN4,SLC32A1
8_Member	GO:0030900	forebrain development	-3.26985	12/374	ATP7A,BAX,INHBA,PROX1,TACC1,BTBD3,SYNE2,SLC7A11,NIN,SLC38A2,RTN4,SLC32A1
8_Member	GO:0021987	cerebral cortex development	-2.96937	6/112	BAX,TACC1,BTBD3,SYNE2,SLC38A2,RTN4
9_Summary	GO:0015697	quaternary ammonium group transport	-5.46903	4/11	PDZK1,SLC22A3,SLC22A5,SLC38A2,SLC7A11
9_Member	GO:0015697	quaternary ammonium group transport	-5.46903	4/11	PDZK1,SLC22A3,SLC22A5,SLC38A2
9_Member	GO:0015838	amino-acid betaine transport	-4.43924	3/7	PDZK1,SLC22A5,SLC38A2
9_Member	GO:0015695	organic cation transport	-3.45295	4/33	PDZK1,SLC22A3,SLC22A5,SLC38A2
9_Member	GO:0072337	modified amino acid transport	-3.45295	4/33	PDZK1,SLC22A5,SLC7A11,SLC38A2
9_Member	GO:0042908	xenobiotic transport	-2.12776	3/39	PDZK1,SLC22A3,SLC22A5
10_Summary	GO:0031331	positive regulation of cellular catabolic process	-5.30926	17/450	BAX,HMGB1,HMOX1,HSP90AA1,CNOT4,PRKAA1,ROCK1,TNRC6B,AGO2,TNRC6A,MARCHF2,RGMA,PNPLA2,LACRT,SESN3,DCP2,PATL1,DDX6,IGFBP5,PRNP,AGO1,RTN4,CDKN1B,SECISBP2L,MRPS27,SLC7A11,UHMK1,GDNF,PKP1,PPP1R3A,CCL19,KHDRBS2
10_Member	GO:0031331	positive regulation of cellular catabolic process	-5.30926	17/450	BAX,HMGB1,HMOX1,HSP90AA1,CNOT4,PRKAA1,ROCK1,TNRC6B,AGO2,TNRC6A,MARCHF2,RGMA,PNPLA2,LACRT,SESN3,DCP2,PATL1
10_Member	GO:0034249	negative regulation of cellular amide metabolic process	-5.29725	13/270	DDX6,IGFBP5,CNOT4,PRKAA1,PRNP,ROCK1,TNRC6B,AGO1,AGO2,TNRC6A,RTN4,DCP2,PATL1
10_Member	GO:0009896	positive regulation of catabolic process	-5.13525	18/514	BAX,CDKN1B,HMGB1,HMOX1,HSP90AA1,CNOT4,PRKAA1,ROCK1,TNRC6B,AGO2,TNRC6A,MARCHF2,RGMA,PNPLA2,LACRT,SESN3,DCP2,PATL1
10_Member	GO:0061014	positive regulation of mRNA catabolic process	-4.36167	7/91	CNOT4,ROCK1,TNRC6B,AGO2,TNRC6A,DCP2,PATL1
10_Member	GO:0034248	regulation of cellular amide metabolic process	-4.32963	17/537	DDX6,IGFBP5,CNOT4,PRKAA1,PRNP,ROCK1,SECISBP2L,MRPS27,TNRC6B,SLC7A11,AGO1,AGO2,TNRC6A,RTN4,UHMK1,DCP2,PATL1
10_Member	GO:0061013	regulation of mRNA catabolic process	-3.94565	9/181	GDNF,CNOT4,PKP1,ROCK1,TNRC6B,AGO2,TNRC6A,DCP2,PATL1
10_Member	GO:0017148	negative regulation of translation	-3.66126	10/242	DDX6,IGFBP5,CNOT4,ROCK1,TNRC6B,AGO1,AGO2,TNRC6A,DCP2,PATL1
10_Member	GO:1903313	positive regulation of mRNA metabolic process	-3.51802	7/124	CNOT4,ROCK1,TNRC6B,AGO2,TNRC6A,DCP2,PATL1
10_Member	R-HSA-430039	mRNA decay by 5' to 3' exoribonuclease	-3.35179	3/15	DDX6,DCP2,PATL1
10_Member	GO:2000113	negative regulation of cellular macromolecule biosynthetic process	-3.29841	10/269	DDX6,IGFBP5,CNOT4,ROCK1,TNRC6B,AGO1,AGO2,TNRC6A,DCP2,PATL1
10_Member	GO:2000112	regulation of cellular macromolecule biosynthetic process	-3.09239	15/564	DDX6,IGFBP5,CNOT4,PPP1R3A,ROCK1,CCL19,SECISBP2L,MRPS27,TNRC6B,AGO1,AGO2,TNRC6A,UHMK1,DCP2,PATL1
10_Member	GO:0061157	mRNA destabilization	-2.94905	5/76	CNOT4,ROCK1,AGO2,DCP2,PATL1
10_Member	GO:0006417	regulation of translation	-2.88551	13/472	DDX6,IGFBP5,CNOT4,ROCK1,SECISBP2L,MRPS27,TNRC6B,AGO1,AGO2,TNRC6A,UHMK1,DCP2,PATL1
10_Member	GO:1903311	regulation of mRNA metabolic process	-2.88357	10/305	GDNF,CNOT4,PKP1,ROCK1,TNRC6B,AGO2,TNRC6A,DCP2,KHDRBS2,PATL1
10_Member	GO:0050779	RNA destabilization	-2.84913	5/80	CNOT4,ROCK1,AGO2,DCP2,PATL1
10_Member	GO:0043488	regulation of mRNA stability	-2.81528	7/163	GDNF,CNOT4,ROCK1,TNRC6B,AGO2,DCP2,PATL1
10_Member	GO:0043487	regulation of RNA stability	-2.64037	7/175	GDNF,CNOT4,ROCK1,TNRC6B,AGO2,DCP2,PATL1
10_Member	R-HSA-429914	Deadenylation-dependent mRNA decay	-2.60883	4/55	DDX6,CNOT4,DCP2,PATL1
10_Member	GO:0010508	positive regulation of autophagy	-2.50997	6/138	HMGB1,HMOX1,PRKAA1,ROCK1,LACRT,SESN3
10_Member	hsa03018	RNA degradation	-2.04792	4/79	DDX6,CNOT4,DCP2,PATL1
11_Summary	GO:0048871	multicellular organismal homeostasis	-5.21114	15/363	ACACB,APBB2,BAX,CIDEA,CLCN3,CSF1,NDN,PIK3CA,PRKAA1,RHAG,AKAP11,NOX4,MUC13,LACRT,LCA5
11_Member	GO:0048871	multicellular organismal homeostasis	-5.21114	15/363	ACACB,APBB2,BAX,CIDEA,CLCN3,CSF1,NDN,PIK3CA,PRKAA1,RHAG,AKAP11,NOX4,MUC13,LACRT,LCA5
11_Member	GO:0060249	anatomical structure homeostasis	-2.60013	9/279	APBB2,BAX,CLCN3,CSF1,PRKAA1,NOX4,MUC13,LACRT,LCA5
11_Member	GO:0001894	tissue homeostasis	-2.50819	8/235	APBB2,BAX,CLCN3,CSF1,NOX4,MUC13,LACRT,LCA5
12_Summary	GO:0099111	microtubule-based transport	-5.06832	11/202	DLG2,FLOT2,RFX3,NME5,CLUAP1,SYNE2,FBXW11,SNAPIN,ARL8B,ROPN1L,LCA5,KIF2C,DNAH3,IQCG,DNAAF6,WASL,NPTX1
12_Member	GO:0099111	microtubule-based transport	-5.06832	11/202	DLG2,FLOT2,RFX3,NME5,CLUAP1,SYNE2,FBXW11,SNAPIN,ARL8B,ROPN1L,LCA5
12_Member	GO:0007018	microtubule-based movement	-5.04288	15/375	DLG2,FLOT2,RFX3,NME5,KIF2C,CLUAP1,SYNE2,FBXW11,SNAPIN,ARL8B,DNAH3,ROPN1L,IQCG,DNAAF6,LCA5
12_Member	GO:0030705	cytoskeleton-dependent intracellular transport	-3.58842	9/202	DLG2,FLOT2,WASL,CLUAP1,SYNE2,FBXW11,SNAPIN,ARL8B,LCA5
12_Member	GO:0010970	transport along microtubule	-3.54686	8/162	DLG2,FLOT2,CLUAP1,SYNE2,FBXW11,SNAPIN,ARL8B,LCA5
12_Member	GO:0008088	axo-dendritic transport	-3.00134	5/74	DLG2,FLOT2,FBXW11,SNAPIN,ARL8B
12_Member	GO:0008090	retrograde axonal transport	-2.96941	3/20	DLG2,FBXW11,SNAPIN
12_Member	GO:0031503	protein-containing complex localization	-2.47914	6/140	DLG2,NPTX1,WASL,CLUAP1,SNAPIN,LCA5
12_Member	GO:0098930	axonal transport	-2.47093	4/60	DLG2,FBXW11,SNAPIN,ARL8B
13_Summary	GO:0050678	regulation of epithelial cell proliferation	-4.94796	15/382	ATP7A,BAX,RUNX3,CDKN1B,DLX6,HMGB1,HMOX1,NRAS,PROX1,CCL11,SNAI2,SOX11,AGGF1,RTN4,LACRT,ACVR1,CSF1,GNAI2,IGFBP5,ITGA5,LAMC2,MAZ,PIK3CG,CCL19,NTN1,SYNE2,AGO2,ITGB8,LOXL1,PIK3CA,ADAMTS6,HEY2,C1GALT1,CEBPG,JARID2
13_Member	GO:0050678	regulation of epithelial cell proliferation	-4.94796	15/382	ATP7A,BAX,RUNX3,CDKN1B,DLX6,HMGB1,HMOX1,NRAS,PROX1,CCL11,SNAI2,SOX11,AGGF1,RTN4,LACRT
13_Member	GO:2000147	positive regulation of cell motility	-4.93794	19/584	ACVR1,ATP7A,CSF1,GNAI2,HMGB1,HMOX1,IGFBP5,ITGA5,LAMC2,MAZ,PIK3CG,PROX1,CCL11,CCL19,SNAI2,NTN1,SYNE2,AGO2,RTN4
13_Member	GO:0050679	positive regulation of epithelial cell proliferation	-4.90953	11/210	ATP7A,DLX6,HMGB1,HMOX1,NRAS,PROX1,CCL11,SOX11,AGGF1,RTN4,LACRT
13_Member	GO:0051272	positive regulation of cellular component movement	-4.80542	19/597	ACVR1,ATP7A,CSF1,GNAI2,HMGB1,HMOX1,IGFBP5,ITGA5,LAMC2,MAZ,PIK3CG,PROX1,CCL11,CCL19,SNAI2,NTN1,SYNE2,AGO2,RTN4
13_Member	GO:0040017	positive regulation of locomotion	-4.7854	19/599	ACVR1,ATP7A,CSF1,GNAI2,HMGB1,HMOX1,IGFBP5,ITGA5,LAMC2,MAZ,PIK3CG,PROX1,CCL11,CCL19,SNAI2,NTN1,SYNE2,AGO2,RTN4
13_Member	GO:0030335	positive regulation of cell migration	-4.6381	18/560	ACVR1,ATP7A,CSF1,GNAI2,HMGB1,HMOX1,IGFBP5,ITGA5,LAMC2,MAZ,PIK3CG,PROX1,CCL11,CCL19,SNAI2,SYNE2,AGO2,RTN4
13_Member	GO:0001568	blood vessel development	-3.09331	14/505	ACVR1,ATP7A,BAX,HMOX1,ITGA5,ITGB8,LOXL1,PIK3CA,PIK3CG,PROX1,ADAMTS6,HEY2,AGGF1,C1GALT1
13_Member	GO:0001938	positive regulation of endothelial cell proliferation	-2.98958	6/111	HMGB1,HMOX1,NRAS,PROX1,CCL11,AGGF1
13_Member	GO:0001944	vasculature development	-2.9252	14/526	ACVR1,ATP7A,BAX,HMOX1,ITGA5,ITGB8,LOXL1,PIK3CA,PIK3CG,PROX1,ADAMTS6,HEY2,AGGF1,C1GALT1
13_Member	GO:0001889	liver development	-2.77853	6/122	ATP7A,CEBPG,HMOX1,JARID2,PIK3CA,PROX1
13_Member	GO:0061008	hepaticobiliary system development	-2.72497	6/125	ATP7A,CEBPG,HMOX1,JARID2,PIK3CA,PROX1
13_Member	GO:0048514	blood vessel morphogenesis	-2.35151	11/421	ACVR1,BAX,HMOX1,ITGA5,ITGB8,PIK3CA,PIK3CG,PROX1,HEY2,AGGF1,C1GALT1
13_Member	GO:0048732	gland development	-2.04191	10/402	ATP7A,CEBPG,CSF1,HMOX1,IGFBP5,JARID2,PIK3CA,PROX1,CCL11,NTN1
14_Summary	GO:0010889	regulation of sequestering of triglyceride	-4.86651	4/15	CIDEA,LPL,PNPLA2,OSBPL11,ACACB,PIK3CA,LIPC,HSP90AA1,PRKAA1,ENPP6,GDF9,ABCA13,HMOX1,DNAJB4
14_Member	GO:0010889	regulation of sequestering of triglyceride	-4.86651	4/15	CIDEA,LPL,PNPLA2,OSBPL11
14_Member	GO:0010890	positive regulation of sequestering of triglyceride	-4.06566	3/9	CIDEA,LPL,OSBPL11
14_Member	GO:0010884	positive regulation of lipid storage	-3.79957	4/27	ACACB,CIDEA,LPL,OSBPL11
14_Member	GO:0010883	regulation of lipid storage	-3.59816	5/55	ACACB,CIDEA,LPL,PNPLA2,OSBPL11
14_Member	WP5102	Familial partial lipodystrophy (FPLD)	-3.56005	4/31	CIDEA,LPL,PIK3CA,PNPLA2
14_Member	GO:0019433	triglyceride catabolic process	-2.96941	3/20	LIPC,LPL,PNPLA2
14_Member	GO:0009409	response to cold	-2.6987	4/52	CIDEA,HSP90AA1,LPL,PRKAA1
14_Member	GO:0046503	glycerolipid catabolic process	-2.63815	4/54	LIPC,LPL,PNPLA2,ENPP6
14_Member	WP325	Triacylglyceride synthesis	-2.63109	3/26	LIPC,LPL,PNPLA2
14_Member	GO:1905952	regulation of lipid localization	-2.53209	7/183	ACACB,CIDEA,GDF9,LPL,PNPLA2,OSBPL11,ABCA13
14_Member	GO:0046461	neutral lipid catabolic process	-2.45067	3/30	LIPC,LPL,PNPLA2
14_Member	GO:0046464	acylglycerol catabolic process	-2.45067	3/30	LIPC,LPL,PNPLA2
14_Member	WP143	Fatty acid beta-oxidation	-2.29532	3/34	LIPC,LPL,PNPLA2
14_Member	GO:1905954	positive regulation of lipid localization	-2.21744	5/112	ACACB,CIDEA,LPL,OSBPL11,ABCA13
14_Member	GO:0009266	response to temperature stimulus	-2.08669	6/169	CIDEA,HMOX1,HSP90AA1,LPL,PRKAA1,DNAJB4
15_Summary	GO:0060688	regulation of morphogenesis of a branching structure	-4.86593	6/51	AGTR2,GDNF,SNAI2,BCL11A,BTBD7,RTN4,ACVR1,BAX,EYA4,GNAI2,HMOX1,MAZ,NME5,TMEM14A,CSF1,AHI1,CTHRC1,INHBA
15_Member	GO:0060688	regulation of morphogenesis of a branching structure	-4.86593	6/51	AGTR2,GDNF,SNAI2,BCL11A,BTBD7,RTN4
15_Member	GO:2001234	negative regulation of apoptotic signaling pathway	-3.8398	10/230	ACVR1,BAX,EYA4,GDNF,GNAI2,HMOX1,MAZ,SNAI2,NME5,TMEM14A
15_Member	GO:2000027	regulation of animal organ morphogenesis	-3.47572	7/126	AGTR2,CSF1,GDNF,SNAI2,AHI1,BTBD7,CTHRC1
15_Member	GO:2001233	regulation of apoptotic signaling pathway	-3.31105	12/370	ACVR1,AGTR2,BAX,EYA4,GDNF,GNAI2,HMOX1,INHBA,MAZ,SNAI2,NME5,TMEM14A
15_Member	GO:2001236	regulation of extrinsic apoptotic signaling pathway	-2.97396	7/153	ACVR1,AGTR2,EYA4,GDNF,HMOX1,INHBA,SNAI2
15_Member	GO:2001239	regulation of extrinsic apoptotic signaling pathway in absence of ligand	-2.9706	4/44	EYA4,GDNF,INHBA,SNAI2
15_Member	GO:2001237	negative regulation of extrinsic apoptotic signaling pathway	-2.48207	5/97	ACVR1,EYA4,GDNF,HMOX1,SNAI2
15_Member	GO:1905330	regulation of morphogenesis of an epithelium	-2.34575	4/65	AGTR2,GDNF,SNAI2,BTBD7
15_Member	GO:1901099	negative regulation of signal transduction in absence of ligand	-2.33216	3/33	EYA4,GDNF,SNAI2
15_Member	GO:2001240	negative regulation of extrinsic apoptotic signaling pathway in absence of ligand	-2.33216	3/33	EYA4,GDNF,SNAI2
16_Summary	WP34	Ovarian infertility	-4.75185	5/32	CDKN1B,GDF9,LHCGR,PTGER2,SYNE2,GNAI2,HMOX1,WASL,TXNIP,NCKIPSD,GPHB5,FXYD2,PIK3CA,ROCK1
16_Member	WP34	Ovarian infertility	-4.75185	5/32	CDKN1B,GDF9,LHCGR,PTGER2,SYNE2
16_Member	R-HSA-9658195	Leishmania infection	-2.30596	8/254	GNAI2,HMOX1,LHCGR,PTGER2,WASL,TXNIP,NCKIPSD,GPHB5
16_Member	hsa04024	cAMP signaling pathway	-2.09142	7/221	FXYD2,GNAI2,LHCGR,PIK3CA,PTGER2,ROCK1,GPHB5
17_Summary	R-HSA-382551	Transport of small molecules	-4.60794	21/729	ABCB7,FXYD2,ATP7A,CLCN3,HMOX1,LIPC,LPL,RHAG,SLC22A3,SLC22A5,TRDN,SLC12A7,ATP10B,SLC7A11,CYB5R4,SLC38A2,SLC25A18,SLC32A1,SLC6A19,SLCO4C1,LCN9,PRKAA1
17_Member	R-HSA-382551	Transport of small molecules	-4.60794	21/729	ABCB7,FXYD2,ATP7A,CLCN3,HMOX1,LIPC,LPL,RHAG,SLC22A3,SLC22A5,TRDN,SLC12A7,ATP10B,SLC7A11,CYB5R4,SLC38A2,SLC25A18,SLC32A1,SLC6A19,SLCO4C1,LCN9
17_Member	R-HSA-425407	SLC-mediated transmembrane transport	-4.21475	11/250	RHAG,SLC22A3,SLC22A5,SLC12A7,SLC7A11,SLC38A2,SLC25A18,SLC32A1,SLC6A19,SLCO4C1,LCN9
17_Member	R-HSA-425393	Transport of inorganic cations/anions and amino acids/oligopeptides	-3.05157	6/108	SLC12A7,SLC7A11,SLC38A2,SLC25A18,SLC32A1,SLC6A19
17_Member	GO:0003333	amino acid transmembrane transport	-2.6022	5/91	SLC7A11,SLC38A2,SLC25A18,SLC32A1,SLC6A19
17_Member	R-HSA-352230	Amino acid transport across the plasma membrane	-2.33216	3/33	SLC7A11,SLC38A2,SLC6A19
17_Member	GO:0015711	organic anion transport	-2.25674	9/315	PRKAA1,RHAG,SLC22A3,SLC7A11,CYB5R4,SLC38A2,SLC25A18,SLC32A1,SLCO4C1
17_Member	GO:0006865	amino acid transport	-2.16973	5/115	SLC7A11,SLC38A2,SLC25A18,SLC32A1,SLC6A19
17_Member	GO:0006820	anion transport	-2.14856	11/449	CLCN3,PRKAA1,RHAG,SLC22A3,SLC12A7,SLC7A11,CYB5R4,SLC38A2,SLC25A18,SLC32A1,SLCO4C1
18_Summary	GO:0051896	regulation of protein kinase B signaling	-4.59128	10/187	HSP90AA1,IGFBP5,MAZ,PIK3CA,PIK3CG,CCL19,NOX4,RTN4,TPTE2,SESN3,ACVR1,CDKN1B,CSF1,GDF9,GFRA1,INHBA,ITGA5,LRP4,PRNP,PROX1,GPRC5A,CLSPN,LACRT,DIPK2A,CCNA2,MACROH2A1,CD300A
18_Member	GO:0051896	regulation of protein kinase B signaling	-4.59128	10/187	HSP90AA1,IGFBP5,MAZ,PIK3CA,PIK3CG,CCL19,NOX4,RTN4,TPTE2,SESN3
18_Member	GO:0051897	positive regulation of protein kinase B signaling	-4.48207	8/119	HSP90AA1,IGFBP5,MAZ,PIK3CA,PIK3CG,CCL19,NOX4,RTN4
18_Member	GO:0001934	positive regulation of protein phosphorylation	-3.57297	19/741	ACVR1,CDKN1B,CSF1,GDF9,GFRA1,HSP90AA1,INHBA,ITGA5,LRP4,PIK3CA,PIK3CG,PRNP,PROX1,CCL19,GPRC5A,NOX4,CLSPN,LACRT,DIPK2A
18_Member	GO:0045860	positive regulation of protein kinase activity	-2.93396	12/409	CDKN1B,CSF1,HSP90AA1,PIK3CA,PIK3CG,PRNP,PROX1,CCL19,GPRC5A,NOX4,CLSPN,DIPK2A
18_Member	GO:0045859	regulation of protein kinase activity	-2.4354	15/660	CCNA2,CDKN1B,CSF1,HSP90AA1,PIK3CA,PIK3CG,PRNP,PROX1,CCL19,GPRC5A,MACROH2A1,CD300A,NOX4,CLSPN,DIPK2A
18_Member	GO:0033674	positive regulation of kinase activity	-2.30331	12/489	CDKN1B,CSF1,HSP90AA1,PIK3CA,PIK3CG,PRNP,PROX1,CCL19,GPRC5A,NOX4,CLSPN,DIPK2A
19_Summary	R-HSA-112316	Neuronal System	-4.59013	15/410	APBA2,DLG2,EPB41,FLOT2,GNAI2,KCNJ6,KCNJ16,KCNQ2,NRAS,PRKAA1,TUBA8,SLC38A2,NLGN4X,TUBAL3,SLC32A1,PIK3CA,PIK3CG,FXYD2,SLC12A7,SLC22A3,SLC7A11,STEAP4,ROCK1,CDKN1B
19_Member	R-HSA-112316	Neuronal System	-4.59013	15/410	APBA2,DLG2,EPB41,FLOT2,GNAI2,KCNJ6,KCNJ16,KCNQ2,NRAS,PRKAA1,TUBA8,SLC38A2,NLGN4X,TUBAL3,SLC32A1
19_Member	R-HSA-112315	Transmission across Chemical Synapses	-3.28589	10/270	DLG2,GNAI2,KCNJ6,KCNJ16,NRAS,PRKAA1,TUBA8,SLC38A2,TUBAL3,SLC32A1
19_Member	hsa04725	Cholinergic synapse	-2.94937	6/113	GNAI2,KCNJ6,KCNQ2,NRAS,PIK3CA,PIK3CG
19_Member	GO:1990573	potassium ion import across plasma membrane	-2.93366	4/45	FXYD2,KCNJ6,KCNJ16,SLC12A7
19_Member	R-HSA-112314	Neurotransmitter receptors and postsynaptic signal transmission	-2.87664	8/205	DLG2,GNAI2,KCNJ6,KCNJ16,NRAS,PRKAA1,TUBA8,TUBAL3
19_Member	GO:0098657	import into cell	-2.46748	7/188	FXYD2,KCNJ6,KCNJ16,SLC22A3,SLC12A7,SLC7A11,STEAP4
19_Member	hsa04921	Oxytocin signaling pathway	-2.27784	6/154	GNAI2,KCNJ6,NRAS,PIK3CG,PRKAA1,ROCK1
19_Member	GO:0006813	potassium ion transport	-2.08669	6/169	FXYD2,CDKN1B,KCNJ6,KCNJ16,KCNQ2,SLC12A7
19_Member	R-HSA-977444	GABA B receptor activation	-2.01035	3/43	GNAI2,KCNJ6,KCNJ16
19_Member	R-HSA-991365	Activation of GABAB receptors	-2.01035	3/43	GNAI2,KCNJ6,KCNJ16
20_Summary	GO:0016050	vesicle organization	-4.54389	13/318	CLCN3,GPR143,WASL,ATP6AP2,STX6,SNAPIN,RAB14,ARL8B,KLHL12,VPS37B,RAB34,VPS37A,ZDHHC15,DDX6,ITGA5,HAVCR1,SLC6A19,HMGB1,HSP90AA1,PRKAA1,ZFYVE26,RAB12,LEPROTL1
20_Member	GO:0016050	vesicle organization	-4.54389	13/318	CLCN3,GPR143,WASL,ATP6AP2,STX6,SNAPIN,RAB14,ARL8B,KLHL12,VPS37B,RAB34,VPS37A,ZDHHC15
20_Member	GO:0007032	endosome organization	-2.64437	5/89	CLCN3,ATP6AP2,STX6,VPS37B,VPS37A
20_Member	GO:0019058	viral life cycle	-2.57197	7/180	DDX6,ITGA5,HAVCR1,ARL8B,VPS37B,VPS37A,SLC6A19
20_Member	GO:0006914	autophagy	-2.5692	9/282	HMGB1,HSP90AA1,PRKAA1,ZFYVE26,SNAPIN,ARL8B,VPS37B,VPS37A,RAB12
20_Member	GO:0061919	process utilizing autophagic mechanism	-2.5692	9/282	HMGB1,HSP90AA1,PRKAA1,ZFYVE26,SNAPIN,ARL8B,VPS37B,VPS37A,RAB12
20_Member	GO:0019068	virion assembly	-2.29532	3/34	DDX6,VPS37B,VPS37A
20_Member	GO:0007034	vacuolar transport	-2.26436	6/155	LEPROTL1,SNAPIN,ARL8B,VPS37B,VPS37A,RAB12

## Sheet: (B) Enrichment - UP UF-EVs
Additional file 6B. Complete list of all statistically enriched terms and related genes to miRNAs upregulated in UF-EVs.
GroupID	Term	Description	LogP	InTerm/InList	Genes symbols
1_Summary	RHSA2262752	Cellular responses to stress	-51.2508	181/784	ADD1,AKT2,ARNTL,ASNS,ATP6V1C1,BACH1,BMI1,CALR,CAPZB,CAT,CCNA2,CDK2,CDK4,CDK6,CDKN1B,CDKN2A,CEBPB,CEBPG,CREB1,MAPK14,CSNK2A1,DYNC1LI2,E2F1,E2F2,E2F3,PHC2,EEF1A1,EIF2S3,EP300,ETS1,FOS,GCLC,NR3C1,GSK3B,H12,H14,H2AX,H2BC5,H2BC3,H33B,HDGF,HIF1A,HMOX1,HSPA1B,HSP90AA1,DNAJB1,IL1A,IL6,JUN,LMNB1,MDM2,MDM4,MOV10,COX2,MYC,NFE2L2,NFKB1,NFYC,NOTCH1,NUP98,PRDX1,PRKCD,PSMD1,PSMD4,PSME1,RB1,RBBP4,RHEB,RING1,RNF2…
1_Member	RHSA2262752	Cellular responses to stress	-51.2508	181/784	ADD1,AKT2,ARNTL,ASNS,ATP6V1C1,BACH1,BMI1,CALR,CAPZB,CAT,CCNA2,CDK2,CDK4,CDK6,CDKN1B,CDKN2A,CEBPB,CEBPG,CREB1,MAPK14,CSNK2A1,DYNC1LI2,E2F1,E2F2,E2F3,PHC2,EEF1A1,EIF2S3,EP300,ETS1,FOS,GCLC,NR3C1,GSK3B,H12,H14,H2AX,H2BC5,H2BC3,H33B,HDGF,HIF1A,HMOX1,HSPA1B,HSP90AA1,DNAJB1,IL1A,IL6,JUN,LMNB1,MDM2,MDM4,MOV10,COX2,MYC,NFE2L2,NFKB1,NFYC,NOTCH1,NUP98,PRDX1,PRKCD,PSMD1,PSMD4,PSME1,RB1,RBBP4,RHEB,RING1,RNF2…
1_Member	RHSA8953897	Cellular responses to stimuli	-50.7095	182/798	ADD1,AKT2,ARNTL,ASNS,ATP6V1C1,BACH1,BMI1,CALR,CAPZB,CAT,CCNA2,CDK2,CDK4,CDK6,CDKN1B,CDKN2A,CEBPB,CEBPG,CREB1,MAPK14,CSNK2A1,DYNC1LI2,E2F1,E2F2,E2F3,PHC2,EEF1A1,EIF2S3,EP300,ETS1,FOS,GCLC,NR3C1,GSK3B,H12,H14,H2AX,H2BC5,H2BC3,H33B,HDGF,HIF1A,HMOX1,HSPA1B,HSP90AA1,DNAJB1,IL1A,IL6,JUN,LMNB1,MDM2,MDM4,MOV10,MT1E,COX2,MYC,NFE2L2,NFKB1,NFYC,NOTCH1,NUP98,PRDX1,PRKCD,PSMD1,PSMD4,PSME1,RB1,RBBP4,RHEB,RING1…
2_Summary	WP3888	VEGFAVEGFR2 signaling pathway	-40.2568	118/439	ABL1,ACACA,ACTG1,ADAM10,ALDOA,BIRC5,ARF6,RHOA,CCND1,BCL2,CALR,CALU,CAPZB,CAV1,CDC42,CFL1,CLTC,CREB1,MAPK14,CSK,CSRP2,CTNNA1,CTNNB1,CTNND1,RCAN1,S1PR1,EIF4G2,EPRS1,ETS1,FGG,FHL2,FOXO1,FOXO3,FLNB,FLT1,GATA2,GJA1,GRB2,GSK3B,HMGB1,HSP90AA1,ICAM1,CCN1,ITGB5,JUN,LDHA,LMAN1,MDM2,MMP2,MMP14,MOV10,MYH9,MYO1C,MYO6,NFKB1,NFKBIA,NOS3,PAK2,PDPK1,PIK3CA,PIK3R1,PLAU,PLAUR,PPM1G,PRKAA1,PRKAA2,PRKCD,PRKCI,HTRA1,P…
2_Member	WP3888	VEGFAVEGFR2 signaling pathway	-40.2568	118/439	ABL1,ACACA,ACTG1,ADAM10,ALDOA,BIRC5,ARF6,RHOA,CCND1,BCL2,CALR,CALU,CAPZB,CAV1,CDC42,CFL1,CLTC,CREB1,MAPK14,CSK,CSRP2,CTNNA1,CTNNB1,CTNND1,RCAN1,S1PR1,EIF4G2,EPRS1,ETS1,FGG,FHL2,FOXO1,FOXO3,FLNB,FLT1,GATA2,GJA1,GRB2,GSK3B,HMGB1,HSP90AA1,ICAM1,CCN1,ITGB5,JUN,LDHA,LMAN1,MDM2,MMP2,MMP14,MOV10,MYH9,MYO1C,MYO6,NFKB1,NFKBIA,NOS3,PAK2,PDPK1,PIK3CA,PIK3R1,PLAU,PLAUR,PPM1G,PRKAA1,PRKAA2,PRKCD,PRKCI,HTRA1,P…
3_Summary	hsa05200	Pathways in cancer	-37.5316	127/531	ABL1,AGTR1,AKT2,APAF1,APC,XIAP,BIRC5,RHOA,CCND1,BCL2,CALM3,CASP8,RUNX1,CCNA2,CCND2,CDC42,CDH1,CDK2,CDK4,CDK6,CDKN1B,CDKN2A,CHUK,COL4A1,COL4A2,CRKL,CSF1R,CTNNA1,CTNNB1,DDB2,E2F1,E2F2,E2F3,EDN1,EDNRA,EGFR,EP300,ERBB2,ETS1,FGF2,FGF7,FGFR3,FOXO1,FOS,GLI1,GNAS,GNB1,GRB2,GSK3B,MSH6,HIF1A,HMOX1,HSP90AA1,IFNG,IFNGR1,IGF1,IGF1R,IL6,IL6ST,IL13RA1,ITGA6,ITGA2,JAK1,JUN,JUP,KRAS,LAMC2,SMAD2,SMAD3,SMAD4,MDM2,M…
3_Member	hsa05200	Pathways in cancer	-37.5316	127/531	ABL1,AGTR1,AKT2,APAF1,APC,XIAP,BIRC5,RHOA,CCND1,BCL2,CALM3,CASP8,RUNX1,CCNA2,CCND2,CDC42,CDH1,CDK2,CDK4,CDK6,CDKN1B,CDKN2A,CHUK,COL4A1,COL4A2,CRKL,CSF1R,CTNNA1,CTNNB1,DDB2,E2F1,E2F2,E2F3,EDN1,EDNRA,EGFR,EP300,ERBB2,ETS1,FGF2,FGF7,FGFR3,FOXO1,FOS,GLI1,GNAS,GNB1,GRB2,GSK3B,MSH6,HIF1A,HMOX1,HSP90AA1,IFNG,IFNGR1,IGF1,IGF1R,IL6,IL6ST,IL13RA1,ITGA6,ITGA2,JAK1,JUN,JUP,KRAS,LAMC2,SMAD2,SMAD3,SMAD4,MDM2,M…
3_Member	WP5087	Malignant pleural mesothelioma	-29.6884	104/447	ACTB,ACTG1,AKT2,APC,CCND1,BCL2,BMI1,BRCA1,CCND2,CD47,CDH1,CDH2,CDH6,CDH13,CDK2,CDK4,CDKN2A,COL4A1,COL4A2,CREB1,MAPK14,CSF1R,CSNK1A1,CSNK1E,CSNK2A1,CTNNA1,CTNNB1,E2F1,EFNA3,EGFR,FGF2,FGF7,FGFR3,FOXO1,FLT1,MKNK2,GRB2,GSK3B,HIF1A,HMGB1,IGF1,IGF1R,IL6,ITGA6,ITGA2,ITGB4,ITPR3,JAK1,JUN,LAMC2,MCL1,MDK,MDM2,MDM4,MAP3K3,MET,MAP3K9,MAP3K10,MMP2,MMP14,MYC,NFKB1,PAK2,PDGFRB,PDK1,PIK3CA,PLAU,PODXL,PRKAA1,PRKA…
3_Member	hsa04151	PI3KAkt signaling pathway	-24.0237	83/354	AKT2,CCND1,BCL2,BRCA1,CCND2,CDK2,CDK4,CDK6,CDKN1B,CHUK,COL4A1,COL4A2,CREB1,CSF1R,EFNA3,EGFR,ERBB2,ERBB3,FGF2,FGF7,FGFR3,FOXO3,FLT1,GNB1,GRB2,GSK3B,GYS1,HSP90AA1,IGF1,IGF1R,IL6,ITGA6,ITGA2,ITGA5,ITGB4,ITGB5,JAK1,KRAS,LAMC2,MCL1,MDM2,MET,MYB,MYC,NFKB1,NOS3,NRAS,PCK2,PDGFRB,PDPK1,PIK3CA,PIK3R1,PPP2R2A,PPP2R5E,PRKAA1,PRKAA2,PKN2,PTEN,RAC1,RAF1,RHEB,RPS6,SGK1,SOS1,THBS1,TP53,HSP90B1,VEGFA,YWHAZ,TCL1A,…
3_Member	WP4172	PI3KAkt signaling pathway	-21.559	78/345	AKT2,CCND1,BCL2,BRCA1,CCND2,CDK2,CDK4,CDK6,CDKN1B,CHUK,COL4A1,COL4A2,CREB1,CSF1R,EFNA3,EGFR,FGF2,FGF7,FGFR3,FOXO3,FLT1,GNB1,GRB2,GSK3B,GYS1,HSP90AA1,IGF1,IGF1R,IL6,ITGA6,ITGA2,ITGA5,ITGB4,ITGB5,JAK1,KRAS,LAMC2,MCL1,MDM2,MET,MYB,MYC,NFKB1,NOS3,NRAS,PCK2,PDGFRB,PDPK1,PIK3CA,PIK3R1,PPP2R2A,PPP2R5E,PRKAA1,PRKAA2,PKN2,PTEN,RAC1,RAF1,RHEB,RPS6,SGK1,SOS1,THBS1,TP53,HSP90B1,VEGFA,TCL1A,EIF4E2,AKT3,BCL2L1…
3_Member	hsa05165	Human papillomavirus infection	-19.5554	73/331	AKT2,APC,ATP6V1C1,CCND1,CASP8,CCNA2,CCND2,CDC42,CDK2,CDK4,CDK6,CDKN1B,CHUK,COL4A1,COL4A2,CREB1,CSNK1A1,CTNNB1,E2F1,EGFR,EP300,FOXO1,GNAS,GRB2,GSK3B,RBPJ,ITGA6,ITGA2,ITGA5,ITGB4,ITGB5,JAK1,KRAS,LAMC2,LFNG,LLGL1,MDM2,NFKB1,NOTCH1,NOTCH2,NRAS,PDGFRB,PIK3CA,PIK3R1,PPP2R2A,PPP2R5E,PRKACB,PRKCI,PSEN1,PTEN,RAF1,RB1,RHEB,SOS1,THBS1,TP53,UBE3A,VEGFA,WNT5A,FZD5,FZD4,FADD,MAGI1,TBPL1,ATP6V1G1,IKBKE,AKT3,ITG…
3_Member	WP3932	Focal adhesion: PI3KAktmTORsignaling pathway	-19.4618	70/309	ACACA,AKT2,CDKN1B,COL3A1,COL4A1,COL4A2,COL5A2,CREB1,CSF1R,EFNA3,EGFR,ELAVL1,FGF2,FGF7,FGFR3,FOXO1,FOXO3,FLT1,GNB1,GRB2,GSK3B,GYS1,HIF1A,HSP90AA1,IGF1,IGF1R,ITGA6,ITGA2,ITGA5,ITGB4,ITGB5,JAK1,KRAS,LAMC2,MDM2,MET,NOS3,NRAS,PDGFRB,PDPK1,PIK3CA,PIK3R1,PPP2R5E,PRKAA1,PRKAA2,PTEN,RAB2A,RAF1,RHEB,RPS6,SLC2A3,SOS1,THBS1,HSP90B1,VEGFA,TCL1A,ULK1,IRS4,EIF4E2,AKT3,CDC37,ITGA11,PHLPP2,RAB14,CAB39,DDIT4,GNG12…
3_Member	hsa05206	MicroRNAs in cancer	-18.1268	68/310	ABL1,APC,RHOA,CCND1,BCL2,BCL2L2,BMI1,BMPR2,BRCA1,CCND2,CCNG1,CDK6,CDKN1B,CDKN2A,CRKL,CYP1B1,DNMT1,DNMT3A,DNMT3B,E2F1,E2F2,E2F3,EFNA3,EGFR,EP300,ERBB2,ERBB3,FGFR3,GRB2,HMOX1,HNRNPK,HOXD10,ITGA5,KRAS,MARCKS,MCL1,MDM2,MDM4,MET,MYC,NFKB1,NOTCH1,NOTCH2,NRAS,PDGFRB,PIK3CA,PIK3R1,PLAU,PTEN,RAF1,SLC7A1,FSCN1,SOS1,STAT3,THBS1,TP53,UBE2I,VEGFA,HMGA2,SOCS1,RPS6KA5,BCL2L11,SPRY2,PAK4,DICER1,SIRT1,PDCD4,DDIT4
4_Summary	RHSA9716542	Signaling by Rho GTPases, Miro GTPases and RHOBTB3	-36.5333	150/723	ABL1,ABL2,ACTB,ACTG1,ADD3,ALDH3A2,BIRC5,RHOA,RND3,ARHGAP5,CALM3,CAPZB,CAV1,CDC20,CDC42,CDH1,CDKN1B,CFL1,CLTC,CPD,MAPK14,CSK,CTNNA1,CTNNB1,DBN1,DYNC1LI2,DOCK1,DSG2,ECT2,FLNA,NIPSNAP2,GJA1,GRB2,H2AX,H2BC5,H2BC3,H33B,HNRNPC,HSP90AA1,JUP,LBR,LMAN1,LMNB1,MCAM,MEN1,MYH9,MYLK,MYO6,MYO9A,NUP98,PAFAH1B1,PAK2,PDPK1,PIK3CA,PIK3R1,PLK1,PPP1CB,PPP2R5E,PRKCD,PKN2,TWF1,RAC1,SEC13,SLC1A5,SOS1,STX5,TPM3,TRIO,TUBB…
4_Member	RHSA9716542	Signaling by Rho GTPases, Miro GTPases and RHOBTB3	-36.5333	150/723	ABL1,ABL2,ACTB,ACTG1,ADD3,ALDH3A2,BIRC5,RHOA,RND3,ARHGAP5,CALM3,CAPZB,CAV1,CDC20,CDC42,CDH1,CDKN1B,CFL1,CLTC,CPD,MAPK14,CSK,CTNNA1,CTNNB1,DBN1,DYNC1LI2,DOCK1,DSG2,ECT2,FLNA,NIPSNAP2,GJA1,GRB2,H2AX,H2BC5,H2BC3,H33B,HNRNPC,HSP90AA1,JUP,LBR,LMAN1,LMNB1,MCAM,MEN1,MYH9,MYLK,MYO6,MYO9A,NUP98,PAFAH1B1,PAK2,PDPK1,PIK3CA,PIK3R1,PLK1,PPP1CB,PPP2R5E,PRKCD,PKN2,TWF1,RAC1,SEC13,SLC1A5,SOS1,STX5,TPM3,TRIO,TUBB…
4_Member	RHSA194315	Signaling by Rho GTPases	-35.3141	146/707	ABL1,ABL2,ACTB,ACTG1,ADD3,ALDH3A2,BIRC5,RHOA,RND3,ARHGAP5,CALM3,CAPZB,CAV1,CDC20,CDC42,CDH1,CDKN1B,CFL1,CLTC,CPD,MAPK14,CSK,CTNNA1,CTNNB1,DBN1,DYNC1LI2,DOCK1,DSG2,ECT2,FLNA,NIPSNAP2,GJA1,GRB2,H2AX,H2BC5,H2BC3,H33B,HNRNPC,HSP90AA1,JUP,LBR,LMAN1,LMNB1,MCAM,MEN1,MYH9,MYLK,MYO6,MYO9A,NUP98,PAFAH1B1,PAK2,PDPK1,PIK3CA,PIK3R1,PLK1,PPP1CB,PPP2R5E,PRKCD,PKN2,TWF1,RAC1,SEC13,SLC1A5,SOS1,STX5,TPM3,TRIO,TUBB…
4_Member	RHSA9012999	RHO GTPase cycle	-23.8694	95/449	ABL2,ACTB,ACTG1,ADD3,ALDH3A2,RHOA,RND3,ARHGAP5,CAPZB,CAV1,CDC42,CLTC,CPD,CSK,DBN1,DOCK1,DSG2,ECT2,NIPSNAP2,GJA1,GRB2,HNRNPC,HSP90AA1,JUP,LBR,LMAN1,LMNB1,MCAM,MYO6,MYO9A,PAK2,PIK3CA,PIK3R1,PKN2,TWF1,RAC1,SLC1A5,SOS1,STX5,TPM3,TRIO,VAV2,PICALM,ARHGEF7,VAMP3,CDC42BPB,SH3PXD2A,ARHGAP11A,KIF14,WASF2,SRRM1,NET1,PAK4,TUBA1B,PGRMC2,VAV3,CCT7,CCT2,YKT6,GNA13,NCKAP1,CDC42EP1,CDC37,RRAS2,SPEN,PLXND1,DNMBP,A…
4_Member	RHSA195258	RHO GTPase Effectors	-15.6756	66/327	ABL1,ACTB,ACTG1,BIRC5,RHOA,CALM3,CDC20,CDC42,CDH1,CDKN1B,CFL1,MAPK14,CTNNA1,CTNNB1,DYNC1LI2,FLNA,GRB2,H2AX,H2BC5,H2BC3,H33B,MEN1,MYH9,MYLK,NUP98,PAFAH1B1,PAK2,PDPK1,PLK1,PPP1CB,PPP2R5E,PRKCD,PKN2,RAC1,SEC13,TUBB2A,XPO1,YWHAZ,H2BC9,H3C2,H2BC11,BUB3,AURKB,CKAP5,KIF14,ARPC3,ACTR2,ARPC2,WASF2,TUBA1B,NCKAP1,KIF2C,KDM1A,NDE1,NUP133,TAOK1,NDEL1,DIAPH3,FMNL3,FMNL2,DYNLL2,SGO1,H3C15,NUP43,H4C15,H2AC19
5_Summary	GO:0001568	blood vessel development	-35.1713	120/505	AAMP,ACTG1,AP2B1,ANPEP,ANXA2,ATP5F1B,BMPR2,ZFP36L1,CASP8,CAV1,CD34,CDC42,CDH2,CDH13,CDX2,COL3A1,COL4A1,COL4A2,CRKL,MAPK14,NKX25,CTNNB1,CYP1B1,DAG1,S1PR1,EDN1,EDNRA,FGF2,FOXO1,FLNA,FLT1,FOLR1,GATA2,GATA6,B4GALT1,GJA1,HIF1A,HMOX1,HOXB3,NDST1,CCN1,RBPJ,ITGA5,JUN,JUNB,LDLR,LOX,MCAM,MDM2,MEIS1,MAP3K3,MMP2,MMP14,MYH9,MYLK,MYO1E,NF1,NKX31,NOS3,NOTCH1,NOTCH2,NRCAM,SERPINE1,PDGFRB,PIK3CA,PKD1,PSEN1,PTEN,R…
5_Member	GO:0001568	blood vessel development	-35.1713	120/505	AAMP,ACTG1,AP2B1,ANPEP,ANXA2,ATP5F1B,BMPR2,ZFP36L1,CASP8,CAV1,CD34,CDC42,CDH2,CDH13,CDX2,COL3A1,COL4A1,COL4A2,CRKL,MAPK14,NKX25,CTNNB1,CYP1B1,DAG1,S1PR1,EDN1,EDNRA,FGF2,FOXO1,FLNA,FLT1,FOLR1,GATA2,GATA6,B4GALT1,GJA1,HIF1A,HMOX1,HOXB3,NDST1,CCN1,RBPJ,ITGA5,JUN,JUNB,LDLR,LOX,MCAM,MDM2,MEIS1,MAP3K3,MMP2,MMP14,MYH9,MYLK,MYO1E,NF1,NKX31,NOS3,NOTCH1,NOTCH2,NRCAM,SERPINE1,PDGFRB,PIK3CA,PKD1,PSEN1,PTEN,R…
5_Member	GO:0001944	vasculature development	-33.3418	120/526	AAMP,ACTG1,AP2B1,ANPEP,ANXA2,ATP5F1B,BMPR2,ZFP36L1,CASP8,CAV1,CD34,CDC42,CDH2,CDH13,CDX2,COL3A1,COL4A1,COL4A2,CRKL,MAPK14,NKX25,CTNNB1,CYP1B1,DAG1,S1PR1,EDN1,EDNRA,FGF2,FOXO1,FLNA,FLT1,FOLR1,GATA2,GATA6,B4GALT1,GJA1,HIF1A,HMOX1,HOXB3,NDST1,CCN1,RBPJ,ITGA5,JUN,JUNB,LDLR,LOX,MCAM,MDM2,MEIS1,MAP3K3,MMP2,MMP14,MYH9,MYLK,MYO1E,NF1,NKX31,NOS3,NOTCH1,NOTCH2,NRCAM,SERPINE1,PDGFRB,PIK3CA,PKD1,PSEN1,PTEN,R…
5_Member	GO:0035239	tube morphogenesis	-33.1612	137/663	AAMP,ABL1,ACTG1,ANPEP,ANXA2,APAF1,RHOA,ATP5F1B,BCL2,BMPR2,ZFP36L1,CASP8,CAV1,CD34,CDC42,CDH2,CDH13,COL3A1,COL4A1,COL4A2,MAPK14,CSF1R,NKX25,CTNNB1,CYP1B1,DAG1,S1PR1,EDN1,EDNRA,EGFR,FGF2,FLNA,FLT1,FOLR1,GATA2,GATA3,GATA6,B4GALT1,GJA1,GLI1,HIF1A,HMOX1,HOXB3,CCN1,RBPJ,ITGA5,JUN,JUNB,KRAS,LDLR,LOX,TACSTD2,SMAD2,SMAD3,SMAD4,MCAM,MEIS1,MET,MMP2,MMP14,MYC,MYH9,MYLK,MYO1E,NF1,NKX31,NOS3,NOTCH1,NOTCH2,NRCA…
5_Member	GO:0048514	blood vessel morphogenesis	-31.3642	103/421	AAMP,ACTG1,ANPEP,ANXA2,ATP5F1B,BMPR2,ZFP36L1,CASP8,CAV1,CD34,CDC42,CDH2,CDH13,COL3A1,COL4A1,COL4A2,MAPK14,NKX25,CTNNB1,CYP1B1,DAG1,S1PR1,EDN1,EDNRA,FGF2,FLNA,FLT1,FOLR1,GATA2,B4GALT1,GJA1,HIF1A,HMOX1,HOXB3,CCN1,RBPJ,ITGA5,JUN,JUNB,LDLR,LOX,MCAM,MEIS1,MMP2,MMP14,MYH9,MYLK,MYO1E,NF1,NOS3,NOTCH1,NOTCH2,NRCAM,SERPINE1,PDGFRB,PIK3CA,PTEN,ROBO1,RORA,SAT1,CCL2,SMO,SOS1,SPI1,SRPK2,STK4,NR2F2,TGFB1,TGFBR1…
5_Member	GO:0001525	angiogenesis	-21.4917	75/323	AAMP,ACTG1,ANPEP,ANXA2,ATP5F1B,CASP8,CAV1,CD34,CDC42,CDH13,COL4A1,COL4A2,MAPK14,CTNNB1,CYP1B1,DAG1,S1PR1,EDN1,EDNRA,FGF2,FLNA,FLT1,GATA2,B4GALT1,HIF1A,HMOX1,HOXB3,CCN1,RBPJ,ITGA5,JUN,MCAM,MEIS1,MMP2,MMP14,MYH9,NOS3,NOTCH1,NOTCH2,NRCAM,SERPINE1,PDGFRB,PIK3CA,PTEN,ROBO1,RORA,SAT1,CCL2,SRPK2,STK4,TGFBR1,THBS1,TNFAIP2,VAV2,VEGFA,YWHAZ,VEZF1,PXDN,FZD5,AIMP1,SLC12A6,WASF2,VAV3,GNA13,PDCD10,PLXND1,SIRT1…
6_Summary	GO:0060341	regulation of cellular localization	-34.0538	147/733	ACTB,ADAM10,ADORA2B,AP2B1,AKT2,ANXA2,APC,BIRC5,ARF6,BCL2,ZFP36L1,BTF3,CAV1,CD36,CD81,CDK1,CDC42,CDH1,CDH2,CDK5,AP2M1,CLTC,CRKL,MAPK14,CSK,CTNNA1,CTNNB1,DAG1,ECT2,EDNRA,EGFR,EPB41L2,ERBB2,FKBP1B,FLNA,GATA2,GPM6B,GSK3B,HIF1A,HMOX1,HNRNPAB,IFNG,INSIG1,JUP,LMAN1,SMAD3,MAP1B,MMP14,MYO1C,NF1,OAZ1,OXCT1,PCNT,PDPK1,PIK3R1,PLK1,PLS1,PPM1A,PRKAA1,PKIA,PRKCD,PRKCI,PSEN1,PTEN,PTPN9,RAN,RB1,SDCBP,SMO,SUMO3,SP…
6_Member	GO:0060341	regulation of cellular localization	-34.0538	147/733	ACTB,ADAM10,ADORA2B,AP2B1,AKT2,ANXA2,APC,BIRC5,ARF6,BCL2,ZFP36L1,BTF3,CAV1,CD36,CD81,CDK1,CDC42,CDH1,CDH2,CDK5,AP2M1,CLTC,CRKL,MAPK14,CSK,CTNNA1,CTNNB1,DAG1,ECT2,EDNRA,EGFR,EPB41L2,ERBB2,FKBP1B,FLNA,GATA2,GPM6B,GSK3B,HIF1A,HMOX1,HNRNPAB,IFNG,INSIG1,JUP,LMAN1,SMAD3,MAP1B,MMP14,MYO1C,NF1,OAZ1,OXCT1,PCNT,PDPK1,PIK3R1,PLK1,PLS1,PPM1A,PRKAA1,PKIA,PRKCD,PRKCI,PSEN1,PTEN,PTPN9,RAN,RB1,SDCBP,SMO,SUMO3,SP…
6_Member	GO:0070201	regulation of establishment of protein localization	-22.9135	102/520	AKT2,ARF6,ARNTL,CD36,CD81,CDK1,CDC42,CDH1,CDK5,CPT1A,MAPK14,CSK,CYP51A1,ECT2,ERBB2,FGG,FKBP1B,FLNA,GSK3B,HIF1A,IFNG,IGF1,IL1A,IL6,INSIG1,JUP,LLGL1,LMAN1,SMAD3,MYO1C,NF1,NNAT,OAZ1,OXCT1,PCK2,PCNT,PIK3R1,PPARG,PPIA,PPM1A,PRKAA1,PKIA,PRKCD,PSEN1,RAN,REST,SLC16A1,SMO,TCP1,TERF1,TGFB1,TSG101,UBE2D3,VSNL1,NSD2,XPO1,FZD5,NR0B2,PER2,NOLC1,NPEPPS,PPM1F,NUP58,C2CD2L,HUWE1,RACK1,HAX1,CCT7,CCT4,CCT2,SEC24A,P…
6_Member	GO:0051223	regulation of protein transport	-21.2235	96/495	AKT2,ARF6,ARNTL,CD36,CD81,CDK1,CDC42,CDH1,CDK5,CPT1A,MAPK14,CSK,CYP51A1,ECT2,ERBB2,FGG,FKBP1B,FLNA,GSK3B,HIF1A,IFNG,IGF1,IL1A,IL6,INSIG1,JUP,LLGL1,LMAN1,SMAD3,MYO1C,NF1,NNAT,OAZ1,OXCT1,PCK2,PCNT,PIK3R1,PPARG,PPIA,PPM1A,PRKAA1,PKIA,PRKCD,PSEN1,RAN,REST,SLC16A1,SMO,TGFB1,TSG101,UBE2D3,VSNL1,XPO1,FZD5,NR0B2,PER2,NOLC1,NPEPPS,PPM1F,NUP58,C2CD2L,HUWE1,RACK1,HAX1,SEC24A,PDCD10,TARDBP,CD2AP,SLC7A11,GAPV…
6_Member	GO:1903829	positive regulation of protein localization	-19.8777	88/448	AP2B1,AKT2,APC,ARF6,CD81,CDK1,CDC42,CDH1,CDK5,MAPK14,ECT2,EGFR,EPB41L2,ERBB2,FGG,FLNA,GSK3B,HIF1A,IFNG,IGF1,IL1A,JUP,SMAD3,MYO1C,NNAT,OAZ1,OXCT1,PCK2,PCNT,PDPK1,PIK3R1,PLK1,PLS1,PPARG,PPIA,PPM1A,PRKAA1,PRKAA2,PRKCD,PRKCI,PSEN1,PTPN9,RAN,SMO,TCP1,TGFB1,TSG101,UBE2D3,VRK1,VSNL1,WNT5A,FZD5,NR0B2,NPEPPS,C2CD2L,HUWE1,RACK1,YAP1,CCT7,CCT4,CCT2,SEC24A,RER1,PDCD10,TARDBP,CD2AP,NUP62,WWTR1,NPTN,SERP1,CARD…
6_Member	GO:0032386	regulation of intracellular transport	-17.652	70/332	AKT2,ANXA2,CD36,CD81,CDK1,CDC42,CDH1,CDK5,MAPK14,ECT2,ERBB2,FLNA,GSK3B,IFNG,INSIG1,JUP,LMAN1,SMAD3,MAP1B,MYO1C,NF1,OAZ1,PCNT,PIK3R1,PPM1A,PRKAA1,PKIA,PRKCD,PSEN1,RAN,SMO,SUPT6H,TGFB1,UBE2D3,XPO1,FZD5,REEP5,NOLC1,NPEPPS,NUP58,HUWE1,SEC24B,HAX1,EHD1,PDCD10,RNF139,INPP5F,NCBP2,WWC1,TARDBP,ARFIP1,SNX12,EHD2,SH3GLB1,DNAJC27,UBR5,UBE2J1,RAB23,FBXW7,RBM22,VPS35,TMEM30A,RIOK2,MFF,MAVS,NDEL1,UBE2J2,UHMK1,…
6_Member	GO:0033157	regulation of intracellular protein transport	-16.4195	54/224	AKT2,CD36,CD81,CDK1,CDC42,CDH1,CDK5,MAPK14,ECT2,ERBB2,FLNA,GSK3B,IFNG,INSIG1,JUP,LMAN1,SMAD3,MYO1C,NF1,OAZ1,PCNT,PIK3R1,PPM1A,PRKAA1,PKIA,PRKCD,PSEN1,RAN,SMO,TGFB1,UBE2D3,XPO1,FZD5,NOLC1,NPEPPS,NUP58,HUWE1,HAX1,PDCD10,TARDBP,SH3GLB1,DNAJC27,UBR5,UBE2J1,RAB23,FBXW7,RBM22,TMEM30A,MFF,MAVS,NDEL1,UBE2J2,UHMK1,SVIP
6_Member	GO:1900180	regulation of protein localization to nucleus	-16.0097	40/132	CD36,CDK1,CDH1,MAPK14,CTNNA1,ECT2,FLNA,GSK3B,IFNG,JUP,SMAD3,NF1,PIK3R1,PLK1,PKIA,PRKCD,PSEN1,RAN,SMO,SUMO3,TCP1,TGFB1,NOLC1,NUP58,YAP1,CCT7,CCT4,CCT2,TARDBP,CD2AP,WWTR1,SIN3A,CARD10,NMD3,UBR5,RAB23,RBM22,MAVS,CDK5RAP3,SESN2
6_Member	GO:1904951	positive regulation of establishment of protein localization	-15.795	64/309	AKT2,ARF6,CD81,CDK1,CDC42,CDH1,CDK5,MAPK14,ECT2,ERBB2,FGG,FLNA,GSK3B,HIF1A,IFNG,IGF1,IL1A,JUP,SMAD3,MYO1C,NNAT,OAZ1,OXCT1,PCK2,PCNT,PIK3R1,PPARG,PPIA,PPM1A,PRKAA1,PRKCD,PSEN1,RAN,SMO,TCP1,TGFB1,TSG101,UBE2D3,VSNL1,FZD5,NR0B2,NPEPPS,C2CD2L,HUWE1,RACK1,CCT7,CCT4,CCT2,SEC24A,PDCD10,TARDBP,CD2AP,SERP1,SH3GLB1,IER3IP1,UBR5,FBXW7,RBM22,VPS35,TMEM30A,MFF,MAVS,GOLPH3,UBE2J2
6_Member	GO:0051222	positive regulation of protein transport	-14.6128	60/293	AKT2,ARF6,CD81,CDK1,CDC42,CDH1,CDK5,MAPK14,ECT2,ERBB2,FGG,FLNA,GSK3B,HIF1A,IFNG,IGF1,IL1A,JUP,SMAD3,MYO1C,NNAT,OAZ1,OXCT1,PCK2,PCNT,PIK3R1,PPARG,PPIA,PPM1A,PRKAA1,PRKCD,PSEN1,RAN,SMO,TGFB1,TSG101,UBE2D3,VSNL1,FZD5,NR0B2,NPEPPS,C2CD2L,HUWE1,RACK1,SEC24A,PDCD10,TARDBP,CD2AP,SERP1,SH3GLB1,IER3IP1,UBR5,FBXW7,RBM22,VPS35,TMEM30A,MFF,MAVS,GOLPH3,UBE2J2
6_Member	GO:1900182	positive regulation of protein localization to nucleus	-14.3454	30/84	CDK1,CDH1,MAPK14,ECT2,FLNA,IFNG,JUP,SMAD3,PIK3R1,PLK1,PRKCD,PSEN1,RAN,SMO,TCP1,TGFB1,YAP1,CCT7,CCT4,CCT2,TARDBP,CD2AP,WWTR1,CARD10,NMD3,UBR5,RBM22,MAVS,CDK5RAP3,SESN2
6_Member	GO:0046822	regulation of nucleocytoplasmic transport	-13.9814	33/104	CD36,CDK1,CDH1,CDK5,MAPK14,ECT2,FLNA,GSK3B,IFNG,JUP,SMAD3,NF1,PIK3R1,PPM1A,PKIA,PRKCD,PSEN1,RAN,SMO,SUPT6H,TGFB1,XPO1,NOLC1,NUP58,NCBP2,TARDBP,DNAJC27,UBR5,RAB23,RBM22,RIOK2,MAVS,UHMK1
6_Member	GO:0042306	regulation of protein import into nucleus	-13.4804	24/57	CD36,CDK1,CDH1,MAPK14,ECT2,FLNA,IFNG,JUP,SMAD3,NF1,PIK3R1,PKIA,PRKCD,PSEN1,RAN,SMO,TGFB1,NOLC1,NUP58,TARDBP,UBR5,RAB23,RBM22,MAVS
6_Member	GO:0032388	positive regulation of intracellular transport	-12.8126	45/198	AKT2,ANXA2,CD81,CDK1,CDC42,CDH1,CDK5,MAPK14,ECT2,ERBB2,FLNA,GSK3B,IFNG,JUP,SMAD3,MYO1C,OAZ1,PCNT,PIK3R1,PPM1A,PRKAA1,PRKCD,PSEN1,RAN,SMO,TGFB1,UBE2D3,FZD5,NPEPPS,HUWE1,EHD1,PDCD10,NCBP2,TARDBP,EHD2,SH3GLB1,UBR5,FBXW7,RBM22,TMEM30A,RIOK2,MFF,MAVS,UBE2J2,TBC1D20
6_Member	GO:0090316	positive regulation of intracellular protein transport	-12.5994	39/156	AKT2,CD81,CDK1,CDC42,CDH1,CDK5,MAPK14,ECT2,ERBB2,FLNA,GSK3B,IFNG,JUP,SMAD3,MYO1C,OAZ1,PCNT,PIK3R1,PPM1A,PRKAA1,PRKCD,PSEN1,RAN,SMO,TGFB1,UBE2D3,FZD5,NPEPPS,HUWE1,PDCD10,TARDBP,SH3GLB1,UBR5,FBXW7,RBM22,TMEM30A,MFF,MAVS,UBE2J2
6_Member	GO:0042307	positive regulation of protein import into nucleus	-11.1004	18/39	CDK1,CDH1,MAPK14,ECT2,FLNA,IFNG,JUP,SMAD3,PIK3R1,PRKCD,PSEN1,RAN,SMO,TGFB1,TARDBP,UBR5,RBM22,MAVS
6_Member	GO:0046824	positive regulation of nucleocytoplasmic transport	-10.9677	22/60	CDK1,CDH1,MAPK14,ECT2,FLNA,GSK3B,IFNG,JUP,SMAD3,PIK3R1,PPM1A,PRKCD,PSEN1,RAN,SMO,TGFB1,NCBP2,TARDBP,UBR5,RBM22,RIOK2,MAVS
7_Summary	GO:0080135	regulation of cellular response to stress	-33.0136	144/723	ABL1,ACTB,ACTL6A,XIAP,APP,BCL2,BCL7A,BRCA1,CAV1,CD34,CD36,CDC42,CEBPG,CHEK1,CLU,CTNNB1,DYRK1A,EGFR,EP300,EYA4,EYA3,FKBP1B,FOXO1,FOXO3,FLNA,FUS,GRINA,GSK3B,H2AX,HIF1A,HMGB1,HNRNPK,DNAJB1,IGF1R,IL1A,INSIG1,MCL1,MDM2,MAP3K3,MEN1,MET,MGMT,MAP3K10,MYC,MYD88,NFE2L2,NKX31,PAFAH1B1,PRDX1,PCNA,PER1,PIK3R1,PMAIP1,PPIA,PRKCD,PRKDC,PTEN,PTN,PTPRF,REST,RPL26,SDCBP,SMARCA4,SMARCD2,SMARCE1,SPI1,TMBIM6,TP53,TPT1…
7_Member	GO:0080135	regulation of cellular response to stress	-33.0136	144/723	ABL1,ACTB,ACTL6A,XIAP,APP,BCL2,BCL7A,BRCA1,CAV1,CD34,CD36,CDC42,CEBPG,CHEK1,CLU,CTNNB1,DYRK1A,EGFR,EP300,EYA4,EYA3,FKBP1B,FOXO1,FOXO3,FLNA,FUS,GRINA,GSK3B,H2AX,HIF1A,HMGB1,HNRNPK,DNAJB1,IGF1R,IL1A,INSIG1,MCL1,MDM2,MAP3K3,MEN1,MET,MGMT,MAP3K10,MYC,MYD88,NFE2L2,NKX31,PAFAH1B1,PRDX1,PCNA,PER1,PIK3R1,PMAIP1,PPIA,PRKCD,PRKDC,PTEN,PTN,PTPRF,REST,RPL26,SDCBP,SMARCA4,SMARCD2,SMARCE1,SPI1,TMBIM6,TP53,TPT1…
7_Member	GO:0051052	regulation of DNA metabolic process	-28.7043	114/537	ACTB,ACTL6A,APAF1,BCL7A,BMPR2,BRCA1,CCNA2,CDK1,CDC42,CDK2,CEBPG,CHEK1,CTNNB1,CYP1B1,EGFR,EYA4,EYA3,FGF2,FUS,GATA3,GLI1,MSH6,H12,H14,H2AX,HMGB1,HNRNPA1,HNRNPA2B1,HNRNPAB,HNRNPC,HSP90AA1,IGF1R,IL6,KPNA1,KPNA2,MCM4,MEN1,MGMT,MLH1,KMT2A,MPV17,MSH2,MYC,PCNA,PDGFRB,PIK3CA,PRKCD,PRKDC,RLF,S100A11,SMARCA4,SMARCD2,SMARCE1,SPI1,SUPT6H,TCP1,TERF1,TGFB1,TP53,TTF1,NSD2,DEK,HMGA2,TRRAP,KAT2B,MBD2,AIFM1,AURKB,B…
7_Member	GO:0051054	positive regulation of DNA metabolic process	-19.7496	69/298	ACTB,ACTL6A,BCL7A,BRCA1,CDK1,CDC42,CDK2,CEBPG,CTNNB1,CYP1B1,EGFR,EYA4,EYA3,FGF2,FUS,GLI1,H2AX,HMGB1,HNRNPA1,HNRNPA2B1,HNRNPAB,HSP90AA1,IGF1R,IL6,MGMT,MLH1,MSH2,MYC,PCNA,PDGFRB,PRKCD,PRKDC,SMARCA4,SMARCD2,SMARCE1,TCP1,TERF1,TGFB1,NSD2,TRRAP,AURKB,BCL7C,KLF4,MORF4L2,ACTR2,CCT7,CCT4,CCT2,MORF4L1,POGZ,LPIN1,SIRT1,BRPF3,EXOSC3,KMT5B,OTUD4,MBTD1,INO80D,RIF1,PBRM1,PHF10,WIZ,MMS19,ACD,CTC1,KMT5C,E2F7,CCD…
7_Member	GO:2001020	regulation of response to DNA damage stimulus	-18.366	68/307	ABL1,ACTB,ACTL6A,BCL2,BCL7A,BRCA1,CEBPG,CHEK1,CLU,DYRK1A,EGFR,EYA4,EYA3,FUS,H2AX,HMGB1,HNRNPK,MCL1,MDM2,MGMT,MYC,NKX31,PCNA,PMAIP1,PRKCD,PRKDC,RPL26,SMARCA4,SMARCD2,SMARCE1,TP53,TPT1,NSD2,DEK,HMGA2,TRRAP,COPS3,KAT2B,IER3,BCL7C,TRIP12,EEF1E1,MORF4L2,ACTR2,FEM1B,MORF4L1,TRIM32,KDM1A,POGZ,SIRT1,TAF5L,KMT5B,UBR5,MBTD1,INO80D,USP47,RIF1,PBRM1,PHF10,MMS19,AUNIP,KLHL15,KMT5C,TADA2B,CCDC117,SPRED1,ARID2,…
7_Member	GO:2001022	positive regulation of response to DNA damage stimulus	-14.2091	42/161	ACTB,ACTL6A,BCL7A,BRCA1,CEBPG,EGFR,EYA4,EYA3,FUS,H2AX,HMGB1,MGMT,MYC,NKX31,PCNA,PMAIP1,PRKCD,PRKDC,RPL26,SMARCA4,SMARCD2,SMARCE1,HMGA2,TRRAP,BCL7C,EEF1E1,MORF4L2,ACTR2,MORF4L1,POGZ,SIRT1,KMT5B,MBTD1,INO80D,RIF1,PBRM1,PHF10,MMS19,KMT5C,CCDC117,SPRED1,ARID2
7_Member	GO:0006282	regulation of DNA repair	-12.4646	46/210	ACTB,ACTL6A,BCL7A,BRCA1,CEBPG,CHEK1,EGFR,EYA4,EYA3,FUS,H2AX,HMGB1,MGMT,PCNA,PRKDC,SMARCA4,SMARCD2,SMARCE1,NSD2,DEK,HMGA2,TRRAP,KAT2B,BCL7C,TRIP12,MORF4L2,ACTR2,MORF4L1,KDM1A,POGZ,SIRT1,TAF5L,KMT5B,UBR5,MBTD1,INO80D,RIF1,PBRM1,PHF10,MMS19,AUNIP,KLHL15,KMT5C,TADA2B,CCDC117,ARID2
7_Member	GO:0045739	positive regulation of DNA repair	-12.3142	34/124	ACTB,ACTL6A,BCL7A,BRCA1,CEBPG,EGFR,EYA4,EYA3,FUS,H2AX,HMGB1,MGMT,PCNA,PRKDC,SMARCA4,SMARCD2,SMARCE1,TRRAP,BCL7C,MORF4L2,ACTR2,MORF4L1,POGZ,SIRT1,KMT5B,MBTD1,INO80D,RIF1,PBRM1,PHF10,MMS19,KMT5C,CCDC117,ARID2
7_Member	GO:2000779	regulation of doublestrand break repair	-9.90845	32/134	ACTB,ACTL6A,BCL7A,CHEK1,FUS,MGMT,PRKDC,SMARCA4,SMARCD2,SMARCE1,NSD2,DEK,HMGA2,TRRAP,BCL7C,TRIP12,MORF4L2,ACTR2,MORF4L1,KDM1A,POGZ,KMT5B,UBR5,MBTD1,RIF1,PBRM1,PHF10,MMS19,AUNIP,KLHL15,KMT5C,ARID2
7_Member	GO:2000781	positive regulation of doublestrand break repair	-8.32734	23/86	ACTB,ACTL6A,BCL7A,FUS,MGMT,PRKDC,SMARCA4,SMARCD2,SMARCE1,TRRAP,BCL7C,MORF4L2,ACTR2,MORF4L1,POGZ,KMT5B,MBTD1,RIF1,PBRM1,PHF10,MMS19,KMT5C,ARID2
7_Member	GO:0000018	regulation of DNA recombination	-7.54447	28/132	ACTB,ACTL6A,CHEK1,FUS,MSH6,H12,H14,KPNA1,KPNA2,MLH1,MSH2,SUPT6H,TGFB1,NSD2,TRRAP,MORF4L2,ACTR2,MORF4L1,KDM1A,POGZ,EXOSC3,KMT5B,MBTD1,RIF1,MMS19,KLHL15,KMT5C,ARID2
7_Member	GO:0045911	positive regulation of DNA recombination	-6.99969	19/71	ACTB,ACTL6A,FUS,MLH1,MSH2,TGFB1,NSD2,TRRAP,MORF4L2,ACTR2,MORF4L1,POGZ,EXOSC3,KMT5B,MBTD1,RIF1,MMS19,KMT5C,ARID2
7_Member	GO:1905168	positive regulation of doublestrand break repair via homologous recombination	-4.65779	11/38	ACTB,ACTL6A,FUS,TRRAP,MORF4L2,ACTR2,MORF4L1,POGZ,MBTD1,MMS19,ARID2
7_Member	GO:0010569	regulation of doublestrand break repair via homologous recombination	-4.32027	15/71	ACTB,ACTL6A,CHEK1,FUS,TRRAP,MORF4L2,ACTR2,MORF4L1,KDM1A,POGZ,MBTD1,RIF1,MMS19,KLHL15,ARID2
8_Summary	RHSA5663202	Diseases of signal transduction by growth factor receptors and second messengers	-32.9813	107/433	ACTB,ACTG1,ADAM10,AKT2,APC,CALM3,CARS1,CDKN1B,CEBPB,CHUK,CLTC,CREB1,CSK,CSNK1A1,CTNNB1,CUX1,EGFR,EP300,ERBB2,ERBB3,FGF2,FGF7,FGFR3,FGG,FOXO1,FOXO3,GRB2,GSK3B,HSP90AA1,RBPJ,JUNB,KRAS,SMAD2,SMAD3,SMAD4,MDM2,MET,MYC,MYH9,NF1,NOTCH1,NRAS,PEBP1,PDGFRB,PDPK1,PHB1,PIK3CA,PIK3R1,POLR2A,POLR2C,POLR2D,POLR2E,PPP1CB,PPP2R5E,PRKAR1A,PSEN1,PSMD1,PSMD4,PSME1,PTEN,RAC1,RAF1,RAP1B,RPS6,SEL1L,SOS1,STAT3,STRN,ADAM…
8_Member	RHSA5663202	Diseases of signal transduction by growth factor receptors and second messengers	-32.9813	107/433	ACTB,ACTG1,ADAM10,AKT2,APC,CALM3,CARS1,CDKN1B,CEBPB,CHUK,CLTC,CREB1,CSK,CSNK1A1,CTNNB1,CUX1,EGFR,EP300,ERBB2,ERBB3,FGF2,FGF7,FGFR3,FGG,FOXO1,FOXO3,GRB2,GSK3B,HSP90AA1,RBPJ,JUNB,KRAS,SMAD2,SMAD3,SMAD4,MDM2,MET,MYC,MYH9,NF1,NOTCH1,NRAS,PEBP1,PDGFRB,PDPK1,PHB1,PIK3CA,PIK3R1,POLR2A,POLR2C,POLR2D,POLR2E,PPP1CB,PPP2R5E,PRKAR1A,PSEN1,PSMD1,PSMD4,PSME1,PTEN,RAC1,RAF1,RAP1B,RPS6,SEL1L,SOS1,STAT3,STRN,ADAM…
8_Member	RHSA5683057	MAPK family signaling cascades	-16.3947	67/325	ACTB,ACTG1,CALM3,CDK1,CDC42,CSK,DUSP2,EGFR,ERBB2,ERBB3,FGF2,FGF7,FGFR3,FGG,FOXO1,FOXO3,FNTB,GRB2,DNAJB1,IL6,IL6ST,JAK1,JUN,KRAS,MET,MOV10,MYC,NF1,NRAS,PEBP1,PAK2,PDGFRB,PHB1,PIK3CA,PIK3R1,PPP1CB,PPP2R5E,PPP5C,PRKACB,PSMD1,PSMD4,PSME1,RAC1,RAF1,RAP1B,SOS1,TLN1,UBC,XPO1,SHOC2,NCOA3,LAMTOR3,PEA15,RAPGEF2,RCE1,PSME3,PSMD14,MRAS,TNRC6B,RGL1,PSME4,ICMT,TNRC6A,GOLGA7,ABHD17C,SPRED1,AGO3
8_Member	RHSA5684996	MAPK1/MAPK3 signaling	-10.6847	52/286	ACTB,ACTG1,CALM3,CDK1,CSK,DUSP2,EGFR,ERBB2,ERBB3,FGF2,FGF7,FGFR3,FGG,FNTB,GRB2,IL6,IL6ST,JAK1,KRAS,MET,NF1,NRAS,PEBP1,PDGFRB,PHB1,PIK3CA,PIK3R1,PPP1CB,PPP2R5E,PPP5C,PSMD1,PSMD4,PSME1,RAF1,RAP1B,SOS1,TLN1,UBC,SHOC2,LAMTOR3,PEA15,RAPGEF2,RCE1,PSME3,PSMD14,MRAS,RGL1,PSME4,ICMT,GOLGA7,ABHD17C,SPRED1
8_Member	RHSA5673001	RAF/MAP kinase cascade	-9.51109	49/280	ACTB,ACTG1,CALM3,CSK,DUSP2,EGFR,ERBB2,ERBB3,FGF2,FGF7,FGFR3,FGG,FNTB,GRB2,JAK1,KRAS,MET,NF1,NRAS,PEBP1,PDGFRB,PHB1,PIK3CA,PIK3R1,PPP1CB,PPP2R5E,PPP5C,PSMD1,PSMD4,PSME1,RAF1,RAP1B,SOS1,TLN1,UBC,SHOC2,LAMTOR3,PEA15,RAPGEF2,RCE1,PSME3,PSMD14,MRAS,RGL1,PSME4,ICMT,GOLGA7,ABHD17C,SPRED1
8_Member	RHSA6802957	Oncogenic MAPK signaling	-7.81232	22/84	ACTB,ACTG1,CALM3,CSK,FGG,KRAS,NF1,NRAS,PEBP1,PHB1,PPP1CB,RAF1,RAP1B,TLN1,SHOC2,TRIM24,QKI,BCL2L11,MRAS,TRAK1,AGTRAP,SPRED1
8_Member	RHSA6802952	Signaling by BRAF and RAF1 fusions	-5.28759	16/67	ACTB,ACTG1,CALM3,CSK,FGG,KRAS,NRAS,PEBP1,RAF1,RAP1B,TLN1,TRIM24,QKI,BCL2L11,TRAK1,AGTRAP
8_Member	RHSA5674135	MAP2K and MAPK activation	-4.42717	11/40	ACTB,ACTG1,CSK,FGG,KRAS,NRAS,PEBP1,RAF1,RAP1B,TLN1,LAMTOR3
8_Member	RHSA6802946	Signaling by moderate kinase activity BRAF mutants	-4.42367	12/47	ACTB,ACTG1,CALM3,CSK,FGG,KRAS,NRAS,PEBP1,PHB1,RAF1,RAP1B,TLN1
8_Member	RHSA6802949	Signaling by RAS mutants	-4.42367	12/47	ACTB,ACTG1,CALM3,CSK,FGG,KRAS,NRAS,PEBP1,PHB1,RAF1,RAP1B,TLN1
8_Member	RHSA6802955	Paradoxical activation of RAF signaling by kinase inactive BRAF	-4.42367	12/47	ACTB,ACTG1,CALM3,CSK,FGG,KRAS,NRAS,PEBP1,PHB1,RAF1,RAP1B,TLN1
8_Member	RHSA9649948	Signaling downstream of RAS mutants	-4.42367	12/47	ACTB,ACTG1,CALM3,CSK,FGG,KRAS,NRAS,PEBP1,PHB1,RAF1,RAP1B,TLN1
9_Summary	RHSA1640170	Cell Cycle	-31.6955	138/692	ABL1,AKT2,BIRC5,CCND1,BRCA1,CCNA2,CCNB1,CCND2,CDK1,CDC20,CDK2,CDK4,CDK6,CDKN1B,CDKN2A,CHEK1,CSNK1D,CSNK1E,CSNK2A1,DYNC1LI2,DYRK1A,E2F1,E2F2,E2F3,E2F4,EP300,FEN1,GSK3B,H2AX,H2BC5,H2BC3,H33B,HSP90AA1,KPNB1,TNPO1,LBR,LMNB1,MCM4,MDM2,MDM4,MLH1,MYC,NUP98,PAFAH1B1,PCNA,PCNT,PLK1,POLR2A,POLR2C,POLR2D,POLR2E,PPP1CB,PPP2R2A,PPP2R5E,PRIM1,PSMD1,PSMD4,PSME1,RAD1,RAB1A,RAB2A,RAN,RB1,RBBP4,RRM2,SEC13,AURKA,TE…
9_Member	RHSA1640170	Cell Cycle	-31.6955	138/692	ABL1,AKT2,BIRC5,CCND1,BRCA1,CCNA2,CCNB1,CCND2,CDK1,CDC20,CDK2,CDK4,CDK6,CDKN1B,CDKN2A,CHEK1,CSNK1D,CSNK1E,CSNK2A1,DYNC1LI2,DYRK1A,E2F1,E2F2,E2F3,E2F4,EP300,FEN1,GSK3B,H2AX,H2BC5,H2BC3,H33B,HSP90AA1,KPNB1,TNPO1,LBR,LMNB1,MCM4,MDM2,MDM4,MLH1,MYC,NUP98,PAFAH1B1,PCNA,PCNT,PLK1,POLR2A,POLR2C,POLR2D,POLR2E,PPP1CB,PPP2R2A,PPP2R5E,PRIM1,PSMD1,PSMD4,PSME1,RAD1,RAB1A,RAB2A,RAN,RB1,RBBP4,RRM2,SEC13,AURKA,TE…
9_Member	RHSA69278	Cell Cycle, Mitotic	-28.1237	116/561	ABL1,AKT2,BIRC5,CCND1,CCNA2,CCNB1,CCND2,CDK1,CDC20,CDK2,CDK4,CDK6,CDKN1B,CDKN2A,CSNK1D,CSNK1E,CSNK2A1,DYNC1LI2,DYRK1A,E2F1,E2F2,E2F3,E2F4,EP300,FEN1,GSK3B,H2AX,H2BC5,H2BC3,H33B,HSP90AA1,KPNB1,TNPO1,LBR,LMNB1,MCM4,MYC,NUP98,PAFAH1B1,PCNA,PCNT,PLK1,PPP1CB,PPP2R2A,PPP2R5E,PRIM1,PSMD1,PSMD4,PSME1,RAB1A,RAB2A,RAN,RB1,RBBP4,RRM2,SEC13,AURKA,TP53,TUBB2A,UBC,UBE2D1,UBE2I,VRK1,WEE1,XPO1,H2BC9,H3C2,CUL1,CD…
9_Member	RHSA68886	M Phase	-17.9701	81/418	BIRC5,CCNB1,CDK1,CDC20,CSNK1D,CSNK1E,CSNK2A1,DYNC1LI2,H2AX,H2BC5,H2BC3,H33B,HSP90AA1,KPNB1,TNPO1,LBR,LMNB1,NUP98,PAFAH1B1,PCNT,PLK1,PPP2R2A,PPP2R5E,PSMD1,PSMD4,PSME1,RAB1A,RAB2A,RAN,RB1,SEC13,TUBB2A,UBC,UBE2D1,UBE2I,VRK1,XPO1,H2BC9,H3C2,CDC23,H2BC11,BUB3,AURKB,NUP155,CKAP5,NUP58,POM121,NCAPD2,PSME3,PSMD14,TUBA1B,STAG2,NEK6,TUBGCP2,KIF2C,UBE2C,NUP42,PDS5B,LPIN1,PSME4,LEMD3,NUP62,CHMP2B,EML4,NDE1,N…
9_Member	RHSA68882	Mitotic Anaphase	-13.4937	51/236	BIRC5,CCNB1,CDK1,CDC20,DYNC1LI2,KPNB1,TNPO1,LBR,LMNB1,NUP98,PAFAH1B1,PLK1,PPP2R2A,PPP2R5E,PSMD1,PSMD4,PSME1,RAN,SEC13,TUBB2A,UBC,UBE2D1,UBE2I,VRK1,XPO1,CDC23,BUB3,AURKB,NUP155,CKAP5,NUP58,POM121,PSME3,PSMD14,TUBA1B,STAG2,KIF2C,UBE2C,PDS5B,PSME4,LEMD3,NUP62,CHMP2B,NDE1,NUP133,TAOK1,NDEL1,ANAPC16,DYNLL2,SGO1,NUP43
9_Member	RHSA2555396	Mitotic Metaphase and Anaphase	-13.4167	51/237	BIRC5,CCNB1,CDK1,CDC20,DYNC1LI2,KPNB1,TNPO1,LBR,LMNB1,NUP98,PAFAH1B1,PLK1,PPP2R2A,PPP2R5E,PSMD1,PSMD4,PSME1,RAN,SEC13,TUBB2A,UBC,UBE2D1,UBE2I,VRK1,XPO1,CDC23,BUB3,AURKB,NUP155,CKAP5,NUP58,POM121,PSME3,PSMD14,TUBA1B,STAG2,KIF2C,UBE2C,PDS5B,PSME4,LEMD3,NUP62,CHMP2B,NDE1,NUP133,TAOK1,NDEL1,ANAPC16,DYNLL2,SGO1,NUP43
9_Member	RHSA68877	Mitotic Prometaphase	-8.83529	39/204	BIRC5,CCNB1,CDK1,CDC20,CSNK1D,CSNK1E,CSNK2A1,DYNC1LI2,HSP90AA1,NUP98,PAFAH1B1,PCNT,PLK1,PPP2R5E,SEC13,TUBB2A,XPO1,BUB3,AURKB,CKAP5,NCAPD2,TUBA1B,STAG2,NEK6,TUBGCP2,KIF2C,PDS5B,EML4,NDE1,NUP133,TAOK1,NCAPG,NDEL1,CEP41,DYNLL2,SGO1,NUP43,MZT1,MZT2A
9_Member	RHSA5663220	RHO GTPases Activate Formins	-8.14176	30/140	ACTB,ACTG1,BIRC5,RHOA,CDC20,CDC42,DYNC1LI2,NUP98,PAFAH1B1,PLK1,PPP2R5E,RAC1,SEC13,TUBB2A,XPO1,BUB3,AURKB,CKAP5,TUBA1B,KIF2C,NDE1,NUP133,TAOK1,NDEL1,DIAPH3,FMNL3,FMNL2,DYNLL2,SGO1,NUP43
9_Member	RHSA2467813	Separation of Sister Chromatids	-7.51306	35/191	BIRC5,CDC20,DYNC1LI2,NUP98,PAFAH1B1,PLK1,PPP2R5E,PSMD1,PSMD4,PSME1,SEC13,TUBB2A,UBC,UBE2D1,XPO1,CDC23,BUB3,AURKB,CKAP5,PSME3,PSMD14,TUBA1B,STAG2,KIF2C,UBE2C,PDS5B,PSME4,NDE1,NUP133,TAOK1,NDEL1,ANAPC16,DYNLL2,SGO1,NUP43
9_Member	RHSA2500257	Resolution of Sister Chromatid Cohesion	-6.8022	26/126	BIRC5,CCNB1,CDK1,CDC20,DYNC1LI2,NUP98,PAFAH1B1,PLK1,PPP2R5E,SEC13,TUBB2A,XPO1,BUB3,AURKB,CKAP5,TUBA1B,STAG2,KIF2C,PDS5B,NDE1,NUP133,TAOK1,NDEL1,DYNLL2,SGO1,NUP43
9_Member	RHSA69618	Mitotic Spindle Checkpoint	-6.5753	24/113	BIRC5,CDC20,DYNC1LI2,NUP98,PAFAH1B1,PLK1,PPP2R5E,SEC13,UBE2D1,XPO1,CDC23,BUB3,AURKB,CKAP5,KIF2C,UBE2C,NDE1,NUP133,TAOK1,NDEL1,ANAPC16,DYNLL2,SGO1,NUP43
9_Member	RHSA9648025	EML4 and NUDC in mitotic spindle formation	-6.28137	24/117	BIRC5,CDC20,DYNC1LI2,NUP98,PAFAH1B1,PLK1,PPP2R5E,SEC13,TUBB2A,XPO1,BUB3,AURKB,CKAP5,TUBA1B,NEK6,KIF2C,EML4,NDE1,NUP133,TAOK1,NDEL1,DYNLL2,SGO1,NUP43
9_Member	RHSA141424	Amplification of signal from the kinetochores	-5.45317	20/96	BIRC5,CDC20,DYNC1LI2,NUP98,PAFAH1B1,PLK1,PPP2R5E,SEC13,XPO1,BUB3,AURKB,CKAP5,KIF2C,NDE1,NUP133,TAOK1,NDEL1,DYNLL2,SGO1,NUP43
9_Member	RHSA141444	Amplification of signal from unattached kinetochores via a MAD2 inhibitory signal	-5.45317	20/96	BIRC5,CDC20,DYNC1LI2,NUP98,PAFAH1B1,PLK1,PPP2R5E,SEC13,XPO1,BUB3,AURKB,CKAP5,KIF2C,NDE1,NUP133,TAOK1,NDEL1,DYNLL2,SGO1,NUP43
10_Summary	GO:0009725	response to hormone	-31.5735	145/753	ACACA,ACAT1,AGL,AGTR1,AKT2,APC,APEX1,RHOA,ATP2B1,CCND1,BCL2,BRCA1,ZFP36L1,ZFP36L2,KLF9,CA2,CALM3,CALR,CAT,CAV1,CCNA2,CDK4,CDKN1B,COL3A1,CREB1,CRY2,MAPK14,CSK,CTNNA1,CYP1B1,DAG1,DHCR24,EDN1,EDNRA,EP300,EPRS1,ESRRA,FBN1,FHL2,FOXO1,FOXO3,FOS,FOSB,GATA3,GATA6,GLB1,GCLC,GNB1,GPI,GRB2,NR3C1,GSK3B,HMGB2,HMOX1,HOXA10,HSPA1B,IGF1R,IL6,INSIG1,ITGA2,JAK1,LOX,MAP1B,MARS1,MDK,MEN1,MMP2,MMP14,MYC,NFE2L2,NFKB1,…
10_Member	GO:0009725	response to hormone	-31.5735	145/753	ACACA,ACAT1,AGL,AGTR1,AKT2,APC,APEX1,RHOA,ATP2B1,CCND1,BCL2,BRCA1,ZFP36L1,ZFP36L2,KLF9,CA2,CALM3,CALR,CAT,CAV1,CCNA2,CDK4,CDKN1B,COL3A1,CREB1,CRY2,MAPK14,CSK,CTNNA1,CYP1B1,DAG1,DHCR24,EDN1,EDNRA,EP300,EPRS1,ESRRA,FBN1,FHL2,FOXO1,FOXO3,FOS,FOSB,GATA3,GATA6,GLB1,GCLC,GNB1,GPI,GRB2,NR3C1,GSK3B,HMGB2,HMOX1,HOXA10,HSPA1B,IGF1R,IL6,INSIG1,ITGA2,JAK1,LOX,MAP1B,MARS1,MDK,MEN1,MMP2,MMP14,MYC,NFE2L2,NFKB1,…
10_Member	GO:1901699	cellular response to nitrogen compound	-23.4839	117/640	ABL1,ACTB,GRK2,AGTR1,AKT2,APC,APEX1,APP,BCL2L2,BRCA1,ZFP36L1,CA2,CAV1,CCNA2,CD36,CDH1,CDK2,CDK4,CDK5,CEBPB,CHEK1,COL3A1,COL4A1,COL5A2,CRKL,CSK,CTNNA1,CTNNB1,CYP1B1,DNMT1,DNMT3A,EDN1,EDNRA,EGFR,EPRS1,FBN1,FOXO1,FOXO3,FLNA,FOLR1,GJA1,GCLC,GNAS,GNB1,GRB2,GSK3B,HNRNPAB,ICAM1,IGF1,IGF1R,INSIG1,JAK1,JUN,JUP,MAP1B,MARS1,MDM2,MEN1,MMP2,MYC,NFE2L2,NFKB1,PCK2,PDE3A,PDPK1,PIK3CA,PIK3R1,PPARG,PRKAA1,PRKCD,PR…
10_Member	GO:0071417	cellular response to organonitrogen compound	-21.8256	107/580	ABL1,ACTB,AGTR1,AKT2,APC,APEX1,APP,BCL2L2,BRCA1,ZFP36L1,CA2,CAV1,CCNA2,CD36,CDH1,CDK4,CDK5,CEBPB,CHEK1,COL3A1,COL4A1,COL5A2,CSK,CTNNA1,CTNNB1,CYP1B1,DNMT1,DNMT3A,EDN1,EDNRA,EGFR,EPRS1,FBN1,FOXO1,FOXO3,FLNA,FOLR1,GJA1,GCLC,GNAS,GNB1,GRB2,GSK3B,HNRNPAB,ICAM1,IGF1,IGF1R,INSIG1,JAK1,JUN,JUP,MAP1B,MARS1,MDM2,MEN1,MMP2,MYC,NFE2L2,NFKB1,PCK2,PDE3A,PDPK1,PIK3CA,PIK3R1,PPARG,PRKAA1,PRKCD,PRKCI,PRKDC,PSEN1…
10_Member	GO:0032870	cellular response to hormone stimulus	-20.4799	93/481	ACACA,AGTR1,AKT2,APC,APEX1,RHOA,ATP2B1,ZFP36L1,ZFP36L2,KLF9,CA2,CALR,CAV1,CCNA2,CDK4,CSK,CYP1B1,EDN1,EDNRA,EPRS1,ESRRA,FBN1,FOXO1,FOXO3,FOS,FOSB,GATA6,GCLC,GNB1,GRB2,NR3C1,GSK3B,HSPA1B,IGF1R,INSIG1,JAK1,MAP1B,MARS1,MEN1,MYC,NFE2L2,NFKB1,NKX31,NOTCH1,PCK2,PDPK1,PHB1,SERPINB9,PIK3CA,PIK3R1,PPARG,PRKAA1,PRKAA2,PRKCD,PRKCI,PRKDC,RAN,RB1,REST,SGK1,SP1,STAT3,TFPI,THRB,TMF1,UBE3A,UGCG,ZFP36,NCOA3,IRS4,A…
10_Member	GO:1901652	response to peptide	-20.3506	88/441	AGTR1,AKT2,APC,APEX1,APP,BCL2L2,ZFP36L1,CA2,CAT,CAV1,CCNA2,CD36,CDK4,CDK5,CDKN1B,COL3A1,CREB1,CRY2,MAPK14,CSK,CYP1B1,DAG1,EDN1,EDNRA,EPRS1,FBN1,FOXO1,FOXO3,GJA1,GCLC,GRB2,GSK3B,ICAM1,IGF1,IGF1R,INSIG1,JAK1,MAP1B,MARS1,MDM2,MEN1,MMP2,MMP13,MYC,NFE2L2,NFKB1,NFKBIA,NOTCH1,PCK2,PDPK1,PIK3CA,PIK3R1,PPARG,PRKCD,PRKCI,PRKDC,PSEN1,RB1,SP1,STAT3,TGFBR3,TNFAIP3,TP53,VCAM1,BTG2,IRS4,KAT2B,EIF2B2,EIF2B5,RNF4…
10_Member	GO:1901653	cellular response to peptide	-16.0875	64/305	AGTR1,AKT2,APC,APEX1,APP,BCL2L2,ZFP36L1,CA2,CAV1,CCNA2,CD36,CDK4,CDK5,CSK,CYP1B1,EDN1,EDNRA,EPRS1,FBN1,FOXO1,FOXO3,GJA1,GCLC,GRB2,GSK3B,ICAM1,IGF1,IGF1R,INSIG1,JAK1,MAP1B,MARS1,MDM2,MEN1,MYC,NFE2L2,NFKB1,PCK2,PDPK1,PIK3CA,PIK3R1,PPARG,PRKCD,PRKCI,PRKDC,PSEN1,RB1,SP1,STAT3,TP53,VCAM1,IRS4,KAT2B,BCL2L11,LPIN1,SLC39A14,BACE1,LDOC1,AGTRAP,TRIB3,SNX6,ZNF106,NDEL1,STXBP4
10_Member	GO:0043434	response to peptide hormone	-12.8718	64/354	AGTR1,AKT2,APC,APEX1,ZFP36L1,CA2,CAT,CAV1,CCNA2,CDK4,CDKN1B,COL3A1,CREB1,CRY2,MAPK14,CSK,CYP1B1,DAG1,EDN1,EDNRA,EPRS1,FBN1,FOXO1,GCLC,GRB2,GSK3B,IGF1R,INSIG1,JAK1,MAP1B,MARS1,MEN1,MYC,NFE2L2,NFKB1,PCK2,PDPK1,PIK3CA,PIK3R1,PPARG,PRKCD,PRKCI,PRKDC,RB1,SP1,STAT3,TGFBR3,BTG2,IRS4,KAT2B,EIF2B2,EIF2B5,RNF40,LPIN1,SIRT1,SLC39A14,KBTBD2,AGTRAP,TRIB3,ZNF106,NDEL1,SESN2,PNPT1,STXBP4
10_Member	GO:0071375	cellular response to peptide hormone stimulus	-11.5788	48/238	AGTR1,AKT2,APC,APEX1,ZFP36L1,CA2,CAV1,CCNA2,CDK4,CSK,CYP1B1,EDN1,EDNRA,EPRS1,FBN1,FOXO1,GCLC,GRB2,GSK3B,IGF1R,INSIG1,JAK1,MAP1B,MARS1,MEN1,MYC,NFE2L2,NFKB1,PCK2,PDPK1,PIK3CA,PIK3R1,PPARG,PRKCD,PRKCI,PRKDC,RB1,SP1,STAT3,IRS4,KAT2B,LPIN1,SLC39A14,AGTRAP,TRIB3,ZNF106,NDEL1,STXBP4
10_Member	GO:0032869	cellular response to insulin stimulus	-7.48665	30/149	AKT2,APC,ZFP36L1,CDK4,EPRS1,FOXO1,GCLC,GRB2,GSK3B,IGF1R,INSIG1,MARS1,MYC,PCK2,PDPK1,PIK3CA,PIK3R1,PPARG,PRKCI,PRKDC,RB1,SP1,IRS4,KAT2B,LPIN1,SLC39A14,TRIB3,ZNF106,NDEL1,STXBP4
10_Member	GO:0032868	response to insulin	-7.10509	36/207	AKT2,APC,ZFP36L1,CAT,CDK4,CRY2,MAPK14,EPRS1,FOXO1,GCLC,GRB2,GSK3B,IGF1R,INSIG1,MARS1,MYC,PCK2,PDPK1,PIK3CA,PIK3R1,PPARG,PRKCI,PRKDC,RB1,SP1,IRS4,KAT2B,LPIN1,SIRT1,SLC39A14,KBTBD2,TRIB3,ZNF106,NDEL1,SESN2,STXBP4
11_Summary	RHSA1280215	Cytokine Signaling in Immune system	-31.2763	140/715	ABL2,ADAR,AKT2,ANXA2,BIRC5,APP,CCND1,BCL2,CD36,CDC42,CDKN1B,CFL1,CHUK,CNN2,CNTFR,CREB1,CRKL,MAPK14,CSF1R,CSK,S1PR1,EIF4A1,EIF4A2,EIF4G2,FGF2,FOXO1,FOXO3,FLNA,FLNB,FOS,GATA3,GRB2,HIF1A,HLADPA1,HMGB1,HMOX1,HNRNPA2B1,HNRNPF,HSP90AA1,ICAM1,IFNG,IFNGR1,IL1A,IL6,IL6ST,IL13RA1,JAK1,JUN,JUNB,KPNA1,KPNB1,KPNA2,KPNA5,KRAS,LIFR,LMNB1,SMAD3,MCL1,MEF2A,MAP3K3,MMP2,MTAP,MYC,MYD88,NFKB1,NFKBIA,NRAS,NUP98,PAK2,P…
11_Member	RHSA1280215	Cytokine Signaling in Immune system	-31.2763	140/715	ABL2,ADAR,AKT2,ANXA2,BIRC5,APP,CCND1,BCL2,CD36,CDC42,CDKN1B,CFL1,CHUK,CNN2,CNTFR,CREB1,CRKL,MAPK14,CSF1R,CSK,S1PR1,EIF4A1,EIF4A2,EIF4G2,FGF2,FOXO1,FOXO3,FLNA,FLNB,FOS,GATA3,GRB2,HIF1A,HLADPA1,HMGB1,HMOX1,HNRNPA2B1,HNRNPF,HSP90AA1,ICAM1,IFNG,IFNGR1,IL1A,IL6,IL6ST,IL13RA1,JAK1,JUN,JUNB,KPNA1,KPNB1,KPNA2,KPNA5,KRAS,LIFR,LMNB1,SMAD3,MCL1,MEF2A,MAP3K3,MMP2,MTAP,MYC,MYD88,NFKB1,NFKBIA,NRAS,NUP98,PAK2,P…
11_Member	RHSA449147	Signaling by Interleukins	-21.7569	93/462	ANXA2,BIRC5,APP,CCND1,BCL2,CD36,CDC42,CFL1,CHUK,CNN2,CNTFR,CREB1,CRKL,MAPK14,CSF1R,S1PR1,FGF2,FOXO1,FOXO3,FOS,GATA3,GRB2,HIF1A,HMGB1,HMOX1,HNRNPA2B1,HNRNPF,HSP90AA1,ICAM1,IFNG,IL1A,IL6,IL6ST,IL13RA1,JAK1,JUN,JUNB,LIFR,LMNB1,SMAD3,MCL1,MEF2A,MAP3K3,MMP2,MTAP,MYC,MYD88,NFKB1,NFKBIA,PAK2,PIK3CA,PIK3R1,PPIA,PSMD1,PSMD4,PSME1,PTPN9,RALA,RAP1B,RORA,CCL2,MAP2K4,SMARCA4,FSCN1,SOS1,STAT3,STXBP2,TCP1,TGFB1…
11_Member	RHSA6785807	Interleukin4 and Interleukin13 signaling	-13.4494	33/108	BIRC5,CCND1,BCL2,CD36,S1PR1,FGF2,FOXO1,FOXO3,FOS,GATA3,HIF1A,HMOX1,HSP90AA1,ICAM1,IL1A,IL6,IL13RA1,JAK1,JUNB,MCL1,MMP2,MYC,PIK3R1,RORA,CCL2,FSCN1,STAT3,TGFB1,TP53,HSP90B1,VCAM1,VEGFA,SOCS1
12_Summary	RHSA9006934	Signaling by Receptor Tyrosine Kinases	-31.1972	116/521	AAMP,ACTB,ACTG1,ADAM10,AP2B1,AKT2,ARF6,RHOA,ATP6V1C1,AXL,CALM3,CAV1,CDC42,CDK5,CHEK1,AP2M1,CLTA,CLTC,COL3A1,COL4A1,COL4A2,COL5A2,CREB1,CRKL,MAPK14,CSK,CTNNA1,CTNNB1,CTNND1,DOCK1,EGFR,EP300,ERBB2,ERBB3,FGF2,FGF7,FGFR3,FLT1,FOS,FOSB,GRB2,HIF1A,HNRNPA1,HNRNPF,HSP90AA1,ID4,IGF1,IGF1R,ITGA2,ITPR3,JUNB,JUP,KRAS,LAMC2,MDK,MEF2A,MET,MYC,MYCN,NOS3,NRAS,NTRK3,FURIN,PAK2,PDGFRB,PDPK1,PIK3CA,PIK3R1,POLR2A,PO…
12_Member	RHSA9006934	Signaling by Receptor Tyrosine Kinases	-31.1972	116/521	AAMP,ACTB,ACTG1,ADAM10,AP2B1,AKT2,ARF6,RHOA,ATP6V1C1,AXL,CALM3,CAV1,CDC42,CDK5,CHEK1,AP2M1,CLTA,CLTC,COL3A1,COL4A1,COL4A2,COL5A2,CREB1,CRKL,MAPK14,CSK,CTNNA1,CTNNB1,CTNND1,DOCK1,EGFR,EP300,ERBB2,ERBB3,FGF2,FGF7,FGFR3,FLT1,FOS,FOSB,GRB2,HIF1A,HNRNPA1,HNRNPF,HSP90AA1,ID4,IGF1,IGF1R,ITGA2,ITPR3,JUNB,JUP,KRAS,LAMC2,MDK,MEF2A,MET,MYC,MYCN,NOS3,NRAS,NTRK3,FURIN,PAK2,PDGFRB,PDPK1,PIK3CA,PIK3R1,POLR2A,PO…
12_Member	GO:0007167	enzymelinked receptor protein signaling pathway	-15.9818	98/606	ABL1,ACVR1B,AKT2,APC,AXL,BMPR2,RUNX2,COL3A1,COL4A1,COL4A2,CRKL,MAPK14,CSF1R,EFNA3,EGFR,ERBB2,ERBB3,FGF2,FGF7,FGFR3,FOXO1,FLT1,FOS,GRB2,GSK3B,NDST1,IGF1,IGF1R,IGF2R,IL6ST,IL13RA1,ITGB5,JAK1,JUN,LIFR,LOX,SMAD1,SMAD2,SMAD3,SMAD4,SMAD5,MET,MMP2,MYO1C,MYO1E,NTRK3,FURIN,PAK2,PDGFRB,PDPK1,PIK3CA,PIK3R1,PPARG,PTN,PTPRF,PTPRJ,RAC1,RAF1,SKI,SLA,SOS1,SPI1,STAT3,ADAM17,TGFB1,TGFBR1,TGFBR3,TP53,TRIO,VAV2,VEGF…
12_Member	GO:0007169	transmembrane receptor protein tyrosine kinase signaling pathway	-11.1197	66/405	ABL1,AKT2,APC,AXL,COL4A1,COL4A2,CRKL,MAPK14,CSF1R,EFNA3,EGFR,ERBB2,ERBB3,FGF2,FGF7,FGFR3,FOXO1,FLT1,GRB2,GSK3B,NDST1,IGF1,IGF1R,IGF2R,JAK1,LOX,MET,MMP2,MYO1C,MYO1E,NTRK3,PAK2,PDGFRB,PDPK1,PIK3CA,PIK3R1,PTPRJ,RAC1,RAF1,SLA,SOS1,STAT3,ADAM17,TGFB1,VAV2,VEGFA,YES1,SHOC2,IRS4,ARHGEF7,SGPL1,MPZL1,RPS6KA5,RAPGEF2,TXNIP,POLR1G,SETX,SLC39A14,SIPA1L1,RAB14,DDIT4,ERBIN,ZNF106,GIGYF1,NDEL1,STXBP4
13_Summary	GO:0009896	positive regulation of catabolic process	-31.135	115/514	AKT2,APC,APP,BNIP3,ZFP36L1,ZFP36L2,CAV1,CD81,CDC20,CDKN1B,CLU,CPT1A,CSNK1A1,CSNK1D,CSNK1E,CSNK2A1,FOXO1,FOXO3,GCLC,GSK3B,HIF1A,HMGB1,HMOX1,HSPA1B,HSP90AA1,IFNG,IGF1,IL6,LDLR,MDM2,MLH1,MOV10,MYC,NFE2L2,CNOT3,OAZ1,FURIN,PLK1,POLR2D,PRKAA1,PRKAA2,PRKCD,PSEN1,PTEN,AURKA,STX5,SUPT5H,TNFAIP3,VDAC1,WNT5A,ZFP36,BTG2,USP5,ULK1,CUL4B,KHSRP,CNOT9,BAG2,RNF144A,RNF40,PAN2,BCL2L11,HUWE1,TRIB1,RACK1,SPTLC1,CELF…
13_Member	GO:0009896	positive regulation of catabolic process	-31.135	115/514	AKT2,APC,APP,BNIP3,ZFP36L1,ZFP36L2,CAV1,CD81,CDC20,CDKN1B,CLU,CPT1A,CSNK1A1,CSNK1D,CSNK1E,CSNK2A1,FOXO1,FOXO3,GCLC,GSK3B,HIF1A,HMGB1,HMOX1,HSPA1B,HSP90AA1,IFNG,IGF1,IL6,LDLR,MDM2,MLH1,MOV10,MYC,NFE2L2,CNOT3,OAZ1,FURIN,PLK1,POLR2D,PRKAA1,PRKAA2,PRKCD,PSEN1,PTEN,AURKA,STX5,SUPT5H,TNFAIP3,VDAC1,WNT5A,ZFP36,BTG2,USP5,ULK1,CUL4B,KHSRP,CNOT9,BAG2,RNF144A,RNF40,PAN2,BCL2L11,HUWE1,TRIB1,RACK1,SPTLC1,CELF…
13_Member	GO:0031331	positive regulation of cellular catabolic process	-27.499	101/450	AKT2,APP,BNIP3,ZFP36L1,ZFP36L2,CAV1,CD81,CDC20,CLU,CPT1A,CSNK1A1,CSNK1D,CSNK1E,FOXO1,FOXO3,GCLC,GSK3B,HIF1A,HMGB1,HMOX1,HSPA1B,HSP90AA1,IFNG,IGF1,IL6,LDLR,MDM2,MLH1,MOV10,MYC,NFE2L2,CNOT3,FURIN,PLK1,POLR2D,PRKAA1,PRKAA2,PRKCD,PSEN1,PTEN,AURKA,SUPT5H,TNFAIP3,VDAC1,ZFP36,BTG2,USP5,ULK1,KHSRP,CNOT9,BAG2,RNF144A,RNF40,PAN2,BCL2L11,TRIB1,RACK1,SPTLC1,CELF1,MID2,RNF139,EXOSC8,CPEB3,TRIM32,TNRC6B,UFL1,E…
13_Member	GO:0042176	regulation of protein catabolic process	-26.1728	92/397	ANXA2,APC,CAV1,CD81,CDC20,CDH1,CDK2,CDKN1B,CLU,CSNK1A1,CSNK1D,CSNK1E,CSNK2A1,CYP51A1,EEF1A1,EEF1A2,EGFR,FOXO1,FLNA,GCLC,GSK3B,UBE2K,HSPA1B,HSP90AA1,IFNG,LDLR,SMAD3,SMAD4,MDM2,MDM4,NFE2L2,OAZ1,FURIN,PHB1,PKD1,PLK1,CTSA,PSEN1,PSMD1,PSME1,PTEN,RAD23B,SDCBP,AURKA,STX5,TMF1,TNFAIP3,UBE3A,WNT5A,XPO1,USP5,CUL4B,DEDD,BAG5,BAG2,RNF144A,RNF40,HUWE1,PSME3,PSMD14,TRIB1,RACK1,RNF139,TRIM32,NEDD4L,UFL1,RYBP,HI…
13_Member	GO:1903362	regulation of cellular protein catabolic process	-17.8357	61/260	ANXA2,CAV1,CD81,CDC20,CDK2,CLU,CSNK1A1,CSNK1D,CSNK1E,CSNK2A1,GCLC,GSK3B,UBE2K,HSPA1B,HSP90AA1,LDLR,MDM2,NFE2L2,FURIN,PKD1,PLK1,PSEN1,PSME1,PTEN,RAD23B,SDCBP,AURKA,TMF1,TNFAIP3,UBE3A,XPO1,USP5,BAG5,BAG2,RNF144A,RNF40,PSME3,PSMD14,TRIB1,RACK1,RNF139,UFL1,RYBP,HIPK2,MYLIP,USP25,UBQLN2,UBQLN1,UBXN1,DET1,FBXW7,VPS35,CHFR,PITHD1,TRIB3,COP1,DDRGK1,CDK5RAP3,AMER1,TMTC3,SVIP
13_Member	GO:0045732	positive regulation of protein catabolic process	-17.6109	57/233	APC,CAV1,CD81,CDC20,CDKN1B,CLU,CSNK1A1,CSNK1D,CSNK1E,CSNK2A1,FOXO1,GCLC,GSK3B,HSPA1B,HSP90AA1,IFNG,LDLR,MDM2,NFE2L2,OAZ1,FURIN,PLK1,PSEN1,PTEN,AURKA,STX5,TNFAIP3,WNT5A,USP5,CUL4B,BAG2,RNF144A,RNF40,HUWE1,TRIB1,RACK1,RNF139,TRIM32,NEDD4L,MYLIP,PACSIN3,UBQLN2,UBQLN1,DTL,DET1,FBXW7,VPS35,CHFR,TRIB3,COP1,DDRGK1,LPCAT1,ITCH,NKD1,EGLN2,AMER1,TMTC3
13_Member	GO:1903050	regulation of proteolysis involved in cellular protein catabolic process	-14.4588	51/224	CAV1,CDC20,CDK2,CLU,CSNK1A1,CSNK1D,CSNK1E,CSNK2A1,GCLC,GSK3B,UBE2K,HSPA1B,MDM2,NFE2L2,PKD1,PLK1,PSEN1,PSME1,PTEN,RAD23B,SDCBP,AURKA,TMF1,UBE3A,XPO1,USP5,BAG5,BAG2,RNF144A,RNF40,PSME3,PSMD14,TRIB1,RACK1,RNF139,UFL1,RYBP,HIPK2,USP25,UBQLN2,UBQLN1,UBXN1,DET1,FBXW7,CHFR,PITHD1,TRIB3,COP1,DDRGK1,TMTC3,SVIP
13_Member	GO:0061136	regulation of proteasomal protein catabolic process	-14.0755	46/191	CAV1,CDC20,CDK2,CLU,CSNK1A1,CSNK1D,CSNK1E,GCLC,GSK3B,UBE2K,HSPA1B,MDM2,NFE2L2,PKD1,PLK1,PSEN1,PSME1,RAD23B,SDCBP,AURKA,TMF1,XPO1,USP5,BAG5,BAG2,RNF144A,RNF40,PSME3,PSMD14,TRIB1,RACK1,UFL1,RYBP,USP25,UBQLN2,UBQLN1,UBXN1,DET1,FBXW7,CHFR,PITHD1,TRIB3,COP1,DDRGK1,TMTC3,SVIP
13_Member	GO:2000058	regulation of ubiquitindependent protein catabolic process	-12.9234	41/167	CAV1,CDC20,CDK2,CLU,CSNK1A1,CSNK1D,CSNK1E,CSNK2A1,GCLC,GSK3B,UBE2K,HSPA1B,MDM2,NFE2L2,PLK1,PSEN1,PTEN,RAD23B,SDCBP,AURKA,UBE3A,XPO1,USP5,BAG5,RNF144A,TRIB1,RACK1,RNF139,UFL1,RYBP,HIPK2,UBQLN2,UBQLN1,UBXN1,DET1,FBXW7,CHFR,TRIB3,COP1,DDRGK1,SVIP
13_Member	GO:0032434	regulation of proteasomal ubiquitindependent protein catabolic process	-11.5759	35/138	CAV1,CDC20,CDK2,CLU,CSNK1A1,CSNK1D,CSNK1E,GCLC,GSK3B,UBE2K,HSPA1B,MDM2,NFE2L2,PLK1,PSEN1,RAD23B,SDCBP,AURKA,XPO1,USP5,BAG5,RNF144A,TRIB1,RACK1,UFL1,RYBP,UBQLN2,UBQLN1,UBXN1,DET1,CHFR,TRIB3,COP1,DDRGK1,SVIP
13_Member	GO:1903364	positive regulation of cellular protein catabolic process	-11.1608	37/157	CAV1,CD81,CDC20,CLU,CSNK1A1,CSNK1D,CSNK1E,GCLC,GSK3B,HSPA1B,HSP90AA1,LDLR,MDM2,NFE2L2,PLK1,PSEN1,PTEN,AURKA,TNFAIP3,USP5,BAG2,RNF144A,RNF40,TRIB1,RACK1,RNF139,UBQLN2,UBQLN1,DET1,FBXW7,VPS35,CHFR,TRIB3,COP1,DDRGK1,AMER1,TMTC3
13_Member	GO:2000060	positive regulation of ubiquitindependent protein catabolic process	-9.6433	28/108	CAV1,CDC20,CLU,CSNK1A1,CSNK1D,CSNK1E,GCLC,GSK3B,HSPA1B,MDM2,NFE2L2,PLK1,PSEN1,PTEN,AURKA,USP5,RNF144A,TRIB1,RACK1,RNF139,UBQLN2,UBQLN1,DET1,FBXW7,CHFR,TRIB3,COP1,DDRGK1
13_Member	GO:1901800	positive regulation of proteasomal protein catabolic process	-9.5524	29/116	CAV1,CDC20,CLU,CSNK1A1,CSNK1D,CSNK1E,GCLC,GSK3B,HSPA1B,MDM2,NFE2L2,PLK1,PSEN1,AURKA,USP5,BAG2,RNF144A,RNF40,TRIB1,RACK1,UBQLN2,UBQLN1,DET1,FBXW7,CHFR,TRIB3,COP1,DDRGK1,TMTC3
13_Member	GO:1903052	positive regulation of proteolysis involved in cellular protein catabolic process	-9.2531	31/134	CAV1,CDC20,CLU,CSNK1A1,CSNK1D,CSNK1E,GCLC,GSK3B,HSPA1B,MDM2,NFE2L2,PLK1,PSEN1,PTEN,AURKA,USP5,BAG2,RNF144A,RNF40,TRIB1,RACK1,RNF139,UBQLN2,UBQLN1,DET1,FBXW7,CHFR,TRIB3,COP1,DDRGK1,TMTC3
13_Member	GO:0032436	positive regulation of proteasomal ubiquitindependent protein catabolic process	-9.15108	25/92	CAV1,CDC20,CLU,CSNK1A1,CSNK1D,CSNK1E,GCLC,GSK3B,HSPA1B,MDM2,NFE2L2,PLK1,PSEN1,AURKA,USP5,RNF144A,TRIB1,RACK1,UBQLN2,UBQLN1,DET1,CHFR,TRIB3,COP1,DDRGK1
14_Summary	GO:0030335	positive regulation of cell migration	-30.6043	120/560	AAMP,ABL1,ACTG1,ACTN4,ACVR1B,ADAM10,AKT2,APC,APP,ARF6,RHOA,ATP5F1B,BCL2,BMPR2,CALR,CAV1,CD47,CDH13,CRKL,CSF1R,CYP1B1,DOCK1,S1PR1,EDN1,EGFR,ETS1,FGF2,FGF7,FLT1,FUT4,GATA2,GATA3,GPI,HIF1A,HMGB1,HMOX1,ICAM1,IFNG,IGF1,IGF1R,CCN1,IL1A,IL6,ITGA6,ITGA2,ITGA5,JUN,LAMC2,SMAD3,MAZ,MCAM,MDK,MAP3K3,MET,MMP2,MMP14,MYC,MYLK,MYO1C,CEACAM6,NFE2L2,NOS3,NOTCH1,NTRK3,SERPINE1,PDGFRB,ENPP2,PDPK1,PIK3R1,PLAU,PODXL,PT…
14_Member	GO:0030335	positive regulation of cell migration	-30.6043	120/560	AAMP,ABL1,ACTG1,ACTN4,ACVR1B,ADAM10,AKT2,APC,APP,ARF6,RHOA,ATP5F1B,BCL2,BMPR2,CALR,CAV1,CD47,CDH13,CRKL,CSF1R,CYP1B1,DOCK1,S1PR1,EDN1,EGFR,ETS1,FGF2,FGF7,FLT1,FUT4,GATA2,GATA3,GPI,HIF1A,HMGB1,HMOX1,ICAM1,IFNG,IGF1,IGF1R,CCN1,IL1A,IL6,ITGA6,ITGA2,ITGA5,JUN,LAMC2,SMAD3,MAZ,MCAM,MDK,MAP3K3,MET,MMP2,MMP14,MYC,MYLK,MYO1C,CEACAM6,NFE2L2,NOS3,NOTCH1,NTRK3,SERPINE1,PDGFRB,ENPP2,PDPK1,PIK3R1,PLAU,PODXL,PT…
14_Member	GO:0040017	positive regulation of locomotion	-28.9226	122/599	AAMP,ABL1,ACTG1,ACTN4,ACVR1B,ADAM10,AKT2,APC,APP,ARF6,RHOA,ATP5F1B,BCL2,BMPR2,CALR,CAV1,CD47,CDH13,CRKL,CSF1R,CYP1B1,DOCK1,S1PR1,EDN1,EGFR,ETS1,FGF2,FGF7,FLT1,FUT4,GATA2,GATA3,GPI,HIF1A,HMGB1,HMOX1,ICAM1,IFNG,IGF1,IGF1R,CCN1,IL1A,IL6,ITGA6,ITGA2,ITGA5,JUN,LAMC2,SMAD3,MAZ,MCAM,MDK,MAP3K3,MET,MMP2,MMP14,MYC,MYLK,MYO1C,CEACAM6,NFE2L2,NOS3,NOTCH1,NTRK3,SERPINE1,PDGFRB,ENPP2,PDPK1,PIK3R1,PLAU,PODXL,PT…
14_Member	GO:2000147	positive regulation of cell motility	-28.8216	120/584	AAMP,ABL1,ACTG1,ACTN4,ACVR1B,ADAM10,AKT2,APC,APP,ARF6,RHOA,ATP5F1B,BCL2,BMPR2,CALR,CAV1,CD47,CDH13,CRKL,CSF1R,CYP1B1,DOCK1,S1PR1,EDN1,EGFR,ETS1,FGF2,FGF7,FLT1,FUT4,GATA2,GATA3,GPI,HIF1A,HMGB1,HMOX1,ICAM1,IFNG,IGF1,IGF1R,CCN1,IL1A,IL6,ITGA6,ITGA2,ITGA5,JUN,LAMC2,SMAD3,MAZ,MCAM,MDK,MAP3K3,MET,MMP2,MMP14,MYC,MYLK,MYO1C,CEACAM6,NFE2L2,NOS3,NOTCH1,NTRK3,SERPINE1,PDGFRB,ENPP2,PDPK1,PIK3R1,PLAU,PODXL,PT…
14_Member	GO:0051272	positive regulation of cellular component movement	-28.4816	121/597	AAMP,ABL1,ACTG1,ACTN4,ACVR1B,ADAM10,AKT2,APC,APP,ARF6,RHOA,ATP5F1B,BCL2,BMPR2,CALR,CAV1,CD47,CDH13,CRKL,CSF1R,CYP1B1,DOCK1,S1PR1,EDN1,EGFR,ETS1,FGF2,FGF7,FLT1,FUT4,GATA2,GATA3,GPI,HIF1A,HMGB1,HMOX1,ICAM1,IFNG,IGF1,IGF1R,CCN1,IL1A,IL6,ITGA6,ITGA2,ITGA5,JUN,LAMC2,SMAD3,MAZ,MCAM,MDK,MAP3K3,MET,MMP2,MMP14,MYC,MYLK,MYO1C,CEACAM6,NFE2L2,NOS3,NOTCH1,NTRK3,SERPINE1,PDGFRB,ENPP2,PDPK1,PIK3R1,PLAU,PODXL,PT…
14_Member	GO:0050921	positive regulation of chemotaxis	-8.75511	31/140	ADAM10,BMPR2,CALR,CDH13,CSF1R,S1PR1,EDN1,FGF2,HMGB1,IL6,ITGA2,SMAD3,MDK,MET,NTRK3,SERPINE1,PDGFRB,PTN,RAC1,SPI1,ADAM17,TGFB1,THBS1,TPBG,VEGFA,WNT5A,PPM1F,OXSR1,WNK1,AKIRIN1,MOSPD2
14_Member	GO:0050920	regulation of chemotaxis	-7.54339	39/226	ADAM10,BMPR2,CALR,CDH13,CSF1R,S1PR1,EDN1,FGF2,HMGB1,IL6,ITGA2,SMAD3,MDK,MET,NOTCH1,NTRK3,SERPINE1,PDGFRB,PTN,RAC1,ROBO1,CCL2,SPI1,ADAM17,TGFB1,THBS1,TPBG,VEGFA,WNT5A,SEMA7A,PPM1F,OXSR1,SEMA4C,CORO1B,SEMA6A,WNK1,AKIRIN1,SEMA6D,MOSPD2
14_Member	GO:0002687	positive regulation of leukocyte migration	-6.90109	28/141	ADAM10,APP,RHOA,CALR,CD47,CSF1R,EDN1,FUT4,HMGB1,ICAM1,IL1A,IL6,ITGA2,MDK,MMP14,SERPINE1,PTN,RAC1,SPI1,ADAM17,THBS1,VEGFA,WNT5A,FADD,OXSR1,WNK1,AKIRIN1,MOSPD2
14_Member	GO:0002685	regulation of leukocyte migration	-5.57928	34/219	ADAM10,APP,RHOA,CALR,CD47,CD81,CRKL,CSF1R,EDN1,FUT4,HMGB1,HMOX1,ICAM1,IL1A,IL6,ITGA2,MDK,MMP14,MYD88,SERPINE1,PTN,RAC1,CCL2,SELE,SPI1,ADAM17,THBS1,VEGFA,WNT5A,FADD,OXSR1,WNK1,AKIRIN1,MOSPD2
14_Member	GO:0002690	positive regulation of leukocyte chemotaxis	-5.01171	19/94	ADAM10,CALR,CSF1R,EDN1,HMGB1,IL6,MDK,SERPINE1,PTN,RAC1,SPI1,ADAM17,THBS1,VEGFA,WNT5A,OXSR1,WNK1,AKIRIN1,MOSPD2
15_Summary	RHSA5653656	Vesiclemediated transport	-29.5669	132/673	ACTB,ACTG1,GRK2,AP2B1,AP1G1,AGTR1,AKT2,APP,ARCN1,ARF3,ARF6,ARL1,KIF1A,VPS51,CALM3,CALR,CAPZB,CD36,AP2M1,CLTA,CLTC,COL3A1,COL4A1,COL4A2,CPD,CSNK1D,CUX1,DYNC1LI2,EGFR,F5,FOLR1,GALNT1,GJA1,GNS,GRB2,HSP90AA1,IGF2R,JCHAIN,KIF22,LDLR,LMAN1,MIA2,MYH9,MYO1C,MYO6,PAFAH1B1,PRKAA2,PRKAB2,RAB1A,RAB5B,RAB6A,RAB27B,RAB5C,RAC1,RALA,SEC13,SPARC,STX5,TJP1,TMF1,TPD52,HSP90B1,TSG101,TUBB2A,UBC,WNT5A,YWHAZ,PICALM,FZ…
15_Member	RHSA5653656	Vesiclemediated transport	-29.5669	132/673	ACTB,ACTG1,GRK2,AP2B1,AP1G1,AGTR1,AKT2,APP,ARCN1,ARF3,ARF6,ARL1,KIF1A,VPS51,CALM3,CALR,CAPZB,CD36,AP2M1,CLTA,CLTC,COL3A1,COL4A1,COL4A2,CPD,CSNK1D,CUX1,DYNC1LI2,EGFR,F5,FOLR1,GALNT1,GJA1,GNS,GRB2,HSP90AA1,IGF2R,JCHAIN,KIF22,LDLR,LMAN1,MIA2,MYH9,MYO1C,MYO6,PAFAH1B1,PRKAA2,PRKAB2,RAB1A,RAB5B,RAB6A,RAB27B,RAB5C,RAC1,RALA,SEC13,SPARC,STX5,TJP1,TMF1,TPD52,HSP90B1,TSG101,TUBB2A,UBC,WNT5A,YWHAZ,PICALM,FZ…
15_Member	RHSA199991	Membrane Trafficking	-27.1044	123/634	ACTB,ACTG1,GRK2,AP2B1,AP1G1,AGTR1,AKT2,APP,ARCN1,ARF3,ARF6,ARL1,KIF1A,VPS51,CALM3,CAPZB,AP2M1,CLTA,CLTC,CPD,CSNK1D,CUX1,DYNC1LI2,EGFR,F5,FOLR1,GALNT1,GJA1,GNS,GRB2,IGF2R,KIF22,LDLR,LMAN1,MIA2,MYH9,MYO1C,MYO6,PAFAH1B1,PRKAA2,PRKAB2,RAB1A,RAB5B,RAB6A,RAB27B,RAB5C,RAC1,RALA,SEC13,STX5,TJP1,TMF1,TPD52,TSG101,TUBB2A,UBC,WNT5A,YWHAZ,PICALM,FZD4,ULK1,COPS3,STX16,VAMP3,SNAP29,KIF3B,VPS4B,SEC24C,CLINT1,US…
15_Member	RHSA6811442	IntraGolgi and retrograde GolgitoER traffic	-7.3844	36/202	ARCN1,ARF3,ARL1,KIF1A,VPS51,CAPZB,CUX1,DYNC1LI2,GALNT1,IGF2R,KIF22,PAFAH1B1,RAB1A,RAB6A,STX5,TMF1,TUBB2A,STX16,VAMP3,SNAP29,KIF3B,USP6NL,PLIN3,TUBA1B,YKT6,KIF1C,MAN1A2,KDELR1,KIF2C,KIF3A,COG2,ARFIP2,RAB30,TMED7,AGPAT3,DYNLL2
16_Summary	RHSA8953854	Metabolism of RNA	-29.5001	132/674	ADAR,ZFP36L1,MAPK14,CSNK1D,CSNK1E,CSTF3,DDX6,EIF4A1,EIF4A2,ELAVL1,EPRS1,FBL,ETF1,FUS,HNRNPA1,HNRNPA2B1,HNRNPC,HNRNPF,HNRNPK,HNRNPL,HSPA1B,TNPO1,SNU13,CNOT3,NUP98,POLR2A,POLR2C,POLR2D,POLR2E,PPP2R2A,PRKCD,PSMD1,PSMD4,PSME1,RAN,RPL4,RPL15,RPL18A,RPL19,RPL21,RPL22,RPL26,RPL27,RPL29,RPL32,RPL35A,RPL39,RPS4X,RPS6,RPS8,RPS16,RPS19,RPS20,RPS29,SEC13,SRSF1,SRSF2,SRSF7,SNRPB2,SNRPC,SNRPD3,SUPT5H,GCFC2,UBC…
16_Member	RHSA8953854	Metabolism of RNA	-29.5001	132/674	ADAR,ZFP36L1,MAPK14,CSNK1D,CSNK1E,CSTF3,DDX6,EIF4A1,EIF4A2,ELAVL1,EPRS1,FBL,ETF1,FUS,HNRNPA1,HNRNPA2B1,HNRNPC,HNRNPF,HNRNPK,HNRNPL,HSPA1B,TNPO1,SNU13,CNOT3,NUP98,POLR2A,POLR2C,POLR2D,POLR2E,PPP2R2A,PRKCD,PSMD1,PSMD4,PSME1,RAN,RPL4,RPL15,RPL18A,RPL19,RPL21,RPL22,RPL26,RPL27,RPL29,RPL32,RPL35A,RPL39,RPS4X,RPS6,RPS8,RPS16,RPS19,RPS20,RPS29,SEC13,SRSF1,SRSF2,SRSF7,SNRPB2,SNRPC,SNRPD3,SUPT5H,GCFC2,UBC…
16_Member	GO:0016071	mRNA metabolic process	-15.4577	98/617	ADAR,APP,ZFP36L1,ZFP36L2,CEBPG,CREB1,CSTF3,ETF1,HNRNPA1,HNRNPA2B1,HNRNPAB,HNRNPC,HNRNPF,HNRNPK,HNRNPL,HSPA1B,EIF3E,MLH1,SNU13,CNOT3,NOVA1,PNN,POLR2D,PPARG,RNASEL,SRSF1,SRSF2,SRSF7,SNRPB2,SNRPC,SNRPD3,SRPK1,SRPK2,STAT3,SUPT6H,GCFC2,TFCP2,THRB,TP53,ZFP36,CSDE1,KHSRP,BUD31,CNOT9,QKI,TTC37,PAN2,THRAP3,PTBP3,HIPK3,DDX39A,SRRM1,CWC27,SF3A1,DDX17,CELF1,CELF2,PAPOLA,SF3B2,SNRNP27,NUDT21,PSIP1,EXOSC8,NCBP…
16_Member	RHSA72203	Processing of Capped IntronContaining PremRNA	-14.6288	54/245	CSTF3,ELAVL1,FUS,HNRNPA1,HNRNPA2B1,HNRNPC,HNRNPF,HNRNPK,HNRNPL,SNU13,NUP98,POLR2A,POLR2C,POLR2D,POLR2E,SEC13,SRSF1,SRSF2,SRSF7,SNRPB2,SNRPC,SNRPD3,GCFC2,BUD31,NUP155,NUP58,POM121,DDX39A,SRRM1,CWC27,SF3A1,PAPOLA,SF3B2,SNRNP27,NUDT21,NUP42,HNRNPUL1,NCBP2,MTREX,NUP62,CHTOP,LSM3,CDC40,CPSF2,RBM22,NUP133,CCAR1,CTNNBL1,THOC7,FIP1L1,THOC3,PPIL4,HNRNPA3,NUP43
16_Member	RHSA72163	mRNA Splicing Major Pathway	-11.4419	41/184	CSTF3,ELAVL1,FUS,HNRNPA1,HNRNPA2B1,HNRNPC,HNRNPF,HNRNPK,HNRNPL,SNU13,POLR2A,POLR2C,POLR2D,POLR2E,SRSF1,SRSF2,SRSF7,SNRPB2,SNRPC,SNRPD3,GCFC2,BUD31,SRRM1,CWC27,SF3A1,PAPOLA,SF3B2,SNRNP27,NUDT21,HNRNPUL1,NCBP2,MTREX,LSM3,CDC40,CPSF2,RBM22,CCAR1,CTNNBL1,FIP1L1,PPIL4,HNRNPA3
16_Member	RHSA72172	mRNA Splicing	-10.8147	41/192	CSTF3,ELAVL1,FUS,HNRNPA1,HNRNPA2B1,HNRNPC,HNRNPF,HNRNPK,HNRNPL,SNU13,POLR2A,POLR2C,POLR2D,POLR2E,SRSF1,SRSF2,SRSF7,SNRPB2,SNRPC,SNRPD3,GCFC2,BUD31,SRRM1,CWC27,SF3A1,PAPOLA,SF3B2,SNRNP27,NUDT21,HNRNPUL1,NCBP2,MTREX,LSM3,CDC40,CPSF2,RBM22,CCAR1,CTNNBL1,FIP1L1,PPIL4,HNRNPA3
16_Member	GO:0006397	mRNA processing	-9.84519	69/462	ADAR,APP,ZFP36L1,CSTF3,HNRNPA1,HNRNPA2B1,HNRNPC,HNRNPF,HNRNPK,HNRNPL,SNU13,NOVA1,PNN,POLR2D,RNASEL,SRSF1,SRSF2,SRSF7,SNRPB2,SNRPC,SNRPD3,SRPK1,SRPK2,SUPT6H,GCFC2,KHSRP,BUD31,QKI,PAN2,THRAP3,PTBP3,DDX39A,SRRM1,CWC27,SF3A1,DDX17,CELF1,CELF2,PAPOLA,SF3B2,SNRNP27,NUDT21,PSIP1,NCBP2,KDM1A,SETX,RPRD2,TARDBP,MTREX,GEMIN5,LSM3,DDX47,CDC40,LUC7L3,CPSF2,PAF1,RPRD1A,RBM22,MBNL3,CTNNBL1,CDC73,THOC7,FIP1L1,TH…
16_Member	GO:0043484	regulation of RNA splicing	-8.89838	36/178	CIRBP,DYRK1A,FUS,HNRNPA1,HNRNPA2B1,HNRNPF,HNRNPK,HNRNPL,NOVA1,NUP98,PIK3R1,POLR2A,REST,SRSF1,SRSF2,SRSF7,SRPK1,SRPK2,TMBIM6,TRRAP,KAT2B,QKI,THRAP3,PTBP3,SRRM1,DDX17,CELF1,CELF2,SETX,TAF5L,RBM22,MBNL3,AHNAK,RBM42,CCNL2,TADA2B
16_Member	WP411	mRNA processing	-8.69774	30/133	CSTF3,FUS,HNRNPA1,HNRNPA2B1,HNRNPAB,HNRNPC,HNRNPK,HNRNPL,SNU13,POLR2A,PPM1G,SRSF1,SRSF2,SRSF7,SNRPB2,SNRPD3,SRPK1,SRPK2,SUPT5H,SRRM1,SF3A1,CELF1,CELF2,PAPOLA,SF3B2,NUDT21,NCBP2,DICER1,CDC40,CPSF2
16_Member	GO:0050684	regulation of mRNA processing	-8.59625	31/142	ZFP36L1,CIRBP,DYRK1A,HNRNPA1,HNRNPA2B1,HNRNPK,HNRNPL,NOVA1,NUP98,REST,SRSF2,SRSF7,SRPK1,SRPK2,SUPT5H,SUPT6H,QKI,RNF40,THRAP3,SRRM1,DDX17,CELF1,CELF2,PAPOLA,NUDT21,CPEB3,NCBP2,PAF1,MBNL3,RBM42,CDC73
16_Member	CORUM:351	Spliceosome	-8.06579	30/141	CIRBP,DDX3X,MOV10,SNU13,PPM1G,SRSF1,SRSF2,SRSF7,SNRPB2,SNRPC,SNRPD3,ZNF207,BUD31,SRRM1,SF3A1,DDX17,SF3B2,SNRNP27,NUDT21,NCBP2,SPEN,MTREX,LSM3,CDC40,LUC7L3,RBM22,CTNNBL1,THOC7,THOC3,PAXBP1
16_Member	GO:0008380	RNA splicing	-6.47733	53/387	FUS,HNRNPA1,HNRNPA2B1,HNRNPC,HNRNPF,HNRNPK,SNU13,NOVA1,PNN,SRSF1,SRSF2,SRSF7,SNRPB2,SNRPC,SNRPD3,SRPK1,SRPK2,SUPT6H,GCFC2,KHSRP,BUD31,QKI,THRAP3,PTBP3,DDX39A,SRRM1,CWC27,SF3A1,DDX17,CELF1,CELF2,SF3B2,SNRNP27,PSIP1,NCBP2,KDM1A,SETX,TARDBP,MTREX,GEMIN5,LSM3,DDX47,CDC40,LUC7L3,RBM22,MBNL3,CTNNBL1,RRAGC,THOC7,THOC3,PAXBP1,HNRNPA3,TSEN54
16_Member	GO:0000375	RNA splicing, via transesterification reactions	-5.8257	40/272	HNRNPA1,HNRNPA2B1,HNRNPC,HNRNPF,HNRNPK,SNU13,NOVA1,PNN,SRSF1,SRSF2,SRSF7,SNRPB2,SNRPC,SNRPD3,SRPK1,SRPK2,GCFC2,KHSRP,BUD31,DDX39A,SRRM1,CWC27,SF3A1,DDX17,CELF1,CELF2,SF3B2,PSIP1,NCBP2,KDM1A,SETX,MTREX,GEMIN5,LSM3,CDC40,LUC7L3,RBM22,CTNNBL1,PAXBP1,HNRNPA3
16_Member	GO:0000377	RNA splicing, via transesterification reactions with bulged adenosine as nucleophile	-5.58363	39/268	HNRNPA1,HNRNPA2B1,HNRNPC,HNRNPF,HNRNPK,SNU13,NOVA1,PNN,SRSF1,SRSF2,SRSF7,SNRPB2,SNRPC,SNRPD3,SRPK1,SRPK2,GCFC2,BUD31,DDX39A,SRRM1,CWC27,SF3A1,DDX17,CELF1,CELF2,SF3B2,PSIP1,NCBP2,KDM1A,SETX,MTREX,GEMIN5,LSM3,CDC40,LUC7L3,RBM22,CTNNBL1,PAXBP1,HNRNPA3
16_Member	GO:0000398	mRNA splicing, via spliceosome	-5.58363	39/268	HNRNPA1,HNRNPA2B1,HNRNPC,HNRNPF,HNRNPK,SNU13,NOVA1,PNN,SRSF1,SRSF2,SRSF7,SNRPB2,SNRPC,SNRPD3,SRPK1,SRPK2,GCFC2,BUD31,DDX39A,SRRM1,CWC27,SF3A1,DDX17,CELF1,CELF2,SF3B2,PSIP1,NCBP2,KDM1A,SETX,MTREX,GEMIN5,LSM3,CDC40,LUC7L3,RBM22,CTNNBL1,PAXBP1,HNRNPA3
16_Member	CORUM:1181	C complex spliceosome	-5.55381	18/79	HNRNPA1,HNRNPA2B1,HNRNPC,HNRNPF,HNRNPK,PNN,SRSF1,SNRPB2,SNRPD3,SRRM1,CWC27,SF3A1,SF3B2,MTREX,LSM3,CDC40,RBM22,HNRNPA3
16_Member	GO:0048024	regulation of mRNA splicing, via spliceosome	-5.32625	21/106	CIRBP,DYRK1A,HNRNPA1,HNRNPA2B1,HNRNPK,HNRNPL,NOVA1,NUP98,REST,SRSF2,SRSF7,SRPK1,SRPK2,QKI,THRAP3,SRRM1,DDX17,CELF1,CELF2,MBNL3,RBM42
17_Summary	GO:0000278	mitotic cell cycle	-29.081	123/605	ABL1,ACVR1B,APC,BIRC5,RHOA,BACH1,BCAT1,CCND1,BRCA1,CALM3,CASP2,CCNA2,CCNB1,CCND2,CCNG1,CDK1,CDC20,CDK2,CDK4,CDK5,CDK6,CDKN1B,CHEK1,CLTC,DNMT3A,E2F1,E2F3,E2F4,ECT2,EDNRA,FLNA,GJA1,ID4,KIF22,KPNB1,MAP4,MCM4,MDM2,MEN1,MSH2,MYB,MYBL1,MYC,NASP,PAFAH1B1,PCNA,PCNT,PLK1,PPP5C,PRKDC,RAN,RB1,RNF2,RPL26,RPS6,SRSF2,AURKA,DYNLT1,TP53,TUBB2A,UBE2I,VRK1,WEE1,XPC,ZNF207,HMGA2,CUL4B,CUL1,PPM1D,CDC23,NAE1,UBA3,BUB…
17_Member	GO:0000278	mitotic cell cycle	-29.081	123/605	ABL1,ACVR1B,APC,BIRC5,RHOA,BACH1,BCAT1,CCND1,BRCA1,CALM3,CASP2,CCNA2,CCNB1,CCND2,CCNG1,CDK1,CDC20,CDK2,CDK4,CDK5,CDK6,CDKN1B,CHEK1,CLTC,DNMT3A,E2F1,E2F3,E2F4,ECT2,EDNRA,FLNA,GJA1,ID4,KIF22,KPNB1,MAP4,MCM4,MDM2,MEN1,MSH2,MYB,MYBL1,MYC,NASP,PAFAH1B1,PCNA,PCNT,PLK1,PPP5C,PRKDC,RAN,RB1,RNF2,RPL26,RPS6,SRSF2,AURKA,DYNLT1,TP53,TUBB2A,UBE2I,VRK1,WEE1,XPC,ZNF207,HMGA2,CUL4B,CUL1,PPM1D,CDC23,NAE1,UBA3,BUB…
17_Member	GO:1903047	mitotic cell cycle process	-24.4615	104/514	ACVR1B,APC,BIRC5,RHOA,BACH1,BCAT1,CCND1,BRCA1,CALM3,CASP2,CCNA2,CCNB1,CCND2,CCNG1,CDK1,CDC20,CDK2,CDK4,CDK5,CDK6,CDKN1B,CHEK1,E2F1,E2F3,E2F4,ECT2,FLNA,GJA1,ID4,KIF22,KPNB1,MAP4,MCM4,MDM2,MSH2,MYC,NASP,PAFAH1B1,PCNA,PCNT,PLK1,PRKDC,RAN,RB1,RPL26,RPS6,AURKA,DYNLT1,TP53,UBE2I,VRK1,WEE1,XPC,ZNF207,HMGA2,CUL4B,CUL1,PPM1D,CDC23,NAE1,BUB3,AURKB,TRIP13,KIF3B,VPS4B,CKAP5,NCAPD2,KIF14,SPRY2,TACC3,STAG2,NES…
17_Member	GO:0051301	cell division	-14.5972	84/503	APC,BIRC5,ARF6,RHOA,CCND1,ZFP36L2,CCNA2,CCNB1,CCND2,CCNG1,CCNT2,CDK1,CDC20,CDK2,CDK4,CDK5,CDK6,CLTA,CLTC,CSNK1A1,ECT2,EPB41L2,NR3C1,MAP4,MYH9,SEPTIN2,NOTCH1,PAFAH1B1,PLK1,PPP1CB,PKN2,RALA,RAN,RB1,AURKA,TAFAZZIN,DYNLT1,TERF1,TOP1,TSG101,UBE2I,VRK1,WEE1,ZNF207,HMGA2,CDC23,CCNK,BUB3,AURKB,VPS4B,CKAP5,NCAPD2,KIF14,ACTR2,TUBA1B,TACC3,ZNRD2,STAG2,NEK6,KIF2C,UBE2C,EXOC3,PDS5B,POGZ,EXOC7,CD2AP,WWTR1,CHMP…
17_Member	GO:0140014	mitotic nuclear division	-9.55213	36/169	BIRC5,RHOA,CCNB1,CDC20,FLNA,KIF22,KPNB1,PLK1,RAN,RB1,AURKA,UBE2I,ZNF207,CDC23,BUB3,AURKB,KIF3B,VPS4B,NCAPD2,KIF14,STAG2,KIF2C,UBE2C,PDS5B,POGZ,NUP62,CHMP2B,LSM14A,EML4,NDE1,NCAPG,NAA50,NDEL1,SGO1,KMT5A,MZT1
17_Member	GO:0007059	chromosome segregation	-8.75858	48/285	BIRC5,BRCA1,CCNB1,CDC20,DDX3X,NR3C1,KIF22,KPNB1,MLH1,PLK1,RAN,RB1,SRPK1,TERF1,TOP1,UBE2I,ZNF207,CDC23,BUB3,AURKB,TRIP13,CIAO1,VPS4B,NCAPD2,KIF14,ACTR2,CTCF,STAG2,NEK6,KIF2C,PDS5B,POGZ,NUP62,CHMP2B,EML4,CIAO2B,MIS18A,NDE1,ARL8B,FBXW7,NCAPG,MMS19,MUS81,NAA50,NDEL1,SGO1,NUP43,KMT5A
17_Member	GO:1902850	microtubule cytoskeleton organization involved in mitosis	-8.09345	28/125	BIRC5,RHOA,CCNB1,CDC20,FLNA,GJA1,KPNB1,MAP4,PAFAH1B1,PCNT,PLK1,RAN,AURKA,DYNLT1,ZNF207,AURKB,KIF3B,CKAP5,SPRY2,TACC3,STAG2,NEK6,SUN2,LSM14A,NDE1,NDEL1,UBXN2B,MZT1
17_Member	GO:0000280	nuclear division	-7.1273	47/310	BIRC5,RHOA,CCNB1,CDC20,FLNA,KIF22,KPNB1,MLH1,MYBL1,PLK1,RAN,RB1,AURKA,TERF1,UBE2I,ZNF207,CDC23,BUB3,AURKB,TRIP13,KIF3B,VPS4B,MARF1,NCAPD2,KIF14,BCL2L11,ACTR2,STAG2,KIF2C,UBE2C,FOXJ3,PDS5B,POGZ,NUP62,CHMP2B,LSM14A,EML4,NDE1,NCAPG,MUS81,NAA50,NDEL1,MASTL,KLHDC3,SGO1,KMT5A,MZT1
17_Member	GO:0048285	organelle fission	-6.90751	49/335	BIRC5,RHOA,CCNB1,CDC20,FLNA,KIF22,KPNB1,MLH1,MYBL1,PLK1,RAN,RB1,AURKA,TERF1,UBE2I,ZNF207,CDC23,BUB3,AURKB,TRIP13,KIF3B,VPS4B,MARF1,NCAPD2,KIF14,BCL2L11,ACTR2,STAG2,KIF2C,UBE2C,FOXJ3,TMCC1,PDS5B,POGZ,NUP62,CHMP2B,LSM14A,EML4,NDE1,MFF,NCAPG,MUS81,NAA50,NDEL1,MASTL,KLHDC3,SGO1,KMT5A,MZT1
17_Member	GO:0000070	mitotic sister chromatid segregation	-6.72438	25/119	BIRC5,CCNB1,CDC20,KIF22,KPNB1,PLK1,RAN,RB1,ZNF207,CDC23,BUB3,AURKB,VPS4B,NCAPD2,KIF14,KIF2C,PDS5B,POGZ,NUP62,CHMP2B,EML4,NCAPG,NAA50,SGO1,KMT5A
17_Member	GO:0007052	mitotic spindle organization	-6.2194	21/94	BIRC5,RHOA,CCNB1,CDC20,FLNA,KPNB1,MAP4,PCNT,PLK1,RAN,AURKA,ZNF207,AURKB,KIF3B,CKAP5,TACC3,STAG2,NEK6,SUN2,LSM14A,MZT1
17_Member	GO:0000819	sister chromatid segregation	-6.03461	27/146	BIRC5,CCNB1,CDC20,KIF22,KPNB1,PLK1,RAN,RB1,ZNF207,CDC23,BUB3,AURKB,VPS4B,NCAPD2,KIF14,STAG2,KIF2C,PDS5B,POGZ,NUP62,CHMP2B,EML4,FBXW7,NCAPG,NAA50,SGO1,KMT5A
17_Member	GO:0007017	microtubulebased process	-5.35721	85/786	BIRC5,APP,RHOA,KIF1A,BRCA1,CCNB1,CDK1,CDC20,CDC42,CDK2,CDK5,CFL1,CSNK1D,CTNNB1,DAG1,DYNC1LI2,E2F4,FLNA,GJA1,HIF1A,KIF22,KPNB1,LLGL1,MAP1B,MAP4,MLH1,MYH9,PAFAH1B1,PCNT,PLK1,RAB1A,RAB6A,RAB27B,RAN,SLC16A1,AURKA,DYNLT1,TMF1,TUB,TUBB2A,VBP1,WEE1,ZNF207,AP3D1,AURKB,KIF3B,CKAP5,KIF14,ACTR2,SPRY2,TUBA1B,TACC3,STAG2,KIF1C,NEK6,TUBGCP2,KIF2C,KIF3A,TRAK1,CLUAP1,SYNE2,NUP62,SUN2,LSM14A,EML4,NIN,DYNC2LI1,HSP…
17_Member	GO:0007051	spindle organization	-5.02788	26/155	BIRC5,RHOA,CCNB1,CDC20,CSNK1D,FLNA,KPNB1,MAP4,MLH1,MYH9,PCNT,PLK1,RAN,AURKA,ZNF207,AURKB,KIF3B,CKAP5,TACC3,STAG2,NEK6,TUBGCP2,SUN2,LSM14A,AUNIP,MZT1
17_Member	GO:0000226	microtubule cytoskeleton organization	-4.63299	60/526	BIRC5,RHOA,BRCA1,CCNB1,CDK1,CDC20,CDK2,CDK5,CFL1,CSNK1D,CTNNB1,DAG1,DYNC1LI2,E2F4,FLNA,GJA1,KPNB1,LLGL1,MAP1B,MAP4,MLH1,MYH9,PAFAH1B1,PCNT,PLK1,RAN,SLC16A1,AURKA,DYNLT1,TUBB2A,WEE1,ZNF207,AURKB,KIF3B,CKAP5,SPRY2,TUBA1B,TACC3,STAG2,NEK6,TUBGCP2,KIF2C,KIF3A,SYNE2,NUP62,SUN2,LSM14A,EML4,NIN,NDE1,DNAAF5,TAOK1,AUNIP,NDEL1,ARMC2,NAV1,SSX2IP,UBXN2B,SGO1,MZT1
17_Member	GO:0098813	nuclear chromosome segregation	-4.38613	32/228	BIRC5,CCNB1,CDC20,KIF22,KPNB1,MLH1,PLK1,RAN,RB1,TERF1,ZNF207,CDC23,BUB3,AURKB,TRIP13,VPS4B,NCAPD2,KIF14,ACTR2,STAG2,KIF2C,PDS5B,POGZ,NUP62,CHMP2B,EML4,FBXW7,NCAPG,MUS81,NAA50,SGO1,KMT5A
18_Summary	GO:0006886	intracellular protein transport	-28.6431	130/670	AP2B1,AP1G1,AKT2,ARCN1,TRIM23,ARF3,ARF6,ARL1,CALR,CDK5,AP2M1,CLU,CLTA,CLTC,CRY2,CSE1L,TIMM8A,E2F3,ELAVL1,HSP90AA1,KPNA1,KPNB1,KPNA2,KPNA5,TNPO1,LAMP2,MYO1C,MYO6,NFKBIA,NOTCH1,NUP98,PIK3R1,PKD1,CTSA,PRKCI,RAB1A,RAB5B,RAB6A,RAB27B,RAB5C,RAN,SDCBP,SEC13,SEL1L,SRP9,SSR1,STAT3,STK4,STX5,STXBP2,TGFB1,TP53,HSP90B1,XPO1,YWHAZ,STX16,AP3D1,AIFM1,NUP155,SEC24C,IPO13,TRAM2,TOMM20,POM121,SEC16A,ARL4C,VPS26C,S…
18_Member	GO:0006886	intracellular protein transport	-28.6431	130/670	AP2B1,AP1G1,AKT2,ARCN1,TRIM23,ARF3,ARF6,ARL1,CALR,CDK5,AP2M1,CLU,CLTA,CLTC,CRY2,CSE1L,TIMM8A,E2F3,ELAVL1,HSP90AA1,KPNA1,KPNB1,KPNA2,KPNA5,TNPO1,LAMP2,MYO1C,MYO6,NFKBIA,NOTCH1,NUP98,PIK3R1,PKD1,CTSA,PRKCI,RAB1A,RAB5B,RAB6A,RAB27B,RAB5C,RAN,SDCBP,SEC13,SEL1L,SRP9,SSR1,STAT3,STK4,STX5,STXBP2,TGFB1,TP53,HSP90B1,XPO1,YWHAZ,STX16,AP3D1,AIFM1,NUP155,SEC24C,IPO13,TRAM2,TOMM20,POM121,SEC16A,ARL4C,VPS26C,S…
18_Member	GO:0033365	protein localization to organelle	-24.0158	123/684	ARF6,ARL1,CALM3,CALR,CD68,CD81,CDK1,CDK5,CLU,CRY2,CSE1L,CSNK1D,DDX3X,TIMM8A,E2F3,ELAVL1,HDGF,HK2,HSP90AA1,INSIG1,JARID2,KPNA1,KPNB1,KPNA2,KPNA5,TNPO1,LAMP2,MDM2,MSH2,NFKBIA,NOTCH1,NUP98,PIK3R1,PLK1,SRGN,PRKAA1,PRKAA2,RAB6A,RALA,RAN,RB1,SEC13,SMO,SRP9,STAT3,STK4,AURKA,TNFAIP3,TP53,TUB,GET1,XPO1,AP3D1,H2BC11,AIFM1,BUB3,AURKB,MACROH2A1,NUP155,IPO13,TRAM2,TOMM20,POM121,SEC16A,IPO8,TXNIP,CTCF,EHD1,KDE…
18_Member	hsa03013	Nucleocytoplasmic transport	-15.1053	35/108	CSE1L,EEF1A1,EEF1A2,KPNA1,KPNB1,KPNA2,KPNA5,TNPO1,NUP98,PNN,RAN,SEC13,SUMO3,UBE2I,XPO1,NUP155,IPO13,NUP58,POM121,SRRM1,IPO8,NUP42,NCBP2,XPO6,TNPO3,KPNA6,NUP62,UPF2,NMD3,TMEM33,NUP133,THOC7,THOC3,NUP43,POM121C
18_Member	GO:0006913	nucleocytoplasmic transport	-14.7316	53/236	CALR,CDK5,CRY2,CSE1L,E2F3,ELAVL1,HNRNPA1,HNRNPA2B1,KPNA1,KPNB1,KPNA2,KPNA5,TNPO1,NFKBIA,NOTCH1,NUP98,PIK3R1,PKD1,POLR2D,RAN,RANBP1,ABCE1,ATXN1,SEC13,STAT3,STK4,TGFB1,TP53,UBE2I,XPO1,NUP155,IPO13,NUP58,POM121,DDX39A,IPO8,TXNIP,NUP42,NCBP2,XPO6,TNPO3,KPNA6,NUP62,UPF2,CHTOP,NMD3,STRADB,NUP133,EIF4ENIF1,THOC7,THOC3,NUP43,POM121C
18_Member	GO:0051169	nuclear transport	-14.7316	53/236	CALR,CDK5,CRY2,CSE1L,E2F3,ELAVL1,HNRNPA1,HNRNPA2B1,KPNA1,KPNB1,KPNA2,KPNA5,TNPO1,NFKBIA,NOTCH1,NUP98,PIK3R1,PKD1,POLR2D,RAN,RANBP1,ABCE1,ATXN1,SEC13,STAT3,STK4,TGFB1,TP53,UBE2I,XPO1,NUP155,IPO13,NUP58,POM121,DDX39A,IPO8,TXNIP,NUP42,NCBP2,XPO6,TNPO3,KPNA6,NUP62,UPF2,CHTOP,NMD3,STRADB,NUP133,EIF4ENIF1,THOC7,THOC3,NUP43,POM121C
18_Member	GO:0072594	establishment of protein localization to organelle	-14.4827	64/328	CALM3,CD68,CLU,CRY2,CSE1L,TIMM8A,E2F3,ELAVL1,HK2,HSP90AA1,KPNA1,KPNB1,KPNA2,KPNA5,TNPO1,LAMP2,NFKBIA,NOTCH1,NUP98,PIK3R1,RALA,RAN,SEC13,SRP9,STAT3,STK4,TNFAIP3,TP53,AP3D1,AIFM1,MACROH2A1,NUP155,IPO13,TRAM2,TOMM20,POM121,IPO8,TXNIP,TOMM34,TRAM1,TNPO3,KPNA6,NUP62,TIMM13,TIMM10,VPS41,SPCS1,PAM16,VPS36,ZFAND6,NEURL1B,VPS37C,NUP133,EIF4ENIF1,MFF,TOMM22,CACNG8,ACD,VPS37B,GRPEL1,LONP2,VPS25,DNAJC19,POM1…
18_Member	GO:0034504	protein localization to nucleus	-12.5905	42/178	CALR,CDK5,CRY2,CSE1L,E2F3,ELAVL1,HDGF,KPNA1,KPNB1,KPNA2,KPNA5,TNPO1,MDM2,NFKBIA,NOTCH1,NUP98,PIK3R1,PLK1,RAN,SEC13,SMO,STAT3,STK4,TP53,XPO1,NUP155,IPO13,POM121,IPO8,TXNIP,MORC3,TNPO3,KPNA6,NUP62,SUN2,TOR1AIP1,PAF1,NUP133,EIF4ENIF1,OSBPL8,TOR1AIP2,POM121C
18_Member	GO:0051170	import into nucleus	-10.6686	30/112	CRY2,CSE1L,E2F3,ELAVL1,HNRNPA1,KPNA1,KPNB1,KPNA2,KPNA5,TNPO1,NFKBIA,NOTCH1,NUP98,PIK3R1,RAN,SEC13,STAT3,STK4,TP53,NUP155,IPO13,POM121,IPO8,TXNIP,TNPO3,KPNA6,NUP62,NUP133,EIF4ENIF1,POM121C
18_Member	GO:0006606	protein import into nucleus	-10.3651	29/108	CRY2,CSE1L,E2F3,ELAVL1,KPNA1,KPNB1,KPNA2,KPNA5,TNPO1,NFKBIA,NOTCH1,NUP98,PIK3R1,RAN,SEC13,STAT3,STK4,TP53,NUP155,IPO13,POM121,IPO8,TXNIP,TNPO3,KPNA6,NUP62,NUP133,EIF4ENIF1,POM121C
19_Summary	GO:0006974	cellular response to DNA damage stimulus	-27.8808	135/725	ABL1,ACTL6A,APC,APEX1,XIAP,BACH1,CCND1,BCL2,BCL2L2,BRCA1,CASP2,CCNG1,CDK1,CDK2,CDKN1B,CHEK1,MAPK14,CSNK1E,DDB2,E2F1,EP300,EYA4,EYA3,FEN1,FOXO1,FOXO3,XRCC6,GRB2,MSH6,H2AX,HMGB1,HMGB2,HMOX1,KIF22,MCL1,MCM4,MDM2,MDM4,MEN1,MGMT,MLH1,MSH2,MYC,MYO6,PCNA,PIK3R1,PLK1,PMAIP1,PPP5C,PRKDC,PSEN1,RAD1,RAD23B,RBBP5,RPL26,SGK1,TDG,TP53,UBE2D3,UNG,VRK1,NSD2,XPC,BTG2,HMGA2,CHAF1B,TRRAP,DYRK2,CUL4B,PPM1D,CCNK,USP1…
19_Member	GO:0006974	cellular response to DNA damage stimulus	-27.8808	135/725	ABL1,ACTL6A,APC,APEX1,XIAP,BACH1,CCND1,BCL2,BCL2L2,BRCA1,CASP2,CCNG1,CDK1,CDK2,CDKN1B,CHEK1,MAPK14,CSNK1E,DDB2,E2F1,EP300,EYA4,EYA3,FEN1,FOXO1,FOXO3,XRCC6,GRB2,MSH6,H2AX,HMGB1,HMGB2,HMOX1,KIF22,MCL1,MCM4,MDM2,MDM4,MEN1,MGMT,MLH1,MSH2,MYC,MYO6,PCNA,PIK3R1,PLK1,PMAIP1,PPP5C,PRKDC,PSEN1,RAD1,RAD23B,RBBP5,RPL26,SGK1,TDG,TP53,UBE2D3,UNG,VRK1,NSD2,XPC,BTG2,HMGA2,CHAF1B,TRRAP,DYRK2,CUL4B,PPM1D,CCNK,USP1…
19_Member	GO:0006259	DNA metabolic process	-19.8295	123/763	ABL1,ACTL6A,APEX1,BACH1,BRCA1,CBS,CDK1,CDK2,CHEK1,CSNK1E,CYP1B1,DDB2,DNMT1,DNMT3A,DNMT3B,EYA4,EYA3,FEN1,FOS,XRCC6,MSH6,H2AX,HMGB1,HMGB2,HSP90AA1,KIF22,KPNA2,LOX,MCM4,MEN1,MGMT,MLH1,MSH2,NASP,NFIA,NT5E,PCNA,PHB1,PPP5C,PRIM1,PRKDC,PTMS,RAD1,RAD23B,RAN,RBBP4,RRM2,SRPK2,TDG,TERF1,TOP1,TP53,UBE2D3,UNG,NSD2,XPC,BTG2,HMGA2,CHAF1B,TRRAP,CUL4B,PPM1D,USP10,TRIP13,TRIP12,MORF4L2,MARF1,CHAF1A,HUWE1,PSMD14,CT…
19_Member	GO:0006281	DNA repair	-12.7128	78/485	ABL1,ACTL6A,APEX1,BACH1,BRCA1,CDK1,CDK2,CHEK1,CSNK1E,DDB2,EYA4,EYA3,FEN1,XRCC6,MSH6,H2AX,HMGB1,HMGB2,KIF22,MCM4,MEN1,MGMT,MLH1,MSH2,PCNA,PPP5C,PRKDC,RAD1,RAD23B,TDG,TP53,UBE2D3,UNG,NSD2,XPC,BTG2,HMGA2,CHAF1B,TRRAP,CUL4B,USP10,TRIP13,TRIP12,MORF4L2,MARF1,CHAF1A,HUWE1,PSMD14,MORF4L1,PDS5B,SETX,POGZ,PSME4,UFL1,SIRT1,KMT5B,UBR5,RNF138,DTL,MBTD1,INO80D,USP47,RIF1,FBXW7,NSMCE3,TAOK1,MMS19,NUCKS1,AUNIP,…
19_Member	WP4946	DNA repair pathways, full network	-4.40928	21/121	APEX1,BRCA1,CHEK1,DDB2,FEN1,XRCC6,MSH6,H2AX,HMGB1,MGMT,MLH1,MSH2,PCNA,PRKDC,RAD23B,TDG,UNG,XPC,CUL4B,POLE3,POLE4
19_Member	GO:0006302	doublestrand break repair	-4.25412	29/201	BRCA1,EYA3,FEN1,XRCC6,H2AX,HMGB1,HMGB2,MCM4,MLH1,MSH2,PPP5C,PRKDC,TP53,NSD2,TRIP13,MARF1,PSMD14,MORF4L1,SETX,RNF138,MBTD1,NSMCE3,NUCKS1,AUNIP,MUS81,MCM8,TNKS1BP1,MMS22L,PAXX
20_Summary	GO:0006325	chromatin organization	-27.4465	121/612	ACTB,ACTL6A,BCL7A,BMI1,BRCA1,CHEK1,DNMT1,DNMT3A,DR1,EP300,EYA4,EYA3,GATA3,NR3C1,H12,H14,H2AX,H2BC5,H2BC3,H33B,HMGB1,HMGB2,HNRNPC,JARID2,MEN1,KMT2A,MYB,MYC,NASP,PRKAA1,PRKAA2,RB1,RBBP4,RBBP5,RING1,SMARCA4,SMARCD2,SMARCE1,SPI1,SRPK1,SUPT6H,TDG,TOP1,TP53,TSPYL1,NSD2,DEK,KMT2D,HMGA2,CHAF1B,TRRAP,H2BC9,H3C2,PPM1D,CBX4,KAT2B,MBD2,H2BC11,BCL7C,MACROH2A1,MORF4L2,RNF40,CHAF1A,EIF1,CFDP1,CARM1,CTCF,SPIN1,M…
20_Member	GO:0006325	chromatin organization	-27.4465	121/612	ACTB,ACTL6A,BCL7A,BMI1,BRCA1,CHEK1,DNMT1,DNMT3A,DR1,EP300,EYA4,EYA3,GATA3,NR3C1,H12,H14,H2AX,H2BC5,H2BC3,H33B,HMGB1,HMGB2,HNRNPC,JARID2,MEN1,KMT2A,MYB,MYC,NASP,PRKAA1,PRKAA2,RB1,RBBP4,RBBP5,RING1,SMARCA4,SMARCD2,SMARCE1,SPI1,SRPK1,SUPT6H,TDG,TOP1,TP53,TSPYL1,NSD2,DEK,KMT2D,HMGA2,CHAF1B,TRRAP,H2BC9,H3C2,PPM1D,CBX4,KAT2B,MBD2,H2BC11,BCL7C,MACROH2A1,MORF4L2,RNF40,CHAF1A,EIF1,CFDP1,CARM1,CTCF,SPIN1,M…
20_Member	GO:0016570	histone modification	-24.6335	90/400	ACTB,ACTL6A,BMI1,BRCA1,CCNA2,CDK1,CDK2,CDK5,CHEK1,DDB2,DR1,ELK4,EP300,EYA4,FBL,EYA3,H12,H14,JARID2,MEN1,KMT2A,NFYC,PER1,PHB1,PRKAA1,PRKAA2,PRKCD,RBBP4,RBBP5,REST,RING1,RLF,RNF2,SPI1,AURKA,VRK1,NSD2,KMT2D,HMGA2,NCOA3,TRRAP,CUL4B,KAT2B,PER2,MBD2,AURKB,RPS6KA5,GTF3C4,MORF4L2,PPM1F,RNF40,MED24,HUWE1,CARM1,MORF4L1,BAZ2A,KDM1A,NCOA6,RCOR1,UFL1,SIRT1,RYBP,SUZ12,SIN3A,TAF5L,BRPF3,KMT5B,TRMT112,POLE3,PAF1…
20_Member	RHSA3247509	Chromatin modifying enzymes	-14.23	57/274	ACTB,ACTL6A,CCND1,CDK4,DNMT3A,DR1,EP300,H2AX,H2BC5,H2BC3,KMT2A,NFKB1,PAX3,RBBP4,RBBP5,REST,SMARCA4,SMARCD2,SMARCE1,NSD2,KMT2D,TRRAP,H2BC9,H3C2,ELP1,KAT2B,H2BC11,MORF4L2,CARM1,MORF4L1,KDM1A,RCOR1,SUZ12,TAF5L,BRPF3,KMT5B,BRWD1,NSD3,PBRM1,ATF7IP,KDM3A,KMT2E,MTA3,KMT2C,SAP30L,TBL1XR1,EHMT1,SETD7,KDM2B,KMT5C,TADA2B,ARID2,KANSL1,H3C15,KMT5A,H4C15,H2AC19
20_Member	RHSA4839726	Chromatin organization	-14.23	57/274	ACTB,ACTL6A,CCND1,CDK4,DNMT3A,DR1,EP300,H2AX,H2BC5,H2BC3,KMT2A,NFKB1,PAX3,RBBP4,RBBP5,REST,SMARCA4,SMARCD2,SMARCE1,NSD2,KMT2D,TRRAP,H2BC9,H3C2,ELP1,KAT2B,H2BC11,MORF4L2,CARM1,MORF4L1,KDM1A,RCOR1,SUZ12,TAF5L,BRPF3,KMT5B,BRWD1,NSD3,PBRM1,ATF7IP,KDM3A,KMT2E,MTA3,KMT2C,SAP30L,TBL1XR1,EHMT1,SETD7,KDM2B,KMT5C,TADA2B,ARID2,KANSL1,H3C15,KMT5A,H4C15,H2AC19
20_Member	GO:0018205	peptidyllysine modification	-10.0575	53/306	ACTB,ACTL6A,DR1,EP300,H12,H14,LOX,MDM2,MEN1,KMT2A,NFYC,NNAT,PER1,PLOD1,RBBP5,RLF,SUMO3,SPI1,UBE2I,NSD2,KMT2D,NCOA3,TRRAP,CBX4,KAT2B,ZBED1,GTF3C4,MORF4L2,MED24,UBA2,P3H3,MORF4L1,NCOA6,SIRT1,TAF5L,BRPF3,KMT5B,TRMT112,POLE3,TET2,MBTD1,NSD3,KDM3A,NSMCE3,KMT2C,EHMT1,NAA50,SETD7,KMT5C,TADA2B,TET3,KANSL1,KMT5A
20_Member	GO:0018394	peptidyllysine acetylation	-4.41454	22/130	ACTB,ACTL6A,DR1,EP300,KMT2A,PER1,SPI1,NCOA3,TRRAP,KAT2B,GTF3C4,MORF4L2,MED24,MORF4L1,SIRT1,TAF5L,BRPF3,POLE3,MBTD1,NAA50,TADA2B,KANSL1
20_Member	GO:0016573	histone acetylation	-4.40928	21/121	ACTB,ACTL6A,DR1,EP300,KMT2A,PER1,SPI1,NCOA3,TRRAP,KAT2B,GTF3C4,MORF4L2,MED24,MORF4L1,TAF5L,BRPF3,POLE3,MBTD1,NAA50,TADA2B,KANSL1
20_Member	GO:0006473	protein acetylation	-4.39454	24/149	ACTB,ACTL6A,DR1,EP300,FOXO1,KMT2A,PER1,SPI1,NCOA3,TRRAP,KAT2B,GTF3C4,MORF4L2,MED24,MORF4L1,SIRT1,TAF5L,BRPF3,POLE3,MBTD1,NAA25,NAA50,TADA2B,KANSL1
